# Supplementary material for: Alternative splicing of CARM1 regulated by LincGET-guided paraspeckles biases the first cell fate in mammalian early embryos
Source: Nat Struct Mol Biol. 2024 Apr 24;31(9):1341–54. doi: 10.1038/s41594-024-01292-9 (PMC11402786; doi:10.1038/s41594-024-01292-9)
Supplement: Supplementary file 3 — Sheet ‘S Table 1’: Supplementary Table 1. The published data from others used in Fig. 1a,b, Extended Data Fig. 1, Supplementary Fig. 1. Sheet ‘S Table 2’: Supplementary Table 2. Data analysis of PacBio long-read SPAR-seq. Sheet ‘S Table 3’: Supplementary Table 3. Oligos used in the paper. Sheet ‘S Table 4’: Supplementary Table 4. The sequence complementarity of LincGET to the Carm1 gene locus analyzed by LongTarget. Sheet ‘S Table 5’: Supplementary Table 5. f values to measure the dissimilarity of the RNA secondary structures of fragments of LincGET and Neat1. Sheet ‘S Table 6’: Supplementary Table 6. Absolute quantification for LincGET and Neat1_2 in late two-cell and early four-cell embryos as well as in mEpiSCs. Sheet ‘S Table 7’: Supplementary Table 7. Occupancy of LincGET-speckles and PCBP1 around the Carm1 gene loci in blastomeres of late two-cell and early four-cell embryos. Sheet ‘S Table 8’: Supplementary Table 8. Analysis of the distribution of the progeny of injected blastomere at the blastocyst stage. [file 41594_2024_1292_MOESM3_ESM.xlsx]

## Sheet: S Table 1
Supplementary Table 1. The published data from others used in Fig. 1a, b, Extended Data Fig. 1, Supplementary Fig. 1.
PMID	Database	Accession number	Sample name	Sample type	Number of non-splicing reads																Number of splicing reads
																					Total	ES										RI		A3SS	A5SS	ME	AF	AL
					Total						not on exon 3 to 6											Total	on exon 3 to 6						not on exon 3 to 6
						E2-3	E3-4	E4-5	E5-6	E6-7	E1-2	E7-8	E8-9	E9-10	E10-11	E11-12	E12-13	E13-14	E14-15	E15-16			E3a	E3S	E5S	E6S	E56S	E3456S	E2S	E11S	E15S	Intron14	Intron15	E4a
/	GEO	GSE85019	GV_3m	GV	405	34	32	19	25	25	36	19	24	23	17	30	36	34	27	24	10	8	0	0	0	0	0	0	0	0	8	1	1	0	0	0	0	0
/	GEO	GSE85019	GV_3w		330	27	25	14	19	18	34	14	19	18	19	21	21	22	24	35	14	11	0	0	0	0	0	0	0	2	9	1	2	0	0	0	0	0
27065194	GEO	GSE71257	WT_GV		462	2	101	1	0	4	0	2	0	0	0	0	52	134	164	2	0	0	0	0	0	0	0	0	0	0	0	0	0	0	0	0	0	0
27065194	GEO	GSE71257	WT_MII	MII	387	6	31	14	60	55	4	68	101	1	2	28	4	5	6	2	1	1	0	0	0	0	0	0	0	0	1	0	0	0	0	0	0	0
34582091	GEO	GSE163724	MII_6m/8m/8w		206	6	11	13	17	15	3	14	17	17	11	12	19	23	14	14	0	0	0	0	0	0	0	0	0	0	0	0	0	0	0	0	0	0
33116310	GEO	GSE135457	MII_total		433	31	30	43	27	26	34	25	22	28	22	35	22	39	32	17	5	5	0	0	0	0	1	0	0	3	1	0	0	0	0	0	0	0
27065194	GEO	GSE71257	1C_Con	1C	58	4	6	1	2	8	4	2	6	4	2	4	2	4	7	2	4	4	0	0	0	0	0	0	0	0	4	0	0	0	0	0	0	0
/	GEO	GSE85019	1C_WT		327	25	26	9	20	22	31	12	13	13	19	29	33	25	24	26	10	8	0	0	0	0	0	0	0	1	7	1	1	0	0	0	0	0
24408435	GEO	GSE45719	1C_Con		369	40	66	30	36	16	30	12	22	18	16	18	30	8	11	16	6	5	0	1	0	0	0	0	0	2	2	0	1	0	0	0	0	0
24408435	GEO	GSE45719	2cell	2C	1371	50	76	57	80	66	31	68	52	112	125	100	169	156	126	103	74	71	1	1	0	0	10	1	0	26	32	2	0	1	0	0	0	0
27496889	GRA	CRA007513	EMBOR_2C_Con		960	68	80	61	64	63	47	78	75	90	59	66	80	66	38	25	59	38	2	0	3	2	7	0	0	10	14	5	14	2	0	0	0	0
/	GEO	GSE85019	2C_WT		509	45	45	24	34	28	54	26	36	38	39	38	30	31	16	25	29	19	0	2	0		0	2	0	1	14	5	5	0	0	0	0	0
/	GEO	GSE127106	4cell	4C	640	58	48	30	38	42	86	36	48	24	28	38	46	56	28	34	62	7	1	2	0	1	0	0	0	0	3	28	27	0	0	0	0	0
32461551	GEO	GSE138760	4cell		124	2	6	8	7	6	0	7	6	6	8	18	12	15	9	14	9	3	0	0	0	1	0	0	0	0	2	3	3	0	0	0	0	0
33821005	GEO	GSE153530	4cell		548	49	66	44	69	18	50	16	41	28	40	29	28	16	24	30	17	11	2	1	0	0	0	0	0	3	5	0	5	1	0	0	0	0
29686265	GEO	GSE98150	8-cell	8C	601	7	20	41	42	24	1	30	30	35	57	60	69	87	58	40	23	4	0	0	0	0	0	0	0	0	4	10	9	0	0	0	0	0
27309802	GEO	GSE66582	8-cell		113	6	5	6	4	6	2	8	10	10	10	15	8	9	8	6	7	2	0	0	0	0	0	0	0	0	2	2	3	0	0	0	0	0
33596408	GEO	GSE135678	WT_eigth_cell		58	1	3	7	1	3	0	4	3	6	5	4	4	8	5	4	4	2	0	0	0	0	0	0	0	1	1	1	1	0	0	0	0	0
/	GEO	GSE151704	16cell	MO	1498	132	213	119	142	56	128	62	68	60	84	80	95	73	91	95	32	13	1	2	0	0	0	0	0	0	10	9	8	2	0	0	0	0
29686265	GEO	GSE98150	Morula		1279	16	44	54	34	37	10	56	62	76	118	140	154	207	159	112	51	19	0	0	0	0	0	0	0	3	16	14	17	1	0	0	0	0
33899080	GEO	GSE171760	MO_NC		3346	242	250	174	171	174	322	148	163	194	189	235	259	212	295	318	144	68	1	0	0	0	0	0	0	1	66	24	47	5	0	0	0	0
33899080	GEO	GSE171760	BL_NC	BL	3622	314	314	200	238	181	416	157	184	176	147	216	262	190	284	343	188	70	0	0	0	0	0	0	0	3	67	37	81	0	0	0	0	0
33568480	GEO	GSE160894	blast_Ctl		465	19	22	25	23	30	15	31	28	29	36	44	40	41	41	41	17	4	0	0	0	0	0	0	0	0	4	4	9	0	0	0	0	0
35108058	GEO	GSE169632	Blastocyst		475	43	80	30	102	15	54	18	37	22	18	23	8	10	8	7	6	4	1	0	0	0	0	0	0	0	3	1	1	0	0	0	0	0
37316926	GEO	GSE137630	Sperm_F0_Con	Sperm	332	45	29	11	23	25	16	29	37	31	27	7	16	12	12	12	18	6	3	0	0	1	0	0	0	0	2	0	0	12	0	0	0	0
37316926	GEO	GSE137630	Sperm_F1_Con		964	97	99	60	84	79	34	57	83	67	64	49	64	58	32	37	43	10	2	1	0	0	2	0	0	0	5	9	8	16	0	0	0	0
37316926	GEO	GSE137630	Sperm_F2_Con		864	75	105	52	76	86	50	71	50	64	43	38	61	46	21	26	55	6	2	0	0	0	0	0	0	0	4	15	21	13	0	0	0	0
34552092	GEO	GSE161998	mESCs_Control	mESCs	4810	336	300	246	304	447	448	540	221	260	238	287	318	280	291	294	156	37	2	0	1	0	0	0	4	4	26	34	73	12	0	0	0	0
33357405	GEO	GSE180259	WT-ES		4232	150	228	116	238	266	156	244	166	218	270	340	474	370	416	580	142	31	0	0	0	0	0	0	1	4	26	33	74	4	0	0	0	0
36598988	GEO	GSE165133	ESC		7279	490	549	565	578	447	170	540	454	462	534	593	510	516	423	448	133	40	0	1	0	0	0	0	1	4	34	28	59	6	0	0	0	0
/	GEO	GSE117815	3T3_Con	3T3	2536	148	223	140	248	163	82	216	172	208	159	194	184	154	143	102	123	72	8	0	0	0	0	0	0	2	62	18	31	2	0	0	0	0
35455969	GEO	GSE178298	3T3_N1		2439	164	202	146	247	131	60	175	110	119	160	191	264	205	113	152	97	67	0	0	0	0	0	0	0	3	64	10	18	2	0	0	0	0
33658388	GEO	GSE162352	3T3_WT		215	14	16	5	9	24	6	14	14	15	30	18	17	16	12	5	6	2	0	0	0	0	0	0	0	0	2	3	1	0	0	0	0	0
36075976	GEO	GSE181800	MEF	MEF	5958	468	433	398	456	386	322	378	389	398	410	423	488	437	292	280	272	191	5	0	0	0	0	0	6	6	174	22	49	10	0	0	0	0
34197016	GEO	GSE173471	MEF-1/2		3543	246	274	214	272	284	264	253	268	278	236	244	248	240	118	104	194	151	0	0	0	0	2	0	3	2	144	20	20	3	0	0	0	0
/	GEO	GSE242289	MEF_control		1991	134	139	133	137	128	120	130	134	114	124	135	148	155	134	126	49	32	0	0	0	0	1	0	0	2	29	4	13	0	0	0	0	0
35167494	GEO	GSE194115	Heart_P25	Heart	1654	82	87	86	112	124	88	86	87	115	110	136	157	135	113	136	73	41	1	0	0	0	0	0	0	9	31	5	25	2	0	0	0	0
/	GEO	GSE194203	Heart_Cont_H		1069	28	78	30	41	106	14	97	78	112	100	43	93	104	69	76	39	10	1	0	0	0	0	0	0	8	1	11	17	1	0	0	0	0
35167494	GEO	GSE194115	Heart_P17		669	29	27	25	29	36	19	40	42	50	55	62	67	66	62	60	15	9	0	0	0	0	0	0	0	2	7	2	2	2	0	0	0	0
/	GEO	GSE201938	Kidney_NICDwt	Kidney	4504	337	321	304	333	291	345	298	291	275	263	263	315	318	288	262	115	60	6	0	0	0	2	0	1	2	49	16	30	9	0	0	0	0
37751293	GEO	GSE226534	Kidney		718	32	51	32	54	59	28	43	38	52	60	60	67	56	38	48	27	16	0	0	0	0	0	0	0	0	16	4	7	0	0	0	0	0
/	GEO	GSE194203	Kidney_Cont_K		384	13	13	27	14	32	7	27	18	48	45	15	31	42	22	30	16	4	0	0	0	0	0	0	0	0	4	1	11	0	0	0	0	0
35357082	GEO	GSE192404	Liver_WT	Liver	796	34	46	44	60	62	24	67	57	67	59	56	59	65	51	45	26	15	3	0	0	0	0	0	0	0	12	4	6	1	0	0	0	0
/	GEO	GSE194203	Liver_Con_t		258	12	10	6	7	31	2	18	12	15	18	14	27	44	17	25	9	6	0	0	0	0	0	0	0	0	6	2	1	0	0	0	0	0
32616016	GEO	GSE151260	Liver_WT		2254	113	119	101	128	173	102	158	123	152	181	209	239	202	128	126	169	43	0	0	0	0	0	0	0	3	40	46	73	7	0	0	0	0
/	GEO	GSE194203	Brain_Cont	Brain	1333	36	73	41	72	173	29	87	45	114	89	70	124	177	92	111	19	5	0	0	0	0	0	1	0	1	3	9	4	1	0	0	0	0
34746692	GEO	GSE156568	Brain		3165	251	176	154	172	130	556	119	132	134	116	172	196	196	312	349	176	19	2	0	0	0	1	0	0	10	6	58	92	7	0	0	0	0
37612136	GEO	GSE228894	Brain_WT		3260	288	278	142	245	192	265	173	204	192	176	273	244	187	200	201	76	19	2	1	0	0	0	0	0	3	13	18	36	3	0	0	0	0
35573776	GEO	GSE199546	Lung_0h	Lung	916	52	45	53	67	77	45	72	62	58	64	67	81	84	45	44	55	29	0	0	0	0	0	0	0	0	29	10	12	4	0	0	0	0
/	GEO	GSE194203	Lung		1302	72	61	34	60	96	54	101	111	122	110	112	105	103	82	79	79	22	0	0	0	0	0	0	2	0	20	25	15	17	0	0	0	0
/	GEO	GSE189015	Lung_Control		443	19	36	26	38	30	13	19	22	28	32	38	54	36	20	32	32	17	0	0	0	0	0	0	0	2	15	5	9	1	0	0	0	0
34236053	GEO	GSE150510	Muscle_WT	Muscle	1662	82	102	65	104	140	50	107	115	137	148	117	132	134	113	116	80	22	7	0	0	0	0	0	0	3	12	26	27	5	0	0	0	0
34427057	GEO	GSE148019	Muscle_WT		371	18	22	13	15	35	10	30	22	37	31	28	40	20	32	18	8	1	0	0	0	0	0	0	0	0	1	3	4	0	0	0	0	0
36147777	GEO	GSE184348	Muscle		2545	128	196	165	264	291	22	206	198	246	168	170	210	138	88	55	28	17	1	0	0	0	1	0	0	13	2	5	6	0	0	0	0	0
34343835	GEO	GSE179888	Ovary	Ovary	4446	241	300	196	306	348	262	280	299	359	348	354	342	343	218	250	196	90	0	0	0	0	0	0	2	2	86	44	50	12	0	0	0	0
/	GEO	GSE181651	Ovary_WT		1293	65	81	56	110	114	29	82	83	85	112	130	90	107	63	86	56	31	2	0	0	0	0	0	0	0	29	11	13	1	0	0	0	0
35639639	GEO	GSE197122	Ovary		1076	71	85	86	104	79	37	83	68	80	95	78	58	66	37	49	39	25	2	0	0	0	0	0	0	2	21	3	7	4	0	0	0	0
33830087	GEO	GSE167360	Skin_Control	Skin	1561	91	77	91	116	110	86	111	105	101	107	128	140	123	87	88	120	45	1	0	0	0	1	0	0	1	42	26	37	12	0	0	0	0
/	GEO	GSE194203	Skin_Cont		1651	74	91	56	122	167	37	114	106	98	115	148	168	142	101	112	114	55	2	0	0	0	1	0	0	2	50	20	34	5	0	0	0	0
37766519	GEO	GSE234841	Skin_CTRL		669	33	41	47	41	61	13	50	28	54	62	50	67	64	22	36	50	16	0	0	0	0	0	0	0	1	15	14	16	4	0	0	0	0
35967345	GEO	GSE202260	Spleen_WT	Spleen	1197	98	75	75	88	80	109	83	90	82	80	67	84	80	52	54	105	36	2	0	0	0	1	0	0	3	30	27	35	7	0	0	0	0
/	GEO	GSE194203	Spleen_Cont		1248	62	78	48	78	106	38	83	77	109	106	99	118	117	64	65	105	48	0	0	0	0	2	0	0	1	45	28	28	1	0	0	0	0
/	GEO	GSE190199	Spleen_WT		734	34	23	28	32	61	50	52	49	44	45	52	72	72	54	66	93	27	0	0	0	0	0	0	0	1	26	27	31	8	0	0	0	0
31953387	GEO	GSE114450	Stomach_CT	Stomach	2487	124	156	124	142	164	104	157	130	188	162	171	214	255	208	188	133	69	2	0	0	0	0	0	1	6	60	22	32	10	0	0	0	0
/	GEO	GSE194203	Stomach_Cont		384	13	18	9	24	37	9	29	31	27	28	43	37	35	21	23	19	11	0	0	0	0	0	0	0	0	11	2	5	1	0	0	0	0
35690337	GEO	GSE196236	Stomach		600	38	32	32	35	38	32	34	34	45	51	39	47	57	47	39	44	13	0	0	0	0	0	0	0	0	13	16	12	3	0	0	0	0
/	GEO	GSE194203	Testis_Cont	Testis	2486	93	107	95	131	268	61	169	143	195	184	134	224	268	196	218	63	30	22	0	0	0	0	0	0	1	7	5	6	22	0	0	0	0
/	GEO	GSE147574	Testis_Control		1905	99	76	81	106	134	84	135	132	154	149	140	139	150	174	152	67	16	13	0	0	0	0	0	0	1	2	5	12	34	0	0	0	0
/	GEO	GSE235546	Testis_WT		2470	165	108	136	154	172	150	182	182	174	174	166	194	188	172	153	109	23	19	0	0	0	0	0	0	0	4	16	24	46	0	0	0	0

## Sheet: S Table 2
Supplementary Table 2. Data analysis of PacBio long-read SPAR-seq.
Pool_name	Platform	Embryo	Blastomere	Barcode		Carm1 isoform							BC-total	Pool-total
						E3a	E3456S	E56S	E6S	E5S	E3S	WT
m4Cpa1C2C	Sequel II	2C-#1	2C_1_1	BC1	TTCGTGAT	7	0	0	0	0	0	56	63	2344
			2C_1_2	BC2	TTACATCG	19	0	9	0	0	0	204	232
		2C-#2	2C_2_1	BC3	TTGCCTAA	0	0	1	0	0	0	62	63
			2C_2_2	BC5	TTCACTGT	0	0	6	0	0	0	123	129
		2C-#3	2C_3_1	BC6	TTATTGGC	0	0	0	0	0	0	5	5
			2C_3_2	BC7	TTGATCTG	0	0	0	0	0	0	16	16
		2C-#4	2C_4_1	BC9	TTCTGATC	0	0	3	0	0	0	50	53
			2C_4_2	BC10	TTAAGCTA	0	0	12	3	0	5	80	100
		2C-#5	2C_5_1	BC11	TTGTAGCC	17	0	11	21	2	0	121	172
			2C_5_2	BC13	TTTTGACT	0	0	0	0	0	0	20	20
		2C-#6	2C_6_1	BC14	TTGGAACT	10	0	0	0	0	0	61	71
			2C_6_2	BC15	TTTGACAT	0	0	0	0	0	0	1	1
		2C-#7	2C_7_1	BC17	TTCTCTAC	0	0	0	4	0	0	90	94
			2C_7_2	BC18	TTGCGGAC	0	0	4	0	0	0	269	273
		2C-#8	2C_8_1	BC19	TTTTTCAC	0	0	6	0	0	0	37	43
			2C_8_2	BC21	TTCGAAAC	0	0	0	0	0	0	110	110
		2C-#9	2C_9_1	BC22	TTCGTACG	0	0	0	0	0	9	163	172
			2C_9_2	BC23	TTCCACTC	0	0	12	15	3	0	372	402
		2C-#10	2C_10_1	BC25	TTATCAGT	0	0	0	0	0	0	10	10
			2C_10_2	BC26	TTGCTCAT	0	0	0	0	0	0	43	43
		2C-#11	2C_11_1	BC27	TTAGGAAT	0	0	7	0	0	0	88	95
			2C_11_2	BC29	TTTAGTTG	0	0	0	0	0	0	87	87
		2C-#12	2C_12_1	BC30	TTCCGGTG	0	0	0	0	0	0	58	58
			2C_12_2	BC31	TTATCGTG	0	0	0	0	6	0	26	32
mGVBDMI	Sequel II	4C-#1	4C_1_1	BC1	TTCGTGAT	0	0	0	0	0	0	0	0	3279
			4C_1_2	BC2	TTACATCG	0	0	0	0	0	0	42	42
			4C_1_3	BC3	TTGCCTAA	5	0	0	0	5	0	40	50
			4C_1_4	BC4	TTTGGTCA	0	0	5	17	0	0	129	151
		4C-#2	4C_2_1	BC5	TTCACTGT	32	0	11	3	9	0	66	121
			4C_2_2	BC6	TTATTGGC	0	0	25	4	0	0	68	97
			4C_2_3	BC7	TTGATCTG	0	0	16	8	3	3	59	89
			4C_2_4	BC8	TTTCAAGT	0	0	18	23	4	6	156	207
		4C-#3	4C_3_1	BC9	TTCTGATC	0	0	0	18	0	0	101	119
			4C_3_2	BC10	TTAAGCTA	0	7	1	7	0	0	104	119
			4C_3_3	BC11	TTGTAGCC	0	0	0	0	0	0	8	8
			4C_3_4	BC12	TTTACAAG	0	0	4	4	0	0	208	216
		4C-#4	4C_4_1	BC13	TTTTGACT	5	0	7	8	0	0	173	193
			4C_4_2	BC14	TTGGAACT	0	0	0	0	0	0	6	6
			4C_4_3	BC15	TTTGACAT	9	0	1	0	0	0	146	156
			4C_4_4	BC16	TTGGACGG	0	0	0	0	16	0	193	209
		4C-#5	4C_5_1	BC17	TTCTCTAC	0	0	7	0	0	0	80	87
			4C_5_2	BC18	TTGCGGAC	0	0	0	0	0	0	71	71
			4C_5_3	BC19	TTTTTCAC	0	0	0	0	0	0	26	26
			4C_5_4	BC20	TTGGCCAC	0	0	0	0	0	5	63	68
		4C-#6	4C_6_1	BC21	TTCGAAAC	0	0	0	0	0	0	57	57
			4C_6_2	BC22	TTCGTACG	0	0	0	0	0	0	60	60
			4C_6_3	BC23	TTCCACTC	0	0	0	0	0	0	83	83
			4C_6_4	BC24	TTGCTACC	0	0	0	0	0	0	149	149
		4C-#7	4C_7_1	BC25	TTATCAGT	0	0	0	0	0	0	18	18
			4C_7_2	BC26	TTGCTCAT	0	0	0	0	0	0	19	19
			4C_7_3	BC27	TTAGGAAT	0	0	2	5	0	0	68	75
			4C_7_4	BC28	TTCTTTTG	0	0	0	0	0	0	8	8
		4C-#8	4C_8_1	BC29	TTTAGTTG	13	0	0	4	0	0	184	201
			4C_8_2	BC30	TTCCGGTG	0	0	0	0	0	0	0	0
			4C_8_3	BC31	TTATCGTG	0	0	0	0	6	0	59	65
			4C_8_4	BC32	TTTGAGTG	0	0	16	12	0	0	133	161
		4C-#9	4C_9_1	BC33	TTCGCCTG	10	0	0	0	0	6	14	30
			4C_9_2	BC34	TTGCCATG	0	0	0	0	0	4	157	161
			4C_9_3	BC35	TTAAAATG	18	0	2	4	0	0	133	157
			4C_9_4	BC36	TTTGTTGG	0	0	0	0	0	0	0	0
mMII1C2C	Sequel II	4C-#10	4C_10_1	BC1	TTCGTGAT	0	0	10	0	4	0	108	122	2911
			4C_10_2	BC2	TTACATCG	0	0	0	0	0	0	0	0
			4C_10_3	BC3	TTGCCTAA	6	0	0	0	1	0	67	74
			4C_10_4	BC4	TTTGGTCA	0	0	19	35	2	5	457	518
		4C-#11	4C_11_1	BC5	TTCACTGT	0	0	0	0	0	0	21	21
			4C_11_2	BC6	TTATTGGC	0	0	0	0	0	0	24	24
			4C_11_3	BC7	TTGATCTG	0	0	0	0	0	0	0	0
			4C_11_4	BC8	TTTCAAGT	0	0	0	0	0	0	114	114
		4C-#12	4C_12_1	BC9	TTCTGATC	0	0	0	0	0	0	0	0
			4C_12_2	BC10	TTAAGCTA	2	0	2	0	0	0	30	34
			4C_12_3	BC11	TTGTAGCC	0	0	0	0	0	0	37	37
			4C_12_4	BC12	TTTACAAG	0	0	0	0	0	0	54	54
		4C-#13	4C_13_1	BC13	TTTTGACT	0	0	0	0	0	0	41	41
			4C_13_2	BC14	TTGGAACT	0	0	0	0	0	26	56	82
			4C_13_3	BC15	TTTGACAT	0	0	0	0	0	0	32	32
			4C_13_4	BC16	TTGGACGG	0	0	0	0	0	0	18	18
		4C-#14	4C_14_1	BC17	TTCTCTAC	0	0	0	0	0	0	26	26
			4C_14_2	BC18	TTGCGGAC	0	0	1	0	0	0	174	175
			4C_14_3	BC19	TTTTTCAC	0	0	0	0	0	0	6	6
			4C_14_4	BC20	TTGGCCAC	0	0	0	2	0	0	38	40
		4C-#15	4C_15_1	BC21	TTCGAAAC	0	0	0	0	0	0	82	82
			4C_15_2	BC22	TTCGTACG	18	0	0	0	0	0	56	74
			4C_15_3	BC23	TTCCACTC	26	2	30	43	8	11	538	658
			4C_15_4	BC24	TTGCTACC	4	0	0	4	0	0	74	82
		4C-#16	4C_16_1	BC25	TTATCAGT	0	0	6	1	0	8	115	130
			4C_16_2	BC26	TTGCTCAT	0	0	0	0	0	0	66	66
			4C_16_3	BC27	TTAGGAAT	0	0	0	0	0	0	140	140
			4C_16_4	BC28	TTCTTTTG	0	0	3	0	0	1	73	77
		4C-#17	4C_17_1	BC29	TTTAGTTG	0	0	0	0	0	0	0	0
			4C_17_2	BC30	TTCCGGTG	0	0	0	0	0	0	16	16
			4C_17_3	BC31	TTATCGTG	0	0	0	0	0	0	7	7
			4C_17_4	BC32	TTTGAGTG	0	0	0	0	0	0	6	6
		4C-#18	4C_18_1	BC33	TTCGCCTG	0	0	0	0	0	0	0	0
			4C_18_2	BC34	TTGCCATG	0	0	0	0	0	0	0	0
			4C_18_3	BC35	TTAAAATG	0	0	7	8	0	0	126	141
			4C_18_4	BC36	TTTGTTGG	0	0	0	0	3	0	11	14

## Sheet: S Table 3
Supplementary Table 3. Oligos used in the paper.
Used for	Name	Sequence
TM-qPCR	LincGET-qF	GTAGAGATGAGGCTTGCTGAGATTTA
	LincGET-qR	CCAGCCCTACAAATACTCCTTGTTAA
	Probe-LincGET	TTTCTTCCCTGTCTGCCTACCTAGTGTGTCC
	Carm1-qF	CAGGCTCCAAGTCCAGTAACCTG
	Carm1-qR	TGCTCAGGTCGTAGGCAGTAGGCA
	Probe-Carm1	CCATCACCCCCACCTGGCTCACACTACACGT
	Neat1_2-qF	GCTCTGGGACCTTCGTGACTCTC
	Neat1_2-qR	ACTGCCTTGGCTTGGAAATGTAAG
	Probe-Neat1_2	CGTCCGGAAATAGTATCCCCATCAGCTCTC
	Hprt-qF	GGCTTCCTCCTCAGACCGCTTT
	Hprt-qR	CACTTTTTCCAAATCCTCGGCATAA
	Probe-Hprt	CATAACCTGGTTCATCATCGCTAATCACGAC
SYBR-qPCR	Pcbp1-qF	CTAGACGCCTACTCGATTCAAGGAC
	Pcbp1-qR	ATCATGGCAAAGTGAGACTGTTGTC
	Nono-qF	CTTTATTCGCTTGGAAACACGAACC
	Nono-qR	GGACTGTAAGGGATGCACTGTGACA
	Pspc1-qF	GAATCGAGAACACTGGCTGAAATTG
	Pspc1-qR	GGAAAATGCTTGCTCTAGAAGCTCA
	Hnrnpu-qF	TTCCCACATGTTCTCTGCCATAAC
	Hnrnpu-qR	TGGTCCTCTAACTCGGTCCTCTAAG
FISH probes	LincGET-FISH-F	GTAGAGCATGCTCAGTAGAGATGAGG
	LincGET-FISH-R	CCAGCCCTACAAATACTCCTTGTTA
SPAR-seq	Carm1-AS-F	AATGATACGGCGACCACCGAGATGGGAAAGAGTGGGCAGACAGTCCTTCATCATC
	Carm1-AS-R1	CAAGCAGAAGACGGCATACGAGATTCGCTATAGTGCGAGGTGGACATCACCAA
	Carm1-AS-R2	CAAGCAGAAGACGGCATACGAGATCCGTCATGGTGCGAGGTGGACATCACCAA
	Carm1-AS-R3	CAAGCAGAAGACGGCATACGAGATCACATGCAGTGCGAGGTGGACATCACCAA
	Carm1-AS-R4	CAAGCAGAAGACGGCATACGAGATCCATAGCCGTGCGAGGTGGACATCACCAA
	Carm1-AS-R5	CAAGCAGAAGACGGCATACGAGATAAATCCGGGTGCGAGGTGGACATCACCAA
	Carm1-AS-R6	CAAGCAGAAGACGGCATACGAGATGGCATCATGTGCGAGGTGGACATCACCAA
	Carm1-AS-R7	CAAGCAGAAGACGGCATACGAGATAATTAATTGTGCGAGGTGGACATCACCAA
	Carm1-AS-R8	CAAGCAGAAGACGGCATACGAGATGGGGCCCCGTGCGAGGTGGACATCACCAA
	Carm1-AS-R9	CAAGCAGAAGACGGCATACGAGATCGCGCGCGGTGCGAGGTGGACATCACCAA
	Carm1-AS-R10	CAAGCAGAAGACGGCATACGAGATATATATATGTGCGAGGTGGACATCACCAA
	Carm1-AS-R11	CAAGCAGAAGACGGCATACGAGATCACACACAGTGCGAGGTGGACATCACCAA
	Carm1-AS-R12	CAAGCAGAAGACGGCATACGAGATGTGTGTGTGTGCGAGGTGGACATCACCAA
	Carm1-AS-R13	CAAGCAGAAGACGGCATACGAGATCAGCAAAAGTGCGAGGTGGACATCACCAA
	Carm1-AS-R14	CAAGCAGAAGACGGCATACGAGATGATGCCTTGTGCGAGGTGGACATCACCAA
	Carm1-AS-R15	CAAGCAGAAGACGGCATACGAGATTATTCGCGGTGCGAGGTGGACATCACCAA
	Carm1-AS-R16	CAAGCAGAAGACGGCATACGAGATTCGATGCTGTGCGAGGTGGACATCACCAA
	Carm1-AS-R17	CAAGCAGAAGACGGCATACGAGATGGATCTAGGTGCGAGGTGGACATCACCAA
	Carm1-AS-R18	CAAGCAGAAGACGGCATACGAGATACTGTTCCGTGCGAGGTGGACATCACCAA
	Carm1-AS-R19	CAAGCAGAAGACGGCATACGAGATAATCGGCAGTGCGAGGTGGACATCACCAA
	Carm1-AS-R20	CAAGCAGAAGACGGCATACGAGATAGGCTTGTGTGCGAGGTGGACATCACCAA
	Carm1-AS-R21	CAAGCAGAAGACGGCATACGAGATTGAATCATGTGCGAGGTGGACATCACCAA
	Carm1-AS-R22	CAAGCAGAAGACGGCATACGAGATAATCGATCGTGCGAGGTGGACATCACCAA
	Carm1-AS-R23	CAAGCAGAAGACGGCATACGAGATACAGAGTGGTGCGAGGTGGACATCACCAA
	Carm1-AS-R24	CAAGCAGAAGACGGCATACGAGATCACATGAAGTGCGAGGTGGACATCACCAA
	Carm1-AS-R25	CAAGCAGAAGACGGCATACGAGATGTGGGACAGTGCGAGGTGGACATCACCAA
	Carm1-AS-R26	CAAGCAGAAGACGGCATACGAGATGTGTACGTGTGCGAGGTGGACATCACCAA
	Carm1-AS-R27	CAAGCAGAAGACGGCATACGAGATCGTAGGACGTGCGAGGTGGACATCACCAA
	Carm1-AS-R28	CAAGCAGAAGACGGCATACGAGATGCATGCATGTGCGAGGTGGACATCACCAA
	Carm1-AS-R29	CAAGCAGAAGACGGCATACGAGATCATCATAAGTGCGAGGTGGACATCACCAA
	Carm1-AS-R30	CAAGCAGAAGACGGCATACGAGATATAACACCGTGCGAGGTGGACATCACCAA
	Carm1-AS-R31	CAAGCAGAAGACGGCATACGAGATCACCCTGGGTGCGAGGTGGACATCACCAA
	Carm1-AS-R32	CAAGCAGAAGACGGCATACGAGATCAACAGGTGTGCGAGGTGGACATCACCAA
	Carm1-AS-R33	CAAGCAGAAGACGGCATACGAGATCCTGGCCAGTGCGAGGTGGACATCACCAA
	Carm1-AS-R34	CAAGCAGAAGACGGCATACGAGATTGTTTGGAGTGCGAGGTGGACATCACCAA
	Carm1-AS-R35	CAAGCAGAAGACGGCATACGAGATACGCAGCCGTGCGAGGTGGACATCACCAA
	Carm1-AS-R36	CAAGCAGAAGACGGCATACGAGATATGAGGAAGTGCGAGGTGGACATCACCAA
	Carm1-AS-R37	CAAGCAGAAGACGGCATACGAGATACAACCAGGTGCGAGGTGGACATCACCAA
	Carm1-AS-R38	CAAGCAGAAGACGGCATACGAGATAATAAGATGTGCGAGGTGGACATCACCAA
	Carm1-AS-R39	CAAGCAGAAGACGGCATACGAGATGCTCTCTAGTGCGAGGTGGACATCACCAA
	Carm1-AS-R40	CAAGCAGAAGACGGCATACGAGATGAATCCGAGTGCGAGGTGGACATCACCAA
	Carm1-AS-R41	CAAGCAGAAGACGGCATACGAGATAAGATCGGGTGCGAGGTGGACATCACCAA
	Carm1-AS-R42	CAAGCAGAAGACGGCATACGAGATGTCTGCCTGTGCGAGGTGGACATCACCAA
	Carm1-AS-R43	CAAGCAGAAGACGGCATACGAGATGCGATCAAGTGCGAGGTGGACATCACCAA
	Carm1-AS-R44	CAAGCAGAAGACGGCATACGAGATCCATCATAGTGCGAGGTGGACATCACCAA
	Carm1-AS-R45	CAAGCAGAAGACGGCATACGAGATTGCACCGTGTGCGAGGTGGACATCACCAA
	Carm1-AS-R46	CAAGCAGAAGACGGCATACGAGATAACGGGTTGTGCGAGGTGGACATCACCAA
	Carm1-AS-R47	CAAGCAGAAGACGGCATACGAGATCGCTTAGCGTGCGAGGTGGACATCACCAA
	Carm1-AS-R48	CAAGCAGAAGACGGCATACGAGATGCCTAGACGTGCGAGGTGGACATCACCAA
	Carm1-AS-R49	CAAGCAGAAGACGGCATACGAGATAAGGGGTTGTGCGAGGTGGACATCACCAA
	Carm1-AS-R50	CAAGCAGAAGACGGCATACGAGATACATGACTGTGCGAGGTGGACATCACCAA
	Carm1-AS-R51	CAAGCAGAAGACGGCATACGAGATGACTACAAGTGCGAGGTGGACATCACCAA
	Carm1-AS-R52	CAAGCAGAAGACGGCATACGAGATGGGATGGGGTGCGAGGTGGACATCACCAA
	Carm1-AS-R53	CAAGCAGAAGACGGCATACGAGATCCCTGAAAGTGCGAGGTGGACATCACCAA
	Carm1-AS-R54	CAAGCAGAAGACGGCATACGAGATACCCTGGGGTGCGAGGTGGACATCACCAA
	Carm1-AS-R55	CAAGCAGAAGACGGCATACGAGATATGGAGTAGTGCGAGGTGGACATCACCAA
	Carm1-AS-R56	CAAGCAGAAGACGGCATACGAGATGTGACCCTGTGCGAGGTGGACATCACCAA
	Carm1-AS-R57	CAAGCAGAAGACGGCATACGAGATCGCATTGGGTGCGAGGTGGACATCACCAA
	Carm1-AS-R58	CAAGCAGAAGACGGCATACGAGATCATCGGTAGTGCGAGGTGGACATCACCAA
	Carm1-AS-R59	CAAGCAGAAGACGGCATACGAGATGTCCAATGGTGCGAGGTGGACATCACCAA
	Carm1-AS-R60	CAAGCAGAAGACGGCATACGAGATCCAAGGACGTGCGAGGTGGACATCACCAA
	Carm1-AS-R61	CAAGCAGAAGACGGCATACGAGATACAATTCGGTGCGAGGTGGACATCACCAA
	Carm1-AS-R62	CAAGCAGAAGACGGCATACGAGATCATTGCCCGTGCGAGGTGGACATCACCAA
	Carm1-AS-R63	CAAGCAGAAGACGGCATACGAGATTTGTTGGAGTGCGAGGTGGACATCACCAA
	Carm1-AS-R64	CAAGCAGAAGACGGCATACGAGATATGATGGAGTGCGAGGTGGACATCACCAA
	Carm1-AS-R65	CAAGCAGAAGACGGCATACGAGATCAGCGGCGGTGCGAGGTGGACATCACCAA
	Carm1-AS-R66	CAAGCAGAAGACGGCATACGAGATATCGCCGAGTGCGAGGTGGACATCACCAA
	Carm1-AS-R67	CAAGCAGAAGACGGCATACGAGATCATCGCATGTGCGAGGTGGACATCACCAA
	Carm1-AS-R68	CAAGCAGAAGACGGCATACGAGATCTTGACTTGTGCGAGGTGGACATCACCAA
	Carm1-AS-R69	CAAGCAGAAGACGGCATACGAGATGTCCAACGGTGCGAGGTGGACATCACCAA
	Carm1-AS-R70	CAAGCAGAAGACGGCATACGAGATGTCATTGAGTGCGAGGTGGACATCACCAA
	Carm1-AS-R71	CAAGCAGAAGACGGCATACGAGATCAGGGTGCGTGCGAGGTGGACATCACCAA
	Carm1-AS-R72	CAAGCAGAAGACGGCATACGAGATCATGCAGGGTGCGAGGTGGACATCACCAA
	Carm1-AS-R73	CAAGCAGAAGACGGCATACGAGATATGCCGTAGTGCGAGGTGGACATCACCAA
	Carm1-AS-R74	CAAGCAGAAGACGGCATACGAGATGTCATTACGTGCGAGGTGGACATCACCAA
	Carm1-AS-R75	CAAGCAGAAGACGGCATACGAGATCAGGGGTAGTGCGAGGTGGACATCACCAA
	Carm1-AS-R76	CAAGCAGAAGACGGCATACGAGATCTTGACAAGTGCGAGGTGGACATCACCAA
	Carm1-AS-R77	CAAGCAGAAGACGGCATACGAGATGTATTCTCGTGCGAGGTGGACATCACCAA
	Carm1-AS-R78	CAAGCAGAAGACGGCATACGAGATCTTATAGAGTGCGAGGTGGACATCACCAA
	Carm1-AS-R79	CAAGCAGAAGACGGCATACGAGATGGGAAGGGGTGCGAGGTGGACATCACCAA
	Carm1-AS-R80	CAAGCAGAAGACGGCATACGAGATTTAACCGGGTGCGAGGTGGACATCACCAA
	Carm1-AS-R81	CAAGCAGAAGACGGCATACGAGATTGCGCAGCGTGCGAGGTGGACATCACCAA
	Carm1-AS-R82	CAAGCAGAAGACGGCATACGAGATTCTGCACAGTGCGAGGTGGACATCACCAA
	Carm1-AS-R83	CAAGCAGAAGACGGCATACGAGATTCTCGGCAGTGCGAGGTGGACATCACCAA
	Carm1-AS-R84	CAAGCAGAAGACGGCATACGAGATCATGCATGGTGCGAGGTGGACATCACCAA
	Gfp-F	AATGATACGGCGACCACCGAGATGGGAAAGATGACCCTGAAGTTCATCTGCACCA
	Gfp-R1	CAAGCAGAAGACGGCATACGAGATAAATCCGGCTTGTCGGCCATGATATAGACGTTG
	Gfp-R2	CAAGCAGAAGACGGCATACGAGATAACGGGTTCTTGTCGGCCATGATATAGACGTTG
	Gfp-R3	CAAGCAGAAGACGGCATACGAGATAAGATCGGCTTGTCGGCCATGATATAGACGTTG
	Gfp-R4	CAAGCAGAAGACGGCATACGAGATAATAAGATCTTGTCGGCCATGATATAGACGTTG
	Gfp-R5	CAAGCAGAAGACGGCATACGAGATAATCGATCCTTGTCGGCCATGATATAGACGTTG
	Gfp-R6	CAAGCAGAAGACGGCATACGAGATAATCGGCACTTGTCGGCCATGATATAGACGTTG
	Gfp-R7	CAAGCAGAAGACGGCATACGAGATACAACCAGCTTGTCGGCCATGATATAGACGTTG
	Gfp-R8	CAAGCAGAAGACGGCATACGAGATACAATTCGCTTGTCGGCCATGATATAGACGTTG
	Gfp-R9	CAAGCAGAAGACGGCATACGAGATACAGAGTGCTTGTCGGCCATGATATAGACGTTG
	Gfp-R10	CAAGCAGAAGACGGCATACGAGATACGCAGCCCTTGTCGGCCATGATATAGACGTTG
	Gfp-R11	CAAGCAGAAGACGGCATACGAGATACTGTTCCCTTGTCGGCCATGATATAGACGTTG
	Gfp-R12	CAAGCAGAAGACGGCATACGAGATAGGCTTGTCTTGTCGGCCATGATATAGACGTTG
	Gfp-R13	CAAGCAGAAGACGGCATACGAGATATAACACCCTTGTCGGCCATGATATAGACGTTG
	Gfp-R14	CAAGCAGAAGACGGCATACGAGATATCGCCGACTTGTCGGCCATGATATAGACGTTG
	Gfp-R15	CAAGCAGAAGACGGCATACGAGATATGAGGAACTTGTCGGCCATGATATAGACGTTG
	Gfp-R16	CAAGCAGAAGACGGCATACGAGATATGATGGACTTGTCGGCCATGATATAGACGTTG
	Gfp-R17	CAAGCAGAAGACGGCATACGAGATATGCCGTACTTGTCGGCCATGATATAGACGTTG
	Gfp-R18	CAAGCAGAAGACGGCATACGAGATATGGAGTACTTGTCGGCCATGATATAGACGTTG
	Gfp-R19	CAAGCAGAAGACGGCATACGAGATCAACAGGTCTTGTCGGCCATGATATAGACGTTG
	Gfp-R20	CAAGCAGAAGACGGCATACGAGATCACATGAACTTGTCGGCCATGATATAGACGTTG
	Gfp-R21	CAAGCAGAAGACGGCATACGAGATCACATGCACTTGTCGGCCATGATATAGACGTTG
	Gfp-R22	CAAGCAGAAGACGGCATACGAGATCACCCTGGCTTGTCGGCCATGATATAGACGTTG
	Gfp-R23	CAAGCAGAAGACGGCATACGAGATCAGCAAAACTTGTCGGCCATGATATAGACGTTG
	Gfp-R24	CAAGCAGAAGACGGCATACGAGATCAGCGGCGCTTGTCGGCCATGATATAGACGTTG
	Gfp-R25	CAAGCAGAAGACGGCATACGAGATCAGGGGTACTTGTCGGCCATGATATAGACGTTG
	Gfp-R26	CAAGCAGAAGACGGCATACGAGATCAGGGTGCCTTGTCGGCCATGATATAGACGTTG
	Gfp-R27	CAAGCAGAAGACGGCATACGAGATCATCATAACTTGTCGGCCATGATATAGACGTTG
	Gfp-R28	CAAGCAGAAGACGGCATACGAGATCATCGCATCTTGTCGGCCATGATATAGACGTTG
	Gfp-R29	CAAGCAGAAGACGGCATACGAGATCATCGGTACTTGTCGGCCATGATATAGACGTTG
	Gfp-R30	CAAGCAGAAGACGGCATACGAGATCATGCAGGCTTGTCGGCCATGATATAGACGTTG
	Gfp-R31	CAAGCAGAAGACGGCATACGAGATCATGCATGCTTGTCGGCCATGATATAGACGTTG
	Gfp-R32	CAAGCAGAAGACGGCATACGAGATCATTGCCCCTTGTCGGCCATGATATAGACGTTG
	Gfp-R33	CAAGCAGAAGACGGCATACGAGATCCAAGGACCTTGTCGGCCATGATATAGACGTTG
	Gfp-R34	CAAGCAGAAGACGGCATACGAGATCCATAGCCCTTGTCGGCCATGATATAGACGTTG
	Gfp-R35	CAAGCAGAAGACGGCATACGAGATCCATCATACTTGTCGGCCATGATATAGACGTTG
	Gfp-R36	CAAGCAGAAGACGGCATACGAGATCCGTCATGCTTGTCGGCCATGATATAGACGTTG
	Gfp-R37	CAAGCAGAAGACGGCATACGAGATCCTGGCCACTTGTCGGCCATGATATAGACGTTG
	Gfp-R38	CAAGCAGAAGACGGCATACGAGATCGCATTGGCTTGTCGGCCATGATATAGACGTTG
	Gfp-R39	CAAGCAGAAGACGGCATACGAGATCGCTTAGCCTTGTCGGCCATGATATAGACGTTG
	Gfp-R40	CAAGCAGAAGACGGCATACGAGATCGTAGGACCTTGTCGGCCATGATATAGACGTTG
	Gfp-R41	CAAGCAGAAGACGGCATACGAGATCTTATAGACTTGTCGGCCATGATATAGACGTTG
	Gfp-R42	CAAGCAGAAGACGGCATACGAGATCTTGACAACTTGTCGGCCATGATATAGACGTTG
	Gfp-R43	CAAGCAGAAGACGGCATACGAGATCTTGACTTCTTGTCGGCCATGATATAGACGTTG
	Gfp-R44	CAAGCAGAAGACGGCATACGAGATGAATCCGACTTGTCGGCCATGATATAGACGTTG
	Gfp-R45	CAAGCAGAAGACGGCATACGAGATGATGCCTTCTTGTCGGCCATGATATAGACGTTG
	Gfp-R46	CAAGCAGAAGACGGCATACGAGATGCATGCATCTTGTCGGCCATGATATAGACGTTG
	Gfp-R47	CAAGCAGAAGACGGCATACGAGATGCCTAGACCTTGTCGGCCATGATATAGACGTTG
	Gfp-R48	CAAGCAGAAGACGGCATACGAGATGCGATCAACTTGTCGGCCATGATATAGACGTTG
	Gfp-R49	CAAGCAGAAGACGGCATACGAGATGCTCTCTACTTGTCGGCCATGATATAGACGTTG
	Gfp-R50	CAAGCAGAAGACGGCATACGAGATGGATCTAGCTTGTCGGCCATGATATAGACGTTG
	Gfp-R51	CAAGCAGAAGACGGCATACGAGATGGCATCATCTTGTCGGCCATGATATAGACGTTG
	Gfp-R52	CAAGCAGAAGACGGCATACGAGATGGGAAGGGCTTGTCGGCCATGATATAGACGTTG
	Gfp-R53	CAAGCAGAAGACGGCATACGAGATGTATTCTCCTTGTCGGCCATGATATAGACGTTG
	Gfp-R54	CAAGCAGAAGACGGCATACGAGATGTCATTACCTTGTCGGCCATGATATAGACGTTG
	Gfp-R55	CAAGCAGAAGACGGCATACGAGATGTCATTGACTTGTCGGCCATGATATAGACGTTG
	Gfp-R56	CAAGCAGAAGACGGCATACGAGATGTCCAACGCTTGTCGGCCATGATATAGACGTTG
	Gfp-R57	CAAGCAGAAGACGGCATACGAGATGTCCAATGCTTGTCGGCCATGATATAGACGTTG
	Gfp-R58	CAAGCAGAAGACGGCATACGAGATGTCTGCCTCTTGTCGGCCATGATATAGACGTTG
	Gfp-R59	CAAGCAGAAGACGGCATACGAGATGTGACCCTCTTGTCGGCCATGATATAGACGTTG
	Gfp-R60	CAAGCAGAAGACGGCATACGAGATGTGGGACACTTGTCGGCCATGATATAGACGTTG
	Gfp-R61	CAAGCAGAAGACGGCATACGAGATGTGTACGTCTTGTCGGCCATGATATAGACGTTG
	Gfp-R62	CAAGCAGAAGACGGCATACGAGATTATTCGCGCTTGTCGGCCATGATATAGACGTTG
	Gfp-R63	CAAGCAGAAGACGGCATACGAGATTCGATGCTCTTGTCGGCCATGATATAGACGTTG
	Gfp-R64	CAAGCAGAAGACGGCATACGAGATTCGCTATACTTGTCGGCCATGATATAGACGTTG
	Gfp-R65	CAAGCAGAAGACGGCATACGAGATTCTCGGCACTTGTCGGCCATGATATAGACGTTG
	Gfp-R66	CAAGCAGAAGACGGCATACGAGATTCTGCACACTTGTCGGCCATGATATAGACGTTG
	Gfp-R67	CAAGCAGAAGACGGCATACGAGATTGAATCATCTTGTCGGCCATGATATAGACGTTG
	Gfp-R68	CAAGCAGAAGACGGCATACGAGATTGCACCGTCTTGTCGGCCATGATATAGACGTTG
	Gfp-R69	CAAGCAGAAGACGGCATACGAGATTGCGCAGCCTTGTCGGCCATGATATAGACGTTG
	Gfp-R70	CAAGCAGAAGACGGCATACGAGATTGTTTGGACTTGTCGGCCATGATATAGACGTTG
	Gfp-R71	CAAGCAGAAGACGGCATACGAGATTTAACCGGCTTGTCGGCCATGATATAGACGTTG
	Gfp-R72	CAAGCAGAAGACGGCATACGAGATTTGTTGGACTTGTCGGCCATGATATAGACGTTG
Promoter	Carm1pro-F	CTCGAGGACAGAGAGCCAGAACCTCTTCACA
Cloning	Carm1pro-R	AAGCTTGGTCACAGCATCAAGAAGGTTGAGA
	BsaI-GLN-F	AATCGGTCTCTTCGAGGTGAAAGGAAATAAAACTGTAATTCATG
	BsaI-GLN-R	AATCGGTCTCTCATAACAAGACTCACACAAACAAACGCACCTCC
	BsaI-ERVL-F	AATCGGTCTCTTATGGGGTGGATTGTAGTGGTTATTCCTGGTTG
	BsaI-ERVL-R	AATCGGTCTCTTGTATTAGTCAGGGTTCTCTaGAGTCACAGAAC
	BsaI-ERVK-F	AATCGGTCTCTTACACTGTGGGAAGCCGCCCCCACATTCGCCG
	BsaI-ERVK-R	AATCGGTCTCTTGTTATTCGACGCGTTCTCACGACCGGCCAGGA
	BsaI-SV40pro-F	AATCGGTCTCTAACAGCATCTCAATTAGTCAGCAACCATAGTCC
	BsaI-SV40pro-R	AATCGGTCTCTAGCTTTGCAAAAGCCTAGGCCTCCAAAAAAGCC
Exon	WT-E3-F	TAGGCCCCAGGATAGGTACCAGTCATCAACTGTTTACAGTGCCTCA
Cloning	WT-E3-R	GGGGTCCCCAAATAGGTACCGCTGCTGAGCATGTAAGATTGCTTA
	WT-E5-F	TAGGCCCCAGGATAGGTACCCCAGAGTTTGGAGCCCAAGTTATTG
	WT-E5-R	GGGGTCCCCAAATAGGTACCTCTGTCTGAGATGTAGGCTGTGGGA
	WT-E6-F	TAGGCCCCAGGATAGGTACCGTCTGAACACCCTATGTTGGAGACAA
	WT-E6-R	GGGGTCCCCAAATAGGTACCCACTTCCAAGCTCTTAGGGGATCAG
	E3-SA-C26-F	CCCCCCCCCCCCCAGATTTCTGTTCTTTCTACAACATCCTGAAAACCTGTCGG
	E3-SA-C26-R	GGGGGGGGGGGGGGGCCAGTGCTGTACACCTCTGAGAGAATCCACAGGGCCTGG
	E3-SD-C26-F	CCCCCCCCCCCCCCCACAGGAGGTCACGCAGCACAGGGTAGGCCCACACAGGTG
	E3-SD-C26-R	GGGGGGGGGGGGGGTGCTTGTCTGTCCCAGGGCAGGTGCCAGCTCACCTGGAAG
	E3-SA-Mut-F	GCTTCTTTTCTCCAGATTTCTGTTCTTTCTACAACATCCTGAAAACCTGTCGG
	E3-SA-Mut-R	CAGATCACCAGGAGGCCAGTGCTGTACACCTCTGAGAGAATCCACAGGGCCTGG
	E3-SD-Mut-F	CTTTTCTTACAGGAGGTCACGCAGCACAGGGTAGGCCCACACAGGTGCTCATCC
	E3-SD-Mut-R	AAAAGAAAGAGACACCAGGTGCTTGTCTGTCCCAGGGCAGGTGCCAGCTCACCT
Minigene	Minigene-F	CCAAGAACCTCATCATCTTCCTGG
analysis of exons	Minigene-R	CAGTTGGTAGAGAGAGCAGATGCTG
LNAs	LincGET-LNA1	Exiqon Design ID: 276689-1
	LincGET-LNA2	Exiqon Design ID: 276689-2
	Carm1-LNA1	Exiqon Design ID: 633878-1
	Carm1-LNA2	Exiqon Design ID: 633878-2
	Control-LNA	Exiqon product code: 300611-00
siRNAs	Pcbp1-siRNA-1	CACGGAAAGGAAGUAGGCAGCAUCA
	Pcbp1-siRNA-2	CAAGCUGAACCAGGUGGCAAGACAA
	Pcbp1-siRNA-3	CAACUGUGUAAUUUCUGGUCGGUAA
	Pcbp2-siRNA-1	CAGCAUUAGCCUGGCUCAGUAUCUA
	Pcbp2-siRNA-2	CAACACCGGAUUCAGUGGCAUUGAA
	Pcbp2-siRNA-3	CAACUCAACUGAGCGGGCAAUCACU
	Nono-siRNA-1	GGCAGACACUUUGCUGUGUUCAAAU
	Nono-siRNA-2	AGGCUCCUUCUUGCUGACUACAUUU
	Nono-siRNA-3	CAGGAUCAAGUGGAUCGGAACAUCA
	Pspc1-siRNA-1	ACCCAUGGAGCAGUUUGAUGAUGAA
	Pspc1-siRNA-2	CGGGAACAAGUUGAUAGAAACAUCA
	Pspc1-siRNA-3	CAUGGGAAAUAGAACAGGUUCUGAA
	Hnrnpu-siRNA-1	CACAGUGGUUUGUCUUGAUACUUAU
	Hnrnpu-siRNA-2	CCACAAGUGGAAUGUUGCUUGGUGA
	Hnrnpu-siRNA-3	GAGGAAUCAGGAGUCAAACUGUAGA
shRNAs	Pcbp1-shRNA-F	TGCAAGTTTGGATGCATCTACTTCAAGAGAGTAGATGCATCCAAACTTGCTTTTTC
	Pcbp1-shRNA-R	TCGAGAAAAAGCAAGTTTGGATGCATCTACTCTCTTGAAGTAGATGCATCCAAACTTGCA
	Pcbp2-shRNA-F	TGCATGGAGTGGTTATATTTCATCAAGAGTGAAATATAACCACTCCATGCTTTTTC
	Pcbp2-shRNA-R	TCGAGAAAAAGCATGGAGTGGTTATATTTCACTCTTGATGAAATATAACCACTCCATGCA
Primers for RNA	E2-SA-F	TAATACGACTCACTATAGGGACTTCGTCACTCATGCCATCATCCCACTCTCTCTTGCAG
EMSA assay	E2-SA-R	CTGCAAGAGAGAGTGGGATGATGGCATGAGTGACGAAGTCCCTATAGTGAGTCGTATTA
	E2-SD-F	TAATACGACTCACTATAGGGGTATGTGTTTTGGCTCCATGGTAGAGCCCAGGAGATGGA
	E2-SD-R	TCCATCTCCTGGGCTCTACCATGGAGCCAAAACACATACCCCTATAGTGAGTCGTATTA
	E3-SA-F	TAATACGACTCACTATAGGGCAGCACTGGCCTCCTGGTGATCTGGCTCCCCCTTTCCAG
	E3-SA-R	CTGGAAAGGGGGAGCCAGATCACCAGGAGGCCAGTGCTGCCCTATAGTGAGTCGTATTA
	E3-SD-F	TAATACGACTCACTATAGGGCAGACAAGCACCTGGTGTCTCCCTCCCCTCCCTTCCCAC
	E3-SD-R	GTGGGAAGGGAGGGGAGGGAGACACCAGGTGCTTGTCTGCCCTATAGTGAGTCGTATTA
	E4-SA-F	TAATACGACTCACTATAGGGTGCCACGTGTCGCGTGCTATTGGTGTGTGTCTGTTCCAG
	E4-SA-R	CTGGAACAGACACACACCAATAGCACGCGACACGTGGCACCCTATAGTGAGTCGTATTA
	E4-SD-F	TAATACGACTCACTATAGGGGTGAGCCCTCAGAACAGGAAGCACACTGAGCAGAGTCTG
	E4-SD-R	CAGACTCTGCTCAGTGTGCTTCCTGTTCTGAGGGCTCACCCCTATAGTGAGTCGTATTA
	E5-SD-F	TAATACGACTCACTATAGGGGTCAGTGTTCTGCTGTGGTCTAAGCCCTTCCTTCTCATT
	E5-SD-R	AATGAGAAGGAAGGGCTTAGACCACAGCAGAACACTGACCCCTATAGTGAGTCGTATTA
	E6-SA-F	TAATACGACTCACTATAGGGGCCAAGCAAGCACAGGGAGCCTTCTCCCACCTCCTACAG
	E6-SA-R	CTGTAGGAGGTGGGAGAAGGCTCCCTGTGCTTGCTTGGCCCCTATAGTGAGTCGTATTA
	E7-SA-F	TAATACGACTCACTATAGGGACTGTCCTGACAACAGCACTCTTCTGCTTCCAATTCCAG
	E7-SA-R	CTGGAATTGGAAGCAGAAGAGTGCTGTTGTCAGGACAGTCCCTATAGTGAGTCGTATTA
	E7-SD-F	TAATACGACTCACTATAGGGGTGAGTGTGCCCAGGGTGTCCTGGCCAGACCATAGAGCC
	E7-SD-R	GGCTCTATGGTCTGGCCAGGACACCCTGGGCACACTCACCCCTATAGTGAGTCGTATTA
	E3-SA-Mut-F	TAATACGACTCACTATAGGGCAGCACTGGCCTCCTGGTGATCTGGCTTCTTTTCTCCAG
	E3-SA-Mut-R	CTGGAGAAAAGAAGCCAGATCACCAGGAGGCCAGTGCTGCCCTATAGTGAGTCGTATTA
	E3-SA-C26-F	TAATACGACTCACTATAGGGCAGCACTGGCCCCCCCCCCCCCCCCCCCCCCCCCCCCAG
	E3-SA-C26-R	CTGGGGGGGGGGGGGGGGGGGGGGGGGGGGCCAGTGCTGCCCTATAGTGAGTCGTATTA
Primes for probes	Carm1-DNA-F1	GTGTGGTTTGTGGATCTCATCTCAG
in DNA-FISH	Carm1-DNA-R1	GCCACTTTAGGCTACACAGCAAGTA
	Carm1-DNA-F2	GCCGTAAACATCATGCCACTTCTAC
	Carm1-DNA-R2	CGACCTTTTGCTGTTAGAGAACCAC
	Carm1-DNA-F3	ACCTCCAAACAACCAGTGGTATTTA
	Carm1-DNA-R3	CTCTGTGGAGATGCCTGAAACATA
	Carm1-DNA-F4	GGGTAGAGTATGTTTCAGGCATCTCC
	Carm1-DNA-R4	CCATGAGCACAGGATGTTTGAGTTA
	Carm1-DNA-F5	AACATCCTGTGCTCATGGAGTCCTC
	Carm1-DNA-R5	AGTGCTGGAATTAAAGGTGTGTGCC
	Carm1-DNA-F6	ATCTACAGATTTCCGACAGGCGTG
	Carm1-DNA-R6	CCAGAAGTTCCTAAGCAGATGACCA
	Carm1-DNA-F7	CCAATGTTTAGGAGTTGTTTCTGACC
	Carm1-DNA-R7	TCACCAATTTGATGAGGGAGATTAAG
	Carm1-DNA-F8	ATTCACCAGAGTTGATTTCACTGTTGA
	Carm1-DNA-R8	TCAAGACTTGCTACAACCTGGAACA
	Carm1-DNA-F9	TGGTAGTGTTCCAGGTTGTAGCAAG
	Carm1-DNA-R9	GTGGAGTAGAGGCAAGATGTCAGC
	Carm1-DNA-F10	TGGAGCTGACATCTTGCCTCTACTC
	Carm1-DNA-R10	GAGCTGCTATGTAGGCAATGGGAA
	Carm1-DNA-F11	GCTTCTAGTTAAGAGTTCTTCCTGAGG
	Carm1-DNA-R11	CAAAGCTAGATGTCACCTGAACTTG
	Carm1-DNA-F12	CCTCCAAGTTCAGGTGACATCTAGC
	Carm1-DNA-R12	TGCTCTCATTGCTGAGGACTGTAAG
	Carm1-DNA-F13	TCAGGCTATCCTTTAGCTTACAGTCC
	Carm1-DNA-R13	GCCTAGTAGAAGTGACATGTGTCCAA
	Carm1-DNA-F14	CCCTTGGACACATGTCACTTCTACTA
	Carm1-DNA-R14	AGGTTCCTAGATACTGAGGTCGTCAG
	Carm1-DNA-F15	GTTGGATATGGTGCCACAGACTGA
	Carm1-DNA-R15	GACTAGGTCAATGTTAGTGAGACTCCCA
	Carm1-DNA-F16	TGGGAGTCTCACTAACATTGACCTAGTC
	Carm1-DNA-R16	GTTGTACCTGTGTACCTGTGGCAGA
	Carm1-DNA-F17	AATCTCTGCCACAGGTACACAGGTA
	Carm1-DNA-R17	TTTCTATGCAAAGGTGATCCAGAGA
DNA tamplates	T7-MS2-F	TAATACGACTCACTATAGGGGTCTGGAGCATGCGTCTCAGATCCA
for in vitro	T7-LincGET-F	TAATACGACTCACTATAGGGAGATTCAGCTCAAAAAGCAGAACTAATCA
RNA	LincGET-R	TGATTTGCTTCAAAATTTTATTTTCAAAAGCTTCCAGGAGA
transcription	MS2-LincGET-F	GGAGCATGCGTCTCAGATCCACCATGGACGGCCAACA
	LincGET-T7-R	TAATACGACTCACTATAGGGAAAAACTGATTTGCTTCAAAATTTTATTTTCAAAAGCTTCCA
	T7-EGFP-F	TAATACGACTCACTATAGGGCCACCATGGTGAGCAAGGGCGAGGAGCTGTTCA
	KASH-R	TCTAGAGAATTCCTAGGTGGGAGGTGGCCCGTTGGTGTACCGCAGCATGGGGT
	T7-Pcbp1-F	TAATACGACTCACTATAGGGACTTGACCACGTAACGAGCCCAACTC
	Pcbp1-R	CCTGGAATTACCGACCAGAAATTACACAGTTGGATCATGG
	T7-Oct4-F	TAATACGACTCACTATAGGGTGAAACCGTCCCTAGGTGAGCCGTCTTTC
	Oct4-R	AAAAGAATTTAACCCCAAAGCTCCAGGTTCTCTTGTCTAC
	T7-Nono-F	TAATACGACTCACTATAGGGAGACCCAAGCTGGCTA
	mCherry-R	GTCGAGGCTGATCAGCGGGTTTAAACTTACTTGTAC
	BFP-R	CTCGAGTGCGGCCGCAAGCTTAATTAAGCTTGTG
	T7-dCas9-F	TAATACGACTCACTATAGGGAGTTTGGATCTTGGTTCATTCTCAA
	dCas9-R	GAGATCCTCAGTCGCCTCCCAGCTGAGACAGGTC
	T7-MS2P-F	TAATACGACTCACTATAGGGTGGTCTTAACTAGGATCCATCGAGG
	HA-R	GTAACCATTATAAGCTGCAATAAACAAGTTTA
	T7-Carm1sg-F1	TAATACGACTCACTATAGGGGCTGCACCTGACCAGGCAGGGTTTAAGAGCTATGCTGCGAATACG
	T7-Carm1sg-F2	TAATACGACTCACTATAGGGTGCAAGGACGGGTTGTGGGGGTTTAAGAGCTATGCTGCGAATACG
	T7-Carm1sg-F3	TAATACGACTCACTATAGGGTGTGCTGCCACCCCAGGTGAGTTTAAGAGCTATGCTGCGAATACG
	T7-Carm1sg-F4	TAATACGACTCACTATAGGGCCCATGGTGACCATGTGGCCGTTTAAGAGCTATGCTGCGAATACG
	T7-Carm1sg-F5	TAATACGACTCACTATAGGGGGGTTTCTCAGAGGGTCTGTGTTTAAGAGCTATGCTGCGAATACG
	T7-Carm1sg-F6	TAATACGACTCACTATAGGGAGGCCCAGAGGTTCTAGGTGGTTTAAGAGCTATGCTGCGAATACG
	T7-Carm1sg-F7	TAATACGACTCACTATAGGGGCCCACTCTGAAGGCTTGACGTTTAAGAGCTATGCTGCGAATACG
	T7-Carm1sg-F8	TAATACGACTCACTATAGGGAGGTGAACCCTTTGGTGGGAGTTTAAGAGCTATGCTGCGAATACG
	T7-Carm1sg-F9	TAATACGACTCACTATAGGGCAGGACAGTAGCAGAAAGTAGTTTAAGAGCTATGCTGCGAATACG
	T7-Carm1sg-F10	TAATACGACTCACTATAGGGTAGCCCAGGGTGACACACTCGTTTAAGAGCTATGCTGCGAATACG
	T7-Carm1sg-F11	TAATACGACTCACTATAGGGCCTATGTTAGCTATCAGGAGGTTTAAGAGCTATGCTGCGAATACG
	T7-Carm1sg-F12	TAATACGACTCACTATAGGGCCCAGGGTTGCTGTCTTGAGGTTTAAGAGCTATGCTGCGAATACG
	T7-Carm1sg-F13	TAATACGACTCACTATAGGGGCCATTGAGGTGGGGACTCTGTTTAAGAGCTATGCTGCGAATACG
	T7-Carm1sg-F14	TAATACGACTCACTATAGGGAGGCTGTGGCCATTGAGGTGGTTTAAGAGCTATGCTGCGAATACG
	T7-Carm1sg-F15	TAATACGACTCACTATAGGGGCAGCTCCAGCCTTTGCCAAGTTTAAGAGCTATGCTGCGAATACG
	T7-Carm1sg-F16	TAATACGACTCACTATAGGGCAGGGAATCAGAGGGCCCTCGTTTAAGAGCTATGCTGCGAATACG
	T7-Carm1sg-F17	TAATACGACTCACTATAGGGAAGGAGTATTACTGATGGACGTTTAAGAGCTATGCTGCGAATACG
	T7-Carm1sg-F18	TAATACGACTCACTATAGGGCTGCTCAGGTCGTAGGCAGTGTTTAAGAGCTATGCTGCGAATACG
	T7-Carm1sg-F19	TAATACGACTCACTATAGGGCACAACAACCTGATTCCCTTGTTTAAGAGCTATGCTGCGAATACG
	T7-Carm1sg-F20	TAATACGACTCACTATAGGGCCTGGGATCTATGGCATGGCGTTTAAGAGCTATGCTGCGAATACG
	T7-Carm1sg-F21	TAATACGACTCACTATAGGGGCACTGGTTTAACTGGCCACGTTTAAGAGCTATGCTGCGAATACG
	T7-Carm1sg-F22	TAATACGACTCACTATAGGGTACACCATCCATGAGTGGAGGTTTAAGAGCTATGCTGCGAATACG
	T7-Carm1sg-F23	TAATACGACTCACTATAGGGGTGTTAGCTGCGTAGCGACAGTTTAAGAGCTATGCTGCGAATACG
	T7-Carm1sg-F24	TAATACGACTCACTATAGGGCGGGCATTGTCCAAGGTAACGTTTAAGAGCTATGCTGCGAATACG
	T7-Carm1sg-F25	TAATACGACTCACTATAGGGTGGGCGGGGGACGTTCCGCCGTTTAAGAGCTATGCTGCGAATACG
	T7-Carm1sg-F26	TAATACGACTCACTATAGGGGAACGTGTGCGCAGGCCAGGGTTTAAGAGCTATGCTGCGAATACG
	T7-Carm1sg-F27	TAATACGACTCACTATAGGGGCACACGTTCAAGCTACCAGGTTTAAGAGCTATGCTGCGAATACG
	T7-Carm1sg-F28	TAATACGACTCACTATAGGGTGAGCCTGCCTGGCCCCCACGTTTAAGAGCTATGCTGCGAATACG
	T7-Carm1sg-F29	TAATACGACTCACTATAGGGCACCATGCACTATGGGAGTTGTTTAAGAGCTATGCTGCGAATACG
	T7-Carm1sg-F30	TAATACGACTCACTATAGGGCGCAGTGCTGTCGCGGCTGGGTTTAAGAGCTATGCTGCGAATACG
	T7-Carm1sg-F31	TAATACGACTCACTATAGGGCAGGAAACCAAATCAAGTCCGTTTAAGAGCTATGCTGCGAATACG
	T7-Carm1sg-F32	TAATACGACTCACTATAGGGTGCCGGGCCTGGACTTGATTGTTTAAGAGCTATGCTGCGAATACG
	T7-Carm1sg-F33	TAATACGACTCACTATAGGGTAGCAAAGAGGGCTGTGACCGTTTAAGAGCTATGCTGCGAATACG
	T7-Carm1sg-F34	TAATACGACTCACTATAGGGTATGGCAGCAACACGCGCTCGTTTAAGAGCTATGCTGCGAATACG
	T7-Carm1sg-F35	TAATACGACTCACTATAGGGTACTTTACATGAGATCCTGTGTTTAAGAGCTATGCTGCGAATACG
	T7-Carm1sg-F36	TAATACGACTCACTATAGGGTGGTTCGATGTTGCTTTCATGTTTAAGAGCTATGCTGCGAATACG
	T7-Carm1sg-F37	TAATACGACTCACTATAGGGGCTGACACTCCTTGCACCTAGTTTAAGAGCTATGCTGCGAATACG
	T7-Carm1sg-F38	TAATACGACTCACTATAGGGATGACAATAGCCAAGCCTAGGTTTAAGAGCTATGCTGCGAATACG
	T7-Carm1sg-F39	TAATACGACTCACTATAGGGAACCCCAGGAAGAACCATGGGTTTAAGAGCTATGCTGCGAATACG
	T7-Carm1sg-F40	TAATACGACTCACTATAGGGGGGACCCGATGGCCATGGGTGTTTAAGAGCTATGCTGCGAATACG
	T7-Carm1sg-F41	TAATACGACTCACTATAGGGGTCTCCGGGCTAAGACTGGCGTTTAAGAGCTATGCTGCGAATACG
	T7-Carm1sg-F42	TAATACGACTCACTATAGGGTATCAAGGTATGTGGGATAGGTTTAAGAGCTATGCTGCGAATACG
	T7-Carm1sg-F43	TAATACGACTCACTATAGGGATGGATGCACTTCACTGGGTGTTTAAGAGCTATGCTGCGAATACG
	T7-Carm1sg-F44	TAATACGACTCACTATAGGGGACCTGGTACCAGTGGGTCAGTTTAAGAGCTATGCTGCGAATACG
	T7-Carm1sg-F45	TAATACGACTCACTATAGGGCCAGTCACCGTTGTTTGCCAGTTTAAGAGCTATGCTGCGAATACG
	T7-Carm1sg-F46	TAATACGACTCACTATAGGGAGGCCGGGGACACGCTCTCAGTTTAAGAGCTATGCTGCGAATACG
	T7-Carm1sg-F47	TAATACGACTCACTATAGGGCCTATCCAGCCCTAGATGGGGTTTAAGAGCTATGCTGCGAATACG
	T7-Carm1sg-F48	TAATACGACTCACTATAGGGGAGCTATGACATCAGTATTGGTTTAAGAGCTATGCTGCGAATACG
	T7-Carm1sg-F49	TAATACGACTCACTATAGGGCCCCTTCTTCAGGTAGTACAGTTTAAGAGCTATGCTGCGAATACG
	T7-Carm1sg-F50	TAATACGACTCACTATAGGGTTTCAGCGGGAGAGGGCACCGTTTAAGAGCTATGCTGCGAATACG
	T7-Carm1sg-F51	TAATACGACTCACTATAGGGGAGATTAACTGTGGGCAGGCGTTTAAGAGCTATGCTGCGAATACG
	T7-Carm1sg-F52	TAATACGACTCACTATAGGGTCGGAGAATATGTGGAACACGTTTAAGAGCTATGCTGCGAATACG
	T7-Carm1sg-F53	TAATACGACTCACTATAGGGAGCAGCGGGGTGGCTGTGGCGTTTAAGAGCTATGCTGCGAATACG
	T7-Carm1sg-F54	TAATACGACTCACTATAGGGCTGACTGTTATTTCCAGACAGTTTAAGAGCTATGCTGCGAATACG
	T7-Carm1sg-F55	TAATACGACTCACTATAGGGTTTCACATATTGCTTAACCTGTTTAAGAGCTATGCTGCGAATACG
	T7-Carm1sg-F56	TAATACGACTCACTATAGGGGTGGTGGCACCTACTCATTTGTTTAAGAGCTATGCTGCGAATACG
	T7-Carm1sg-F57	TAATACGACTCACTATAGGGGACTGGTAACAAAACCACAAGTTTAAGAGCTATGCTGCGAATACG
	T7-Carm1sg-F58	TAATACGACTCACTATAGGGTCAATCTCTAACAGTAAAAAGTTTAAGAGCTATGCTGCGAATACG
	T7-Carm1sg-F59	TAATACGACTCACTATAGGGCAAGAGGATGAGGCCCGAGTGTTTAAGAGCTATGCTGCGAATACG
	T7-Carm1sg-F60	TAATACGACTCACTATAGGGTTATGACCTTCTTGGACTCTGTTTAAGAGCTATGCTGCGAATACG
	T7-Carm1sg-F61	TAATACGACTCACTATAGGGTTGCAGAGGCTGTGAGCTATGTTTAAGAGCTATGCTGCGAATACG
	T7-Carm1sg-F62	TAATACGACTCACTATAGGGCCAAAGAAGGCGATTTGCACGTTTAAGAGCTATGCTGCGAATACG
	T7-Carm1sg-F63	TAATACGACTCACTATAGGGGTCAACTCCCTGGTCACTCGGTTTAAGAGCTATGCTGCGAATACG
	T7-Carm1sg-F64	TAATACGACTCACTATAGGGCACCTGACAGTAAGGAGAGTGTTTAAGAGCTATGCTGCGAATACG
	T7-Carm1sg-F65	TAATACGACTCACTATAGGGACTAAGACTTTCATGCACTCGTTTAAGAGCTATGCTGCGAATACG
	T7-Carm1sg-F66	TAATACGACTCACTATAGGGGGACTGGAAGACTGAGTACTGTTTAAGAGCTATGCTGCGAATACG
	T7-Carm1sg-F67	TAATACGACTCACTATAGGGATAAAGATTTAAGAGGGCATGTTTAAGAGCTATGCTGCGAATACG
	T7-Carm1sg-F68	TAATACGACTCACTATAGGGAACTTGCAATTTGCTCACCTGTTTAAGAGCTATGCTGCGAATACG
	T7-Carm1sg-F69	TAATACGACTCACTATAGGGCCACTCCATGGAAGGATGGCGTTTAAGAGCTATGCTGCGAATACG
	T7-Carm1sg-F70	TAATACGACTCACTATAGGGGGCCCTCAGAGGCGCCGCTGGTTTAAGAGCTATGCTGCGAATACG
	T7-Carm1sg-F71	TAATACGACTCACTATAGGGGTACTTCCGGCAACCTGTGGGTTTAAGAGCTATGCTGCGAATACG
	T7-Carm1sg-F72	TAATACGACTCACTATAGGGGTGCTTTGCAGAGTGAGTGAGTTTAAGAGCTATGCTGCGAATACG
	T7-Carm1sg-F73	TAATACGACTCACTATAGGGAGGTTGGCTTTATAGCAAATGTTTAAGAGCTATGCTGCGAATACG
	T7-Carm1sg-F74	TAATACGACTCACTATAGGGTTGAATGATACATAGATCCGGTTTAAGAGCTATGCTGCGAATACG
	T7-Carm1sg-F75	TAATACGACTCACTATAGGGCATGCCTCTACCTGCATGCAGTTTAAGAGCTATGCTGCGAATACG
	T7-Carm1sg-F76	TAATACGACTCACTATAGGGCAGGAGATCCAAGCTAGATGGTTTAAGAGCTATGCTGCGAATACG
	T7-Carm1sg-F77	TAATACGACTCACTATAGGGCTTGAGTCAGGTGCACTCAGGTTTAAGAGCTATGCTGCGAATACG
	T7-Carm1sg-F78	TAATACGACTCACTATAGGGCACATGCAGAAATGAAATTAGTTTAAGAGCTATGCTGCGAATACG
	T7-Carm1sg-F79	TAATACGACTCACTATAGGGTAGAATAAGAACACCCTGTTGTTTAAGAGCTATGCTGCGAATACG
	T7-Carm1sg-F80	TAATACGACTCACTATAGGGATTCTACTGTAAACCTCTTGGTTTAAGAGCTATGCTGCGAATACG
	T7-Carm1sg-F81	TAATACGACTCACTATAGGGAGATGGGGTCTTGCTGCCTCGTTTAAGAGCTATGCTGCGAATACG
	T7-Carm1sg-F82	TAATACGACTCACTATAGGGAGGTGGAAGCTGGCTAAGTCGTTTAAGAGCTATGCTGCGAATACG
	T7-Carm1sg-F83	TAATACGACTCACTATAGGGGAATTTAACTCTCAGATATAGTTTAAGAGCTATGCTGCGAATACG
	T7-Carm1sg-F84	TAATACGACTCACTATAGGGCACACTATAGCATGAATGGAGTTTAAGAGCTATGCTGCGAATACG
	T7-Carm1sg-F85	TAATACGACTCACTATAGGGGTCCATGATTGGAGATCTCAGTTTAAGAGCTATGCTGCGAATACG
	T7-Carm1sg-F86	TAATACGACTCACTATAGGGGAGGTGGACATCACCAATGGGTTTAAGAGCTATGCTGCGAATACG
	T7-Carm1sg-F87	TAATACGACTCACTATAGGGAGTTCACCAAAGCCAACTTCGTTTAAGAGCTATGCTGCGAATACG
	T7-Carm1sg-F88	TAATACGACTCACTATAGGGGCAGGCTCTATGGTCTGGCCGTTTAAGAGCTATGCTGCGAATACG
	T7-Carm1sg-F89	TAATACGACTCACTATAGGGTGGGGATGGACCCAATCCTCGTTTAAGAGCTATGCTGCGAATACG
	T7-Carm1sg-F90	TAATACGACTCACTATAGGGGGGCCAGCTAATAAAGCAAGGTTTAAGAGCTATGCTGCGAATACG
	T7-Carm1sg-F91	TAATACGACTCACTATAGGGCGACCCCCCTCCAAGGCAGGGTTTAAGAGCTATGCTGCGAATACG
	T7-Carm1sg-F92	TAATACGACTCACTATAGGGCCTGAGGCTACTGCTAGAGCGTTTAAGAGCTATGCTGCGAATACG
	T7-Carm1sg-F93	TAATACGACTCACTATAGGGCTCCCATGACTACTCTGCCTGTTTAAGAGCTATGCTGCGAATACG
	T7-Carm1sg-F94	TAATACGACTCACTATAGGGGCGCAGTTTCTGTAGCTAGGGTTTAAGAGCTATGCTGCGAATACG
	T7-Carm1sg-F95	TAATACGACTCACTATAGGGTTATGTAAGTGTGCAACTCCGTTTAAGAGCTATGCTGCGAATACG
	T7-Carm1sg-F96	TAATACGACTCACTATAGGGAGAAGACCCAAGACAGTTGCGTTTAAGAGCTATGCTGCGAATACG
	T7-Carm1sg-F97	TAATACGACTCACTATAGGGTGCTCCCTTTAATCCTCATAGTTTAAGAGCTATGCTGCGAATACG
	T7-Carm1sg-F98	TAATACGACTCACTATAGGGAGGTGGGACAGCATGTATTCGTTTAAGAGCTATGCTGCGAATACG
	T7-Carm1sg-F99	TAATACGACTCACTATAGGGATGGGATGTCAGAGGTAGGTGTTTAAGAGCTATGCTGCGAATACG
	T7-Carm1sg-F100	TAATACGACTCACTATAGGGGAGTGTTAGCACTGGAACATGTTTAAGAGCTATGCTGCGAATACG
	sgRNA-R	AAAAGCACCGACTCGGTGCCACTTTTTCAAGTTG
ChIP-qPCR	site1-F	AACTTGGGTTCTGAAGGCAGACTAA
	site1-R	TATATCCCAACAGCTCTAAGCCACC
	site2-F	CGGAATCCCTTCCTAAACTTGGA
	site2-R	CTCTGTGGAGATGCCTGAAACATAC
	site3-F	TGTTGGGATTTTAGGTATTTGTGGC
	site3-R	ACTGAGGACATGGTTCATGGGATAG
	site4-F	TGACTTGTGGACGCCTTTAATCC
	site4-R	GCCTGTCGGAAATCTGTAGATCAG
	site5-F	CTCTGACTTGTGCCTCCTATGTGTG
	site5-R	GGGATTAAAGGTGTGCACCAGC
	site6-F	ATGCACTGTACTGTCAGATAGGGCTC
	site6-R	CACCAAATATGCTCAATGCTCCTG
	site7-F	CCTATCAGAGCTCCGGGCTAGA
	site7-R	CATGTGGAGTAGAGGCAAGATGTCA
	site8-F	ACTATGTGCGGACAGGCACCTAC
	site8-R	TCAGCACACTGCAGACTCTGCTC
	site9-F	AAGCAGCTCACATTGTTCAGGGA
	site9-R	GAGGCAGAGCAGGAGTTATAAGCTC
	site10-F	AGACACAGAGTCTCCATGCTCCTTC
	site10-R	CTGTCTGAGATGTAGGCTGTGGGA
	site11-F	AAACAAAGCAGTAAGCCAACTTGTG
	site11-R	ATAGTGTGCATGTTGTTTGTCCATG
	site12-F	CAACACCATGCACTATGGGAGTTAG
	site12-R	GACTTGATTTGGTTTCCTGGTGC
Alternative	E2-F	GTGGGCAGACAGTCCTTCATCATC
splicing test	E7-R	GTGCGAGGTGGACATCACCAA
	E3-F	AGAGGAATCCTCAGCTGTGCAGTAC
	E4-R	GCACATAGTCCTGCATCATGTTCTG
	E14-F	GAATGCCTACTGCCTACGACCTG
	E15-R	GGTGTGATTGACAATCCCTGTGTTA
	E15-F	TAACACAGGGATTGTCAATCACACC
	E16-R	GAACTGGTTGTTGACTGCATAGTGG
	E10-F	CACATGCTGCATTCAGGGCTAG
	E12-R	CCACCTGTGCCACAATACTGATG

## Sheet: S Table 4
Supplementary Table 4. The sequence complementarity of LincGET to the Carm1 gene locus analyzed by LongTarget.
QueryStart	QueryEnd	Start InSeq	End InSeq	Direction	Start InGenome	End InGenome	Mean Stability	Mean Identity(%)	Strand	Rule	Score	Nt (bp)	Class	Mid Point	Center	TFO sequence
498	560	19893	19953	R	21478060	21478120	1.23016	63.4921	AntiPlus	6	1.33333	63	37	529	529	ATGGAAATAAATATCTCCTAGTTTTTATAGACACCTTCTCAGGATGGGTCGAAGCGTTCCCCA
537	596	29363	29303	L	21487470	21487530	1.66393	62.2951	AntiMinus	10	1.40984	61	36	566	566	CAGGATGGGTCGAAGCGTTCCCCACCAAGAAAGAAACGGCTAATGTAGTGGTCAAGAAGA
689	755	19877	19945	R	21478044	21478112	1.83333	60.8696	AntiPlus	10	1.30435	69	8	722	722	GAAGTAGGAGATGCAGTCCTGGTAAGGAGACACCGAGCAGGGAACCTAGAGCAGAGGTGGAAGGGAC
689	754	40822	40889	R	21498989	21499056	2.01471	63.2353	AntiPlus	10	1.51471	68	8	721	722	GAAGTAGGAGATGCAGTCCTGGTAAGGAGACACCGAGCAGGGAACCTAGAGCAGAGGTGGAAGGGA
707	756	40010	39960	L	21498127	21498177	1.72549	64.7059	AntiMinus	10	1.58824	51	8	731	722	CTGGTAAGGAGACACCGAGCAGGGAACCTAGAGCAGAGGTGGAAGGGACC
772	839	6754	6689	L	21464856	21464921	1.04412	61.7647	AntiMinus	18	1.20588	68	35	805	805	GACAATGCCCACCGCGGTCAAAGTGGAAGGAATCCCCACTTGGGTCCACGCATCCCATGTCAAGAGAG
1107	1171	42174	42109	L	21500276	21500341	1.06818	60.6061	AntiMinus	15	1.27273	66	6	1139	1142	CTCTGACATTCAGAGGGCACCTTTAACACCCCCTCCATACGTAGAAAAACATTCGAGAGACCCAT
1117	1169	42164	42111	L	21500278	21500331	1.03704	62.963	AntiMinus	18	1.44444	54	6	1143	1142	CAGAGGGCACCTTTAACACCCCCTCCATACGTAGAAAAACATTCGAGAGACCC
1117	1167	10139	10187	R	21468306	21468354	1.18627	64.7059	AntiPlus	18	1.58824	51	6	1142	1142	CAGAGGGCACCTTTAACACCCCCTCCATACGTAGAAAAACATTCGAGAGAC
1552	1611	28719	28778	R	21486886	21486945	1.05556	69.8413	AntiPlus	18	1.52381	63	3	1581	1588	AAAAATAGAGACCCCCTACAATCCTTTAGGCCCCCCCAACCAAGTCCACACCCCTCACCC
1554	1613	12065	12119	R	21470232	21470286	1.25833	61.6667	AntiPlus	15	1.35	60	3	1583	1588	AAATAGAGACCCCCTACAATCCTTTAGGCCCCCCCAACCAAGTCCACACCCCTCACCCAT
1558	1612	14945	14889	L	21473056	21473112	1.08772	64.9123	AntiMinus	18	1.63158	57	3	1585	1588	AGAGACCCCCTACAATCCTTTAGGCCCCCCCAACCAAGTCCACACCCCTCACCCA
1562	1615	39455	39508	R	21497622	21497675	2	61.1111	AntiPlus	11	1.5	54	3	1588	1588	ACCCCCTACAATCCTTTAGGCCCCCCCAACCAAGTCCACACCCCTCACCCATAC
1563	1634	21267	21342	R	21479434	21479509	1.28289	61.8421	AntiPlus	14	1.09211	76	3	1598	1588	CCCCCTACAATCCTTTAGGCCCCCCCAACCAAGTCCACACCCCTCACCCATACTATTGCTCAGCCTACTCTG
1564	1615	23069	23018	L	21481185	21481236	1.08654	61.5385	AntiMinus	18	1.53846	52	3	1589	1588	CCCCTACAATCCTTTAGGCCCCCCCAACCAAGTCCACACCCCTCACCCATAC
1564	1615	380	431	R	21458547	21458598	2.55962	61.5385	ParaPlus	5	1.53846	52	3	1589	1588	CCCCTACAATCCTTTAGGCCCCCCCAACCAAGTCCACACCCCTCACCCATAC
1573	1641	21277	21350	R	21479444	21479517	1.22297	63.5135	AntiPlus	13	1.06757	74	13	1607	1607	TCCTTTAGGCCCCCCCAACCAAGTCCACACCCCTCACCCATACTATTGCTCAGCCTACTCTGGTGATTG
2038	2089	28486	28537	R	21486653	21486704	1.72115	61.5385	AntiPlus	4	1.53846	52	34	2063	2063	CCTTCCCCGGTTGGCTGGTGGGCTTGCAATACAGGACTTACTCCCTGTGTAT
2495	2556	8679	8740	R	21466846	21466907	1.15873	63.4921	AntiPlus	6	1.33333	63	12	2525	2525	ATACAGGAGTAGTTAGAAACTCTATGCAGAAACTGAGAGAAAGATTAGAGCGAAGGAAACAG
2505	2568	34404	34343	L	21492510	21492571	1.23438	67.1875	AntiMinus	3	1.67188	64	12	2536	2525	AGTTAGAAACTCTATGCAGAAACTGAGAGAAAGATTAGAGCGAAGGAAACAGGAACAGGATGCT
2505	2567	34404	34344	L	21492511	21492571	1.26984	65.0794	AntiMinus	6	1.47619	63	12	2536	2525	AGTTAGAAACTCTATGCAGAAACTGAGAGAAAGATTAGAGCGAAGGAAACAGGAACAGGATGC
2520	2603	35715	35630	L	21493797	21493882	1.63218	60.9195	AntiMinus	10	0.931035	87	14	2561	2571	GCAGAAACTGAGAGAAAGATTAGAGCGAAGGAAACAGGAACAGGATGCTCAGTAGAGCATGCTCAGTAGAGATGAGGCTTGCTG
2541	2601	36066	36009	L	21494176	21494233	1.03279	65.5738	AntiMinus	15	1.31148	61	14	2571	2571	AGAGCGAAGGAAACAGGAACAGGATGCTCAGTAGAGCATGCTCAGTAGAGATGAGGCTTGC
2649	2716	318	251	L	21458418	21458485	1.83571	67.1429	AntiMinus	1	1.52857	70	4	2682	2682	GGGTGGAAATTGTCCTCTGGATGCTTTGGAGTCATGATTTGGAGTTTGCTTGTGTTTTGTGTGTATGT
2649	2714	35612	35678	R	21493779	21493845	1.69118	66.1765	ParaPlus	1	1.60294	68	4	2681	2682	GGGTGGAAATTGTCCTCTGGATGCTTTGGAGTCATGATTTGGAGTTTGCTTGTGTTTTGTGTGTAT
2650	2716	38007	38069	R	21496174	21496236	2.14925	64.1791	AntiPlus	4	1.41791	67	4	2683	2682	GGTGGAAATTGTCCTCTGGATGCTTTGGAGTCATGATTTGGAGTTTGCTTGTGTTTTGTGTGTATGT
2835	2924	28174	28257	R	21486341	21486424	1.30556	61.1111	AntiPlus	12	1.23333	90	1	2879	2891	AAAGTGAGTTCCAGGACAGTCAAGGCTATACAGAGAAACCCTGGTCTCGAAAAAAAAAAACAAAAACAAAACAAACAAACAAAAATCCAA
2846	2919	10131	10198	R	21468298	21468365	1.34459	64.8649	AntiPlus	12	1.51351	74	1	2882	2891	CAGGACAGTCAAGGCTATACAGAGAAACCCTGGTCTCGAAAAAAAAAAACAAAAACAAAACAAACAAACAAAAA
2847	2909	3338	3395	R	21461505	21461562	1.88095	61.9048	AntiPlus	10	1.38095	63	1	2878	2891	AGGACAGTCAAGGCTATACAGAGAAACCCTGGTCTCGAAAAAAAAAAACAAAAACAAAACAAA
2849	2924	42214	42140	L	21500307	21500381	1.27632	60.5263	AntiMinus	12	1.28947	76	1	2886	2891	GACAGTCAAGGCTATACAGAGAAACCCTGGTCTCGAAAAAAAAAAACAAAAACAAAACAAACAAACAAAAATCCAA
2852	2913	26005	25946	L	21484113	21484172	1.77419	61.2903	AntiMinus	11	1.32258	62	1	2882	2891	AGTCAAGGCTATACAGAGAAACCCTGGTCTCGAAAAAAAAAAACAAAAACAAAACAAACAAA
2855	2919	16287	16221	L	21474388	21474454	1.8209	68.6567	AntiMinus	12	1.8209	67	1	2887	2891	CAAGGCTATACAGAGAAACCCTGGTCTCGAAAAAAAAAAACAAAAACAAAACAAACAAACAAAAA
2855	2919	5915	5978	R	21464082	21464145	2.20769	63.0769	AntiPlus	10	1.49231	65	1	2887	2891	CAAGGCTATACAGAGAAACCCTGGTCTCGAAAAAAAAAAACAAAAACAAAACAAACAAACAAAAA
2855	2923	4889	4959	R	21463056	21463126	1.21831	64.7887	AntiPlus	12	1.49296	71	1	2889	2891	CAAGGCTATACAGAGAAACCCTGGTCTCGAAAAAAAAAAACAAAAACAAAACAAACAAACAAAAATCCA
2856	2922	4154	4226	R	21462321	21462393	1.29452	68.4931	AntiPlus	12	1.50685	73	1	2889	2891	AAGGCTATACAGAGAAACCCTGGTCTCGAAAAAAAAAAACAAAAACAAAACAAACAAACAAAAATCC
2857	2914	18818	18873	R	21476985	21477040	2.01724	67.2414	AntiPlus	11	1.63793	58	1	2885	2891	AGGCTATACAGAGAAACCCTGGTCTCGAAAAAAAAAAACAAAAACAAAACAAACAAAC
2861	2933	25337	25409	R	21483504	21483576	1.52055	60.274	AntiPlus	7	1.42466	73	1	2897	2891	TATACAGAGAAACCCTGGTCTCGAAAAAAAAAAACAAAAACAAAACAAACAAACAAAAATCCAAGGTGTATTT
2861	2933	25337	25409	R	21483504	21483576	1.52055	60.274	AntiPlus	8	1.42466	73	1	2897	2891	TATACAGAGAAACCCTGGTCTCGAAAAAAAAAAACAAAAACAAAACAAACAAACAAAAATCCAAGGTGTATTT
2861	2919	16283	16225	L	21474392	21474450	1.78814	64.4068	AntiMinus	9	1.79661	59	1	2890	2891	TATACAGAGAAACCCTGGTCTCGAAAAAAAAAAACAAAAACAAAACAAACAAACAAAAA
2862	2919	16282	16226	L	21474393	21474449	1.65833	73.3333	AntiMinus	12	2	60	1	2890	2891	ATACAGAGAAACCCTGGTCTCGAAAAAAAAAAACAAAAACAAAACAAACAAACAAAAA
2862	2924	25336	25398	R	21483503	21483565	1.70635	63.4921	AntiPlus	10	1.71429	63	1	2893	2891	ATACAGAGAAACCCTGGTCTCGAAAAAAAAAAACAAAAACAAAACAAACAAACAAAAATCCAA
2862	2918	25338	25394	R	21483505	21483561	1.7193	64.9123	AntiPlus	10	1.84211	57	1	2890	2891	ATACAGAGAAACCCTGGTCTCGAAAAAAAAAAACAAAAACAAAACAAACAAACAAAA
2862	2924	25336	25398	R	21483503	21483565	1.70635	63.4921	AntiPlus	11	1.71429	63	1	2893	2891	ATACAGAGAAACCCTGGTCTCGAAAAAAAAAAACAAAAACAAAACAAACAAACAAAAATCCAA
2862	2918	25338	25394	R	21483505	21483561	1.7193	64.9123	AntiPlus	11	1.84211	57	1	2890	2891	ATACAGAGAAACCCTGGTCTCGAAAAAAAAAAACAAAAACAAAACAAACAAACAAAA
2862	2918	3335	3391	R	21461502	21461558	1.89474	66.6667	AntiPlus	12	2	57	1	2890	2891	ATACAGAGAAACCCTGGTCTCGAAAAAAAAAAACAAAAACAAAACAAACAAACAAAA
2864	2925	32344	32282	L	21490449	21490511	1.22222	68.254	AntiMinus	12	1.95238	63	1	2894	2891	ACAGAGAAACCCTGGTCTCGAAAAAAAAAAACAAAAACAAAACAAACAAACAAAAATCCAAG
2865	2921	16265	16206	L	21474373	21474432	2.16667	65	AntiMinus	8	1.65	60	1	2893	2891	CAGAGAAACCCTGGTCTCGAAAAAAAAAAACAAAAACAAAACAAACAAACAAAAATC
2865	2919	37550	37601	R	21495717	21495768	1.97273	67.2727	AntiPlus	10	1.83636	55	1	2892	2891	CAGAGAAACCCTGGTCTCGAAAAAAAAAAACAAAAACAAAACAAACAAACAAAAA
2866	2916	39473	39521	R	21497640	21497688	1.20588	66.6667	AntiPlus	18	1.76471	51	1	2891	2891	AGAGAAACCCTGGTCTCGAAAAAAAAAAACAAAAACAAAACAAACAAACAA
2867	2918	12058	12106	R	21470225	21470273	2.19231	73.0769	AntiPlus	8	2.11538	52	1	2892	2891	GAGAAACCCTGGTCTCGAAAAAAAAAAACAAAAACAAAACAAACAAACAAAA
2867	2918	12058	12106	R	21470225	21470273	2.19231	73.0769	AntiPlus	11	2.11538	52	1	2892	2891	GAGAAACCCTGGTCTCGAAAAAAAAAAACAAAAACAAAACAAACAAACAAAA
2867	2918	3340	3391	R	21461507	21461558	2	65.3846	AntiPlus	11	1.88462	52	1	2892	2891	GAGAAACCCTGGTCTCGAAAAAAAAAAACAAAAACAAAACAAACAAACAAAA
2869	2939	16263	16195	L	21474362	21474430	1.8169	61.9718	AntiMinus	8	1.40845	71	1	2904	2891	GAAACCCTGGTCTCGAAAAAAAAAAACAAAAACAAAACAAACAAACAAAAATCCAAGGTGTATTTGTTTAA
2873	2926	16632	16690	R	21474799	21474857	1.14407	62.7119	AntiPlus	18	1.44068	59	1	2899	2891	CCCTGGTCTCGAAAAAAAAAAACAAAAACAAAACAAACAAACAAAAATCCAAGG
2876	2966	28707	28799	R	21486874	21486966	1.3172	64.5161	AntiPlus	9	1.54839	93	2	2921	2917	TGGTCTCGAAAAAAAAAAACAAAAACAAAACAAACAAACAAAAATCCAAGGTGTATTTGTTTAAGGAGACATCTTAATTAGGATTTTATTA
2880	2927	16639	16691	R	21474806	21474858	1.10377	66.0377	AntiPlus	15	1.71698	53	1	2903	2891	CTCGAAAAAAAAAAACAAAAACAAAACAAACAAACAAAAATCCAAGGT
2882	2947	12074	12137	R	21470241	21470304	2.23485	71.2121	AntiPlus	8	2.22727	66	2	2914	2917	CGAAAAAAAAAAACAAAAACAAAACAAACAAACAAAAATCCAAGGTGTATTTGTTTAAGGAGACAT
2883	2930	8563	8513	L	21466680	21466730	1.5098	68.6274	AntiMinus	12	1.94118	51	1	2906	2891	GAAAAAAAAAAACAAAAACAAAACAAACAAACAAAAATCCAAGGTGTA
2883	2930	8530	8480	L	21466647	21466697	1.5098	68.6274	AntiMinus	12	1.94118	51	1	2906	2891	GAAAAAAAAAAACAAAAACAAAACAAACAAACAAAAATCCAAGGTGTA
2883	2952	12075	12142	R	21470242	21470309	2.13571	71.4286	AntiPlus	9	2.25714	70	2	2917	2917	GAAAAAAAAAAACAAAAACAAAACAAACAAACAAAAATCCAAGGTGTATTTGTTTAAGGAGACATCTTAA
2883	2947	12075	12137	R	21470242	21470304	2.22308	73.8462	AntiPlus	7	2.46154	65	2	2915	2917	GAAAAAAAAAAACAAAAACAAAACAAACAAACAAAAATCCAAGGTGTATTTGTTTAAGGAGACAT
2883	2972	5939	6019	R	21464106	21464186	1.74176	63.7363	AntiPlus	7	1.20879	91	2	2927	2917	GAAAAAAAAAAACAAAAACAAAACAAACAAACAAAAATCCAAGGTGTATTTGTTTAAGGAGACATCTTAATTAGGATTTTATTACTGTGA
2884	2944	16246	16186	L	21474353	21474413	1.82787	68.8525	AntiMinus	9	2.19672	61	2	2914	2917	AAAAAAAAAAACAAAAACAAAACAAACAAACAAAAATCCAAGGTGTATTTGTTTAAGGAGA
2884	2952	16250	16182	L	21474349	21474417	1.83333	66.6667	AntiMinus	9	2	69	2	2918	2917	AAAAAAAAAAACAAAAACAAAACAAACAAACAAAAATCCAAGGTGTATTTGTTTAAGGAGACATCTTAA
2884	2955	16248	16177	L	21474344	21474415	1.81944	66.6667	AntiMinus	9	2	72	2	2919	2917	AAAAAAAAAAACAAAAACAAAACAAACAAACAAAAATCCAAGGTGTATTTGTTTAAGGAGACATCTTAATTA
2884	2947	5934	5995	R	21464101	21464162	2	62.5	AntiPlus	8	1.4375	64	2	2915	2917	AAAAAAAAAAACAAAAACAAAACAAACAAACAAAAATCCAAGGTGTATTTGTTTAAGGAGACAT
2884	2944	5937	5998	R	21464104	21464165	1.83871	72.5806	AntiPlus	9	2.33871	62	2	2914	2917	AAAAAAAAAAACAAAAACAAAACAAACAAACAAAAATCCAAGGTGTATTTGTTTAAGGAGA
2884	2952	5934	6002	R	21464101	21464169	1.91304	66.6667	AntiPlus	9	2	69	2	2918	2917	AAAAAAAAAAACAAAAACAAAACAAACAAACAAAAATCCAAGGTGTATTTGTTTAAGGAGACATCTTAA
2884	3003	40859	40973	R	21499026	21499140	1.27917	60.8333	AntiPlus	9	1.175	120	7	2943	2936	AAAAAAAAAAACAAAAACAAAACAAACAAACAAAAATCCAAGGTGTATTTGTTTAAGGAGACATCTTAATTAGGATTTTATTACTGTGAACAGACACCAAGACCAATGCAAGTTTTATAA
2885	2944	9696	9755	R	21467863	21467922	1.975	68.3333	AntiPlus	9	2.15	60	2	2914	2917	AAAAAAAAAACAAAAACAAAACAAACAAACAAAAATCCAAGGTGTATTTGTTTAAGGAGA
2885	2962	16247	16167	L	21474334	21474414	1.76543	61.7284	AntiMinus	7	1.40741	81	2	2923	2917	AAAAAAAAAACAAAAACAAAACAAACAAACAAAAATCCAAGGTGTATTTGTTTAAGGAGACATCTTAATTAGGATTTT
2885	2946	9693	9753	R	21467860	21467920	2.04762	73.0159	AntiPlus	7	2.19048	63	2	2915	2917	AAAAAAAAAACAAAAACAAAACAAACAAACAAAAATCCAAGGTGTATTTGTTTAAGGAGACA
2885	2944	9696	9755	R	21467863	21467922	1.975	65	AntiPlus	7	1.85	60	2	2914	2917	AAAAAAAAAACAAAAACAAAACAAACAAACAAAAATCCAAGGTGTATTTGTTTAAGGAGA
2885	2939	9693	9746	R	21467860	21467913	2.03571	71.4286	AntiPlus	8	2	56	2	2912	2917	AAAAAAAAAACAAAAACAAAACAAACAAACAAAAATCCAAGGTGTATTTGTTTAA
2885	2944	9696	9755	R	21467863	21467922	1.975	65	AntiPlus	8	1.85	60	2	2914	2917	AAAAAAAAAACAAAAACAAAACAAACAAACAAAAATCCAAGGTGTATTTGTTTAAGGAGA
2885	2955	9693	9764	R	21467860	21467931	1.90278	65.2778	AntiPlus	9	1.70833	72	2	2920	2917	AAAAAAAAAACAAAAACAAAACAAACAAACAAAAATCCAAGGTGTATTTGTTTAAGGAGACATCTTAATTA
2886	2972	16247	16165	L	21474332	21474414	1.77273	65.9091	AntiMinus	7	1.52273	88	2	2929	2917	AAAAAAAAACAAAAACAAAACAAACAAACAAAAATCCAAGGTGTATTTGTTTAAGGAGACATCTTAATTAGGATTTTATTACTGTGA
2888	2953	25358	25422	R	21483525	21483589	1.84848	60.6061	AntiPlus	8	1.27273	66	2	2920	2917	AAAAAAACAAAAACAAAACAAACAAACAAAAATCCAAGGTGTATTTGTTTAAGGAGACATCTTAAT
2912	2960	28907	28957	R	21487074	21487124	1.76471	66.6667	AntiPlus	6	1.76471	51	7	2936	2936	AACAAAAATCCAAGGTGTATTTGTTTAAGGAGACATCTTAATTAGGATT
3015	3068	27839	27785	L	21485952	21486006	1.39474	68.4211	AntiMinus	13	1.52632	57	5	3041	3041	TTGGGTGTTGGGGTCGGCCTGTGGCTCTCATGTCCAGGTTCCAGCCTGGGAGGC
3016	3064	28097	28145	R	21486264	21486312	1.48431	68.6274	ParaPlus	4	1.70588	51	5	3040	3041	TGGGTGTTGGGGTCGGCCTGTGGCTCTCATGTCCAGGTTCCAGCCTGGG
3019	3067	42189	42136	L	21500303	21500356	1.25	66.6667	AntiMinus	13	1.55556	54	5	3043	3041	GTGTTGGGGTCGGCCTGTGGCTCTCATGTCCAGGTTCCAGCCTGGGAGG
3501	3550	39718	39668	L	21497835	21497885	1.7549	64.7059	ParaMinus	4	1.58824	51	11	3525	3529	TTATGCTCTATAGTCCTGCCTGGGAGGGGTGGCTGGCGGCTGCGCCTGTC
3504	3555	36616	36668	R	21494783	21494835	1.40566	66.0377	AntiPlus	13	1.71698	53	11	3529	3529	TGCTCTATAGTCCTGCCTGGGAGGGGTGGCTGGCGGCTGCGCCTGTCTTAGG
3522	3573	28705	28656	L	21486823	21486872	1.875	67.3077	AntiMinus	4	1.59615	52	33	3547	3547	GGGAGGGGTGGCTGGCGGCTGCGCCTGTCTTAGGAAATCTTAGATCTTCCCG
3522	3572	36577	36625	R	21494744	21494792	1.52941	66.6667	AntiPlus	13	1.52941	51	33	3547	3547	GGGAGGGGTGGCTGGCGGCTGCGCCTGTCTTAGGAAATCTTAGATCTTCCC
3551	3608	28361	28420	R	21486528	21486587	1.31667	65	AntiPlus	6	1.45	60	32	3579	3579	TTAGGAAATCTTAGATCTTCCCGAACCATCCAATTCCGTCTTGGAGGCTACATGCAGC
3761	3812	16475	16427	L	21474594	21474642	1.44231	65.3846	AntiMinus	6	1.65385	52	31	3786	3786	CAATTCAGACCAAAGCCACAATATGTACTTAGAATGCTTCTTGATTAATAAC
3822	3876	15688	15636	L	21473803	21473855	1.85273	65.4545	ParaMinus	4	1.45455	55	30	3849	3849	CGCTGTTGGAGGCGGGGCTGTACACCTGCTGCAGTCAGGCTGAAGGGCATTGACT
4129	4189	34428	34369	L	21492536	21492595	1.42063	65.0794	AntiMinus	6	1.28571	63	29	4159	4159	GAATTATTATTAGACCAGTCTAAGATTGAGTTAGAATAACTAGTCACATGAGGGAAAGAGA
4289	4352	21234	21294	R	21479401	21479461	1.15625	64.0625	AntiPlus	15	1.39062	64	28	4320	4320	CCCAATTAAGCTTTCTTGTCACTACAGTCAGGGCACTGAGTGAACTCATCTGTCAGCTCGTCAC
4454	4529	35715	35639	L	21493806	21493882	1.67949	60.2564	AntiMinus	6	1.11538	78	27	4491	4491	GTAGATCCTTTTAAGATACTATAAGGCATTTATTAAGTTCTTTGACATCCAAATTTCAAAATTCTAAAAGTATGAT
4629	4688	41705	41646	L	21499813	21499872	1.16393	65.5738	AntiMinus	15	1.5082	61	26	4658	4658	TTTATTCAGTTTACAATTCCATACTGCTGTTTATCACCAAGGAAGTCAGGACTAGAACTC
4709	4767	20853	20797	L	21478964	21479020	2.01864	62.7119	ParaMinus	4	1.44068	59	25	4738	4738	GCTGATGCAGAGGCCATGGAGGGATGTTCCTTACTGGTTTGCTTCATTTTCAATTGATT
4809	4862	26114	26166	R	21484281	21484333	1.13889	64.8148	AntiPlus	15	1.61111	54	24	4835	4835	CCTCAACTGAAGCTCCTTTCTCTGTGATAACTCCAGCTGTGTCAAGTTGACACA
4902	4954	26020	25968	L	21484135	21484187	1.77358	64.1509	AntiMinus	6	1.77358	53	23	4928	4928	CTAGAGTTTTAAAGTTCCACAATACCTTGTCCTTGAGAATTAATAATTTCTTG
5028	5109	38877	38800	L	21496967	21497044	1.33537	63.4146	AntiMinus	3	1.41463	82	22	5068	5068	ATTGTTTCTCTTGAAGAGCAGTTGTAACTAGAAAGCTTGAAAAGTTATTAATAGTCACGTGTGTATAATTTATTTATTTATT
5064	5166	8192	8090	L	21466257	21466359	1.32381	60	AntiMinus	3	1.05714	105	21	5115	5115	TTGAAAAGTTATTAATAGTCACGTGTGTATAATTTATTTATTTATTAAATCAGAAATAAGAGCATTTATTTGCAGCAATTTATTAAGTATAAGTCCTCAAGAA
5181	5278	28744	28839	R	21486911	21487006	1.53465	61.3861	AntiPlus	8	1.0495	101	20	5229	5229	TGGAAACAAGTAGGAACTGAGGACACTAAGAACAAAAAATTTTTTACAATTTGACATGCACATTTTCCAAGAATACCAATATATTATCTTAAACCATA
5238	5312	25313	25382	R	21483480	21483549	1.46053	65.7895	AntiPlus	8	1.28947	76	19	5275	5275	GCACATTTTCCAAGAATACCAATATATTATCTTAAACCATAACTGTTTTGAATATACAAAGAACGAGATTATATA
5358	5436	36296	36373	R	21494463	21494540	1.29375	60	AntiPlus	6	1.1	80	18	5397	5397	AATCCAGCATGGCATTGCCTTAAGATGTCTTGTCCAGGCAATCCAGAACAATTTATTAAATGTCCAAAAACAGCCTTCT
5438	5509	1106	1185	R	21459273	21459352	1.5	62.5	AntiPlus	6	1.175	80	17	5473	5473	AAAAGGACAGCATTTTTTCTTATGAGTTGTATATGCATAAGCAATTGCAAATTTGAGAATTAATAGCATCCG
5598	5664	32818	32747	L	21490914	21490985	1.37671	64.3836	AntiMinus	12	1.30137	73	16	5631	5631	AAAACACCATCCACAGCACACAACTTAATTATCTGTGCTGAAACAGGAGGAAACTCAAAAGAATAAA
5736	5800	16291	16226	L	21474393	21474458	1.65909	60.6061	AntiMinus	6	1.27273	66	10	5768	5768	GCAGCATGAATTTATAGAAGACACAGAAGCATGTATAAAAACAATTTTTAACTTATCTATTATTT
5738	5794	39473	39529	R	21497640	21497696	1.525	66.6667	AntiPlus	6	1.6	60	10	5766	5768	AGCATGAATTTATAGAAGACACAGAAGCATGTATAAAAACAATTTTTAACTTATCTA
5764	5833	15467	15533	R	21473634	21473700	2.12857	64.2857	AntiPlus	7	1.44286	70	9	5798	5808	GCATGTATAAAAACAATTTTTAACTTATCTATTATTTAAAATGATGGTATGCGATAGATCAATTATTAAT
5780	5836	16479	16427	L	21474594	21474646	1.73684	73.6842	AntiMinus	3	2.21053	57	9	5808	5808	TTTTTAACTTATCTATTATTTAAAATGATGGTATGCGATAGATCAATTATTAATATT
5783	5835	35988	36037	R	21494155	21494204	1.08333	70.3704	AntiPlus	8	1.66667	54	9	5809	5808	TTAACTTATCTATTATTTAAAATGATGGTATGCGATAGATCAATTATTAATAT
5800	5849	3765	3719	L	21461886	21461932	1.25962	71.1538	AntiMinus	6	1.71154	52	15	5824	5824	TAAAATGATGGTATGCGATAGATCAATTATTAATATTCTGTAATAACCAA
2667	2717	19893	19953	R	21478060	21478120	1.76871	66.6667	ParaPlus	1	1.76	51	1	742	741	GGATGCTTTGGAGTCATGATTTGGAGTTTGCTTGTGTTTTGTGTGTATGTG

## Sheet: S Table 5
Supplementary Table 5. f values to measure the dissimilarity of the RNA secondary structures of fragments of LincGET and Neat1.
	LincGET (1-500)	LincGET (401-900)	LincGET (801-1300)	LincGET (1201-1700)	LincGET (1601-2100)	LincGET (2001-2500)	LincGET (2401-2900)	LincGET (2801-3300)	LincGET (3201-3700)	LincGET (3601-4100)	LincGET (4001-4500)	LincGET (4401-4900)	LincGET (4801-5300)	LincGET (5201-5700)	LincGET (5601-6100)	LincGET (5786-6285)
Neat1_2 (1-500)	388	438	490	412	412	364	466	424	454	346	412	442	412	398	398	392
Neat1_2 (401-900)	454	444	476	432	438	344	356	434	434	440	482	436	456	434	426	466
Neat1_2 (801-1300)	476	456	462	404	412	406	424	452	424	432	418	452	468	402	430	464
Neat1_2 (1201-1700)	448	428	478	406	416	384	444	442	430	390	390	466	460	412	416	414
Neat1_2 (1601-2100)	446	340	494	490	378	408	392	370	400	436	354	360	444	390	382	392
Neat1_2 (2001-2500)	406	384	442	414	344	362	460	450	470	386	414	452	430	386	402	420
Neat1_2 (2401-2900)	428	412	374	408	374	424	438	398	420	424	392	390	348	408	450	408
Neat1_2 (2801-3300)	394	464	444	422	388	380	468	452	460	420	450	460	442	422	436	448
Neat1_2 (3201-3700)	416	380	456	416	378	426	410	432	422	390	394	444	432	370	454	336
Neat1_2 (3601-4100)	424	374	470	394	370	300	372	402	378	382	390	406	412	368	380	422
Neat1_2 (4001-4500)	416	392	432	428	436	464	422	450	446	436	414	450	410	424	466	372
Neat1_2 (4401-4900)	416	380	458	442	366	392	434	416	388	384	418	404	428	382	366	376
Neat1_2 (4801-5300)	402	402	488	426	394	422	432	436	410	448	388	454	450	406	404	384
Neat1_2 (5201-5700)	434	396	496	462	380	400	432	396	432	432	368	454	386	400	394	452
Neat1_2 (5601-6100)	444	432	432	452	350	382	388	398	436	424	412	438	404	440	408	458
Neat1_2 (6001-6500)	450	364	426	424	390	388	426	388	394	406	408	344	430	396	398	406
Neat1_2 (6401-6900)	488	472	446	520	518	518	460	484	464	470	496	464	432	498	474	546
Neat1_2 (6801-7300)	430	424	468	422	382	398	422	394	462	384	338	420	426	390	408	400
Neat1_2 (7201-7700)	324	420	444	410	352	382	460	424	426	386	420	434	406	390	394	420
Neat1_2 (7601-8100)	440	420	452	444	336	440	450	430	444	416	448	428	436	420	468	396
Neat1_2 (8001-8500)	428	380	458	364	372	378	450	396	424	378	418	388	420	368	362	384
Neat1_2 (8401-8900)	432	414	456	440	410	328	476	382	414	382	396	410	372	386	336	440
Neat1_2 (8801-9300)	450	374	396	428	414	438	352	392	374	430	450	392	410	400	404	448
Neat1_2 (9201-9700)	466	452	370	404	380	460	434	480	478	462	460	438	490	440	484	406
Neat1_2 (9601-10100)	430	428	478	442	376	438	456	430	438	394	386	446	422	398	370	416
Neat1_2 (10001-10500)	440	452	502	412	404	386	424	432	458	416	392	454	442	452	356	438
Neat1_2 (10401-10900)	422	412	504	392	366	412	418	404	434	456	376	426	410	376	378	416
Neat1_2 (10801-11300)	460	430	478	456	362	372	416	422	434	418	394	420	420	410	396	400
Neat1_2 (11201-11700)	356	426	472	422	410	376	436	436	398	412	456	406	430	392	346	426
Neat1_2 (11601-12100)	386	418	412	462	348	360	412	398	400	388	402	414	440	360	424	324
Neat1_2 (12001-12500)	418	414	462	430	398	326	438	364	346	400	362	402	402	394	376	422
Neat1_2 (12401-12900)	420	388	438	406	378	378	426	456	434	400	438	416	460	408	408	344
Neat1_2 (12801-13300)	430	378	482	428	410	396	398	404	434	416	362	406	446	338	414	380
Neat1_2 (13201-13700)	384	458	482	402	420	416	484	422	378	422	422	488	430	436	370	456
Neat1_2 (13601-14100)	400	442	446	378	362	378	460	432	418	358	408	452	434	406	426	422
Neat1_2 (14001-14500)	422	356	410	450	278	426	426	372	438	430	456	384	422	404	408	416
Neat1_2 (14401-14900)	374	456	440	394	408	348	484	450	418	352	452	410	454	422	396	420
Neat1_2 (14801-15300)	404	394	446	462	398	384	408	426	390	388	446	422	458	428	424	416
Neat1_2 (15201-15700)	426	406	380	456	400	412	434	398	416	420	422	424	382	382	406	424
Neat1_2 (15601-16100)	454	416	430	462	388	408	414	362	446	450	418	400	420	400	382	434
Neat1_2 (16001-16500)	396	410	452	352	388	360	472	492	474	374	442	446	472	452	432	394
Neat1_2 (16401-16900)	376	416	444	470	430	390	424	402	394	382	430	406	434	360	396	456
Neat1_2 (16801-17300)	458	420	490	416	400	404	434	418	440	404	422	458	468	420	418	364
Neat1_2 (17201-17700)	432	412	418	358	444	440	446	444	440	434	476	382	416	442	440	438
Neat1_2 (17601-18100)	456	438	448	442	430	412	474	400	414	398	434	376	366	442	338	464
Neat1_2 (18001-18500)	460	440	466	402	410	412	470	468	440	410	428	432	446	372	378	338
Neat1_2 (18401-18900)	412	454	470	442	478	428	406	468	442	454	474	448	408	426	456	472
Neat1_2 (18801-19300)	416	414	448	458	386	440	442	410	434	386	458	424	402	412	386	408
Neat1_2 (19201-19700)	460	444	402	438	422	446	432	400	408	434	412	346	406	418	450	422
Neat1_2 (19601-20100)	458	452	438	402	380	408	438	424	448	422	448	430	438	450	452	414
Neat1_2 (20001-20500)	430	458	470	410	392	432	398	418	442	450	430	450	444	432	428	430
Neat1_2 (20272-20771)	444	488	482	338	420	412	444	492	458	436	442	464	482	456	422	380

## Sheet: S Table 6
Supplementary Table 6. Absolute quantification for LincGET and Neat1_2 in late two-and early four-cell embryos as well as in mEpiSCs.
Drawing		LincGET
standard		Ct			△Ct	of template DNA		Standard curve
curve						50.6	ng/μL
						176	length
						2.61625e+11	molecular/μL
		9.42	10.03	9.8		2.61625e+10
		13.64	13.36	13.82		2.61625e+09
		16.99	16.9	16.67		2.61625e+08
		20.33	20.09	20.4		2.61625e+07
		23.9	23.91	23.78		2.61625e+06
		27.14	26.84	26.97		261625
		29.76	29.87	30.13		26162.5
					9.75	34.6068	log2(molecular/μL)
					13.6067	31.2849
					16.8533	27.9629
					20.2733	24.641
					23.8633	21.3191
					26.9833	17.9971
					29.92	14.6752
		Neat1_2
		Ct			△Ct	of template DNA		Standard curve
						46.2	ng/μL
						121	length
						3.47455e+11	molecular/μL
		10.01	10.32	10.17		3.47455e+10
		14.07	13.33	14.05		3.47455e+09
		16.88	17.18	17.23		3.47455e+08
		19.85	20.22	19.88		3.47455e+07
		22.85	22.72	23.04		3.47455e+06
		27.08	26.73	26.78		347455
		29.74	29.59	29.91		34745.5
					10.1667	35.0161	log2(molecular/μL)
					13.8167	31.6942
					17.0967	28.3722
					19.9833	25.0503
					22.87	21.7284
					26.8633	18.4065
					29.7467	15.0845
200 of mouse 2-cell embryos
		Ct			△Ct	log2(molecular/μL)	molecular/μL	μL	molecular	molecular/cell
LincGET	#1	34.09	33.59	33.86	33.8467	11.1701	2304.3	60	138258	345.644	341.54 ± 95.59
	#2	33.47	33.53	33.53	33.51	11.5019	2900.12	60	174007	435.017
	#3	33.93	34.28	34.86	34.3567	10.6675	1626.44	60	97586.6	243.967
Neat1	#1	39.64	39.5	38.87	39.3367	5.30892	39.6409	60	2378.45	5.94613	9.84 ± 4
	#2	38.48	38.62	38.87	38.6567	6.00592	64.263	60	3855.78	9.63945
	#3	38.46	38.24	37.71	38.1367	6.53892	92.9844	60	5579.06	13.9477
200 of mouse 4-cell embryos
		Ct			△Ct	log2(molecular/μL)	molecular/μL	μL	molecular	molecular/cell
LincGET	#1	30.77	31.28	30.55	30.8667	14.1069	17644.1	60	1.05865e+06	2646.62	2229.82 ± 412.45
	#2	31.48	31.44	31.32	31.4133	13.5682	12145.7	60	728743	1821.86
	#3	30.81	31.78	30.78	31.1233	13.854	14806.6	60	888397	2220.99
Neat1	#1	39.22	38.4	38.65	38.7567	5.90342	59.8557	60	3591.34	8.97835	8.06 ± 1.95
	#2	38.9	38.46	38.73	38.6967	5.96492	62.4624	60	3747.75	9.36936
	#3	39.81	39.85	38.44	39.3667	5.27817	38.8049	60	2328.29	5.82073
10,000 of mEpiSC cells
		Ct			△Ct	log2(molecular/μL)	molecular/μL	μL	molecular	molecular/cell
LincGET	#1	No Ct	No Ct	No Ct	No Ct	None	0	60	0	0	0 ± 0
	#2	No Ct	No Ct	No Ct	No Ct	None	0	60	0	0
	#3	No Ct	No Ct	No Ct	No Ct	None	0	60	0	0
Neat1	#1	32.64	32.5	33.57	32.9033	11.9031	3829.88	60	229793	574.482	574.16 ± 155.73
	#2	33.36	32.94	33.75	33.35	11.4453	2788.45	60	167307	418.268
	#3	32.89	32.13	32.68	32.5667	12.2482	4864.81	60	291888	729.721

## Sheet: S Table 7
Supplementary Table 7. Occupancy of LincGET-speckles and PCBP1 around the Carm1 gene loci in blastomeres of late two- and early four-cell embryos.
L-Occupy: LincGET-occupied Carm1 gene locus					P-Occupy: PCBP1-occupied Carm1 gene locus
L2C					E4C
Embryos	pbB		npbB		Embryos	nB		nB		nB		fB
	NO. of	NO. of	NO. of	NO. of		NO. of	NO. of	NO. of	NO. of	NO. of	NO. of	NO. of	NO. of
	L-Occupy	P-Occupy	L-Occupy	P-Occupy		L-Occupy	P-Occupy	L-Occupy	P-Occupy	L-Occupy	P-Occupy	L-Occupy	P-Occupy
#1	1	1	0	2	#1	2	0	1	1	1	1	2	0
#2	2	0	0	2	#2	2	0	2	0	2	0	1	1
#3	2	0	1	0	#3	1	0	1	1	2	0	0	2
#4	1	1	1	1	#4	2	0	2	0	2	0	2	0
#5	2	0	0	2	#5	2	0	1	1	2	0	1	1
#6	2	0	1	1	#6	2	0	2	0	2	0	2	0
#7	0	2	2	0	#7	1	1	2	0	1	1	2	0
#8	1	0	2	0	#8	2	0	1	0	1	0	0	2
#9	2	0	1	1	#9	0	1	1	1	2	0	1	1
#10	1	0	2	0	#10	2	0	0	2	0	2	2	0
#11	2	0	0	1	#11	2	0	2	0	0	0	2	0
#12	0	0	1	1	#12	2	0	0	1	2	0	0	2
#13	2	0	0	2	#13	1	1	1	1	1	1	0	2
#14	1	0	2	0	#14	1	0	2	0	2	0	1	1
#15	2	0	1	1	#15	0	0	1	1	1	0	2	0
#16	0	2	0	2	#16	0	2	2	0	1	0	1	1
#17	1	0	2	0	#17	2	0	2	0	0	2	0	2
#18	2	0	0	2	#18	0	0	1	1	0	1	0	1
#19	0	0	1	1	#19	0	2	0	2	2	0	0	2
#20	2	0	0	2	#20	1	0	2	0	2	0	2	0
#21	2	0	2	0	#21	2	0	1	1	2	0	1	1
#22	1	0	2	0	#22	2	0	2	0	1	0	1	1
#23	2	0	2	0	#23	1	1	0	1	2	0	0	1
#24	2	0	1	1	#24	2	0	2	0	2	0	1	1
#25	0	0	2	0	#25	0	0	0	2	2	0	1	1
#26	2	0	1	1	#26	1	0	2	0	1	0	2	0
#27	0	1	2	0	#27	2	0	2	0	2	0	0	1
#28	2	0	2	0	#28	1	0	2	0	1	1	1	1
#29	2	0	1	0	#29	1	1	0	2	2	0	1	1
#30	1	0	0	1	#30	2	0	2	0	1	0	0	2
#31	2	0	2	0	#31	1	0	2	0	2	0	1	1
#32	2	0	2	0	#32	2	0	0	2	2	0	2	0
#33	1	0	1	1	#33	2	0	2	0	2	0	2	0
#34	2	0	2	0	#34	1	1	2	0	2	0	1	1
#35	0	0	0	2	#35	2	0	1	0	1	1	2	0
#36	2	0	0	0	#36	2	0	2	0	2	0	2	0
#37	0	1	2	0	#37	2	0	2	0	0	0	1	1
#38	2	0	1	0	#38	2	0	0	1	2	0	2	0
#39	2	0	2	0	#39	0	2	2	0	2	0	0	0
#40	1	1	0	2	#40	2	0	2	0	2	0	0	1
#41	0	2	0	1	#41	2	0	2	0	0	0	2	0
#42	2	0	0	2	#42	2	0	0	0	2	0	1	0
#43	2	0	0	0	#43	0	0	2	0	2	0	2	0
#44	2	0	2	0	#44	2	0	2	0	2	0	0	1
#45	2	0	0	1	#45	2	0	0	1	1	1	2	0
#46	0	2	2	0	#46	2	0	2	0	2	0	2	0
#47	1	1	0	2	#47	1	1	1	1	1	0	0	2
#48	2	0	2	0	#48	2	0	2	0	2	0	2	0
#49	1	1	0	1	#49	1	1	2	0	2	0	2	0
#50	2	0	2	0	#50	2	0	1	1	0	2	1	1
#51	2	0	0	0	#51	0	1	2	0	2	0	2	0
#52	1	0	2	0	#52	2	0	0	1	2	0	1	1
#53	2	0	1	1	#53	0	0	2	0	0	2	1	0
#54	2	0	2	0	#54	1	0	2	0	2	0	0	2
#55	1	0	1	0	#55	2	0	2	0	2	0	0	0
#56	2	0	2	0	#56	2	0	0	1	1	1	0	0
#57	2	0	1	0	#57	2	0	2	0	2	0	2	0
#58	0	2	1	1	#58	2	0	1	1	1	1	0	2
#59	1	1	0	2	#59	2	0	2	0	2	0	2	0
#60	2	0	1	0	#60	1	1	2	0	1	1	0	2

## Sheet: S Table 8
Supplementary Table 8. Analysis of the distribution of the progeny of injected blastomere at the blastocyst stage.
Embryos	Blastocysts 3D (%)	Total cells (n)	Out cells (n)	GFP cells (n)	GFP outer cells (n)	Outer cells (%)	GFP cells (%)	Outer cells that are GFP+ (%)	GFP cells that are outer (%)
Gfp_1	72 (88.89)	45	30	25	16	66.6667	55.5556	53.3333	64
Gfp_2		40	31	20	13	77.5	50	41.9355	65
Gfp_3		50	33	23	14	66	46	42.4242	60.8696
Gfp_4		33	21	14	10	63.6364	42.4242	47.619	71.4286
Gfp_5		60	42	30	20	70	50	47.619	66.6667
Gfp_6		43	33	17	13	76.7442	39.5349	39.3939	76.4706
Gfp_7		33	23	16	12	69.697	48.4848	52.1739	75
Gfp_8		46	34	24	19	73.913	52.1739	55.8824	79.1667
Gfp_9		51	34	25	16	66.6667	49.0196	47.0588	64
Gfp_10		50	36	21	14	72	42	38.8889	66.6667
Gfp_11		53	35	26	17	66.0377	49.0566	48.5714	65.3846
Gfp_12		44	32	22	14	72.7273	50	43.75	63.6364
Gfp_13		38	25	16	10	65.7895	42.1053	40	62.5
Gfp_14		47	30	21	14	63.8298	44.6809	46.6667	66.6667
Gfp_15		48	34	28	22	70.8333	58.3333	64.7059	78.5714
Gfp_16		39	25	19	14	64.1026	48.7179	56	73.6842
Gfp_17		32	24	14	11	75	43.75	45.8333	78.5714
Gfp_18		49	32	28	19	65.3061	57.1429	59.375	67.8571
Gfp_19		42	29	24	16	69.0476	57.1429	55.1724	66.6667
Gfp_20		45	27	20	14	60	44.4444	51.8519	70
Gfp_21		62	42	33	25	67.7419	53.2258	59.5238	75.7576
Gfp_22		38	26	18	11	68.4211	47.3684	42.3077	61.1111
Gfp_23		56	38	31	23	67.8571	55.3571	60.5263	74.1935
Gfp_24		33	23	17	10	69.697	51.5152	43.4783	58.8235
Gfp_25		43	29	22	15	67.4419	51.1628	51.7241	68.1818
Gfp_26		33	25	15	10	75.7576	45.4545	40	66.6667
Gfp_27		48	33	21	15	68.75	43.75	45.4545	71.4286
Gfp_28		41	31	21	16	75.6098	51.2195	51.6129	76.1905
Gfp_29		34	20	20	13	58.8235	58.8235	65	65
Gfp_30		30	23	17	11	76.6667	56.6667	47.8261	64.7059
Gfp_31		38	27	19	13	71.0526	50	48.1481	68.4211
Gfp_32		36	27	18	11	75	50	40.7407	61.1111
Gfp_33		56	39	31	19	69.6429	55.3571	48.7179	61.2903
Gfp_34		38	23	17	13	60.5263	44.7368	56.5217	76.4706
Gfp_35		49	35	21	14	71.4286	42.8571	40	66.6667
Gfp_36		55	37	31	19	67.2727	56.3636	51.3514	61.2903
Gfp_37		39	25	20	13	64.1026	51.2821	52	65
Gfp_38		43	31	21	16	72.093	48.8372	51.6129	76.1905
Gfp_39		32	25	15	10	78.125	46.875	40	66.6667
Gfp_40		40	26	22	14	65	55	53.8462	63.6364
Gfp_41		59	36	30	21	61.0169	50.8475	58.3333	70
Gfp_42		35	23	20	15	65.7143	57.1429	65.2174	75
Gfp_43		52	37	30	21	71.1538	57.6923	56.7568	70
Gfp_44		43	34	25	16	79.0698	58.1395	47.0588	64
Gfp_45		40	26	23	17	65	57.5	65.3846	73.913
Gfp_46		32	23	14	11	71.875	43.75	47.8261	78.5714
Gfp_47		56	38	32	21	67.8571	57.1429	55.2632	65.625
Gfp_48		30	23	15	11	76.6667	50	47.8261	73.3333
Gfp_49		42	28	21	13	66.6667	50	46.4286	61.9048
Gfp_50		37	26	21	13	70.2703	56.7568	50	61.9048
Gfp_51		40	29	20	12	72.5	50	41.3793	60
Gfp_52		58	38	26	19	65.5172	44.8276	50	73.0769
Gfp_53		46	29	23	18	63.0435	50	62.069	78.2609
Gfp_54		56	34	29	22	60.7143	51.7857	64.7059	75.8621
Gfp_55		31	20	18	11	64.5161	58.0645	55	61.1111
Gfp_56		39	25	21	16	64.1026	53.8462	64	76.1905
Gfp_57		48	36	24	17	75	50	47.2222	70.8333
Gfp_58		54	35	26	17	64.8148	48.1481	48.5714	65.3846
Gfp_59		40	22	22	11	55	55	50	50
Gfp_60		59	37	31	21	62.7119	52.5424	56.7568	67.7419
Gfp_61		42	31	21	15	73.8095	50	48.3871	71.4286
Gfp_62		36	24	21	14	66.6667	58.3333	58.3333	66.6667
Gfp_63		36	22	16	10	61.1111	44.4444	45.4545	62.5
Gfp_64		46	32	24	16	69.5652	52.1739	50	66.6667
mean		43.5781	29.7344	22.125	15.1094	68.4511	50.6962	50.791	68.306
SEM		8.56498	5.74937	5.03795	3.73791	5.27152	5.08189	7.33731	6.15792
Pcbp1_1	78 (76.92)	43	31	20	16	72.093	46.5116	51.6129	80
Pcbp1_2		57	35	27	19	61.4035	47.3684	54.2857	70.3704
Pcbp1_3		56	36	31	24	64.2857	55.3571	66.6667	77.4194
Pcbp1_4		64	40	34	21	62.5	53.125	52.5	61.7647
Pcbp1_5		48	34	23	20	70.8333	47.9167	58.8235	86.9565
Pcbp1_6		49	32	27	20	65.3061	55.102	62.5	74.0741
Pcbp1_7		49	28	26	19	57.1429	53.0612	67.8571	73.0769
Pcbp1_8		63	38	27	22	60.3175	42.8571	57.8947	81.4815
Pcbp1_9		58	41	30	18	70.6897	51.7241	43.9024	60
Pcbp1_10		33	23	16	13	69.697	48.4848	56.5217	81.25
Pcbp1_11		55	33	30	24	60	54.5455	72.7273	80
Pcbp1_12		39	23	17	14	58.9744	43.5897	60.8696	82.3529
Pcbp1_13		33	22	15	10	66.6667	45.4545	45.4545	66.6667
Pcbp1_14		47	27	21	15	57.4468	44.6809	55.5556	71.4286
Pcbp1_15		64	43	35	26	67.1875	54.6875	60.4651	74.2857
Pcbp1_16		37	25	21	14	67.5676	56.7568	56	66.6667
Pcbp1_17		43	30	22	16	69.7674	51.1628	53.3333	72.7273
Pcbp1_18		47	35	21	17	74.4681	44.6809	48.5714	80.9524
Pcbp1_19		38	23	21	15	60.5263	55.2632	65.2174	71.4286
Pcbp1_20		57	39	29	22	68.4211	50.8772	56.4103	75.8621
Pcbp1_21		54	35	29	22	64.8148	53.7037	62.8571	75.8621
Pcbp1_22		55	34	25	15	61.8182	45.4545	44.1176	60
Pcbp1_23		49	29	27	20	59.1837	55.102	68.9655	74.0741
Pcbp1_24		59	40	27	21	67.7966	45.7627	52.5	77.7778
Pcbp1_25		45	32	25	18	71.1111	55.5556	56.25	72
Pcbp1_26		54	37	31	19	68.5185	57.4074	51.3514	61.2903
Pcbp1_27		60	44	27	20	73.3333	45	45.4545	74.0741
Pcbp1_28		39	25	21	15	64.1026	53.8462	60	71.4286
Pcbp1_29		50	34	25	20	68	50	58.8235	80
Pcbp1_30		55	33	28	25	60	50.9091	75.7576	89.2857
Pcbp1_31		59	40	30	18	67.7966	50.8475	45	60
Pcbp1_32		63	40	31	25	63.4921	49.2063	62.5	80.6452
Pcbp1_33		37	25	18	13	67.5676	48.6486	52	72.2222
Pcbp1_34		33	23	13	8	69.697	39.3939	34.7826	61.5385
Pcbp1_35		59	41	27	22	69.4915	45.7627	53.6585	81.4815
Pcbp1_36		38	24	21	17	63.1579	55.2632	70.8333	80.9524
Pcbp1_37		34	21	18	14	61.7647	52.9412	66.6667	77.7778
Pcbp1_38		54	35	29	15	64.8148	53.7037	42.8571	51.7241
Pcbp1_39		36	22	20	15	61.1111	55.5556	68.1818	75
Pcbp1_40		48	31	25	21	64.5833	52.0833	67.7419	84
Pcbp1_41		59	34	28	20	57.6271	47.4576	58.8235	71.4286
Pcbp1_42		37	24	18	14	64.8649	48.6486	58.3333	77.7778
Pcbp1_43		49	30	26	21	61.2245	53.0612	70	80.7692
Pcbp1_44		56	35	31	28	62.5	55.3571	80	90.3226
Pcbp1_45		32	21	14	11	65.625	43.75	52.381	78.5714
Pcbp1_46		55	38	25	14	69.0909	45.4545	36.8421	56
Pcbp1_47		44	30	22	19	68.1818	50	63.3333	86.3636
Pcbp1_48		35	24	16	12	68.5714	45.7143	50	75
Pcbp1_49		36	25	20	14	69.4444	55.5556	56	70
Pcbp1_50		59	40	34	26	67.7966	57.6271	65	76.4706
Pcbp1_51		35	23	15	11	65.7143	42.8571	47.8261	73.3333
Pcbp1_52		61	39	28	24	63.9344	45.9016	61.5385	85.7143
Pcbp1_53		48	31	20	16	64.5833	41.6667	51.6129	80
Pcbp1_54		46	35	25	19	76.087	54.3478	54.2857	76
Pcbp1_55		45	30	25	16	66.6667	55.5556	53.3333	64
Pcbp1_56		44	25	24	21	56.8182	54.5455	84	87.5
Pcbp1_57		35	20	17	13	57.1429	48.5714	65	76.4706
Pcbp1_58		54	35	30	25	64.8148	55.5556	71.4286	83.3333
Pcbp1_59		62	39	35	26	62.9032	56.4516	66.6667	74.2857
Pcbp1_60		38	24	20	12	63.1579	52.6316	50	60
mean		48.1833	31.4167	24.3833	18.1667	65.2367	50.5011	58.0646	74.554
SEM		9.79881	6.67475	5.57565	4.62186	4.53955	4.69622	9.97895	8.55554
i-Pcbp1/2_1	85 (74.12)	44	25	23	12	56.8182	52.2727	48	52.1739
i-Pcbp1/2_2		52	33	25	16	63.4615	48.0769	48.4848	64
i-Pcbp1/2_3		52	32	28	15	61.5385	53.8462	46.875	53.5714
i-Pcbp1/2_4		31	22	14	10	70.9677	45.1613	45.4545	71.4286
i-Pcbp1/2_5		36	23	22	11	63.8889	61.1111	47.8261	50
i-Pcbp1/2_6		48	30	27	16	62.5	56.25	53.3333	59.2593
i-Pcbp1/2_7		44	25	26	12	56.8182	59.0909	48	46.1538
i-Pcbp1/2_8		35	19	17	8	54.2857	48.5714	42.1053	47.0588
i-Pcbp1/2_9		48	30	26	14	62.5	54.1667	46.6667	53.8462
i-Pcbp1/2_10		50	36	23	16	72	46	44.4444	69.5652
i-Pcbp1/2_11		32	23	18	13	71.875	56.25	56.5217	72.2222
i-Pcbp1/2_12		47	32	27	19	68.0851	57.4468	59.375	70.3704
i-Pcbp1/2_13		39	24	23	12	61.5385	58.9744	50	52.1739
i-Pcbp1/2_14		48	30	25	16	62.5	52.0833	53.3333	64
i-Pcbp1/2_15		62	46	33	20	74.1935	53.2258	43.4783	60.6061
i-Pcbp1/2_16		38	26	17	12	68.4211	44.7368	46.1538	70.5882
i-Pcbp1/2_17		41	31	18	14	75.6098	43.9024	45.1613	77.7778
i-Pcbp1/2_18		48	27	25	14	56.25	52.0833	51.8519	56
i-Pcbp1/2_19		42	27	24	13	64.2857	57.1429	48.1481	54.1667
i-Pcbp1/2_20		40	22	17	11	55	42.5	50	64.7059
i-Pcbp1/2_21		60	36	25	16	60	41.6667	44.4444	64
i-Pcbp1/2_22		59	35	28	20	59.322	47.4576	57.1429	71.4286
i-Pcbp1/2_23		37	27	19	14	72.973	51.3514	51.8519	73.6842
i-Pcbp1/2_24		47	32	27	18	68.0851	57.4468	56.25	66.6667
i-Pcbp1/2_25		50	37	23	21	74	46	56.7568	91.3043
i-Pcbp1/2_26		49	27	29	13	55.102	59.1837	48.1481	44.8276
i-Pcbp1/2_27		47	26	27	15	55.3191	57.4468	57.6923	55.5556
i-Pcbp1/2_28		32	23	18	11	71.875	56.25	47.8261	61.1111
i-Pcbp1/2_29		52	39	28	21	75	53.8462	53.8462	75
i-Pcbp1/2_30		53	34	22	20	64.1509	41.5094	58.8235	90.9091
i-Pcbp1/2_31		57	36	28	21	63.1579	49.1228	58.3333	75
i-Pcbp1/2_32		33	24	13	12	72.7273	39.3939	50	92.3077
i-Pcbp1/2_33		42	23	22	12	54.7619	52.381	52.1739	54.5455
i-Pcbp1/2_34		35	24	15	14	68.5714	42.8571	58.3333	93.3333
i-Pcbp1/2_35		55	35	25	16	63.6364	45.4545	45.7143	64
i-Pcbp1/2_36		60	38	35	22	63.3333	58.3333	57.8947	62.8571
i-Pcbp1/2_37		57	37	23	19	64.9123	40.3509	51.3514	82.6087
i-Pcbp1/2_38		58	32	35	14	55.1724	60.3448	43.75	40
i-Pcbp1/2_39		51	33	24	16	64.7059	47.0588	48.4848	66.6667
i-Pcbp1/2_40		46	30	23	17	65.2174	50	56.6667	73.913
i-Pcbp1/2_41		59	33	28	17	55.9322	47.4576	51.5152	60.7143
i-Pcbp1/2_42		32	22	15	11	68.75	46.875	50	73.3333
i-Pcbp1/2_43		52	37	25	20	71.1538	48.0769	54.0541	80
i-Pcbp1/2_44		56	39	30	18	69.6429	53.5714	46.1538	60
i-Pcbp1/2_45		33	25	15	14	75.7576	45.4545	56	93.3333
i-Pcbp1/2_46		38	22	20	11	57.8947	52.6316	50	55
i-Pcbp1/2_47		60	42	34	21	70	56.6667	50	61.7647
i-Pcbp1/2_48		42	30	23	17	71.4286	54.7619	56.6667	73.913
i-Pcbp1/2_49		39	27	19	12	69.2308	48.7179	44.4444	63.1579
i-Pcbp1/2_50		38	27	17	15	71.0526	44.7368	55.5556	88.2353
i-Pcbp1/2_51		57	34	30	19	59.6491	52.6316	55.8824	63.3333
i-Pcbp1/2_52		59	36	24	21	61.0169	40.678	58.3333	87.5
i-Pcbp1/2_53		35	24	16	12	68.5714	45.7143	50	75
i-Pcbp1/2_54		57	41	30	20	71.9298	52.6316	48.7805	66.6667
i-Pcbp1/2_55		35	21	21	10	60	60	47.619	47.619
i-Pcbp1/2_56		61	45	34	24	73.7705	55.7377	53.3333	70.5882
i-Pcbp1/2_57		31	20	16	12	64.5161	51.6129	60	75
i-Pcbp1/2_58		33	20	14	11	60.6061	42.4242	55	78.5714
i-Pcbp1/2_59		55	36	30	18	65.4545	54.5455	50	60
i-Pcbp1/2_60		47	32	21	14	68.0851	44.6809	43.75	66.6667
i-Pcbp1/2_61		54	34	30	19	62.963	55.5556	55.8824	63.3333
i-Pcbp1/2_62		38	27	18	13	71.0526	47.3684	48.1481	72.2222
i-Pcbp1/2_63		36	22	16	10	61.1111	44.4444	45.4545	62.5
mean		46.0952	29.9524	23.381	15.3175	65.1449	50.5924	51.0678	66.7911
SEM		9.49484	6.57078	5.72608	3.73227	6.2076	5.87771	4.88723	12.6632
p values
Gfp vs i-Pcbp1/2		0.119127	0.842531	0.191631	0.754118	0.00154637	0.915373	0.803132	0.39176
Gfp vs Pcbp1		0.00610182	0.134517	0.0194036	8.64989e-05	0.000418839	0.824959	8.68437e-06	7.21752e-06
Pcbp1 vs i-Pcbp1/2		0.232383	0.222621	0.327596	0.000253922	0.92593	0.924513	2.18582e-06	0.000125143
Note:
Blastocyst 3D (%) is the number of blastocysts and the rate of blastocysts used for the 3D analysis.
Total cells (n) is the total number of cells in the blastocyst.
Outer cells (n) is the number of outer cells in the blastocyst.
GFP cells (n) is the number of GFP positive cells in the blastocyst.
GFP outer cells (n) is the number of GFP positive outer cells in the blastocyst.
Outer cells (%) is the percentage of outer cells out of the total number of cells in the blastocyst.
GFP cells (%) is the percentage of GFP-positive cells out of the total number of cells in the blastocyst.
Outer cells that are GFP+ (%) is the percentage of GFP-positive outer cells out of the total number of inner cells in the blastocyst.
GFP cells that are outer (%) is the percentage of GFP-positive outer cells out of the total number of GFP-positive cells in the blastocyst.
