# Supplementary material for: Alternative splicing of CARM1 regulated by LincGET-guided paraspeckles biases the first cell fate in mammalian early embryos
Source: Nat Struct Mol Biol. 2024 Apr 24;31(9):1341–54. doi: 10.1038/s41594-024-01292-9 (PMC11402786; doi:10.1038/s41594-024-01292-9)
Supplement: Supplementary file 4 — Statistical Source data for bar plots in Supplementary Fig. 1. [file 41594_2024_1292_MOESM4_ESM.xlsx]

## Sheet: S Fig. 1
PMID	Database	Accession number	Sample name	Sample type	E2S	E3a	E3S	E5S	E6S	E56S	E3456S	E11S	E15S	RI		A3SS	A5SS	ME	AF	AL
														Intron14	Intron15
/	GEO	GSE85019	GV_3m	GV	0	0	0	0	0	0	0	0	0.135593	0.0357143	0.04	0	0	0	0	0
/	GEO	GSE85019	GV_3w		0	0	0	0	0	0	0	0.0512821	0.132353	0.04	0.0540541	0	0	0	0	0
27065194	GEO	GSE71257	WT_GV		0	0	0	0	0	0	0	0	0	0	0	0	0	0	0	0
27065194	GEO	GSE71257	WT_MII	MII	0	0	0	0	0	0	0	0	0.111111	0	0	0	0	0	0	0
34582091	GEO	GSE163724	MII_6m/8m/8w		0	0	0	0	0	0	0	0	0	0	0	0	0	0	0	0
33116310	GEO	GSE135457	MII_total		0	0	0	0	0	0.0212314	0	0.0566038	0.02	0	0	0	0	0	0	0
27065194	GEO	GSE71257	1C_Con	1C	0	0	0	0	0	0	0	0	0.307692	0	0	0	0	0	0	0
/	GEO	GSE85019	1C_WT		0	0	0	0	0	0	0	0.030303	0.122807	0.04	0.037037	0	0	0	0	0
24408435	GEO	GSE45719	1C_Con		0	0	0.0177305	0	0	0	0	0.0555556	0.0689655	0	0.0588235	0	0	0	0	0
24408435	GEO	GSE45719	2cell	2C	0	0.0151976	0.0303951	0	0	0.151976	0.0227964	0.0988593	0.122605	0.015625	0	0.012987	0	0	0	0
27496889	GRA	CRA007513	EMBOR_2C_Con		0	0.0297619	0	0.0446429	0.0297619	0.104167	0	0.0628931	0.181818	0.116279	0.358974	0.0243902	0	0	0	0
/	GEO	GSE85019	2C_WT		0	0	0.0852273	0	0	0	0.0852273	0.0128205	0.254545	0.238095	0.166667	0	0	0	0	0
/	GEO	GSE127106	4cell	4C	0	0.0231481	0.0694444	0	0.0231481	0	0	0	0.0461538	0.5	0.442623	0	0	0	0	0
32461551	GEO	GSE138760	4cell		0	0	0	0	0.172414	0	0	0	0.08	0.25	0.176471	0	0	0	0	0
33821005	GEO	GSE153530	4cell		0	0.0406504	0.0304878	0	0	0	0	0.0422535	0.0847458	0	0.142857	0.0149254	0	0	0	0
29686265	GEO	GSE98150	8-cell	8C	0	0	0	0	0	0	0	0	0.0392157	0.147059	0.183673	0	0	0	0	0
27309802	GEO	GSE66582	8-cell		0	0	0	0	0	0	0	0	0.125	0.2	0.333333	0	0	0	0	0
33596408	GEO	GSE135678	WT_eigth_cell		0	0	0	0	0	0	0	0.0833333	0.1	0.166667	0.2	0	0	0	0	0
/	GEO	GSE151704	16cell	MO	0	0.00755287	0.0100705	0	0	0	0	0	0.0510204	0.09	0.0776699	0.00930233	0	0	0	0
29686265	GEO	GSE98150	Morula		0	0	0	0	0	0	0	0.0152284	0.0557491	0.0809249	0.131783	0.0222222	0	0	0	0
33899080	GEO	GSE171760	MO_NC		0	0.0049456	0	0	0	0	0	0.00260417	0.0972018	0.0752351	0.128767	0.0196078	0	0	0	0
33899080	GEO	GSE171760	BL_NC	BL	0	0	0	0	0	0	0	0.00920245	0.0965418	0.115265	0.191038	0	0	0	0	0
33568480	GEO	GSE160894	blast_Ctl		0	0	0	0	0	0	0	0	0.0465116	0.0888889	0.18	0	0	0	0	0
35108058	GEO	GSE169632	Blastocyst		0	0.0185185	0	0	0	0	0	0	0.166667	0.111111	0.125	0	0	0	0	0
37316926	GEO	GSE137630	Sperm_F0_Con	Sperm	0	0.112782	0	0	0.0250627	0	0	0	0.0769231	0	0	0.292683	0	0	0	0
37316926	GEO	GSE137630	Sperm_F1_Con		0	0.0238663	0.00795545	0	0	0.0238663	0	0	0.0675676	0.219512	0.177778	0.13913	0	0	0	0
37316926	GEO	GSE137630	Sperm_F2_Con		0	0.0253807	0	0	0	0	0	0	0.0784314	0.416667	0.446809	0.110169	0	0	0	0
34552092	GEO	GSE161998	mESCs_Control	mESCs	0.00507614	0.0061237	0	0.00306185	0	0	0	0.00796813	0.0425532	0.104615	0.19891	0.0384615	0	0	0	0
33357405	GEO	GSE180259	WT-ES		0.00325733	0	0	0	0	0	0	0.00813008	0.0254403	0.0734967	0.11315	0.0172414	0	0	0	0
36598988	GEO	GSE165133	ESC		0.00151286	0	0.00126791	0	0	0	0	0.004	0.0375691	0.0620843	0.116371	0.0108108	0	0	0	0
/	GEO	GSE117815	3T3_Con	3T3	0	0.0433839	0	0	0	0	0	0.00542005	0.201954	0.111801	0.233083	0.00888889	0	0	0	0
35455969	GEO	GSE178298	3T3_N1		0	0	0	0	0	0	0	0.0106383	0.194529	0.0813008	0.105882	0.00980392	0	0	0	0
33658388	GEO	GSE162352	3T3_WT		0	0	0	0	0	0	0	0	0.105263	0.2	0.166667	0	0	0	0	0
36075976	GEO	GSE181800	MEF	MEF	0.00753769	0.0116768	0	0	0	0	0	0.00737101	0.233244	0.0700637	0.148936	0.0225734	0	0	0	0
34197016	GEO	GSE173471	MEF-1/2		0.00584795	0	0	0	0	0.00775194	0	0.00387597	0.393443	0.144928	0.16129	0.0108303	0	0	0	0
/	GEO	GSE242289	MEF_control		0	0	0	0	0	0.00745156	0	0.00833333	0.100346	0.0289855	0.0935252	0	0	0	0	0
35167494	GEO	GSE194115	Heart_P25	Heart	0	0.0101833	0	0	0	0	0	0.0384615	0.110714	0.0423729	0.15528	0.0224719	0	0	0	0
/	GEO	GSE194203	Heart_Cont_H		0	0.0176678	0	0	0	0	0	0.0363636	0.00684932	0.1375	0.182796	0.0126582	0	0	0	0
35167494	GEO	GSE194115	Heart_P17		0	0	0	0	0	0	0	0.0186916	0.0542636	0.03125	0.0322581	0.0689655	0	0	0	0
/	GEO	GSE201938	Kidney_NICDwt	Kidney	0.00146413	0.0189155	0	0	0	0.00630517	0	0.0037037	0.081803	0.0526316	0.10274	0.0272727	0	0	0	0
37751293	GEO	GSE226534	Kidney		0	0	0	0	0	0	0	0	0.156863	0.0952381	0.127273	0	0	0	0	0
/	GEO	GSE194203	Kidney_Cont_K		0	0	0	0	0	0	0	0	0.0714286	0.0434783	0.268293	0	0	0	0	0
35357082	GEO	GSE192404	Liver_WT	Liver	0	0.0609756	0	0	0	0	0	0	0.111111	0.0727273	0.117647	0.0212766	0	0	0	0
/	GEO	GSE194203	Liver_Con_t		0	0	0	0	0	0	0	0	0.125	0.105263	0.0384615	0	0	0	0	0
32616016	GEO	GSE151260	Liver_WT		0	0	0	0	0	0	0	0.00892857	0.136054	0.264368	0.366834	0.0555556	0	0	0	0
/	GEO	GSE194203	Brain_Cont	Brain	0	0	0	0	0	0	0.0126582	0.00490196	0.0145631	0.0891089	0.0347826	0.0135135	0	0	0	0
34746692	GEO	GSE156568	Brain		0	0.011325	0	0	0	0.00566251	0	0.0384615	0.0089955	0.156757	0.208617	0.0382514	0	0	0	0
37612136	GEO	GSE228894	Brain_WT		0	0.00873362	0.00291121	0	0	0	0	0.00808625	0.031401	0.0825688	0.151899	0.0106762	0	0	0	0
35573776	GEO	GSE199546	Lung_0h	Lung	0	0	0	0	0	0	0	0	0.245763	0.181818	0.214286	0.0816327	0	0	0	0
/	GEO	GSE194203	Lung		0.015625	0	0	0	0	0	0	0	0.110497	0.233645	0.159574	0.217949	0	0	0	0
/	GEO	GSE189015	Lung_Control		0	0	0	0	0	0	0	0.0322581	0.223881	0.2	0.219512	0.027027	0	0	0	0
34236053	GEO	GSE150510	Muscle_WT	Muscle	0	0.0709939	0	0	0	0	0	0.0104167	0.0497925	0.18705	0.188811	0.046729	0	0	0	0
34427057	GEO	GSE148019	Muscle_WT		0	0	0	0	0	0	0	0	0.0196078	0.0857143	0.181818	0	0	0	0	0
36147777	GEO	GSE184348	Muscle		0	0.00478927	0	0	0	0.00478927	0	0.030445	0.0137931	0.0537634	0.0983607	0	0	0	0	0
34343835	GEO	GSE179888	Ovary	Ovary	0.0039604	0	0	0	0	0	0	0.00282087	0.155235	0.167939	0.166667	0.0384615	0	0	0	0
/	GEO	GSE181651	Ovary_WT		0	0.0234742	0	0	0	0	0	0	0.162921	0.148649	0.131313	0.0121951	0	0	0	0
35639639	GEO	GSE197122	Ovary		0	0.0235294	0	0	0	0	0	0.0112994	0.196262	0.075	0.125	0.0449438	0	0	0	0
33830087	GEO	GSE167360	Skin_Control	Skin	0	0.0103093	0	0	0	0.0103093	0	0.00478469	0.193548	0.230088	0.296	0.134831	0	0	0	0
/	GEO	GSE194203	Skin_Cont		0	0.0196078	0	0	0	0.00980392	0	0.00930233	0.190114	0.165289	0.232877	0.0520833	0	0	0	0
37766519	GEO	GSE234841	Skin_CTRL		0	0	0	0	0	0	0	0.00854701	0.205479	0.388889	0.307692	0.0888889	0	0	0	0
35967345	GEO	GSE202260	Spleen_WT	Spleen	0	0.0240385	0	0	0	0.0120192	0	0.0181818	0.220588	0.341772	0.393258	0.0853659	0	0	0	0
/	GEO	GSE194203	Spleen_Cont		0	0	0	0	0	0.0268817	0	0.00462963	0.258621	0.304348	0.301075	0.0126582	0	0	0	0
/	GEO	GSE190199	Spleen_WT		0	0	0	0	0	0	0	0.0111111	0.178082	0.333333	0.319588	0.258065	0	0	0	0
31953387	GEO	GSE114450	Stomach_CT	Stomach	0.00436681	0.0140845	0	0	0	0	0	0.0168539	0.131579	0.0956522	0.145455	0.060241	0	0	0	0
/	GEO	GSE194203	Stomach_Cont		0	0	0	0	0	0	0	0	0.2	0.0869565	0.178571	0.0526316	0	0	0	0
35690337	GEO	GSE196236	Stomach		0	0	0	0	0	0	0	0	0.131313	0.253968	0.235294	0.0857143	0	0	0	0
/	GEO	GSE194203	Testis_Cont	Testis	0	0.158501	0	0	0	0	0	0.00263158	0.0166271	0.0248756	0.0267857	0.170543	0	0	0	0
/	GEO	GSE147574	Testis_Control		0	0.131048	0	0	0	0	0	0.00328947	0.00609756	0.027933	0.0731707	0.309091	0	0	0	0
/	GEO	GSE235546	Testis_WT		0	0.129252	0	0	0	0	0	0	0.0121581	0.0851064	0.135593	0.298701	0	0	0	0
