# Supplementary material for: Alternative splicing of CARM1 regulated by LincGET-guided paraspeckles biases the first cell fate in mammalian early embryos
Source: Nat Struct Mol Biol. 2024 Apr 24;31(9):1341–54. doi: 10.1038/s41594-024-01292-9 (PMC11402786; doi:10.1038/s41594-024-01292-9)
Supplement: Supplementary file 5 — Statistical Source data for bar plots in Supplementary Fig. 2c [file 41594_2024_1292_MOESM5_ESM.xlsx]

## Sheet: S Fig. 2c
x-axis	y-axis					Neat1_2_5	Neat1_2_9	Neat1_2_13	Neat1_2_17	Neat1_2_21	Neat1_2_25	Neat1_2_29	Neat1_2_33	Neat1_2_37	Neat1_2_41	Neat1_2_45	Neat1_2_49	Neat1_2_53	Neat1_2_57	Neat1_2_61	Neat1_2_65	Neat1_2_69	Neat1_2_73	Neat1_2_77	Neat1_2_81	Neat1_2_85	Neat1_2_89	Neat1_2_93	Neat1_2_97	Neat1_2_101	Neat1_2_105	Neat1_2_109	Neat1_2_113	Neat1_2_117	Neat1_2_121	Neat1_2_125	Neat1_2_129	Neat1_2_133	Neat1_2_137	Neat1_2_141	Neat1_2_145	Neat1_2_149	Neat1_2_153	Neat1_2_157	Neat1_2_161	Neat1_2_165	Neat1_2_169	Neat1_2_173	Neat1_2_177
261	1				Add2-209_45	400	458	292	400	408	418	458	398	462	404	454	434	392	390	448	414	418	414	400	512	408	430	440	468	434	420	418	358	398	444	432	444	442	386	428	402	426	448	446	416	420	438	458	430
263	0				Ptprd-206_93	392	452	420	420	408	416	408	448	416	398	466	402	356	358	364	374	490	334	384	426	392	370	408	440	390	406	376	372	396	408	372	404	356	398	396	362	386	384	418	372	456	420	396	440
265	0				Olfr1253-202_49	402	388	390	340	380	380	376	408	324	326	352	380	368	356	368	388	448	348	356	400	294	332	384	398	384	358	358	370	360	362	338	336	364	348	360	376	394	388	342	388	360	376	348	344
267	3				Klhl15-201_21	438	476	404	426	440	420	412	446	444	392	436	438	408	408	412	452	504	380	410	418	438	428	410	454	424	426	434	424	444	396	404	462	370	448	422	430	442	420	416	404	442	426	454	456
269	2				Zfp664-201_25	416	416	424	402	396	424	414	476	388	386	390	390	378	414	422	368	474	412	384	422	428	444	380	468	436	410	398	392	372	426	402	420	418	414	420	426	414	408	414	416	386	392	440	404
271	2				Vmn1r218-205_45	434	396	352	400	432	432	470	332	402	354	428	380	438	436	436	450	424	398	408	510	434	428	374	458	378	390	382	434	436	464	428	480	392	434	406	470	416	464	468	484	432	422	360	458
273	1				Slc6a2-201_5	446	436	452	514	502	520	470	494	492	452	520	500	478	464	474	428	344	478	444	466	508	430	444	490	456	490	498	458	444	486	436	482	504	442	500	466	460	484	462	498	514	372	500	444
275	5				ENSMUSG00000087194.10_33	430	436	452	464	394	426	330	410	426	408	436	438	422	436	392	414	504	416	382	372	430	448	452	382	434	448	410	408	414	410	420	400	456	444	406	348	468	416	368	378	396	446	420	428
277	3				Jmjd4-202_29	398	434	422	448	430	420	406	454	406	414	432	396	432	418	392	368	440	438	392	390	406	410	356	448	432	424	432	368	400	384	376	420	378	398	438	412	404	380	378	386	410	362	410	440
279	2				Bbof1-204_9	390	462	442	422	448	370	370	428	430	412	466	406	448	446	406	362	514	382	420	414	444	402	406	398	442	434	444	400	422	364	376	392	438	432	388	398	410	406	370	408	414	436	420	428
281	1				Odad1-202_5	410	416	376	418	356	372	436	396	410	370	458	372	454	436	396	426	478	416	406	452	430	362	420	474	428	418	394	406	426	418	412	414	432	408	390	378	448	446	390	376	406	422	378	418
283	11				Plekhg1-202_9	454	460	438	418	462	392	470	400	374	464	368	404	420	442	474	466	452	444	408	470	418	496	456	418	392	370	408	448	450	416	474	402	426	446	420	488	450	432	456	476	402	468	368	408
285	12				Elmo1-201_33	464	460	460	414	474	406	442	406	406	432	384	402	464	458	458	454	494	440	386	462	408	464	422	440	422	420	400	462	430	414	462	398	430	446	390	430	440	432	400	444	382	464	412	432
287	10				2900026A02Rik-201_9	404	460	380	404	434	452	416	432	412	480	432	410	402	474	454	422	454	470	430	446	442	444	394	426	442	462	436	432	458	464	458	460	470	422	444	442	390	402	404	416	408	464	436	386
289	12				Ddo-201_9	336	492	432	426	400	422	372	450	390	430	422	410	372	426	420	384	514	398	434	426	450	412	430	422	398	444	422	396	434	372	426	452	418	466	448	420	392	354	414	412	426	478	428	442
291	18				Gne-201_49	394	426	406	400	432	408	382	382	428	428	396	428	438	464	442	412	446	390	386	426	384	436	426	438	398	378	412	434	426	452	434	354	434	408	370	444	362	410	472	428	408	454	434	440
293	26				Grin2a-202_49	398	460	422	384	370	374	424	436	414	380	414	406	346	384	396	444	508	344	410	416	416	396	412	462	378	394	336	382	412	402	374	418	368	358	364	386	426	432	396	336	400	406	418	452
295	28				Vmn2r39-201_37	354	378	384	370	380	350	426	376	390	364	422	396	380	392	390	384	430	410	360	384	406	364	412	464	382	394	390	378	336	390	306	402	404	390	382	420	312	374	404	398	388	336	398	432
297	40				Avil-201_9	468	446	406	364	404	398	428	442	348	416	334	374	432	436	420	442	490	406	432	414	346	420	406	424	388	400	420	430	416	426	412	328	384	394	354	428	426	440	398	452	380	424	360	402
299	37				Cdh11-201_57	411	433	353	411	389	371	407	341	307	393	405	363	379	393	367	415	459	365	375	345	393	367	411	379	397	411	377	383	425	369	401	369	395	395	333	289	421	407	363	357	397	383	367	439
301	45				ENSMUSG00000045095.17_9	384	364	412	454	474	438	484	402	442	390	420	434	438	462	506	452	306	412	404	514	468	428	416	478	428	394	438	432	368	486	434	482	454	432	452	464	406	464	504	512	416	374	452	412
303	53				Adcy5-201_21	400	458	442	490	472	458	498	482	460	460	492	450	454	424	480	466	332	458	452	484	486	434	444	546	418	428	458	414	418	522	450	504	468	410	514	466	420	430	446	496	474	406	478	436
305	66				ENSMUSG00000031328.17_57	394	388	382	376	452	430	416	334	406	348	424	400	400	428	422	422	420	410	352	428	402	396	398	406	342	388	392	424	382	412	386	412	420	364	358	366	418	440	436	414	426	394	374	444
307	77				ENSMUSG00000046709.19_9	438	436	466	486	470	420	394	454	424	410	468	448	450	418	384	428	428	450	394	388	442	404	414	452	458	446	468	442	472	382	404	456	440	444	436	374	450	468	386	400	494	424	482	464
309	84				Slfn5-202_29	408	434	418	422	424	426	474	444	426	454	464	428	444	400	400	458	374	412	406	438	438	372	416	518	348	384	424	414	402	438	396	434	440	420	416	422	418	428	446	418	468	392	428	434
311	134				Rrnad1-207_5	320	440	394	408	396	398	464	374	368	408	416	416	400	422	358	386	432	442	404	470	414	390	408	466	398	408	400	402	416	430	408	320	418	390	416	382	322	312	440	418	430	436	360	452
313	134				Ehmt1-205_25	464	472	350	368	436	420	414	364	354	402	450	436	456	438	434	418	508	404	432	442	346	446	446	408	406	416	426	434	442	434	442	366	392	384	406	390	460	472	398	416	442	448	378	382
315	143				Kdr-201_9	410	426	376	398	404	392	412	398	448	380	454	394	398	382	344	422	462	416	332	446	388	420	386	460	408	402	422	394	420	392	402	402	432	402	372	400	416	414	386	340	418	410	444	378
317	193				Nmt2-201_21	414	454	410	446	440	452	398	450	432	394	434	390	424	392	434	418	452	432	412	426	440	410	426	504	382	420	408	404	386	430	398	438	438	354	446	392	400	414	414	406	432	404	428	428
319	210				Echdc1-201_25	394	416	394	414	366	406	426	364	386	406	408	432	434	410	406	342	494	308	404	446	364	358	408	460	358	346	384	406	410	416	398	388	394	382	380	418	436	434	434	420	378	438	348	430
321	210				Caprin1-201_33	402	434	468	404	434	378	368	392	396	406	428	406	428	390	372	398	506	392	362	398	362	392	406	454	432	434	396	416	440	378	368	420	386	406	378	386	436	448	326	366	416	422	428	404
323	264				Zbtb39-201_21	366	426	408	376	330	382	418	422	430	382	436	382	428	386	376	404	482	410	346	436	398	330	398	464	410	416	374	392	400	396	358	382	410	410	400	350	410	418	384	394	448	420	422	432
325	327				Sf3b3-201_37	432	436	370	424	320	396	402	402	414	402	452	342	416	402	406	370	496	398	404	418	396	436	404	442	452	404	408	392	372	384	414	374	408	458	404	326	436	378	400	386	434	418	422	366
327	375				Dnase1l1-202_5	426	426	372	368	406	400	440	364	376	400	390	398	368	436	414	416	468	412	416	460	416	432	448	438	404	366	362	380	410	408	412	384	408	414	368	442	372	422	442	468	378	448	398	404
329	435				Kyat1-204_9	392	378	400	448	418	444	496	424	438	406	448	428	362	448	492	454	448	426	412	508	458	480	440	428	400	436	362	412	352	464	410	476	408	416	442	494	418	476	508	508	414	432	392	462
331	527				Dcc-202_21	424	354	408	374	388	438	452	432	418	410	412	438	414	428	440	440	488	400	418	496	400	432	420	452	402	402	380	426	408	444	422	410	404	408	418	470	406	466	434	476	420	430	380	386
333	585				Edem3-204_25	434	448	440	436	406	426	404	472	422	404	458	430	406	386	402	416	472	354	402	448	416	388	424	508	360	386	404	406	458	418	366	460	398	422	418	424	450	410	420	422	476	392	444	432
335	742				Limk2-203_29	360	436	390	428	412	434	416	430	426	374	484	432	352	410	458	380	458	400	382	480	418	388	444	460	398	376	374	382	428	434	378	448	436	436	402	402	376	384	436	426	424	440	434	450
337	761				Kdm5c-202_37	418	422	336	414	392	446	494	412	414	422	452	446	430	426	430	436	414	398	440	500	428	412	474	456	374	338	376	404	404	494	456	416	398	386	450	474	420	436	502	440	428	464	378	448
339	928				ENSMUSG00000004221.17_21	390	442	396	428	376	406	442	436	442	362	448	410	342	364	370	422	476	400	422	460	398	430	426	494	366	422	362	354	412	388	410	438	380	352	408	420	410	406	428	386	432	396	412	410
341	1000				Tbc1d14-215_5	444	450	468	446	410	434	390	418	428	424	426	388	442	472	418	340	458	480	450	398	432	438	410	424	448	450	424	420	396	420	442	392	478	464	418	388	438	420	422	416	416	456	476	376
343	1191				Hells-201_29	412	428	406	410	376	406	464	438	434	390	444	426	406	376	386	432	428	422	394	442	404	382	412	474	376	390	394	400	358	420	336	406	384	384	400	414	408	422	416	396	442	342	436	422
345	1292				Dnajc21-201_9	402	470	466	452	444	438	414	508	376	458	422	460	356	416	456	426	478	426	446	486	458	436	408	482	384	456	394	374	480	432	466	458	418	458	468	474	432	418	454	458	456	466	434	460
347	1427				Ctnnd1-207_33	392	482	432	446	416	490	464	454	418	476	456	500	414	434	488	400	394	396	440	516	472	434	460	496	356	354	420	382	430	508	456	512	414	462	502	484	410	414	476	450	448	464	424	442
349	1651				Sh2b1-206_25	356	378	386	386	408	332	444	392	400	366	390	418	418	394	458	390	436	374	424	470	412	390	440	462	392	402	408	376	412	430	390	404	396	390	402	464	392	440	470	450	404	394	396	484
351	1773				Il1r1-202_45	354	432	436	420	392	384	428	440	346	402	396	416	416	428	446	396	456	396	372	442	382	354	444	442	348	372	440	410	398	412	406	426	412	402	424	430	398	388	440	470	392	382	374	444
353	1948				Catsperb-201_37	432	468	460	448	452	424	376	464	378	390	416	428	406	406	426	390	504	396	378	396	392	388	416	434	438	478	446	412	438	358	384	442	392	456	408	410	456	460	390	384	476	410	440	474
355	2244				Med13l-202_41	408	444	390	408	410	454	446	436	454	382	458	412	390	406	378	390	428	400	398	444	426	376	424	500	386	424	406	412	396	420	362	462	426	398	434	454	380	420	406	410	458	368	422	458
357	2411				Siglec1-201_5	406	400	348	422	418	434	446	368	418	344	446	384	418	406	404	404	388	396	416	444	418	376	350	484	346	360	382	406	364	450	384	396	422	356	396	392	418	434	398	418	436	358	422	408
359	2657				Kcne3-205_5	422	468	454	392	436	358	398	398	406	434	382	418	436	468	422	420	524	440	396	440	386	440	432	408	446	408	438	418	424	412	426	376	434	444	406	436	398	410	442	448	382	482	428	408
361	2987				Rbp3-201_45	402	472	456	420	400	428	392	440	346	408	418	454	360	450	440	420	520	368	414	438	390	410	444	430	390	432	396	368	436	414	412	426	380	440	396	430	446	424	382	442	432	424	388	476
363	3264				Sptbn4-201_45	400	462	432	466	448	420	368	438	390	430	408	394	430	452	406	378	458	438	410	402	428	408	386	450	440	466	430	446	416	420	396	418	424	432	400	402	400	382	368	432	410	430	448	396
365	3528				Zfp467-206_33	400	440	390	406	402	386	404	452	404	400	432	410	436	400	400	378	510	450	418	432	380	428	406	460	420	408	414	372	368	368	394	406	414	378	420	362	402	370	410	460	378	412	372	452
367	3939				ENSMUSG00000051747.16_857	404	454	402	414	388	396	440	458	428	438	456	408	374	386	440	440	458	360	426	450	412	376	416	508	394	388	408	368	460	414	386	486	356	432	432	448	444	420	432	434	488	442	418	468
369	4188				Slc2a3-201_9	372	468	470	456	438	412	346	450	372	440	350	406	430	450	456	398	518	410	442	394	396	436	444	420	418	410	438	458	426	422	430	398	420	436	416	446	416	428	452	444	408	438	422	398
371	4549				ENSMUSG00000066406.17_85	438	454	362	358	468	432	408	368	400	410	442	446	400	462	448	466	442	394	400	464	388	444	472	372	396	410	454	444	444	414	454	422	408	374	382	448	438	456	440	430	384	462	430	448
373	4988				Sema4c-203_9	458	496	416	406	408	412	404	406	396	442	414	428	456	418	442	440	502	416	434	486	368	404	466	418	406	398	384	430	408	438	398	388	400	396	378	438	444	458	448	414	420	470	374	434
375	5293				Grm8-202_21	382	418	386	344	394	358	424	346	410	392	402	384	400	388	392	406	466	368	362	440	356	376	416	468	402	354	352	402	376	422	374	374	406	366	334	396	394	422	410	380	392	376	424	392
377	5792				Zfp988-201_21	408	454	418	422	396	414	424	390	376	446	364	448	412	442	444	362	472	394	418	466	420	454	392	428	406	370	374	376	392	460	470	416	394	450	452	414	392	396	496	448	364	452	354	430
379	6164				Tada1-201_5	394	396	360	418	416	392	418	354	380	372	446	324	372	422	420	336	452	440	394	390	418	390	374	420	440	410	426	386	348	398	376	418	412	412	374	406	426	404	428	430	368	368	358	364
381	6485				Washc4-201_29	402	420	426	378	412	358	390	392	386	352	448	368	426	348	392	382	504	366	368	432	386	348	430	452	428	408	392	386	424	376	346	418	380	416	366	388	412	436	388	372	412	398	374	414
383	6901				Gm21812-202_5	414	442	436	426	394	394	412	394	346	438	392	430	374	412	464	430	500	362	446	428	458	450	434	414	372	388	394	398	386	414	448	448	396	440	406	430	452	446	462	462	380	454	342	426
385	7330				Vmn1r52-207_5	446	452	432	458	464	430	420	394	376	492	418	488	450	490	490	466	416	412	442	456	434	492	516	402	442	434	436	466	508	426	514	440	442	488	430	478	454	478	456	482	434	478	406	494
387	7807				Tnpo1-201_41	430	440	358	406	406	432	446	436	418	360	462	372	372	410	420	418	436	386	406	408	410	384	396	504	408	372	422	422	414	428	366	420	340	412	428	414	406	406	436	422	450	342	422	434
389	8228				Tmem33-201_37	446	462	408	448	432	348	418	456	404	440	432	434	366	370	450	424	490	392	430	488	414	456	428	416	444	422	372	404	474	356	408	440	360	454	400	412	462	462	438	426	444	452	382	432
391	8638				Rbm12-201_5	410	436	434	438	428	436	410	414	430	416	406	426	452	466	446	356	510	470	424	448	448	462	410	454	448	420	380	450	386	452	438	328	438	444	428	424	392	344	464	504	372	446	438	390
393	9071				C2cd5-207_5	410	384	438	460	480	456	490	406	484	404	462	428	428	482	540	444	328	432	438	512	468	450	410	492	448	442	496	482	382	474	474	496	458	432	440	486	426	502	494	498	490	384	470	414
395	9521				Plpbp-201_37	369	379	383	411	409	433	437	375	419	427	437	395	431	419	395	415	269	393	415	439	405	355	391	483	337	325	417	391	397	455	397	413	403	345	431	417	381	399	383	427	459	361	413	401
397	9873				Speg-211_61	440	460	376	414	456	416	376	336	450	440	482	380	470	488	414	364	482	422	382	400	428	454	412	364	470	422	472	414	426	402	456	350	484	434	384	404	422	440	426	404	444	454	450	416
399	10094				Huwe1-202_37	408	378	396	416	422	452	448	412	448	376	430	392	402	446	428	402	418	424	402	436	446	388	382	474	408	394	418	424	384	424	350	442	438	388	440	430	364	416	412	440	444	350	462	426
401	10676				Tnrc18-201_5	446	388	412	404	348	442	438	418	476	374	458	398	420	386	370	398	460	408	448	436	404	448	418	460	384	316	364	390	368	432	424	360	434	390	412	386	446	346	460	398	432	436	410	372
403	10822				Tmprss11b-201_29	410	420	430	406	380	394	364	430	372	342	452	402	376	368	352	358	488	382	434	384	378	416	382	430	400	338	336	398	342	394	366	356	404	408	418	352	406	366	400	404	406	412	368	422
405	11115				Ap5b1-201_9	364	476	444	418	380	396	362	458	400	438	408	382	386	362	394	384	516	420	414	400	434	422	378	464	408	460	392	372	454	394	418	444	402	408	412	422	410	362	402	394	406	468	422	424
407	11553				Dsc1-202_41	415	417	399	361	399	299	441	407	357	361	387	373	399	405	399	431	447	359	381	433	351	391	397	447	387	361	391	415	413	355	389	377	393	385	377	383	431	409	375	429	415	417	343	421
409	11520				Gm609-201_9	438	444	400	436	406	432	456	388	462	428	442	394	442	406	404	414	426	442	424	430	372	440	408	410	452	416	414	430	408	408	438	392	468	460	428	368	418	414	402	416	416	432	478	362
411	11973				Hes1-201_5	428	458	444	444	430	434	426	470	462	464	456	450	464	388	378	442	478	414	404	434	422	436	380	478	428	452	426	384	456	412	424	440	418	448	426	430	424	416	398	392	458	452	436	444
413	11873				ENSMUSG00000071711.13_9	434	462	446	442	432	392	374	418	396	416	416	370	420	440	378	434	534	414	400	398	418	446	444	422	458	482	488	436	476	352	432	416	422	456	400	410	484	444	370	394	392	436	422	448
415	12006				Fnip2-201_33	416	450	422	426	412	386	416	430	392	400	412	360	400	418	416	420	504	420	390	406	410	418	396	420	430	430	412	434	376	374	382	424	408	410	394	384	456	442	428	398	378	436	308	458
417	12104				Esp36-201_9	434	460	390	372	402	376	428	400	390	386	426	402	404	384	438	458	478	378	390	440	396	422	408	398	340	390	382	398	418	400	402	374	354	408	380	438	404	432	420	418	420	426	424	430
419	11854				Unc80-206_89	392	446	400	348	390	406	474	412	390	420	406	440	370	394	410	472	446	364	404	472	394	414	446	506	398	388	402	404	428	442	414	400	392	384	380	458	416	434	428	448	452	396	426	464
421	12024				Faf1-201_37	338	460	440	426	402	334	384	420	344	428	368	366	430	442	430	350	492	422	388	456	426	404	396	444	392	422	410	378	414	424	426	402	380	404	400	442	366	398	454	422	362	468	408	366
423	11868				Coro1c-201_9	444	332	378	412	440	490	506	398	470	348	488	448	414	418	422	428	384	396	444	468	438	414	376	508	354	382	448	428	402	474	426	438	422	442	476	442	414	448	446	476	492	344	458	438
425	11873				Alas1-207_25	446	404	456	446	444	416	410	470	430	386	438	364	432	410	438	418	472	440	426	416	414	392	376	436	446	448	432	444	444	430	382	444	446	396	432	460	436	420	410	466	418	412	436	380
427	11817				ENSMUSG00000030546.15_5	396	458	480	436	398	462	376	494	402	410	454	418	384	444	430	374	496	390	440	426	428	414	394	470	460	464	446	422	444	440	384	432	402	478	456	408	424	366	398	414	446	444	454	470
429	11565				Olfr815-202_25	414	420	422	398	424	378	402	408	424	376	446	400	414	396	342	402	480	394	416	404	378	368	406	448	416	396	396	336	376	394	356	406	416	394	354	370	408	406	346	412	382	416	428	418
431	11305				Amotl1-201_73	414	408	398	380	420	350	444	376	376	380	396	428	314	410	456	412	468	384	416	482	432	418	452	430	394	398	352	408	424	374	392	442	366	438	398	422	428	440	428	448	390	432	376	412
433	11212				Ttll5-205_5	450	448	364	410	368	396	434	446	428	380	464	430	416	374	380	436	476	366	410	412	376	396	408	480	414	440	402	384	434	406	368	390	378	432	386	360	428	420	346	382	462	420	418	408
435	11010				Iqch-201_9	354	454	400	448	442	376	372	400	402	398	438	382	432	432	404	344	482	408	372	394	394	414	336	402	432	430	436	396	418	376	400	394	436	420	386	420	416	410	428	380	386	404	414	394
437	10578				Ttc28-206_21	398	440	384	404	392	422	408	394	406	338	434	370	388	386	392	354	466	378	402	364	384	388	396	438	412	424	394	376	372	354	334	414	378	388	376	342	408	430	382	388	452	398	380	448
439	10040				Lrtm2-201_9	408	448	410	412	472	416	410	392	408	454	412	392	480	488	410	350	532	468	438	412	444	490	436	414	466	424	470	418	414	414	496	386	480	470	430	392	396	418	472	466	348	464	410	420
441	9610				Snrpb-201_5	388	358	428	422	452	410	448	454	412	398	418	376	370	384	436	380	486	440	406	466	426	404	432	474	416	444	420	358	386	406	396	418	402	386	436	416	396	426	458	406	406	408	408	374
443	9288				Cacna1c-202_45	462	336	416	458	432	472	450	424	444	384	466	398	504	460	418	420	372	458	432	442	448	450	372	448	446	424	434	478	374	428	434	406	476	450	448	408	434	438	420	468	438	388	438	326
445	8967				Syngr1-201_37	432	394	436	424	352	442	418	436	448	378	448	428	422	420	392	388	446	408	422	416	416	420	394	396	432	412	408	438	418	422	426	338	398	446	426	316	430	348	424	398	438	422	426	362
447	8586				Nkapd1-201_29	422	368	388	426	428	406	466	398	396	346	394	334	422	430	418	444	434	414	416	508	428	398	392	456	410	364	356	416	388	430	348	404	432	424	376	454	362	474	458	420	408	402	374	392
449	8038				Fam76b-201_37	390	462	452	418	398	398	472	470	446	436	472	434	392	336	364	440	460	392	422	440	398	384	424	524	414	414	378	350	456	420	428	424	388	380	434	406	392	412	430	392	460	412	426	486
451	7737				Ubap2l-203_25	386	398	368	400	416	380	444	404	450	398	422	442	430	434	406	462	444	426	388	418	398	410	420	468	416	412	434	424	390	418	420	404	382	394	414	428	410	440	440	428	436	354	452	414
453	7281				Robo1-206_21	420	428	430	408	398	384	426	414	414	346	404	430	408	408	410	414	500	370	392	428	384	396	420	440	428	414	406	388	438	380	388	432	392	410	402	382	448	450	394	400	418	422	414	418
455	6603				Anks1-203_25	432	396	394	392	362	376	432	366	378	392	446	402	450	412	394	400	496	416	372	396	390	432	414	394	426	370	400	398	412	318	428	316	442	452	406	354	416	358	404	416	424	456	372	392
457	6277				Olfr1182-202_5	462	454	436	400	398	422	428	396	384	432	384	416	380	364	448	442	452	318	424	488	418	436	436	468	364	356	374	414	446	428	414	426	372	406	380	408	446	458	432	438	462	426	342	476
459	6008				Tmem200c-201_33	346	430	412	388	384	408	348	412	374	356	338	326	366	384	410	370	416	356	366	386	360	354	384	432	356	394	364	380	348	410	358	404	372	390	390	374	394	358	368	400	366	358	392	372
461	5339				Dapk1-207_33	420	460	434	406	406	370	414	352	398	382	440	390	352	408	424	420	498	414	344	400	384	432	434	440	430	440	434	438	364	350	400	358	420	366	354	332	410	422	366	426	402	414	382	424
463	5147				Ranbp1-202_9	446	412	420	424	352	428	422	456	424	404	450	454	454	410	426	366	474	372	440	450	400	400	402	464	388	350	438	400	358	458	418	390	384	424	482	402	416	396	476	422	454	414	414	402
465	4700				Herc2-202_97	454	442	372	426	334	466	476	414	448	436	452	406	362	424	414	448	482	410	436	438	474	470	434	452	394	370	366	368	334	422	462	396	434	438	458	398	444	390	482	436	448	434	400	404
467	4427				Pgbd5-204_29	438	428	450	442	416	398	382	458	390	380	396	372	400	414	408	418	500	422	408	446	384	394	416	440	420	444	422	418	452	414	424	400	354	424	438	432	456	420	390	440	428	414	368	396
469	3974				Nfkb1-201_41	374	368	434	456	340	412	394	400	432	354	460	410	440	422	376	318	458	420	370	402	428	412	348	428	426	418	418	390	392	414	426	372	450	426	402	364	406	384	386	448	370	400	372	370
471	3620				Flcn-203_21	402	434	350	420	438	446	466	430	434	436	478	426	392	396	438	438	424	414	420	480	380	378	450	488	414	436	424	388	424	412	416	428	368	326	410	414	446	414	458	444	462	358	440	470
473	3331				Brsk2-205_25	448	442	354	394	424	470	470	414	378	462	432	452	392	454	490	482	402	416	472	526	412	450	482	438	362	378	388	400	422	468	462	408	422	400	442	478	418	444	490	490	430	462	382	436
475	3025				Map4-206_25	402	468	440	398	388	418	440	490	422	432	422	412	344	302	448	442	450	350	442	470	428	434	418	504	360	364	316	386	410	432	408	442	382	400	442	450	430	422	426	404	430	456	428	390
477	2754				Myh10-201_9	394	436	400	440	418	432	400	384	396	376	468	348	396	418	422	340	402	408	380	418	420	368	394	446	430	442	426	396	358	374	382	432	432	412	418	412	378	412	428	406	432	346	410	366
479	2437				Grin1-201_33	380	446	410	404	362	412	406	430	444	412	404	430	410	378	364	378	482	396	440	430	368	398	430	418	428	422	404	394	420	444	396	366	390	422	428	380	400	400	412	384	444	430	422	392
481	2282				Nmur1-203_5	416	426	364	406	414	392	456	418	460	422	428	440	408	392	460	458	426	376	396	484	426	420	438	516	370	390	410	410	372	442	412	428	388	402	456	462	398	432	462	436	436	394	446	446
483	2101				Tenm1-202_89	436	480	414	434	354	450	360	438	436	426	442	416	424	436	422	406	516	402	438	434	444	422	420	414	416	416	400	416	404	434	430	436	440	456	430	378	440	416	402	358	416	444	430	446
485	1849				Ddit4l-201_9	396	416	388	388	476	426	454	392	454	368	446	446	392	436	458	440	414	394	338	470	400	428	444	458	386	380	466	438	392	434	424	434	436	406	402	440	408	454	458	448	442	360	474	436
487	1651				Nxph1-202_5	492	460	450	372	470	416	394	376	400	450	432	446	508	486	404	406	482	416	436	394	404	470	404	376	464	454	492	484	450	416	486	404	468	478	364	430	460	464	422	456	420	462	450	396
489	1492				Ints6-202_45	464	452	446	338	452	412	426	410	352	432	396	430	440	454	426	470	510	392	404	474	340	454	442	430	406	442	450	444	438	424	454	380	396	426	368	454	458	450	392	466	422	446	402	400
491	1338				Ncbp3-201_61	426	388	432	438	432	430	396	422	390	392	386	364	402	422	458	426	466	408	410	458	386	422	418	448	384	434	386	424	370	394	354	446	410	426	428	438	384	436	432	448	436	448	424	384
493	1209				Adamts7-201_25	450	474	484	502	446	408	316	412	422	476	430	422	448	466	432	424	496	438	452	388	474	490	436	370	468	526	482	452	490	410	474	414	470	510	432	436	458	404	402	422	430	454	456	436
495	1104				Ttn-202_29	392	434	440	428	416	398	418	428	458	388	450	360	440	404	398	406	410	434	380	442	396	296	400	452	396	418	382	444	400	426	402	416	430	414	430	416	398	422	378	412	438	396	470	386
497	935				Ccl20-201_9	412	438	430	382	396	372	458	470	372	432	398	376	396	364	404	440	474	432	430	452	424	414	342	492	404	384	356	392	438	440	426	408	362	432	434	438	430	368	394	408	464	440	380	432
499	905				B3gnt4-201_5	432	460	386	364	402	428	428	402	454	398	478	412	430	426	378	404	498	428	410	448	418	426	406	474	432	426	440	408	414	416	430	438	414	400	384	452	416	442	410	404	402	422	428	420
501	789				Men1-203_25	394	378	352	440	416	372	466	424	388	426	422	378	436	432	434	396	492	450	450	450	394	430	386	460	432	398	414	382	414	442	474	388	426	422	450	432	418	372	450	434	384	454	408	400
503	682				Vmn2r20-201_45	408	458	424	426	414	408	408	416	408	438	426	428	452	442	388	392	546	432	418	420	410	406	406	408	448	430	446	392	386	412	440	398	446	448	400	384	420	406	440	464	394	436	440	412
505	635				Eefsec-206_21	396	462	414	374	412	418	450	412	400	404	430	424	422	390	404	408	468	356	372	466	350	370	382	454	354	358	364	416	422	440	392	392	356	352	394	408	428	412	412	382	468	450	424	454
507	541				Rnf38-203_49	440	358	384	412	470	490	532	408	476	380	474	454	452	438	474	486	400	444	476	494	470	470	434	506	364	402	410	452	420	510	448	492	402	432	474	484	408	444	500	522	464	438	452	460
509	489				Wars2-201_9	400	410	406	458	416	422	360	404	440	382	416	342	438	432	438	396	432	424	416	396	426	378	356	468	428	438	434	458	336	442	392	414	422	438	416	432	408	426	396	414	380	382	402	342
511	449				Arid4b-203_41	410	438	416	372	420	382	418	386	388	358	392	374	428	408	398	396	456	376	406	410	392	426	398	450	416	404	364	400	398	382	390	420	368	438	392	414	434	434	438	354	406	392	402	360
513	418				Rhpn2-201_21	462	470	458	414	390	424	420	426	392	406	398	384	432	432	414	418	522	426	432	460	380	412	402	470	450	432	444	412	430	420	416	404	430	434	426	390	464	442	400	434	384	466	398	428
515	379				Crybg1-201_25	394	446	456	452	464	464	406	470	422	412	458	440	468	416	414	422	422	440	396	438	404	340	414	498	408	424	432	446	390	438	368	458	424	420	470	424	412	444	374	450	468	358	470	452
517	263				Scoc-202_5	390	440	430	458	454	458	438	464	442	410	468	434	422	408	442	420	398	434	392	428	438	366	398	492	398	420	448	444	414	428	406	438	378	416	438	452	430	460	442	454	464	322	460	422
519	245				Zc3h11a-203_37	426	428	400	396	410	408	444	398	360	348	426	398	418	424	422	404	464	418	396	408	374	412	420	450	438	416	388	416	352	436	382	424	416	398	414	384	402	410	426	444	372	398	386	462
521	235				Eif4g2-213_45	422	420	408	396	400	388	438	394	434	378	418	406	420	418	386	438	446	392	356	390	388	388	436	448	376	418	422	418	376	400	396	372	410	418	376	418	406	454	422	390	414	404	400	414
523	209				Aaas-212_9	444	420	418	488	428	440	408	440	334	390	426	364	410	436	464	378	404	434	396	448	450	398	388	462	432	444	434	452	446	442	334	444	402	444	432	420	462	412	408	444	474	380	410	436
525	178				Nufip2-201_29	438	380	452	478	476	474	434	474	464	456	496	478	478	412	406	468	354	450	450	434	434	416	438	472	400	428	450	432	466	434	434	442	426	420	458	456	448	480	432	428	492	378	466	456
527	149				Slc8a2-202_21	404	400	386	438	408	498	458	434	464	408	466	430	372	406	452	424	358	426	402	488	478	380	384	510	424	434	418	422	400	478	400	474	438	406	466	450	422	442	478	468	476	344	448	412
529	130				Apln-201_5	394	376	372	398	470	456	432	346	460	408	446	442	474	480	498	406	422	398	442	506	436	436	466	388	400	432	424	456	408	452	436	420	440	394	406	464	378	436	516	486	396	452	422	476
531	96				Tmc8-201_21	442	454	396	402	396	390	448	384	426	420	432	356	444	406	398	400	452	410	418	354	404	394	426	412	440	372	420	426	428	390	430	352	446	440	376	376	388	414	432	402	422	442	398	422
533	102				Olfr1173-201_21	448	398	448	418	432	366	380	416	376	406	358	350	456	414	436	442	498	422	432	414	374	440	394	426	420	434	386	430	428	384	420	386	396	450	406	454	434	450	394	432	340	432	338	394
535	93				Tmem176b-202_9	444	410	450	490	436	458	412	464	484	422	460	446	442	474	462	370	438	486	442	446	456	418	404	448	488	482	478	460	436	444	428	426	490	460	448	424	444	422	406	456	444	408	474	400
537	66				Mme-201_9	432	446	442	360	416	412	422	410	396	358	416	432	376	408	422	444	512	344	398	448	350	416	406	472	394	384	388	400	432	398	404	386	352	408	364	436	418	436	424	420	396	430	420	414
539	52				Olfr658-202_25	386	448	410	398	412	402	420	414	404	392	406	420	420	410	456	426	492	372	386	442	338	398	434	396	384	382	372	390	388	444	370	420	370	374	376	460	380	438	456	390	384	432	406	442
541	46				ENSMUSG00000036606.18_37	452	448	466	412	432	442	430	470	380	408	400	452	398	398	446	418	508	432	442	452	404	432	396	480	416	462	438	432	448	406	392	462	358	422	440	438	464	414	382	454	464	446	426	442
543	37				Runx1t1-201_37	398	476	392	418	406	394	474	408	400	458	412	436	420	402	420	440	438	350	422	482	404	398	412	430	390	382	398	404	426	430	424	390	370	384	384	428	390	404	474	430	406	426	416	448
545	40				Gtf2i-222_37	448	492	392	478	440	414	342	406	352	464	418	430	444	490	470	376	490	466	430	416	374	486	456	376	468	472	458	450	484	392	460	366	472	486	402	374	426	430	376	444	458	450	404	404
547	29				Sertad2-203_29	370	424	432	448	404	430	398	430	400	370	410	394	374	406	430	366	420	386	360	410	396	380	404	470	374	402	388	400	360	412	388	428	414	398	424	362	364	406	424	416	396	386	416	428
549	12				Mier3-203_49	376	438	410	398	390	416	414	424	404	414	442	364	398	418	458	364	442	426	412	408	418	432	402	460	418	414	420	408	364	390	394	378	422	424	452	420	376	364	470	430	440	424	430	382
551	16				Bicd2-202_5	362	444	416	418	404	372	412	402	412	418	432	406	440	440	422	376	476	436	380	436	420	394	426	452	400	396	422	398	352	410	408	400	402	460	418	374	368	358	442	438	378	404	372	434
553	14				Slc4a7-201_65	364	428	386	398	386	382	438	388	430	372	398	414	408	390	422	374	480	378	366	448	390	398	390	470	422	416	386	390	350	406	358	378	422	396	400	410	330	410	414	376	380	440	418	438
555	15				Cnpy1-201_21	398	402	430	394	458	376	388	354	418	404	420	346	440	448	434	414	504	432	408	410	362	416	446	430	408	428	428	412	412	438	404	408	432	398	352	460	394	446	466	418	342	468	432	422
557	9				Olfr19-201_5	400	444	420	434	428	396	400	406	410	426	426	386	448	394	412	424	528	432	380	406	404	398	426	428	426	408	416	424	406	374	396	416	444	394	368	384	436	404	418	388	422	440	378	416
559	5				Olfr166-202_41	422	378	440	390	412	404	438	426	348	378	400	428	388	410	406	448	492	370	406	438	402	420	414	472	394	416	402	400	420	394	406	430	344	420	416	454	476	424	412	434	430	374	380	464
561	6				Pappa-201_37	390	368	418	416	418	426	454	398	434	422	386	446	420	460	488	436	462	406	392	492	414	436	458	446	396	372	398	442	398	434	426	410	418	400	426	478	390	436	464	458	386	462	424	408
563	6				Olfr459-202_5	420	400	352	408	464	452	472	400	452	380	480	458	454	450	482	464	374	414	430	496	434	466	476	510	406	410	422	456	432	492	438	462	426	392	448	508	344	448	496	450	426	412	468	462
565	3				Tram2-201_33	412	456	454	424	374	434	414	462	420	412	460	432	398	368	408	410	470	372	350	450	438	368	418	500	370	416	422	398	436	388	332	456	342	424	416	448	442	454	420	428	446	390	446	464
567	4				Mical3-201_9	428	378	418	440	424	422	414	376	426	382	454	398	480	486	396	398	432	456	420	390	458	466	378	390	470	442	456	416	418	396	468	370	488	496	376	354	454	384	404	398	460	402	444	390
569	0				Dhx37-201_9	410	452	368	430	384	430	432	402	424	432	458	396	386	418	378	420	510	406	392	426	420	462	418	418	392	424	408	342	454	374	424	420	398	420	396	376	452	410	412	388	476	444	446	460
571	5				Pcdha8-201_9	384	430	400	416	428	442	392	440	446	426	418	442	428	464	478	402	490	414	436	430	400	444	442	416	406	392	424	430	372	424	426	422	414	384	446	452	406	430	476	440	368	450	436	414
573	0				Ampd2-203_5	412	464	418	436	396	478	432	484	410	434	452	410	382	412	416	370	428	422	426	422	428	438	386	498	380	442	412	386	388	450	384	476	404	436	442	420	442	406	432	448	444	374	470	428
575	3				Samd11-202_25	365	403	343	413	363	359	343	417	367	357	411	383	349	335	371	341	439	339	379	353	323	369	359	389	333	381	371	365	311	359	345	379	299	381	379	331	395	371	387	377	385	377	333	361
577	1				Olfr720-202_45	401	457	423	391	407	377	381	377	379	395	329	343	409	415	401	411	479	373	389	413	379	399	435	357	391	399	385	389	393	397	391	357	385	427	361	395	421	425	393	377	375	429	403	379
579	1				Pcdh15-217_21	432	432	448	480	444	456	382	428	422	440	418	432	452	446	424	348	468	464	408	434	436	428	388	392	474	490	462	470	450	422	436	428	434	456	432	412	426	390	402	420	428	448	468	352
581	1				Aak1-201_57	394	450	418	402	422	416	352	450	436	392	390	412	430	402	418	370	528	366	394	430	364	412	418	392	416	416	428	414	430	378	398	418	384	418	390	432	424	448	400	436	396	414	424	396
583	0				6330409D20Rik-201_9	402	436	368	408	396	372	436	430	374	348	438	406	422	400	398	388	502	412	406	384	372	398	420	454	422	420	448	380	374	372	400	378	370	430	418	408	444	434	404	398	406	418	378	440
585	1				Mns1-201_37	390	412	430	458	454	434	412	450	420	396	442	424	366	428	452	350	388	418	358	436	460	392	414	500	382	452	464	404	390	426	396	484	376	400	412	434	412	414	426	472	476	324	448	442
587	0				Vmn2r115-201_37	428	368	402	372	442	442	464	402	460	366	440	426	404	444	464	478	436	384	446	506	444	420	396	480	374	384	382	448	412	482	396	460	408	444	428	504	396	482	498	446	452	448	410	442
589	0				Vmn1r68-203_37	414	422	404	422	478	478	476	430	450	368	468	454	444	426	442	450	378	430	438	462	434	394	436	514	408	436	434	420	438	438	406	478	394	380	464	444	396	480	444	432	502	376	496	456
591	0				Olfr358-201_9	438	510	396	424	402	438	440	416	360	460	402	456	386	456	458	440	482	402	414	464	376	426	412	402	362	410	394	416	446	422	466	400	390	432	392	394	428	400	412	422	396	472	388	412
593	1				C1qtnf7-201_37	412	440	400	424	440	418	440	434	438	418	448	436	422	388	442	416	354	398	418	456	418	384	416	512	352	372	424	436	416	440	400	448	398	418	438	442	434	442	426	444	458	382	446	422
595	1				Polr2b-201_29	398	478	420	434	388	410	460	386	374	456	412	424	406	442	420	408	512	428	414	414	436	436	414	432	410	404	450	366	438	404	478	374	446	428	442	390	386	332	442	454	412	462	424	444
597	0				ENSMUSG00000051427.15_25	376	494	498	460	460	428	376	448	372	434	434	420	400	468	436	348	540	448	402	382	434	432	440	400	474	482	492	438	428	422	454	460	406	490	430	422	406	410	434	448	376	454	444	426
599	0				Lrba-204_81	444	402	382	386	406	430	428	412	364	362	412	430	382	400	402	412	478	384	434	458	392	406	380	434	366	406	404	408	400	406	402	434	316	380	422	470	440	438	434	440	436	392	390	428
	520000				ENSMUSG00002076083.1_5	460	428	398	402	380	426	490	410	452	416	492	432	446	380	350	438	426	380	448	444	416	402	392	498	394	354	372	402	390	444	396	424	422	384	418	438	434	440	426	444	478	434	408	444
					Col16a1-210_5	428	472	452	394	456	346	426	416	358	476	394	384	430	444	418	468	514	410	456	416	406	460	456	428	426	460	446	448	462	386	454	376	416	456	384	464	408	452	412	464	384	484	396	444
					Vsx1-201_25	350	428	418	446	472	406	450	384	424	438	440	464	450	424	490	424	364	382	394	488	418	430	480	434	416	416	418	434	416	460	464	448	390	438	422	480	380	454	500	458	440	388	466	470
					Nsun2-208_9	432	414	354	386	326	430	420	464	398	372	468	408	354	374	390	368	486	370	456	470	408	418	386	506	376	370	380	378	410	438	402	420	372	448	444	432	426	400	432	418	478	430	380	432
					Mrgprb1-201_37	420	448	400	400	426	408	406	374	388	404	442	396	382	430	424	430	476	402	382	448	424	418	428	458	410	404	402	406	418	384	398	434	412	424	366	418	394	418	418	402	416	396	418	430
					Csmd3-207_5	448	416	434	364	330	428	472	460	448	390	418	440	392	348	442	432	484	330	450	514	448	442	408	514	386	370	352	404	422	470	424	460	350	446	442	456	476	444	448	444	458	432	356	444
					Dpp6-201_29	468	488	398	440	486	466	440	462	388	458	454	474	448	482	504	466	416	432	404	516	362	446	490	456	430	408	462	438	472	476	452	448	446	442	432	470	428	466	440	498	428	500	406	446
					Plec-217_57	406	480	450	448	402	412	380	420	430	412	442	374	398	404	438	402	472	430	382	442	410	390	390	466	400	464	438	444	420	366	414	430	450	426	416	374	422	426	352	392	440	422	446	418
					Neurl4-211_25	400	438	388	374	444	368	418	432	432	388	448	422	400	382	398	436	480	400	366	462	342	408	432	470	414	434	408	418	412	392	390	382	404	370	358	392	416	454	392	412	386	424	454	378
					ENSMUSG00000045962.17_77	428	444	368	416	462	454	500	424	478	446	458	436	382	422	450	494	336	438	446	472	448	434	426	520	416	358	390	428	416	488	444	478	430	400	420	470	422	448	466	454	478	364	444	442
					Enah-202_9	364	478	424	442	356	418	388	466	412	422	426	428	402	394	402	374	494	394	358	448	394	408	412	448	394	410	392	368	376	410	402	422	416	412	420	378	406	390	432	404	420	470	422	426
					Calb2-201_9	406	426	410	432	374	428	416	422	386	368	398	368	404	424	462	450	492	390	392	456	444	376	410	462	402	410	386	410	374	402	398	424	414	464	402	434	394	442	458	422	426	404	398	416
					Etv6-202_5	350	484	446	470	462	400	380	426	398	422	402	406	434	440	450	348	534	444	386	394	430	430	424	396	416	460	466	408	420	354	424	444	416	458	422	404	398	412	438	460	388	402	414	438
					Dcaf8l-201_29	394	444	412	406	436	360	402	408	384	410	412	408	404	448	408	426	516	386	392	408	380	434	412	430	420	406	382	428	408	398	410	326	424	374	382	396	368	428	450	422	388	440	388	430
					Thada-201_73	398	422	432	404	406	386	408	416	434	374	416	402	392	404	390	394	504	390	358	454	382	374	416	470	396	396	360	406	384	398	346	374	396	394	378	420	402	416	372	394	376	386	434	390
					ENSMUSG00000055333.15_5	418	446	438	432	476	350	434	412	414	450	324	400	400	434	466	424	478	408	396	452	390	460	424	406	420	424	436	458	448	376	446	408	392	460	398	434	432	448	450	442	420	452	406	444
					Fut9-201_5	406	432	440	398	392	430	432	442	368	410	420	410	410	432	474	384	494	354	436	480	438	412	410	454	354	338	374	378	338	452	406	422	434	436	412	476	380	392	494	474	398	460	386	384
					Capn1-201_9	406	406	390	384	404	374	426	400	394	412	384	410	424	450	386	394	504	342	428	408	378	434	416	412	440	400	432	408	424	372	432	324	420	438	390	392	424	394	418	454	412	426	384	404
					Fmnl3-201_25	450	408	452	404	428	408	378	390	422	408	432	352	464	456	376	404	424	432	410	424	390	416	382	410	456	420	424	466	452	406	420	368	454	454	390	410	446	420	366	432	384	368	432	392
					Exoc6-203_33	402	396	336	358	422	376	422	296	394	358	442	376	392	432	470	406	422	398	410	462	382	454	448	362	372	362	398	434	420	400	428	378	390	428	362	444	356	424	476	458	410	398	388	442
					Cd200r4-202_5	416	444	354	388	402	370	388	380	410	354	440	422	422	388	408	372	488	408	378	384	410	388	402	464	432	410	422	414	418	398	406	408	398	434	326	404	432	438	390	416	394	396	386	440
					Tmem183a-201_29	482	428	390	362	388	448	488	438	452	422	440	436	400	396	422	424	496	400	450	500	420	452	404	436	410	348	390	404	418	442	412	400	398	412	446	416	464	420	474	448	422	454	400	378
					Baz2a-208_37	460	450	388	446	408	426	446	364	404	406	448	358	410	492	430	402	506	492	436	364	446	504	426	382	466	424	444	414	368	406	476	394	462	462	426	398	448	406	444	432	400	462	384	406
					Fance-202_5	426	434	450	490	380	430	402	412	400	388	426	404	432	476	444	342	452	476	456	400	452	450	402	420	492	476	454	448	458	408	436	408	446	468	416	370	422	390	420	424	432	438	452	366
					Pcyt1a-203_25	416	436	418	428	384	446	400	448	410	382	418	428	318	352	454	408	488	374	414	448	404	398	410	452	348	380	320	380	370	404	356	428	394	388	418	412	424	382	422	398	432	460	408	416
					Ust-201_41	452	372	400	442	402	370	388	450	450	384	440	350	434	410	378	400	408	428	412	408	402	406	394	428	452	416	452	428	410	428	438	400	426	442	414	406	468	428	396	416	406	380	438	362
					Tns1-208_89	428	444	448	446	424	390	400	360	396	408	410	378	454	480	424	398	512	470	414	332	456	454	442	358	472	446	450	448	446	382	464	386	448	476	398	384	420	378	420	398	388	474	420	408
					Stmn1-201_9	420	390	422	460	438	474	408	424	440	348	448	388	426	422	446	402	372	438	396	448	428	376	350	478	404	424	428	452	426	462	390	434	444	416	468	466	424	462	384	460	456	342	438	402
					Pax6-203_5	422	456	372	390	368	368	418	342	392	384	436	372	448	436	386	392	532	410	408	436	400	410	418	390	424	396	402	428	408	370	398	354	416	406	352	328	432	398	416	416	408	452	374	402
					Celf1-202_45	468	466	432	446	452	400	380	464	422	408	434	384	450	432	412	430	506	460	426	394	396	384	392	428	466	456	456	482	444	402	426	368	428	446	430	412	460	388	346	420	424	432	432	400
					Vps13d-201_65	426	458	374	352	374	428	436	458	370	422	402	412	338	438	420	448	516	386	424	452	402	430	412	416	418	398	410	402	406	412	406	374	410	378	410	422	418	390	402	476	410	430	400	392
					ENSMUSG00000028180.19_5	388	410	402	390	498	394	406	356	436	354	420	438	406	466	432	408	462	414	378	426	390	436	432	426	428	460	444	442	410	392	436	400	416	382	402	410	378	428	480	464	346	406	444	442
					Ltbp2-201_45	430	444	416	438	488	412	390	390	450	436	452	446	442	456	438	372	498	506	398	442	418	462	434	398	466	460	492	434	436	392	476	396	482	470	398	452	390	410	472	458	386	482	462	408
					ENSMUSG00000054162.16_5	404	478	372	400	460	404	432	394	408	430	444	434	388	454	400	456	462	410	404	468	358	414	456	416	400	426	438	450	440	340	424	384	400	432	346	362	444	432	414	430	412	438	386	394
					Ttn-201_241	450	444	460	454	426	430	374	458	450	444	404	416	454	436	434	434	476	436	392	446	404	428	430	434	470	478	434	452	442	448	426	422	426	472	440	434	476	478	368	436	428	442	490	384
					Olfr681-204_5	426	454	420	424	460	392	368	390	452	426	420	400	468	466	438	420	526	436	426	400	404	446	436	410	448	414	416	400	428	414	444	392	408	402	360	418	422	420	448	408	354	454	404	392
					Scnn1a-203_9	448	446	416	424	454	478	506	440	446	474	446	480	420	418	506	514	388	394	456	556	440	476	504	502	394	386	394	438	478	494	448	470	392	420	438	516	436	482	522	504	498	424	408	468
					Ect2l-205_25	396	472	394	416	408	416	422	392	426	390	456	388	400	386	392	416	428	370	334	432	428	402	418	462	426	416	432	380	408	404	384	416	404	384	366	406	370	404	448	382	456	404	456	414
					Plg-201_5	390	416	446	412	426	410	396	448	374	396	420	410	398	426	370	366	474	386	402	404	400	398	350	450	440	440	426	368	402	350	386	424	392	448	398	396	414	386	392	420	430	414	402	436
					Cachd1-201_57	384	492	410	452	422	448	388	476	390	454	486	408	372	356	436	384	474	412	404	422	430	424	414	480	438	452	428	332	420	416	408	464	346	408	466	416	410	362	410	438	440	412	440	424
					Sptbn5-201_81	422	424	386	440	430	424	376	366	430	452	428	424	480	458	436	368	460	424	412	420	408	452	398	356	464	454	460	422	436	406	480	394	456	422	398	382	400	406	440	430	418	472	454	370
					Nxt2-202_25	384	460	460	464	400	440	410	492	416	398	450	470	370	372	390	400	466	418	416	464	458	434	384	452	402	452	404	382	434	430	392	446	354	426	448	416	374	348	442	392	454	414	384	448
					Ergic2-208_21	392	446	458	452	438	392	366	474	422	392	392	424	430	422	392	390	478	416	378	410	402	390	412	440	432	426	444	398	402	386	400	438	428	412	416	406	418	436	370	390	380	402	436	388
					Dnah1-201_5	426	412	452	416	452	424	446	404	438	398	410	456	430	414	434	442	474	398	358	466	388	402	410	472	406	398	438	440	406	426	388	434	378	398	414	450	440	468	450	426	420	412	426	424
					Casz1-202_65	332	502	448	468	440	478	426	440	420	462	474	428	390	400	416	430	446	420	418	468	470	392	416	436	368	408	370	362	450	464	386	452	386	414	456	434	430	402	480	424	438	422	430	480
					Utp20-201_37	398	476	448	438	354	432	392	422	418	410	424	414	436	456	428	352	478	416	402	424	432	412	434	434	444	444	418	404	418	416	436	410	462	444	438	416	446	408	426	398	396	408	418	418
					Gm7903-201_5	374	434	434	416	380	424	430	450	362	380	358	386	334	430	458	392	498	422	362	432	430	434	440	402	396	404	344	396	364	388	400	382	392	396	412	378	454	410	402	432	388	426	370	422
					Vmn2r102-201_21	432	424	454	440	418	362	408	444	394	410	390	394	400	406	424	422	514	404	396	434	398	442	400	440	428	448	428	410	446	400	432	416	404	444	400	410	464	438	376	438	430	426	430	446
					Kiss1r-201_21	426	422	442	402	422	398	378	434	432	364	438	376	440	424	364	378	412	412	406	382	404	330	412	466	404	396	386	394	382	396	364	422	438	406	400	396	398	442	332	398	412	372	430	394
					Pcdha2-201_9	462	468	444	446	480	458	466	446	386	444	432	460	384	470	486	498	424	416	426	492	430	452	464	434	430	440	416	458	472	418	476	424	388	444	420	472	502	484	452	500	452	436	386	474
					Apol8-202_9	384	454	400	444	448	392	440	402	402	420	430	450	436	470	452	416	416	448	366	446	366	418	454	440	394	420	450	412	422	430	480	422	430	394	408	428	408	438	442	466	406	420	446	434
					Med23-201_21	382	434	416	386	356	356	464	388	422	430	404	430	406	404	386	450	480	344	410	430	384	376	428	462	376	376	384	398	386	424	388	394	386	418	396	406	414	428	424	394	406	432	380	470
					Gm11596-201_5	434	402	370	382	390	386	464	366	422	388	438	384	462	432	402	410	476	440	394	402	358	418	416	416	406	354	430	420	430	388	454	322	438	446	380	360	442	396	426	408	436	434	436	384
					Col7a1-202_81	434	398	440	394	420	386	394	446	400	386	420	356	362	374	402	412	468	402	350	446	390	356	386	476	392	430	392	412	438	370	358	434	394	456	396	404	446	438	362	406	418	422	420	406
					Vcam1-201_21	374	448	418	436	470	406	370	380	436	426	408	416	466	458	456	396	494	420	366	454	438	434	464	398	444	460	438	416	436	394	464	428	450	460	400	458	400	418	458	450	396	488	460	410
					Znfx1-202_29	434	392	374	428	392	430	434	396	450	396	474	408	400	392	380	404	412	384	416	462	434	352	406	496	364	360	418	384	422	440	410	436	410	424	436	402	456	422	416	382	458	400	450	392
					Olfr1323-203_9	408	470	388	376	402	404	404	398	436	438	374	450	406	408	452	436	462	398	442	470	406	442	424	412	324	372	360	372	392	454	424	456	392	374	398	452	422	444	472	456	394	444	392	440
					Rbm47-204_41	460	402	464	446	442	440	430	456	476	404	432	412	470	444	406	402	410	420	434	436	424	382	418	476	442	458	452	422	402	430	392	448	424	408	448	428	436	468	376	404	426	370	456	388
					Lrrc58-201_37	408	380	376	384	406	428	428	350	366	338	434	386	374	380	414	408	454	386	408	458	396	414	414	410	386	394	340	402	388	436	388	444	334	396	400	430	398	408	420	436	424	382	346	402
					Abr-201_21	402	446	450	438	430	386	420	448	428	448	462	404	452	386	352	438	422	412	424	370	412	408	396	476	410	436	442	428	454	412	392	450	412	440	414	428	430	424	374	406	426	398	468	452
					Mtif3-202_5	382	462	472	420	412	376	396	440	330	414	388	402	386	444	468	398	492	418	404	444	360	402	408	478	382	426	382	404	438	412	412	392	352	450	422	420	428	404	406	446	414	444	400	436
					Olfr1042-201_37	400	458	408	396	418	368	388	402	442	394	452	376	412	390	374	400	514	386	374	388	388	372	408	442	460	430	410	402	424	376	376	404	384	446	344	388	406	430	396	330	460	396	452	436
					Ncapg2-201_21	388	386	376	394	462	434	482	390	474	364	450	450	462	446	496	446	368	422	442	496	424	458	430	474	394	392	444	438	396	464	440	414	432	378	418	470	388	442	470	480	434	392	458	450
					Ccdc81-201_5	464	482	476	414	446	408	394	450	402	418	410	440	468	472	390	416	500	442	436	392	386	472	414	370	478	464	440	482	448	422	454	366	456	448	422	424	490	472	398	422	400	452	408	384
					Tlnrd1-201_29	466	400	428	410	394	378	440	434	444	410	468	402	430	386	332	440	476	396	360	396	400	390	400	454	438	402	418	384	440	394	386	422	440	418	390	378	452	438	376	376	470	408	418	460
					Bahd1-201_37	342	440	376	438	434	412	456	398	424	404	442	462	450	432	436	422	392	426	372	476	408	420	454	458	436	436	436	382	416	416	412	438	438	376	406	422	404	402	456	436	420	392	454	452
					Stam-202_33	432	404	458	470	434	448	406	450	432	388	430	438	426	438	442	388	430	390	404	452	414	422	386	464	404	422	392	390	420	426	388	444	430	404	432	412	448	420	398	454	458	374	394	416
					Tdpoz4-201_9	486	398	384	436	404	388	454	406	374	418	440	370	436	448	442	402	426	484	400	456	442	412	378	464	434	470	458	476	408	418	446	430	442	448	402	444	468	466	414	466	442	402	408	432
					D16Ertd472e-206_37	392	440	430	424	392	358	448	382	404	424	394	406	398	444	456	428	490	404	368	434	380	428	446	452	424	432	442	428	368	394	432	438	368	442	394	432	394	422	432	434	406	402	428	460
					Palld-204_33	450	404	404	424	370	412	464	446	468	410	476	458	452	358	314	442	464	414	400	400	426	404	404	488	398	392	416	430	462	414	450	424	414	454	416	410	464	442	404	402	450	456	432	452
					Olfr1205-202_57	424	442	452	482	486	460	432	472	440	422	452	478	454	426	444	384	352	450	386	400	450	406	416	494	364	436	456	454	412	418	408	476	434	398	438	432	420	444	422	474	482	354	484	440
					Igsf9b-203_45	408	414	422	426	410	438	454	422	412	410	416	440	452	466	436	400	460	392	446	500	412	434	398	486	372	312	390	408	366	478	484	432	412	406	456	432	406	370	498	478	400	436	402	388
					Apbb1-213_9	422	398	428	408	356	410	406	402	444	386	438	382	426	414	378	374	484	430	398	414	410	402	372	404	446	426	408	378	436	386	410	362	404	386	356	354	390	340	418	388	394	436	430	390
					Dpy19l4-201_9	402	414	434	454	390	434	384	450	360	334	406	422	376	438	404	316	468	410	424	398	384	438	384	432	434	406	426	380	414	420	392	372	410	408	438	378	428	368	368	430	394	352	420	388
					ENSMUSG00000021185.17_25	410	450	458	412	404	402	370	434	410	386	420	370	452	414	420	396	508	382	404	426	350	398	416	430	432	432	416	392	436	408	390	398	416	416	378	432	426	460	322	408	368	452	402	356
					Ankrd17-202_21	466	430	382	412	408	464	486	430	450	422	448	424	400	396	440	480	426	384	446	512	448	418	430	498	376	384	378	434	432	478	406	500	384	448	446	502	436	440	462	474	466	466	420	456
					ENSMUSG00000040339.11_33	452	428	410	426	398	426	410	438	434	382	452	400	446	442	422	422	492	444	424	424	408	456	452	392	438	398	346	394	388	422	412	382	444	412	428	374	452	428	466	390	424	422	432	390
					Rbm26-204_9	424	386	386	388	396	422	452	462	404	344	418	434	438	402	426	436	450	368	422	482	356	424	408	478	416	354	372	424	348	458	396	382	386	390	402	422	404	430	444	430	370	394	392	392
					Mdga1-208_41	430	470	452	368	412	388	386	430	374	406	430	406	390	426	392	384	524	416	444	418	398	430	408	432	456	422	444	410	360	392	426	360	412	444	392	416	428	386	380	406	418	444	376	418
					Anapc11-201_21	366	426	420	392	364	312	434	416	332	404	382	396	406	410	378	402	496	386	378	402	402	388	410	420	384	416	392	380	402	400	394	346	348	356	374	374	404	400	406	420	360	432	354	442
					Hirip3-201_9	424	402	390	450	472	478	406	410	448	370	430	390	420	456	428	412	378	452	440	456	428	418	376	454	442	448	444	428	372	444	422	460	440	412	450	458	412	456	428	474	466	372	458	340
					Tmem106b-201_21	374	436	414	408	370	410	418	460	434	378	418	430	372	364	436	384	504	372	386	426	424	382	430	498	358	376	292	334	356	374	338	436	382	386	436	430	426	398	426	406	402	408	392	416
					Mapt-202_9	448	476	440	454	430	434	354	396	438	448	416	436	452	472	404	436	486	438	422	432	414	470	444	354	494	478	480	466	494	410	460	418	460	462	400	410	496	476	376	410	434	452	404	412
					Avl9-203_9	408	446	400	416	378	406	416	412	410	430	426	432	396	406	436	400	470	376	392	470	364	420	404	448	338	376	356	390	418	374	416	408	392	402	372	420	416	408	448	436	436	426	394	434
					Sys1-202_21	395	349	343	373	327	357	395	353	341	319	395	317	369	387	381	367	409	373	367	401	365	387	373	419	403	355	385	349	323	349	363	383	361	361	355	383	379	425	387	383	381	351	373	307
					Acin1-203_21	446	424	456	458	408	460	386	448	448	422	416	444	464	442	400	358	424	450	428	382	432	440	388	432	440	456	454	424	418	418	418	406	464	442	428	406	468	426	390	408	440	398	450	436
					Gm7358-201_9	416	448	362	400	372	388	426	378	398	408	426	418	450	414	430	376	494	408	392	464	386	442	406	456	392	416	440	396	424	438	440	388	444	348	384	400	390	378	440	428	348	434	412	382
					Ech1-201_9	392	432	436	408	398	408	390	436	388	360	400	386	414	406	416	374	512	408	398	378	392	390	396	454	418	404	380	408	346	406	382	390	454	400	402	396	408	362	406	430	370	408	352	426
					Pus7-206_21	440	442	440	454	458	440	386	434	408	364	412	398	400	432	450	426	452	416	370	418	430	380	406	470	448	450	450	412	412	408	394	412	422	390	412	436	426	438	382	424	460	382	448	412
					Adamts17-202_37	438	410	388	436	472	468	456	362	424	350	448	432	458	430	460	408	364	408	418	470	448	418	402	482	426	394	428	458	392	432	392	474	454	450	452	436	404	474	434	452	496	356	474	400
					Pan2-203_37	412	468	392	424	436	392	410	332	400	442	418	408	448	454	412	374	540	418	364	394	418	454	394	376	434	460	438	434	466	390	466	388	452	442	374	342	426	360	466	430	416	438	378	404
					Olfr373-202_5	370	400	380	416	392	422	398	398	412	406	444	362	360	440	446	402	462	392	390	466	400	386	384	416	400	382	414	402	370	400	416	420	428	428	410	392	344	412	418	406	392	394	404	412
					Gtf3c1-204_25	470	448	466	408	442	400	384	448	442	406	416	386	450	454	416	426	530	446	416	410	408	434	434	404	436	424	416	456	390	432	430	406	434	426	410	402	460	450	378	428	364	406	400	378
					Dtl-201_37	346	472	400	456	342	378	424	440	390	408	400	424	392	380	392	358	452	422	398	474	404	372	356	450	406	430	402	346	418	414	410	370	358	406	440	380	350	304	438	388	414	426	406	400
					Gxylt1-201_33	402	460	396	360	438	380	452	382	398	444	464	408	424	416	376	468	464	422	418	396	390	416	442	426	426	456	462	384	446	346	430	386	392	406	398	384	410	410	424	412	486	436	412	442
					Vmn1r47-204_9	400	472	456	402	382	360	452	410	416	400	416	438	402	394	380	394	502	388	382	446	422	370	404	482	388	412	370	334	406	426	384	422	388	428	410	410	406	396	420	420	428	402	410	438
					Zfp526-201_21	420	440	442	448	438	454	404	472	402	412	428	442	388	430	426	404	506	428	424	422	412	414	416	432	412	444	460	426	446	412	396	432	422	444	444	410	448	390	362	380	452	426	458	414
					Olfr272-203_9	390	446	402	476	376	442	366	438	460	416	466	436	408	382	364	394	430	422	396	382	386	430	426	364	448	450	454	386	420	372	420	430	388	398	438	316	426	398	412	394	452	400	432	430
					Gabpb1-202_5	418	436	408	424	406	410	440	412	388	424	482	368	402	374	380	454	472	408	418	394	428	392	418	432	422	422	386	366	448	358	374	408	430	388	396	340	420	386	414	404	436	398	392	486
					Pafah1b1-202_21	424	458	424	406	426	344	398	438	314	394	366	368	452	450	392	438	518	444	440	384	382	446	430	430	406	414	430	432	446	376	432	390	428	442	402	388	432	442	410	408	384	464	350	422
					Dlg1-201_5	402	454	446	430	400	430	386	470	404	396	388	418	410	388	434	398	504	396	428	408	426	428	394	404	360	446	430	374	420	360	384	428	362	414	434	394	458	390	398	420	440	414	414	444
					Zmym2-201_61	426	410	416	402	394	422	430	446	426	378	418	410	416	360	384	392	472	396	396	422	408	380	412	466	378	388	396	364	436	382	386	414	406	388	406	400	452	380	390	422	458	368	402	440
					Tnfrsf19-202_21	442	436	470	468	474	442	404	460	416	456	468	442	440	450	426	382	406	492	412	376	486	426	430	474	386	434	478	466	390	422	434	426	438	420	452	436	446	430	372	458	444	394	480	430
					Rev3l-201_41	434	458	372	360	410	360	428	414	382	400	394	396	430	416	396	450	494	376	402	450	364	442	452	416	430	412	416	410	404	396	448	374	340	434	398	404	450	436	438	412	392	432	376	398
					Vmn2r20-201_89	480	438	442	446	430	426	372	440	434	450	428	432	476	460	428	400	434	444	414	402	378	460	382	394	468	460	446	420	444	394	448	406	444	484	414	396	448	430	404	414	444	438	472	414
					Psd3-206_9	374	438	432	410	392	380	384	410	390	390	436	376	370	400	378	394	500	374	378	420	410	372	404	422	390	410	376	352	402	362	386	420	400	410	372	380	394	376	410	346	378	426	388	426
					Asic3-201_5	458	452	446	424	466	418	440	314	432	444	438	414	460	494	412	428	508	424	360	370	420	450	408	390	468	454	498	462	444	374	486	382	462	436	310	404	444	432	458	450	414	436	418	388
					Gatad2a-202_21	372	468	442	412	418	434	412	434	444	424	420	436	418	416	396	424	450	416	390	428	430	396	462	442	378	448	440	410	398	416	410	428	432	404	372	404	390	400	424	422	392	326	422	444
					Lamb1-205_53	404	450	408	412	348	436	388	400	422	426	408	388	404	424	392	372	464	428	392	432	424	418	394	428	396	424	380	408	362	426	396	420	426	434	404	410	406	392	400	406	390	452	416	342
					Fkbp5-214_9	448	456	398	392	366	368	452	358	398	422	436	306	448	416	374	408	492	434	422	386	426	432	436	418	452	384	414	408	414	354	438	362	458	450	382	338	426	392	410	408	374	446	420	370
					Slc12a8-206_9	396	350	406	414	416	460	438	448	432	370	460	384	406	452	438	352	442	464	428	452	446	420	416	460	420	388	382	412	364	414	396	428	436	408	438	422	412	422	456	466	436	368	414	392
					ENSMUSG00000022150.17_45	404	362	412	422	412	396	398	426	428	364	396	356	416	386	378	386	372	426	406	428	404	370	350	442	394	414	414	428	388	404	340	386	418	390	404	376	434	418	364	392	420	350	410	340
					Tpd52l1-204_5	440	478	432	460	442	444	324	464	398	410	408	404	414	396	458	390	516	432	426	382	408	388	416	444	404	472	424	410	410	370	384	434	410	442	440	386	452	436	372	438	412	436	410	414
					Olfr715-202_21	422	472	426	422	468	436	400	416	442	472	410	480	446	470	458	466	392	388	366	474	394	460	468	432	400	410	432	464	430	450	474	456	390	424	386	460	402	440	444	444	454	420	440	430
					Itga4-201_33	404	444	386	406	412	392	454	406	428	356	408	420	388	410	414	410	476	364	380	428	394	398	416	456	404	354	408	404	378	386	394	370	362	416	412	414	380	430	424	448	426	354	412	418
					ENSMUSG00000022510.15_9	424	442	414	370	400	406	420	404	410	390	428	400	394	426	396	434	468	416	402	388	396	384	396	468	412	388	428	414	352	396	396	374	400	406	392	382	440	424	386	418	410	374	432	394
					ENSMUSG00000055320.19_21	464	370	352	348	408	456	432	394	420	396	450	418	414	428	430	472	474	378	418	458	328	424	446	472	376	398	430	402	352	450	420	404	384	406	374	450	408	478	470	466	412	414	430	422
					Map4k1-201_21	412	386	388	410	376	438	456	404	430	396	488	392	410	380	384	392	458	374	442	422	448	412	372	490	364	352	368	368	410	422	430	396	418	418	426	388	364	382	420	398	432	420	416	402
					Sspn-202_33	338	368	348	380	410	422	442	400	422	340	448	444	440	388	430	388	446	390	368	474	400	406	428	462	424	406	390	410	350	454	334	416	438	338	382	440	362	420	436	440	378	400	414	446
					Cdc7-202_9	406	442	412	360	406	340	456	424	404	422	404	432	378	360	424	438	446	382	452	466	374	418	428	490	400	388	338	396	468	432	390	402	392	396	374	404	430	404	402	410	360	422	424	434
					ENSMUSG00000042097.18_5	370	386	372	430	398	382	428	410	454	386	434	418	352	398	456	434	438	376	392	458	408	428	418	490	350	398	432	404	358	410	388	440	372	388	398	428	418	436	412	458	436	348	438	454
					Zfp536-203_5	414	410	384	410	386	434	434	366	388	352	454	418	420	432	380	390	498	464	356	412	380	432	406	462	458	448	414	426	412	414	374	420	442	394	366	350	406	420	382	388	446	424	432	382
					Olfr435-202_5	386	440	380	404	370	390	432	422	360	386	446	356	364	386	414	414	434	344	402	442	386	376	406	464	406	388	370	346	434	384	394	416	380	372	400	372	424	432	430	414	462	402	384	444
					Nhsl1-209_49	456	412	374	392	394	424	440	390	396	368	410	438	324	366	426	434	450	372	390	476	388	390	400	452	374	398	352	342	422	438	386	440	376	412	364	428	454	446	408	438	416	398	378	440
					Setd5-201_61	460	364	408	432	446	466	482	418	454	390	468	464	442	440	480	442	348	424	450	470	436	450	462	492	396	420	470	444	424	442	458	462	408	394	462	450	452	498	460	502	454	382	456	446
					Irgq-201_57	398	434	438	440	382	442	380	452	352	410	426	406	350	394	450	386	494	378	380	438	430	420	416	476	400	408	384	388	378	410	382	450	382	402	422	400	398	394	416	394	416	436	422	406
					C9orf72-201_5	442	450	406	342	368	360	462	388	418	414	448	428	372	382	398	470	486	346	402	426	382	384	434	506	412	392	422	422	416	392	384	394	390	398	374	390	394	446	416	410	438	410	434	468
					Bank1-205_9	424	400	442	426	450	426	398	424	434	382	432	416	474	478	412	404	474	468	436	366	440	448	402	388	476	442	472	474	388	408	466	342	480	458	436	438	424	390	438	442	394	448	460	368
					Stx17-203_5	422	446	332	378	402	364	440	364	402	396	462	334	462	406	410	406	464	418	416	432	382	420	400	422	414	406	396	424	420	418	396	382	416	442	368	408	418	432	420	414	412	410	392	428
					ENSMUSG00000070460.8_9	394	414	428	416	360	382	448	444	402	404	414	402	422	352	438	406	504	362	426	466	412	414	434	434	376	414	364	378	378	424	346	412	374	398	414	430	414	426	402	434	434	428	396	428
					Pheta2-203_29	418	454	348	400	406	438	454	388	396	430	438	402	378	416	460	474	416	346	426	500	400	394	422	434	362	386	382	424	454	436	434	434	346	384	416	444	458	452	470	434	454	434	392	434
					ENSMUSG00000040033.17_33	398	398	418	428	414	428	442	414	370	402	428	410	406	430	418	318	460	472	428	446	452	472	368	438	376	416	388	406	402	452	438	398	416	456	432	434	376	354	466	472	388	442	394	394
					Lrp1-201_53	384	402	396	364	424	440	430	422	438	382	438	462	446	380	432	424	406	408	386	468	388	428	464	504	398	396	432	382	424	432	378	400	418	342	402	428	388	430	454	432	484	398	468	440
					Rnf24-201_29	444	460	482	478	448	474	388	478	416	428	476	422	438	452	420	406	416	428	454	418	450	398	424	450	428	432	442	424	442	416	376	424	462	434	452	400	452	408	366	424	460	432	438	422
					Olfr810-202_21	420	466	476	432	418	442	364	488	414	388	468	446	342	384	416	420	536	376	392	364	398	414	390	406	404	456	396	354	382	402	340	432	366	424	428	376	444	430	382	418	448	412	388	460
					Zfp326-201_25	362	396	422	394	364	400	400	420	434	356	452	388	422	356	356	400	492	358	380	438	370	314	390	454	416	394	388	374	388	406	344	376	416	400	390	392	376	422	368	384	404	408	394	400
					Dhx36-201_9	424	426	382	340	390	376	434	370	378	366	408	372	402	436	398	424	502	364	380	382	366	402	410	436	398	432	410	386	382	388	394	388	388	354	352	348	432	436	428	402	396	396	364	420
					Ubxn7-201_29	434	414	380	436	474	418	446	328	430	408	434	428	454	494	428	382	446	430	352	424	386	464	478	404	436	468	498	470	412	420	484	422	442	442	348	412	412	438	454	460	400	396	430	432
					Syk-203_9	380	362	440	408	388	424	394	426	448	384	462	428	450	450	434	356	496	404	390	424	412	416	402	424	440	430	422	412	354	398	424	402	396	446	432	404	374	412	438	426	374	414	400	400
					Ccnj-201_37	366	478	402	420	408	400	464	430	390	444	400	406	400	368	394	402	412	384	430	462	400	344	426	460	340	378	384	346	402	434	376	416	352	384	402	366	388	386	448	396	422	418	382	422
					Arl15-201_29	442	442	382	312	412	378	430	376	388	398	382	414	396	402	428	426	496	354	390	442	348	378	404	458	380	404	404	416	402	414	398	394	422	396	370	436	412	438	400	406	398	438	398	390
					Itgad-204_9	410	394	436	404	438	384	430	384	380	432	396	392	412	442	442	438	532	410	394	454	414	458	460	412	430	436	382	424	448	396	424	436	390	436	366	468	408	442	452	434	368	442	368	430
					ENSMUSG00000031659.14_33	434	482	462	390	446	396	434	450	418	458	400	416	430	406	460	470	498	398	442	476	414	424	442	456	374	444	440	442	464	390	410	428	396	470	438	478	444	440	428	466	450	488	412	464
					Cenpo-201_5	370	470	438	420	442	344	438	348	404	388	450	390	396	456	396	410	476	414	384	402	426	440	450	416	444	462	446	428	398	364	408	418	438	398	344	354	396	416	424	410	392	416	418	426
					Tomm40l-203_9	408	464	440	418	448	358	402	390	376	472	390	346	468	452	448	444	536	448	408	380	442	466	456	412	412	410	428	468	454	354	474	348	456	474	410	414	442	378	412	458	368	472	370	402
					Gck-203_21	454	402	440	392	420	368	390	406	418	402	418	374	454	444	382	362	446	446	420	398	402	446	352	434	434	422	442	414	348	392	430	324	456	436	372	392	402	374	380	438	396	420	432	372
					Deptor-202_25	450	416	422	378	376	420	424	446	428	396	436	442	362	368	388	420	466	376	408	440	404	404	394	494	406	400	380	370	432	412	400	430	382	452	414	410	450	420	338	380	442	436	386	442
					Dbt-201_21	438	418	452	438	418	392	350	436	378	380	370	392	416	406	408	400	498	406	398	362	394	402	392	406	430	456	462	420	424	330	384	406	416	430	406	424	448	424	326	434	394	398	412	426
					ENSMUSG00000005442.14_49	426	414	378	448	410	476	444	422	480	392	482	414	402	418	470	422	388	424	438	462	474	414	422	486	394	434	420	414	390	436	408	458	432	410	454	438	424	422	456	468	470	378	444	414
					Akap9-201_25	400	422	376	394	402	388	406	408	358	388	436	394	398	370	360	384	470	386	356	392	328	404	368	412	416	414	378	338	358	340	392	364	354	406	392	366	402	390	376	366	404	414	384	438
					Olfr1428-203_5	374	434	430	420	432	356	464	430	450	374	452	414	410	396	428	438	430	384	364	426	406	398	452	516	368	398	398	384	400	446	376	384	404	356	394	428	372	404	428	424	420	338	444	450
					Dbndd1-201_9	380	438	404	396	382	372	426	438	388	400	416	378	388	374	396	360	512	392	382	414	402	410	394	460	412	400	418	386	312	440	400	378	384	364	414	392	382	360	412	414	372	400	376	438
					Arid1a-204_5	436	380	348	410	448	432	442	410	450	334	472	416	390	386	436	410	416	402	426	456	440	410	390	480	406	422	420	426	434	436	400	466	396	406	464	456	404	446	432	436	448	334	422	438
					Dffb-201_5	450	458	438	396	438	376	432	410	358	426	382	400	454	438	410	442	534	434	410	458	386	436	414	390	456	424	412	458	470	338	452	366	430	464	380	416	446	428	382	422	418	460	396	398
					Plcxd2-201_41	378	452	428	418	434	386	388	454	406	424	446	406	394	388	384	388	498	414	376	444	398	418	398	456	394	424	420	390	404	426	398	384	384	368	398	388	388	376	424	416	402	428	454	452
					Nptx2-201_21	396	444	402	430	400	390	404	374	374	396	432	392	388	468	426	432	490	414	414	398	448	460	434	392	418	458	402	440	414	366	446	400	378	446	380	384	432	422	440	434	366	394	376	444
					ENSMUSG00000037306.14_9	394	446	388	420	424	360	432	364	356	426	372	392	432	446	452	418	386	408	424	476	422	438	436	424	388	394	392	410	434	436	430	396	426	418	378	424	424	416	466	432	426	424	330	454
					ENSMUSG00000030276.20_29	428	464	348	376	386	434	402	384	420	418	470	432	418	456	428	398	472	428	394	462	346	440	400	406	444	418	404	428	424	442	408	376	440	360	392	374	410	446	406	362	386	456	414	334
					Csmd3-207_53	460	386	438	446	430	508	446	454	460	422	490	440	396	454	482	398	374	448	468	490	460	446	388	490	454	412	422	410	378	490	438	448	486	478	498	454	460	412	496	456	444	376	438	398
					Cramp1-203_41	472	406	388	394	400	456	466	430	452	380	444	450	370	382	462	450	448	394	454	484	440	438	410	470	398	380	356	376	406	478	422	484	402	424	442	470	468	458	460	472	424	432	394	414
					Usp9y-201_57	396	450	424	406	438	376	346	422	384	454	394	392	436	448	448	378	490	440	420	428	406	460	398	448	420	432	442	456	444	434	458	416	460	438	386	478	384	402	440	474	360	466	416	386
					Gna13-201_53	440	416	394	424	412	400	454	438	440	368	462	416	426	436	436	432	456	414	404	412	404	446	436	412	396	402	460	446	416	408	448	426	410	424	430	412	460	442	402	464	462	396	432	422
					Dcc-201_5	434	458	430	440	424	410	476	446	410	458	402	452	386	422	442	462	434	372	382	484	440	442	464	458	396	424	410	400	454	468	430	448	390	416	406	436	434	464	448	466	438	414	376	474
					Macir-201_349	500	438	476	486	486	486	410	452	456	432	466	436	478	444	438	410	412	490	460	424	486	448	400	408	480	504	520	494	450	466	484	466	470	454	470	454	488	458	420	436	476	444	514	406
					Lhx5-201_21	408	448	466	420	438	386	382	436	380	416	386	400	450	444	374	390	444	444	394	406	432	402	384	434	442	434	450	444	442	404	428	422	426	460	408	434	416	392	354	402	392	452	450	426
					Rras2-201_9	360	424	402	404	402	428	408	402	438	394	434	426	356	430	408	402	458	398	314	412	390	374	436	458	420	382	424	424	372	418	386	380	394	408	384	412	416	426	444	440	396	376	418	412
					Gpsm1-203_21	438	430	422	394	410	376	406	382	380	370	386	324	424	408	396	420	482	418	418	388	410	348	416	468	428	430	418	406	416	412	400	406	434	436	358	382	402	448	378	418	386	444	404	402
					Prx-202_37	422	508	466	424	398	450	454	436	366	448	420	476	374	454	488	460	430	376	438	504	380	432	460	462	392	424	386	368	470	464	460	462	370	414	412	476	484	446	438	472	476	462	362	506
					Fbxl3-206_21	420	376	428	400	374	356	458	360	420	374	422	378	440	436	388	400	476	390	386	466	362	408	388	446	356	370	404	434	420	430	442	350	404	408	378	364	448	392	442	448	406	436	408	394
					Kcnj9-202_9	468	416	450	400	436	436	456	458	458	464	412	474	440	424	502	510	442	404	478	536	412	454	496	456	408	376	396	438	462	512	436	464	426	398	444	516	468	496	500	474	378	470	422	404
					Il5ra-202_21	440	484	390	434	414	388	388	358	366	436	410	402	460	488	394	402	510	404	414	380	380	440	438	336	452	412	412	426	378	380	416	352	440	442	384	368	424	388	434	436	406	466	388	350
					Grin2c-201_25	422	442	444	448	436	400	350	408	368	416	446	350	406	432	374	422	526	424	386	374	412	420	396	404	452	484	432	410	422	296	410	400	406	454	398	340	432	406	346	400	422	434	420	446
					Slitrk4-201_37	394	476	398	400	396	402	412	434	398	434	436	454	430	356	450	398	456	380	422	452	408	422	414	430	392	386	382	356	402	436	428	428	412	392	442	438	374	388	486	428	402	450	432	454
					ENSMUSG00000043410.17_41	372	404	430	418	386	362	424	398	422	400	464	390	438	388	372	368	484	424	400	404	390	362	374	436	424	384	396	380	382	390	376	350	410	412	412	396	338	380	402	406	416	440	384	422
					Xntrpc-201_37	446	444	462	462	458	450	378	468	416	358	476	422	440	418	396	382	420	436	434	436	414	386	402	412	452	468	456	462	442	418	382	414	424	422	440	404	462	416	350	424	454	364	464	380
					Cntnap2-202_61	410	460	458	442	438	434	372	482	402	410	436	418	418	412	422	408	478	410	400	386	382	368	394	486	456	476	468	424	424	392	362	438	364	424	428	422	448	448	392	434	462	372	460	436
					Nrxn1-204_5	350	400	408	418	414	380	444	424	378	466	382	382	430	468	512	414	468	412	418	460	416	432	464	458	424	392	444	432	434	450	436	422	434	406	420	494	376	412	494	468	370	438	434	414
					Olfr1183-203_57	430	476	410	402	430	416	398	422	396	426	394	454	434	490	432	366	506	452	412	408	400	462	390	368	442	440	482	450	428	432	438	382	438	478	436	430	436	400	426	436	388	466	420	392
					Etfbkmt-203_9	378	394	380	464	488	440	430	392	424	398	440	426	392	460	508	412	360	384	366	480	424	426	436	472	390	390	422	436	370	432	462	440	452	444	446	422	360	428	490	498	430	392	440	408
					Cenpe-201_65	426	450	362	414	392	404	406	394	422	404	464	342	426	388	372	426	456	410	402	396	400	418	422	412	400	408	404	430	426	386	400	374	404	422	392	360	422	410	358	416	446	400	444	404
					Nox1-201_25	452	400	438	424	420	402	418	454	394	392	340	416	462	448	422	418	512	400	416	432	378	444	410	438	452	426	414	444	396	422	442	376	418	454	390	444	452	462	410	424	374	390	426	340
					ENSMUSG00000024887.11_37	406	464	430	336	414	382	416	394	398	398	408	400	418	382	400	438	512	318	400	424	382	396	400	450	392	400	360	414	422	430	382	402	380	412	344	404	410	434	396	400	412	438	412	418
					Olfr110-201_9	396	434	434	444	434	408	416	444	386	382	420	406	400	432	438	402	500	388	388	456	392	424	438	420	422	424	404	418	422	394	392	416	370	444	416	426	416	436	414	450	418	432	398	438
					Klhl15-203_9	436	374	398	426	402	444	460	426	448	340	450	422	368	410	422	432	438	406	436	470	440	408	430	488	428	414	384	412	418	402	380	446	386	424	388	446	432	428	458	440	458	422	426	422
					ENSMUSG00000039220.17_9	406	452	446	454	426	444	406	492	422	422	462	456	402	390	416	398	518	388	428	422	412	424	392	440	436	446	446	380	436	404	424	420	376	440	468	370	434	388	408	416	484	426	446	440
					Tle7-203_9	432	404	396	384	434	422	414	416	380	392	412	444	448	450	472	398	510	432	432	496	380	430	450	442	460	434	438	454	412	444	400	392	402	414	386	442	390	458	450	470	388	446	382	392
					ENSMUSG00000031931.5_9	406	424	392	418	410	370	384	358	390	452	406	414	438	456	418	374	512	412	400	400	416	454	378	414	416	414	452	400	428	386	438	348	472	468	380	408	372	384	420	432	416	460	446	400
					Olfr342-202_9	420	458	400	364	360	416	462	486	434	422	396	402	386	364	466	448	496	388	456	476	382	464	408	494	394	410	370	380	440	460	418	402	412	350	446	464	458	410	440	428	360	472	422	354
					Egf-209_25	414	442	400	414	390	410	424	412	406	422	404	420	400	424	456	398	452	384	400	480	408	398	442	428	412	418	394	424	436	388	408	448	376	448	384	434	414	450	440	442	398	452	412	426
					Aig1-205_9	384	448	386	454	444	432	390	396	446	444	494	438	452	482	418	302	476	446	394	406	436	442	400	400	474	470	450	430	424	422	438	436	458	462	438	428	380	404	440	432	410	452	474	406
					Tmem104-202_9	438	424	398	408	420	426	448	422	426	418	404	442	386	426	498	468	416	396	404	496	434	464	464	470	424	416	374	428	456	472	464	440	410	458	432	456	428	472	492	464	426	418	444	446
					Prpf40a-201_61	418	470	474	470	454	426	420	462	428	460	414	372	426	456	462	412	422	438	438	418	444	364	394	468	356	432	436	424	386	442	432	438	448	448	442	416	414	416	420	470	424	412	426	376
					Baiap2l2-201_5	394	438	406	410	492	404	424	396	406	474	388	484	468	534	480	448	398	422	450	440	442	510	478	398	464	438	452	480	452	432	512	440	458	462	426	466	406	432	476	488	358	458	448	458
					Ets2-201_33	452	474	392	418	316	410	458	430	410	436	444	430	360	380	382	428	460	400	446	420	432	440	386	470	422	380	370	354	436	422	450	428	404	450	448	396	394	358	432	402	452	438	390	446
					ENSMUSG00000036083.16_5	416	434	436	414	458	394	418	396	366	378	366	368	412	414	454	434	458	350	372	454	360	422	424	452	336	378	364	428	438	386	422	362	396	382	354	386	438	412	402	428	430	440	396	416
					Plcb1-202_57	444	412	470	438	442	404	440	394	420	424	414	420	482	444	400	324	442	478	388	430	436	456	396	426	466	420	430	458	428	420	472	370	464	460	404	418	424	402	438	440	382	400	442	426
					Zfp865-202_9	418	458	414	380	432	386	434	408	408	432	418	426	398	406	408	418	508	384	366	438	382	412	416	426	406	402	430	428	444	398	420	350	402	428	392	402	378	412	392	424	432	438	394	416
					Ssx2ip-201_21	424	414	436	470	454	430	386	430	392	374	428	394	412	440	468	362	480	452	438	424	430	434	366	446	436	452	484	442	406	434	414	444	406	416	462	458	418	410	408	474	378	374	422	390
					Ano4-208_9	428	436	428	384	378	380	410	432	356	380	408	378	388	404	404	424	490	334	402	410	342	368	410	412	384	400	362	404	420	402	390	356	376	398	366	352	414	408	388	406	402	438	398	424
					Vmn1r230-203_25	400	412	434	422	398	426	356	416	394	414	446	404	444	454	374	378	528	406	408	372	408	428	394	410	434	442	420	398	418	354	420	362	446	432	388	340	422	404	376	376	420	418	404	420
					Ndrg4-203_9	424	474	470	430	444	416	382	428	422	394	388	422	448	426	418	428	526	434	404	404	368	448	446	412	420	440	448	450	424	410	460	350	444	440	394	434	426	444	420	434	390	452	448	410
					Chst10-201_5	394	430	402	394	332	408	438	432	410	330	424	414	392	392	414	358	494	368	418	452	426	408	412	438	370	344	384	400	366	426	406	376	416	400	402	404	448	420	460	424	376	408	326	400
					Olfr147-202_5	370	354	424	408	428	428	438	410	390	346	422	404	440	416	428	416	440	382	388	448	398	412	376	484	420	400	380	426	370	414	342	428	402	406	420	408	402	446	408	434	408	378	418	396
					Ccdc141-202_69	444	320	420	438	356	456	460	460	450	346	436	424	448	422	376	422	410	376	444	442	422	408	384	454	416	384	420	434	386	464	404	382	382	406	462	404	468	440	374	418	438	404	414	374
					ENSMUSG00000021221.16_9	432	456	404	378	412	368	414	392	396	430	390	408	396	424	416	410	500	400	408	428	332	458	384	420	382	434	428	418	474	410	400	362	446	468	390	404	436	396	392	438	438	464	430	374
					Whrn-204_5	400	438	382	400	452	390	398	424	386	468	402	420	436	478	516	402	472	468	448	492	444	494	448	410	464	394	418	430	434	474	464	400	492	450	466	484	354	384	480	486	382	492	386	416
					Ryr3-204_25	386	432	436	400	378	378	406	422	422	394	458	388	426	348	360	412	460	364	402	404	380	336	390	502	382	392	406	380	396	416	306	390	392	400	402	392	382	408	390	364	432	378	414	400
					Obi1-201_9	400	446	388	392	476	392	424	376	376	408	410	388	426	406	394	424	500	390	392	396	374	402	414	434	410	416	386	432	424	376	396	396	386	414	354	382	420	444	434	386	404	426	392	428
					Camk1d-201_45	382	458	440	432	450	412	432	466	402	436	392	418	422	412	448	418	470	398	390	454	356	412	400	448	382	396	438	420	422	428	438	420	382	396	426	452	370	358	452	456	428	452	406	426
					Lsamp-202_9	388	468	440	412	390	452	412	468	330	380	382	424	388	438	454	428	526	348	420	446	416	416	402	406	406	412	382	382	402	404	408	428	358	440	428	404	434	408	440	426	410	460	354	460
					Nt5dc2-203_9	460	470	414	438	466	416	422	384	340	430	384	374	422	484	448	440	464	430	442	436	378	470	468	372	382	388	410	444	430	408	454	390	446	424	412	406	456	418	470	446	426	446	314	414
					Ctnnd1-224_41	372	432	442	392	426	424	428	436	458	388	426	430	420	384	378	416	506	392	358	424	378	418	352	454	404	438	414	402	398	416	394	390	384	388	352	412	374	396	412	418	396	418	456	412
					Dhx30-201_33	370	456	400	422	398	388	464	442	396	450	400	434	410	396	402	460	424	374	428	442	400	394	430	494	402	400	404	374	462	432	402	378	408	358	432	398	374	410	450	416	432	402	430	464
					Dbx2-201_29	434	408	380	418	402	406	446	340	410	350	462	410	398	458	404	394	454	426	340	402	436	384	418	452	448	448	430	422	358	384	392	424	388	412	360	402	408	466	430	458	428	328	410	426
					Arhgap12-211_5	448	434	480	414	446	404	406	408	410	392	370	398	460	456	396	416	472	454	416	396	414	428	414	394	468	432	448	472	414	410	430	380	460	436	410	426	428	402	372	450	396	456	454	414
					Dab2-208_5	454	410	414	446	382	396	378	436	444	392	408	398	478	434	406	364	442	416	434	436	402	382	382	452	470	430	454	428	424	404	408	374	454	440	408	396	448	426	394	422	418	376	420	386
					Olfr905-202_45	395	451	415	417	365	429	427	451	403	421	419	423	357	347	401	441	415	335	411	453	387	397	409	465	393	399	327	351	473	417	419	451	341	431	431	397	417	397	405	375	449	431	395	419
					Eif2ak4-205_21	398	402	360	380	400	448	466	346	432	350	438	408	410	424	412	372	470	440	386	442	386	424	408	456	438	384	398	410	300	428	398	376	446	412	400	404	358	394	430	460	382	404	426	380
					Myh7-204_57	422	440	452	490	422	438	406	418	444	438	466	392	430	406	432	336	428	432	414	430	434	384	352	454	414	478	476	424	426	416	412	468	414	428	434	392	440	442	396	424	450	366	430	398
					Arid3c-201_5	428	444	452	454	368	434	420	436	390	390	432	392	442	440	452	374	478	434	422	434	386	438	442	434	466	416	444	424	372	432	448	368	414	466	472	382	450	370	396	452	412	436	442	392
					Rb1cc1-201_53	422	448	440	418	418	428	412	426	422	376	472	394	408	402	464	414	438	370	436	450	412	402	366	486	418	364	398	424	402	448	368	454	438	394	424	416	422	404	406	418	434	416	414	410
					Gbp2b-201_29	413	419	359	337	413	369	381	351	291	379	385	391	415	399	349	363	477	365	399	379	319	395	389	343	399	395	383	395	389	357	399	345	379	367	331	361	367	365	365	405	361	419	341	359
					Psg16-202_5	390	460	430	444	434	402	364	374	386	410	452	396	388	442	392	400	530	412	342	376	394	414	432	380	410	456	440	364	430	360	402	422	404	438	362	380	440	402	384	392	422	436	392	434
					Vmn2r102-201_29	418	396	428	452	456	462	420	448	434	360	442	446	468	436	428	362	398	440	444	404	440	444	358	454	436	426	434	474	406	404	398	392	416	404	454	428	410	406	418	436	462	352	418	406
					Zfp300-201_29	442	460	396	374	406	406	392	442	360	394	420	394	398	414	426	404	508	384	396	402	344	430	402	432	380	420	424	420	426	364	410	420	290	422	428	430	444	424	382	434	424	378	388	434
					Rtel1-203_5	424	404	350	400	458	426	436	374	392	328	436	422	420	424	394	426	466	436	386	412	416	378	436	482	414	434	458	424	422	384	394	406	426	372	386	390	408	426	390	414	434	366	420	452
					Agbl2-204_9	438	414	460	408	432	414	434	428	388	418	434	410	370	378	436	452	502	368	434	470	418	398	416	478	396	424	388	384	468	422	368	456	366	440	428	432	450	424	370	440	458	434	392	452
					Rbak-201_9	412	436	378	414	388	400	454	336	394	380	426	414	376	452	388	404	482	426	310	414	386	430	434	436	394	376	408	402	332	374	416	348	410	416	354	372	378	408	402	434	398	378	380	402
					Vmn2r32-201_9	434	462	360	446	382	442	436	414	454	396	444	370	396	440	428	392	458	428	400	430	456	448	448	470	410	414	442	402	380	424	402	442	444	412	406	356	378	374	448	400	432	392	420	438
					Rsrp1-201_5	430	414	420	388	422	390	466	472	424	440	456	450	404	320	396	466	462	396	426	436	420	400	420	502	366	410	412	378	464	386	416	432	382	416	434	440	430	416	404	464	478	400	416	472
					Scn1a-201_49	422	394	394	390	430	464	454	414	408	382	456	430	400	396	436	434	362	404	444	414	428	412	408	492	372	360	420	430	414	444	444	432	402	374	420	428	444	436	422	468	448	388	428	420
					Eif4e2-203_5	406	390	386	424	444	444	474	408	410	412	414	458	436	444	476	430	386	424	402	532	452	452	430	454	406	352	404	416	408	494	460	466	460	454	436	486	384	436	516	510	412	438	438	470
					Tasor-201_49	432	462	440	480	426	452	358	472	458	444	444	454	456	474	432	390	472	468	424	446	440	450	408	390	476	472	440	404	428	414	464	458	448	488	460	416	428	420	418	430	452	374	476	422
					Col1a2-201_5	416	428	412	410	382	374	420	446	420	394	424	362	392	414	404	398	502	406	346	456	338	426	356	466	368	406	440	422	440	420	414	386	362	420	392	422	416	404	392	382	428	402	444	346
					ENSMUSG00000028416.14_5	410	452	434	462	384	448	400	460	396	396	450	408	402	418	448	366	450	406	392	442	438	404	414	458	412	450	426	438	452	424	398	418	410	422	426	388	456	390	402	442	458	376	426	400
					Rxrg-203_5	410	382	362	456	402	488	472	450	468	396	468	456	446	450	426	376	362	454	434	428	462	432	378	470	430	452	440	434	390	468	442	406	416	408	484	396	440	388	456	436	478	382	420	388
					Kmt5b-213_33	436	406	452	424	428	340	418	444	442	412	396	368	466	412	362	404	440	458	420	394	412	394	382	492	452	432	422	384	384	412	394	380	448	430	398	392	426	412	374	388	406	394	418	352
					Mapk3-203_9	398	508	458	488	472	452	332	456	382	460	422	408	420	474	460	374	470	452	458	398	450	438	410	414	454	484	442	428	414	406	440	462	436	482	458	428	438	416	414	434	392	438	460	396
					Hdac7-201_25	408	466	476	436	412	426	348	458	432	428	450	416	400	452	400	368	476	432	414	366	432	382	416	448	438	460	438	396	400	420	392	394	434	404	396	422	444	434	376	374	418	402	428	454
					Krtap11-1-201_9	372	376	336	412	440	412	428	350	350	322	422	320	406	394	410	398	462	402	388	400	396	404	392	414	414	402	366	436	370	352	358	404	392	400	354	376	366	430	394	400	400	356	344	408
					Ppdpf-201_9	412	448	426	426	350	400	382	432	420	380	426	390	422	400	398	384	502	352	418	428	368	396	380	456	410	404	376	372	408	402	368	382	382	402	362	394	428	376	374	378	414	446	408	408
					Flcn-203_25	354	464	438	398	432	366	436	420	448	390	460	416	424	416	330	416	504	430	394	416	408	408	406	448	432	430	426	412	412	398	394	368	436	374	380	404	402	354	408	362	394	430	428	434
					Olfr385-202_5	466	480	438	428	438	414	416	420	374	406	408	426	406	472	408	472	508	442	406	418	376	450	450	360	458	450	456	474	458	380	444	412	382	438	406	440	470	502	384	414	376	434	400	400
					Gstt2-208_9	416	408	402	434	424	412	468	344	418	450	454	464	418	426	462	478	396	352	398	506	414	412	472	420	374	398	430	416	418	458	426	442	402	430	388	476	446	464	460	452	470	414	388	478
					Bpifa6-201_9	408	396	436	446	434	394	398	382	452	404	468	392	480	484	384	370	472	470	386	352	456	468	374	376	466	456	454	432	446	362	446	328	472	474	380	378	434	362	408	426	418	442	440	412
					Tiam2-201_37	400	456	482	458	462	396	364	448	364	410	464	402	378	442	390	364	482	446	392	324	438	418	420	454	454	458	454	414	416	376	396	436	428	452	408	358	440	400	384	412	416	438	458	432
					Pcdh15-232_49	404	448	410	422	432	386	388	428	340	406	388	442	354	404	410	442	506	334	376	462	366	390	416	432	382	390	358	390	452	380	396	384	358	376	378	410	444	414	392	410	418	428	402	434
					Kmt5b-213_5	464	358	412	444	426	442	478	432	436	414	442	376	394	396	396	366	398	414	466	486	432	416	346	464	408	394	392	416	422	462	376	438	422	428	454	430	472	438	452	450	458	388	412	440
					Kctd12b-201_25	408	488	446	400	408	402	366	434	384	426	418	406	414	434	418	426	480	410	388	400	414	430	400	424	430	434	358	412	390	416	406	406	436	432	402	382	422	422	410	418	396	462	442	418
					Gpr173-201_9	446	358	418	414	356	442	412	438	412	376	446	424	386	420	404	374	492	376	412	384	416	414	360	436	364	346	348	356	384	402	390	378	436	398	442	378	416	392	436	432	400	414	378	410
					Whrn-201_9	462	336	398	462	444	478	484	420	500	364	520	450	470	444	402	452	386	468	488	414	474	438	390	454	466	428	428	462	434	456	430	422	468	470	464	402	440	454	440	454	488	432	436	432
					Lrp11-204_9	428	464	416	488	490	450	392	432	422	436	438	424	440	480	462	410	514	470	390	414	422	460	422	420	470	500	494	482	440	462	432	456	438	454	424	464	442	438	368	456	402	478	454	414
					Impa1-202_9	450	398	334	388	438	362	444	310	370	390	486	372	448	430	404	412	476	428	434	414	416	410	362	436	406	436	446	458	392	390	424	402	396	434	348	406	460	420	398	450	432	422	370	440
					Olfr898-203_33	430	442	428	416	382	366	392	418	396	410	404	402	394	354	402	420	476	346	376	410	406	384	378	450	376	392	344	366	426	378	350	422	380	446	396	350	424	432	354	388	428	420	406	436
					Ssu2-201_9	476	434	412	410	382	444	502	482	480	446	468	410	412	392	364	454	400	406	472	456	456	426	422	502	392	394	402	388	410	454	424	424	432	432	444	432	450	444	418	406	464	410	442	418
					Prkdc-201_41	464	424	478	444	408	456	454	464	474	426	444	412	426	408	472	422	446	410	452	486	430	386	400	472	434	466	448	416	438	436	402	472	456	480	470	444	468	478	392	400	462	396	456	416
					Ppp2r3a-202_25	384	414	438	442	446	434	408	446	470	416	476	456	442	398	442	432	404	428	400	430	416	398	434	502	366	440	434	430	434	432	388	468	430	432	428	438	428	460	376	422	456	372	478	440
					Zfx-201_61	408	454	434	444	366	376	406	412	398	404	398	374	418	436	426	398	488	430	430	386	424	466	382	402	446	444	384	400	402	406	434	360	452	446	406	390	408	374	426	398	384	474	424	422
					Olfr178-202_9	406	440	428	386	362	400	396	438	402	394	420	424	388	350	356	388	502	334	404	450	398	370	380	440	344	366	346	378	398	396	346	384	380	424	394	370	398	384	384	404	392	416	348	410
					Dnaaf3-201_21	368	442	430	446	452	454	410	420	430	388	456	420	440	450	426	386	398	410	376	444	400	340	374	498	380	436	444	444	406	416	412	438	400	392	418	446	416	446	422	420	460	382	460	420
					Trpm3-207_21	380	408	382	402	414	392	450	300	410	350	482	396	442	432	336	340	460	444	380	366	418	412	402	414	408	394	446	406	434	396	374	362	428	390	350	370	322	368	444	386	438	356	408	440
					Ryr2-201_65	410	460	426	396	454	358	442	416	346	464	370	378	456	426	428	426	494	406	366	446	318	448	408	436	394	406	434	424	430	422	452	338	394	418	372	420	396	414	426	452	382	430	422	432
					Dnah5-201_21	406	448	438	432	448	464	388	448	430	350	430	428	416	398	388	374	416	396	402	416	384	420	386	460	424	434	386	424	420	430	360	442	400	378	448	434	410	434	346	434	476	388	450	422
					Crem-217_5	418	408	422	408	428	370	382	368	314	412	410	396	364	436	406	432	526	378	410	382	402	432	428	412	398	428	432	386	424	354	420	400	382	416	342	376	450	408	384	438	418	410	332	436
					Zbtb7c-201_5	386	470	434	456	444	386	370	396	376	444	382	386	408	454	452	366	480	424	398	424	388	462	442	394	422	382	402	420	436	384	442	392	450	422	390	408	402	378	428	446	372	464	390	388
					Hdac4-202_21	430	370	388	404	420	406	432	440	440	378	430	374	400	414	390	424	486	390	416	426	346	362	380	470	392	358	342	380	412	400	362	402	414	330	350	394	430	442	422	408	424	414	398	438
					Ralgapa1-201_69	450	488	478	488	392	472	374	488	438	422	452	442	422	430	422	414	484	424	422	438	438	442	406	430	412	480	426	438	440	424	422	406	394	422	468	392	440	360	376	398	430	444	436	460
					ENSMUSG00000028788.15_29	410	470	450	430	450	404	402	408	380	448	356	390	468	476	458	430	502	460	412	434	412	454	428	410	460	440	472	460	450	394	480	376	470	456	412	436	416	396	416	478	398	440	426	404
					Sgsm2-202_5	396	492	414	420	424	406	422	412	332	436	412	414	426	462	450	400	470	386	410	436	358	442	444	410	410	376	436	390	392	398	462	408	424	428	428	450	386	398	432	474	410	450	386	428
					Ank3-232_21	438	432	414	352	374	428	420	456	400	414	446	424	376	364	380	418	508	406	438	468	402	408	412	482	390	390	374	390	438	416	388	436	394	422	410	402	446	434	392	364	468	448	426	438
					Zfp106-201_65	394	444	416	426	406	432	410	416	434	366	418	416	404	396	414	406	500	426	348	462	372	408	402	492	392	432	454	420	354	416	412	414	424	382	376	400	430	386	426	458	394	396	454	368
					Olfr800-202_25	424	464	390	394	410	418	418	424	420	406	400	434	348	440	422	420	486	396	398	454	436	414	418	468	410	370	330	402	418	408	434	434	380	438	408	424	412	418	432	438	392	438	394	424
					Vmn2r15-204_29	438	374	460	464	470	448	420	454	468	436	468	418	474	446	418	448	356	446	460	378	438	386	424	476	388	364	452	440	448	418	444	434	450	406	450	450	452	452	404	450	458	382	434	396
					Elf5-208_21	390	454	442	440	440	398	400	474	362	448	382	358	400	428	466	420	478	420	418	406	428	440	390	450	394	444	394	402	418	420	422	452	392	460	446	448	454	438	432	452	392	436	402	382
					Rnf182-201_21	456	424	464	434	396	426	432	434	434	398	446	448	464	430	388	404	450	438	418	384	384	418	416	408	454	442	448	414	426	390	408	398	444	436	404	360	430	464	404	408	466	412	448	434
					Pbrm1-207_37	482	434	380	314	422	396	454	398	374	418	444	426	398	406	432	468	454	330	426	498	332	410	446	468	346	378	420	422	436	394	406	374	378	412	356	424	466	460	396	448	422	448	358	430
					Cyb5r3-202_21	456	402	416	432	370	428	426	438	482	402	480	428	442	372	368	434	438	436	448	448	440	410	384	474	434	400	436	376	436	416	442	432	452	458	416	412	418	370	400	392	482	430	440	418
					Olfr1270-204_49	430	426	448	416	396	390	374	436	402	386	394	384	412	344	394	392	482	400	396	410	328	388	390	416	426	426	418	396	426	378	380	394	372	420	404	398	426	438	354	392	414	416	436	378
					Xxylt1-201_5	422	458	398	428	456	404	428	430	438	432	392	414	420	448	468	444	480	420	358	468	410	478	464	450	400	426	432	444	402	434	414	426	432	418	404	438	440	470	426	466	382	424	358	432
					Zc3h7b-201_41	434	382	434	382	390	400	386	428	380	380	432	404	390	396	404	368	500	384	380	434	392	398	374	442	394	420	392	390	372	378	388	346	400	430	396	376	410	374	380	438	380	438	332	440
					Zfp935-203_5	440	394	456	434	416	434	420	460	468	438	464	432	396	412	436	430	454	390	422	438	424	372	398	506	420	456	458	408	454	406	386	482	408	454	446	464	450	476	418	442	474	362	486	464
					Cystm1-202_5	446	406	456	406	388	412	398	440	422	428	394	372	408	422	400	380	412	428	450	436	424	334	368	464	408	412	410	430	414	430	396	424	446	434	426	432	424	398	370	428	442	400	432	384
					Dock2-201_49	454	410	450	440	446	424	396	444	386	382	412	402	400	406	448	434	510	382	386	424	366	426	406	478	446	452	452	428	438	378	382	448	406	410	386	420	444	458	396	432	460	422	428	438
					Esrrb-204_41	402	430	402	446	422	416	424	470	462	402	486	432	458	416	370	368	320	460	426	430	420	390	346	458	410	388	438	430	406	428	420	428	434	426	428	406	420	424	378	428	474	380	474	426
					Ghsr-201_45	393	349	413	399	347	325	313	401	361	355	399	359	407	367	359	339	435	379	365	353	345	367	355	439	407	377	391	357	351	373	381	371	363	407	369	387	417	361	379	395	363	351	381	343
					Tomt-201_9	434	434	440	406	420	428	396	432	360	356	456	408	384	382	418	414	512	376	390	410	398	386	404	474	416	444	396	380	414	354	386	424	358	396	380	382	464	434	364	414	456	412	414	438
					Zfp715-202_37	370	474	450	394	458	344	416	398	388	428	386	420	410	402	414	458	488	366	354	446	390	444	412	436	408	418	412	424	432	388	398	394	358	378	388	448	420	400	428	436	416	418	428	432
					Olfr1085-202_25	414	436	364	390	336	408	428	388	374	390	438	388	392	398	382	404	488	360	410	396	420	404	406	434	394	394	374	364	398	400	374	374	418	376	376	342	402	418	382	420	414	442	382	450
					ENSMUSG00000024049.16_29	404	396	386	434	428	454	450	456	466	342	486	450	466	400	426	398	452	416	422	406	428	420	434	472	412	394	372	398	360	450	388	386	454	376	458	404	386	402	372	412	458	406	426	406
					Smad4-201_5	386	400	388	410	440	426	412	426	422	372	436	434	452	502	482	386	454	410	400	454	426	462	476	468	464	402	410	418	374	454	440	418	464	406	394	474	394	422	482	464	322	456	440	426
					Oxct2b-201_5	440	446	426	438	380	412	346	402	458	422	426	406	478	412	402	306	492	466	404	400	394	426	384	392	414	470	458	412	388	410	446	366	456	434	366	394	420	402	436	424	376	426	448	362
					C2-201_21	418	452	386	398	422	372	406	374	396	426	420	400	412	428	370	400	540	398	378	438	394	386	430	426	430	428	426	388	408	368	404	406	410	420	314	362	400	438	414	410	386	452	400	442
					Src-204_21	348	416	372	444	394	376	454	352	352	434	412	438	458	442	494	404	362	418	396	508	446	444	462	446	424	420	418	430	426	432	434	440	444	418	430	454	362	410	510	468	394	414	404	472
					Rps6kc1-201_29	432	382	442	396	400	404	418	436	428	400	434	412	422	408	390	424	492	412	398	386	404	366	380	482	418	402	414	416	434	406	368	408	362	432	406	414	418	414	358	394	424	396	430	436
					Aspa-201_9	438	438	424	464	452	440	430	448	402	398	458	414	452	382	376	420	448	418	432	380	436	446	434	420	434	424	442	428	438	396	422	406	454	420	432	374	418	388	400	438	454	392	442	472
					Grm1-201_57	468	476	426	434	474	394	422	378	368	474	378	426	444	422	440	504	438	424	442	484	422	460	490	394	438	448	406	448	496	388	474	428	392	486	386	466	464	466	448	458	448	478	366	464
					Vmn2r116-202_49	450	498	454	458	468	414	450	400	412	440	440	406	488	492	420	472	554	400	428	388	444	472	438	398	472	474	426	456	462	412	466	448	452	474	386	416	478	480	448	418	420	450	454	470
					Brd3-202_9	452	410	392	408	414	436	464	464	450	402	456	402	398	394	394	434	430	402	396	460	406	430	418	488	418	412	388	378	420	432	396	446	424	392	454	432	416	400	416	408	476	400	442	408
					Zfhx3-201_81	418	438	440	398	396	384	422	422	414	384	466	390	394	424	384	402	514	402	418	444	342	412	398	394	440	430	390	400	414	378	372	352	434	344	388	350	428	406	378	408	430	444	414	400
					Agtrap-201_33	342	448	470	506	450	470	448	468	400	438	478	444	426	418	460	434	314	422	402	470	452	390	432	512	412	454	428	414	430	438	394	482	388	404	446	422	396	398	446	470	502	400	460	462
					ENSMUST00000204457_61	424	460	400	430	350	380	404	420	370	438	414	386	402	434	432	420	520	410	404	378	426	434	408	416	436	418	420	396	400	414	414	402	434	426	400	386	390	370	436	414	392	432	430	424
					Cd47-201_53	428	470	348	428	448	384	392	402	318	376	370	366	412	424	420	396	470	422	394	338	370	418	406	382	436	408	436	410	400	372	424	348	420	444	404	374	378	396	406	388	392	416	358	374
					Myh14-201_29	388	458	392	424	450	408	398	414	416	452	418	436	432	460	470	432	450	430	438	466	448	472	446	448	426	452	436	424	452	434	454	436	452	420	414	478	388	404	470	480	392	420	470	420
					Sntg1-207_45	408	426	432	438	416	376	372	380	422	444	456	422	458	418	334	400	508	408	384	356	434	440	404	442	426	432	450	380	446	372	440	414	418	420	388	420	386	378	378	344	422	450	444	452
					Zmynd19-201_33	436	444	356	412	432	392	398	354	364	360	408	306	402	490	406	414	516	452	436	350	440	452	422	412	442	424	446	446	434	394	426	376	460	440	366	384	422	414	418	442	394	402	384	418
					C2cd4c-201_61	424	460	456	418	406	386	382	444	412	396	444	368	410	408	392	398	544	396	364	418	378	400	400	478	462	460	414	392	440	352	392	414	386	424	362	362	454	444	402	378	450	426	426	424
					Mafb-201_25	388	442	420	440	394	382	420	436	434	408	460	416	424	388	380	398	496	418	366	430	398	400	378	452	410	446	414	394	418	384	396	434	394	416	434	374	418	430	390	382	444	424	430	426
					Vmn1r10-202_5	384	392	402	410	432	356	444	346	364	414	410	418	388	392	436	458	438	362	346	458	360	384	448	414	336	408	376	420	434	412	392	392	380	376	322	400	422	462	420	446	396	396	360	454
					Cacna1d-201_37	436	486	462	452	434	364	332	426	432	410	426	378	412	420	412	384	514	442	368	412	400	420	422	414	414	486	448	448	416	410	426	418	416	464	384	372	438	424	356	388	438	450	452	438
					Atr-213_81	426	418	414	442	400	414	390	460	402	358	424	376	420	364	404	410	458	400	402	394	380	390	390	458	426	400	416	406	390	416	352	386	406	408	404	370	432	406	374	422	400	392	394	332
					ENSMUSG00000032030.18_41	420	430	424	454	412	424	438	484	468	422	462	430	384	360	380	426	440	414	430	470	434	422	398	496	392	420	396	370	426	444	402	420	358	442	446	450	368	388	438	388	394	426	444	370
					Foxred2-201_5	394	468	372	428	468	430	448	402	392	434	452	452	404	424	446	432	402	402	354	478	372	386	462	454	382	414	438	414	426	420	428	412	408	342	368	386	398	402	440	422	458	424	434	456
					Ccser2-202_37	424	450	434	448	356	426	424	404	420	456	402	424	450	438	426	448	478	344	436	470	390	444	410	456	420	384	374	392	442	414	444	428	426	452	420	456	414	412	442	426	432	454	372	426
					Slc16a7-201_9	400	392	376	432	422	464	474	378	452	402	430	430	452	416	418	450	380	376	410	460	390	424	394	474	348	298	364	394	380	486	424	424	434	418	424	470	416	442	466	452	448	372	446	416
					ENSMUSG00000051747.16_457	410	454	410	416	450	402	394	380	410	442	432	378	430	440	438	414	524	432	358	448	398	450	422	406	438	456	454	440	424	386	432	414	402	432	358	432	414	400	430	430	392	450	406	412
					Lrrcc1-201_33	372	458	450	418	426	344	418	392	398	420	406	392	420	440	430	436	476	412	360	412	358	354	450	420	400	432	360	444	438	412	378	414	380	390	388	424	386	418	438	388	398	400	404	444
					Fgfbp1-202_5	392	432	414	414	424	418	460	398	422	430	416	450	420	378	450	492	412	364	402	480	408	370	426	462	404	362	364	396	464	452	366	420	422	374	408	464	416	438	474	438	486	366	426	478
					Gfm2-202_21	422	394	330	412	400	428	452	404	440	368	444	352	382	388	380	396	440	426	400	430	402	434	360	448	388	410	430	374	364	398	432	410	428	406	412	410	414	416	414	428	434	378	408	352
					Pcm1-201_61	402	480	468	462	422	394	412	456	418	418	444	446	438	378	434	428	414	382	432	420	418	412	406	452	418	408	422	396	438	398	378	452	372	398	446	394	422	420	406	418	462	398	420	454
					Ptpre-207_57	436	370	382	342	384	376	394	392	418	350	424	364	380	388	360	404	490	382	388	446	346	394	384	468	388	372	374	356	314	390	346	374	370	384	376	394	406	410	360	424	406	416	408	416
					Hipk1-203_5	404	410	392	386	402	428	454	374	394	384	414	382	434	386	416	422	454	356	416	488	376	418	382	474	334	364	366	386	444	434	408	446	372	410	392	454	454	416	444	448	440	432	360	424
					Nyap1-203_9	444	434	460	410	452	442	400	424	444	412	462	398	486	446	384	386	418	456	446	436	420	424	394	388	432	430	460	482	378	452	404	386	476	436	414	454	426	444	392	444	410	388	456	338
					Mphosph9-201_57	452	456	372	360	374	348	438	382	364	386	382	392	446	410	360	400	502	402	416	418	384	450	420	412	426	392	388	404	384	380	414	366	386	434	386	388	460	428	430	414	374	440	344	402
					Plekhh1-201_25	408	462	446	438	420	416	362	450	394	414	434	378	438	458	404	376	496	446	432	416	400	446	392	432	448	436	408	412	412	394	400	368	430	442	418	400	414	328	390	420	394	426	412	370
					Pus7-201_25	424	360	432	434	394	424	394	446	436	392	434	404	436	400	388	378	468	416	404	428	388	374	416	474	422	458	448	414	426	410	376	432	396	454	416	392	448	464	386	416	432	394	428	412
					Eif3j1-201_53	450	446	444	430	432	394	420	440	406	416	410	438	406	434	448	454	546	414	362	476	380	448	426	464	442	430	424	410	418	400	402	430	388	452	408	474	454	470	426	432	398	450	432	438
					Pym1-203_5	424	438	414	472	474	428	402	370	434	462	440	418	480	492	408	406	464	464	430	402	436	496	402	368	472	462	476	438	444	374	490	370	494	474	406	404	424	366	418	410	458	456	458	376
					Scn1a-207_21	432	444	426	444	432	414	432	438	360	388	324	414	422	462	416	384	516	414	416	448	398	446	382	440	448	404	418	394	414	408	464	356	440	448	436	398	390	376	422	468	406	456	396	386
					Hcfc2-202_5	456	400	342	394	466	440	484	372	422	430	436	422	388	470	434	474	452	396	406	484	384	418	452	424	396	394	426	442	388	420	446	386	464	436	406	424	406	462	460	474	428	454	410	406
					Braf-201_41	428	430	452	428	448	416	454	432	422	392	414	430	408	438	374	410	526	410	388	424	414	386	410	448	450	442	412	392	392	386	344	406	400	448	434	390	436	440	386	436	410	442	434	462
					Hyou1-201_41	482	354	420	414	410	426	466	404	456	428	456	356	436	480	424	416	378	488	450	482	412	450	378	454	410	434	462	472	418	466	446	414	464	480	422	430	474	446	422	462	446	428	444	360
					Tmem30c-203_29	382	452	426	448	462	394	434	374	424	440	448	398	424	426	426	404	516	420	354	398	398	452	404	410	420	480	456	424	438	354	452	394	454	412	352	354	404	366	432	404	416	434	446	450
					Nfatc2-204_41	444	394	410	426	382	368	450	422	432	412	404	406	432	408	378	454	474	410	432	438	396	446	404	472	388	336	400	428	410	394	460	392	412	424	424	374	444	378	430	378	430	448	388	396
					Wfikkn2-201_21	408	396	390	446	418	436	454	426	418	400	470	410	462	444	408	426	376	440	414	484	394	368	438	490	360	382	430	432	422	464	416	428	414	432	442	438	418	440	390	428	428	386	438	414
					Olfr54-203_49	444	448	438	388	354	394	426	406	438	424	434	426	384	340	424	434	512	344	414	498	338	402	426	470	398	386	354	408	440	422	384	412	384	424	382	414	466	456	378	408	440	430	408	452
					Slc26a2-202_73	418	460	434	436	408	388	396	412	372	396	394	376	404	396	376	414	502	408	386	414	358	390	426	408	424	432	388	410	444	364	376	416	392	428	354	350	422	448	384	348	436	440	402	426
					Ero1b-201_25	358	444	426	416	394	406	430	450	420	412	434	454	420	378	384	418	424	402	402	454	440	384	372	450	378	420	414	356	414	396	376	378	446	384	422	390	370	374	406	428	418	386	390	452
					Ctnna2-205_25	400	444	384	358	358	350	402	420	442	412	440	408	416	336	398	408	472	334	388	474	404	404	428	456	396	370	354	352	440	384	370	404	402	370	358	384	400	386	408	344	414	410	430	426
					Ncor2-202_81	410	432	390	444	410	462	464	462	438	436	444	434	416	410	400	392	496	396	360	514	438	444	386	502	398	394	422	350	430	474	436	478	410	448	436	470	396	418	474	390	416	438	406	370
					Olfr985-202_9	398	448	380	412	412	386	448	404	450	392	436	370	414	414	388	402	480	422	308	432	404	422	444	448	368	378	410	402	378	394	436	404	464	372	394	384	402	348	438	420	396	384	400	398
					ENSMUSG00000043323.18_33	418	380	368	394	382	444	448	408	442	360	444	398	384	392	420	392	398	418	416	456	418	370	400	494	396	410	402	412	398	436	388	428	406	424	394	416	452	436	438	438	432	386	410	408
					Snx25-203_29	424	398	408	390	396	452	462	406	438	412	428	456	380	396	444	462	430	388	378	462	426	402	452	494	398	424	414	394	416	430	406	436	416	426	432	448	430	472	450	470	482	342	454	496
					Gm884-201_57	464	412	422	384	442	450	470	448	440	402	456	420	472	420	408	432	434	418	396	416	432	394	432	462	402	406	442	412	400	390	376	428	432	422	414	438	392	430	400	412	446	382	476	430
					Tecpr1-201_5	422	432	416	434	360	442	450	456	434	412	476	402	408	422	432	396	470	406	434	470	412	348	434	480	400	404	408	406	398	422	328	408	416	456	400	364	458	424	376	408	414	424	408	412
					Spata2l-202_9	466	402	402	388	402	412	426	418	426	388	456	358	392	434	372	416	456	422	408	434	382	420	386	430	452	424	438	416	430	376	390	362	402	456	386	354	474	412	368	404	446	420	400	388
					Nup160-201_5	414	422	362	422	490	406	360	302	426	448	444	420	458	488	458	414	418	384	384	444	436	458	484	376	412	414	412	478	458	414	458	422	450	426	376	426	398	430	478	436	420	412	408	446
					ENSMUSG00000075415.14_5	446	490	472	452	460	450	396	464	452	454	432	402	460	418	432	426	512	420	412	478	402	420	428	466	410	460	454	444	474	446	426	468	450	482	422	448	460	448	350	466	432	478	484	400
					Adam17-201_41	418	434	468	466	420	438	376	444	416	382	458	448	426	400	384	364	456	410	404	370	416	440	394	424	412	466	418	434	396	374	424	374	450	440	430	386	460	444	360	390	404	384	382	434
					Gad2-201_33	420	406	460	440	416	438	440	458	440	352	436	416	420	410	416	364	442	402	398	456	430	384	384	468	420	438	408	384	386	398	390	446	396	438	444	448	420	470	396	404	412	340	422	426
					Scaper-204_5	420	464	380	398	384	418	430	412	408	438	388	434	418	418	432	450	382	348	428	510	394	410	412	446	358	318	380	406	450	446	430	408	394	396	422	448	400	430	432	414	438	420	422	430
					Klhl29-201_49	414	420	356	408	424	428	476	454	456	382	478	468	408	406	466	454	392	414	412	456	382	418	458	498	402	396	398	424	404	452	412	454	396	306	406	442	424	456	468	428	410	400	450	448
					Utrn-204_25	404	474	442	438	442	424	356	396	422	456	444	410	440	470	384	416	488	462	422	356	422	480	432	342	484	494	480	448	428	388	444	432	434	460	398	430	428	380	390	410	366	458	460	390
					Ift172-201_29	340	410	360	418	382	420	442	420	440	358	446	408	380	390	436	414	394	382	376	466	412	418	408	460	376	430	416	410	346	430	382	446	360	340	444	388	380	414	436	410	436	396	424	434
					Ttn-201_333	428	456	340	442	404	432	412	360	410	408	466	392	394	464	422	426	498	450	336	456	392	420	422	402	438	460	448	452	402	414	434	404	452	394	360	382	428	412	396	402	442	374	436	360
					Slc14a2-206_9	426	460	428	432	450	386	470	470	436	476	378	482	460	424	424	444	416	434	418	466	420	456	418	480	364	410	438	410	434	430	490	432	408	422	466	434	442	400	464	470	472	416	424	446
					Olfr1256-203_49	434	434	446	396	380	380	430	410	438	414	418	380	438	420	356	364	476	402	360	432	368	416	384	446	396	422	436	374	376	402	396	386	434	458	348	410	432	426	344	424	390	428	458	402
					Smc1a-201_33	446	462	434	396	418	418	412	446	446	428	456	394	414	378	372	406	490	434	398	436	390	408	400	468	430	414	378	424	434	392	368	368	454	382	404	360	426	388	362	392	446	440	444	402
					Tgfb1i1-203_21	458	480	364	384	406	418	396	434	422	460	442	462	424	408	432	454	466	388	434	476	398	454	442	408	422	390	396	436	472	442	432	414	420	380	400	400	430	412	422	432	410	450	438	382
					Elavl4-203_29	448	396	440	450	330	440	410	478	422	418	446	452	398	382	398	422	462	356	424	400	402	426	424	472	414	384	372	398	442	434	362	414	390	452	428	360	454	436	402	410	462	402	410	448
					Eml5-201_21	458	442	416	384	430	422	418	434	388	388	414	406	440	438	392	410	472	432	416	404	388	456	384	460	430	408	422	424	358	390	426	396	430	408	414	414	448	418	396	456	406	432	434	412
					Etf1-201_29	442	378	352	370	452	414	452	298	402	374	446	404	434	404	430	446	428	406	400	462	400	368	416	436	320	392	396	444	432	426	410	432	364	390	352	460	416	472	438	410	444	400	392	436
					Gramd1b-204_69	378	350	378	430	462	462	474	394	482	336	490	410	452	478	458	444	360	452	428	492	444	444	404	506	446	410	420	478	364	486	432	458	482	450	438	488	364	458	470	486	426	396	456	408
					Pcdh19-202_81	418	432	440	384	402	378	394	412	404	404	438	406	434	338	386	422	516	368	386	428	342	358	404	480	420	432	422	382	408	384	398	404	350	442	372	406	398	432	372	390	426	400	424	444
					ENSMUSG00000032396.18_5	426	380	416	344	384	410	392	450	370	354	388	410	374	392	418	358	508	396	422	440	364	432	416	444	416	364	392	394	396	398	370	390	366	386	414	404	444	446	400	426	400	404	368	434
					Gsdmc3-202_9	380	412	390	460	444	480	454	434	430	340	466	408	416	424	446	402	410	432	380	446	424	362	410	492	422	440	422	442	356	448	358	440	448	394	456	404	374	394	420	452	478	366	436	422
					Pde7b-206_9	414	450	404	406	408	428	418	414	420	394	462	410	420	424	404	420	502	406	386	422	414	410	388	454	432	416	402	386	412	412	396	428	446	410	416	408	382	442	400	368	416	452	430	428
					Col26a1-201_21	394	454	390	424	426	466	422	382	416	466	434	464	426	442	436	414	452	468	408	476	472	478	444	394	432	442	444	418	462	450	462	454	432	412	416	434	398	394	462	460	426	444	432	456
					Vmn1r169-205_5	466	418	414	444	436	376	384	440	418	420	460	400	460	434	344	426	468	440	398	374	398	396	392	396	444	438	452	452	456	392	400	402	436	448	392	364	478	452	338	388	424	396	444	416
					Serpinb6a-201_9	440	488	446	398	412	378	424	402	428	450	400	394	454	438	390	410	534	442	440	418	412	414	454	398	456	432	412	428	448	408	434	380	398	428	356	408	426	430	434	422	374	470	418	392
					Pnma2-201_5	476	452	422	412	382	426	452	468	400	390	416	432	428	386	434	450	528	400	474	474	384	428	414	472	410	400	360	422	450	430	384	442	380	410	426	454	486	404	400	474	450	450	428	472
					Aldh1l1-203_41	408	442	386	326	384	356	416	360	400	400	450	384	426	392	360	382	520	316	426	402	358	354	408	414	372	384	390	396	404	376	372	348	406	422	328	396	350	396	420	394	412	450	398	426
					ENSMUSG00000062075.14_25	434	328	344	416	472	442	472	364	466	382	504	418	444	482	450	454	386	454	460	458	434	476	442	494	388	394	448	442	390	494	468	440	474	426	422	478	412	444	484	512	448	418	426	442
					9530003J23Rik-202_9	462	444	452	418	414	408	394	462	432	402	474	418	414	412	352	420	402	404	362	436	418	380	410	488	406	386	398	450	438	436	378	444	434	426	402	436	436	394	382	370	470	410	454	424
					Tbc1d24-208_21	442	482	438	472	402	454	438	440	430	400	482	388	440	396	436	408	432	432	434	406	424	434	412	500	416	400	416	416	374	466	400	464	446	378	468	424	446	416	424	430	440	396	448	414
					Mapk8ip3-202_5	416	454	446	452	444	434	350	458	402	422	436	414	382	430	388	380	516	408	418	376	416	412	420	394	468	472	432	428	442	376	392	408	398	470	400	398	468	424	366	404	434	440	414	428
					Map1b-201_5	380	420	466	408	394	378	436	424	412	400	426	416	400	426	392	392	512	412	374	416	420	394	406	454	420	428	400	390	384	380	338	378	400	452	416	432	408	426	408	424	396	426	398	430
					ENSMUSG00000070327.15_45	422	476	360	412	406	420	452	438	434	386	428	434	424	338	374	436	462	378	384	416	372	436	420	456	398	420	408	356	400	374	420	356	392	378	392	352	434	370	380	410	470	430	424	452
					Alpk3-201_61	446	392	406	406	424	462	460	404	458	374	474	478	424	414	456	424	390	380	434	494	428	386	420	508	372	424	450	426	394	466	408	474	366	434	440	470	428	468	436	472	472	424	448	438
					Wdfy3-201_97	398	432	332	402	424	412	468	390	428	434	440	418	406	384	414	444	378	392	366	432	406	422	444	500	410	384	430	376	418	416	420	402	386	424	408	420	402	442	456	440	488	384	428	450
					Ttc16-207_5	420	464	400	426	358	426	458	442	386	406	380	414	372	398	410	402	496	382	438	406	420	448	404	454	410	404	366	372	398	412	402	392	426	444	402	370	458	382	406	402	436	476	394	398
					Ankrd12-201_45	406	408	426	430	416	402	428	438	388	380	400	428	404	420	384	360	418	422	416	458	436	434	340	476	358	404	410	394	368	418	434	436	370	432	438	400	446	398	440	438	418	344	410	404
					Wnt8b-201_25	410	452	444	468	446	458	374	414	452	428	464	402	448	436	442	388	392	456	418	396	452	382	388	454	416	458	438	444	414	448	412	422	468	454	456	438	436	440	396	420	396	394	448	350
					Asxl3-202_85	406	424	474	462	454	400	400	400	388	412	422	378	434	426	438	362	488	438	386	442	402	416	368	444	424	444	464	436	414	426	422	398	440	446	412	452	392	378	422	434	402	410	416	418
					Rhot1-204_9	460	380	398	374	394	444	424	456	416	356	438	428	442	416	428	420	430	408	442	366	398	398	364	454	418	384	430	434	432	442	440	400	440	408	434	412	474	408	394	460	442	424	452	400
					Olfr901-203_21	404	442	382	400	394	352	410	358	374	368	410	358	422	402	410	388	486	392	410	392	394	364	416	408	410	382	380	356	396	354	416	384	404	418	376	362	420	392	418	406	360	422	342	404
					Slc25a37-201_41	438	450	430	414	410	404	420	432	428	412	438	386	436	458	370	400	504	448	412	386	400	464	410	408	468	444	450	424	406	378	442	386	412	442	386	362	470	446	410	408	422	418	412	396
					Sde2-201_33	379	381	343	375	337	339	373	325	359	347	381	343	379	347	367	383	435	345	371	415	371	385	355	419	323	345	337	339	359	363	351	379	353	353	351	387	375	363	401	371	383	415	327	363
					Dnmt1-203_45	434	380	344	386	438	440	474	376	428	392	420	452	440	396	382	452	402	388	404	484	380	404	440	462	374	342	396	422	412	454	426	398	364	376	380	426	440	454	434	434	412	426	410	424
					Il36rn-202_9	476	436	454	454	436	414	416	404	382	426	426	392	470	496	394	418	448	474	434	396	446	458	392	428	488	444	444	486	466	368	464	348	494	472	398	386	464	374	404	432	446	444	460	392
					Barx1-201_5	436	402	436	476	458	452	376	428	396	392	460	440	438	462	418	396	390	452	448	398	452	402	400	468	462	456	464	470	448	434	376	422	478	408	446	428	460	402	388	468	454	392	476	412
					Lgals12-203_9	432	434	454	398	380	398	374	462	394	428	428	374	416	406	404	400	474	396	430	458	402	378	404	462	440	426	404	426	470	400	368	424	424	462	398	438	426	384	350	382	414	448	422	430
					Olfr918-202_25	420	452	356	360	424	416	474	352	422	440	430	422	406	372	396	424	450	390	372	438	344	462	406	454	404	402	418	402	410	428	448	380	432	394	388	436	406	392	450	454	422	382	442	392
					Pkd2l2-202_9	386	420	360	382	404	388	430	318	434	380	406	400	422	438	362	354	474	398	380	436	424	404	370	434	394	394	430	410	376	386	388	340	436	376	380	392	322	350	426	408	398	430	434	410
					Lrrfip1-203_37	407	385	387	383	381	409	379	429	371	295	425	395	373	373	393	407	479	371	385	393	367	339	379	431	389	401	425	373	397	359	369	421	357	405	385	385	443	397	363	407	407	375	409	413
					Tpd52-205_9	456	424	454	384	392	388	468	442	398	436	400	410	416	358	392	424	480	410	384	456	426	406	376	484	388	418	376	398	410	396	420	418	420	456	402	418	446	418	402	426	432	464	388	428
					Vps8-206_29	390	386	346	378	408	402	418	378	434	358	434	400	402	432	452	440	438	364	428	484	398	416	420	418	340	376	402	412	400	432	386	400	432	366	372	422	408	462	454	456	406	412	400	462
					Lsm14b-201_5	382	472	456	468	442	390	414	420	374	432	376	462	402	456	458	394	438	424	408	448	406	418	424	426	420	434	418	412	442	406	440	440	414	440	440	426	380	422	444	450	440	456	396	456
					ENSMUSG00000037624.16_33	432	464	428	370	424	344	404	390	360	388	408	392	430	412	350	418	542	412	400	336	370	414	398	394	440	448	432	426	424	372	388	386	382	434	360	368	442	466	388	406	408	408	366	420
					Kcnmb1-201_9	394	362	408	412	426	408	436	416	436	344	446	426	380	422	456	380	472	410	388	456	408	352	430	466	426	444	416	412	382	408	360	432	368	426	366	422	398	448	406	430	418	350	396	456
					Grip1-205_37	450	436	444	424	434	472	482	454	466	460	460	486	450	414	480	478	428	408	454	494	432	476	446	522	408	404	422	470	460	500	444	504	414	448	482	498	464	486	482	476	504	472	436	440
					Fgf22-203_5	412	412	370	452	358	392	424	422	396	386	412	402	444	414	402	392	468	390	418	428	394	358	418	460	444	422	426	392	422	380	402	402	398	414	418	350	466	432	388	434	444	406	380	436
					ENSMUSG00000070280.14_21	456	466	486	506	462	480	348	460	402	438	436	464	454	444	456	366	460	446	444	412	456	402	428	422	466	508	512	454	470	418	382	456	452	462	476	408	472	418	382	464	482	414	496	440
					Hnrnph2-204_21	470	482	412	442	476	406	382	302	348	456	426	402	438	480	422	464	520	406	410	414	414	446	480	316	420	448	448	450	452	370	486	360	414	444	350	404	452	452	412	446	424	476	380	410
					ENSMUSG00000050447.16_21	374	464	440	488	424	452	370	452	442	434	460	450	440	428	454	372	530	450	336	442	426	432	396	492	390	452	414	408	374	438	406	450	452	462	438	454	398	386	370	428	398	448	448	400
					Pcdhb21-201_37	446	398	406	422	396	416	392	462	436	384	462	382	450	336	358	414	460	400	398	420	396	398	386	470	402	422	414	376	444	390	386	412	400	436	414	378	468	368	360	400	480	378	398	414
					Ccdc187-203_41	386	414	460	406	408	354	418	410	430	418	428	364	400	396	446	384	504	418	384	448	356	412	416	450	378	440	430	414	338	408	386	410	420	374	360	366	402	424	424	418	402	418	428	408
					Msc-201_5	430	440	438	450	458	418	360	384	444	476	454	434	484	456	422	424	510	474	378	400	438	474	412	340	464	488	488	482	484	382	456	372	418	488	404	386	462	438	418	384	420	474	424	402
					Zfp112-201_21	426	370	426	432	426	394	400	412	380	382	430	390	446	450	414	378	458	460	422	410	418	438	378	456	450	436	446	406	416	406	438	362	408	446	442	384	428	392	416	424	370	434	400	390
					Prkca-201_21	412	406	438	422	350	412	424	440	430	340	410	422	430	396	424	336	484	398	382	446	398	388	396	450	440	430	404	352	384	412	388	370	404	404	402	402	432	386	396	428	432	390	418	404
					Kat6b-204_61	426	490	442	432	468	406	378	422	400	410	410	420	430	424	416	426	510	422	364	424	396	446	436	410	412	430	372	416	428	370	430	410	428	440	422	406	442	420	402	422	396	450	418	418
					ENSMUSG00000051747.16_485	478	358	430	488	464	464	440	434	488	418	460	418	488	448	416	438	312	464	476	420	466	438	400	466	446	454	450	482	434	446	458	422	480	426	440	450	440	418	400	426	462	380	478	392
					Tdpoz3-201_5	408	458	404	420	440	412	376	410	434	446	434	392	444	442	438	404	524	412	402	426	388	432	414	394	430	460	462	428	436	394	400	406	446	450	358	450	406	432	446	408	422	470	432	410
					Tctn3-202_5	440	338	438	356	430	358	460	376	408	364	420	382	396	408	424	444	518	404	372	462	386	382	416	476	430	398	372	394	394	418	384	430	400	364	354	416	422	468	414	412	410	408	382	418
					Atp2b2-203_45	422	442	394	434	458	480	444	444	406	424	442	444	418	456	450	460	438	380	376	492	444	426	438	414	404	408	404	428	430	426	416	450	406	444	406	448	454	434	468	450	426	450	424	422
					Herc2-203_73	340	464	444	404	372	352	390	430	396	448	412	370	382	366	412	376	514	402	382	448	400	396	406	478	426	416	380	398	412	436	414	404	424	370	374	418	358	348	462	404	366	468	428	378
					Ncam2-202_9	430	382	476	402	454	382	388	450	424	374	408	398	422	440	398	414	486	430	428	412	394	400	414	452	422	420	416	402	412	430	406	382	422	428	394	448	444	428	428	450	406	436	468	394
					Olfr1295-201_9	444	412	368	390	438	410	438	420	442	376	454	418	406	420	440	436	418	408	408	460	406	434	398	474	412	408	464	398	400	394	392	406	408	410	424	438	428	450	404	484	472	360	432	446
					Nf1-202_9	434	358	402	422	440	382	420	420	398	344	452	410	432	384	372	430	442	404	404	378	410	358	418	470	428	380	400	390	440	382	378	396	396	390	418	376	436	416	350	430	414	384	454	396
					Zfp410-201_5	432	430	344	382	390	386	456	364	388	414	390	388	380	424	412	414	470	384	394	492	364	438	450	444	402	338	360	394	408	444	432	332	416	408	360	402	440	402	434	446	416	436	340	380
					Prkx-201_5	420	444	392	420	468	396	390	360	392	468	392	440	480	520	480	402	444	442	436	472	460	484	484	394	450	430	446	450	418	438	500	438	486	466	414	440	386	420	448	466	360	492	424	450
					ENSMUSG00000006920.15_33	384	394	346	412	452	418	390	336	398	394	406	420	430	458	458	370	490	428	414	480	442	428	454	382	414	434	436	418	420	398	442	408	452	414	364	418	384	422	466	452	390	460	360	446
					Bahcc1-202_45	476	480	440	390	468	354	442	392	356	442	428	376	446	454	396	470	546	426	436	436	394	462	462	400	452	452	420	414	474	328	448	400	380	448	390	412	460	436	394	432	432	458	414	380
					Dld-201_9	468	386	418	422	408	430	446	436	424	384	416	408	408	396	398	414	458	432	420	434	418	414	342	476	414	418	364	438	426	422	392	422	350	446	442	424	448	450	392	424	436	440	398	434
					Kif13a-207_9	438	458	412	416	432	368	398	376	388	420	418	368	440	444	346	426	544	388	402	344	392	406	448	414	440	466	432	424	464	366	400	394	440	456	338	368	478	458	336	390	420	416	374	452
					Nsd1-207_97	392	464	490	444	390	424	372	464	420	408	422	354	418	440	458	396	502	412	400	374	414	380	420	450	384	438	402	420	398	388	378	418	426	432	426	398	432	430	388	418	396	432	410	366
					Fezf1-201_9	428	420	456	428	442	404	394	388	402	420	442	374	410	460	364	416	512	434	406	364	422	424	412	350	476	472	448	394	428	346	452	388	430	460	366	386	444	390	374	410	430	438	414	406
					Rs1-201_33	416	478	408	390	434	394	398	406	396	434	404	456	404	422	470	402	482	384	404	436	392	414	432	366	396	390	342	418	440	416	424	398	416	402	402	388	424	430	424	470	392	460	406	390
					Hfm1-202_49	370	432	418	432	414	452	384	424	410	370	420	416	392	420	416	384	384	406	360	398	414	376	420	452	386	420	402	392	382	402	362	436	380	406	394	424	408	416	356	398	438	316	400	404
					Myh7b-201_21	380	408	388	432	422	436	400	392	404	354	464	366	412	388	430	370	426	394	390	438	388	392	398	468	422	410	406	400	394	382	358	430	378	388	394	378	382	424	418	412	462	340	414	426
					Map3k2-201_73	464	336	352	414	420	432	466	442	430	336	492	408	458	426	372	430	400	412	420	430	402	440	382	484	412	408	426	420	354	444	414	382	436	418	426	402	394	412	416	454	460	412	412	408
					ENSMUSG00000030591.18_5	460	438	440	436	422	424	418	450	416	334	398	408	416	418	422	386	476	438	404	456	414	432	376	448	458	398	390	420	382	408	394	396	418	360	384	420	436	410	422	392	430	402	430	408
					Phf20l1-203_61	400	400	474	486	414	448	360	418	460	422	468	456	440	430	368	370	460	420	424	426	434	414	408	368	420	430	454	414	422	410	438	422	420	460	420	362	434	390	416	368	450	428	432	438
					ENSMUSG00000116184.2_9	476	484	460	448	476	412	434	384	384	460	418	396	458	500	442	418	498	450	442	362	438	454	466	366	480	470	454	466	468	400	466	414	442	500	400	382	468	464	454	418	440	468	406	408
					Mastl-201_29	370	478	440	448	424	418	402	418	402	400	424	416	416	440	406	402	528	424	356	424	400	410	400	424	442	464	478	410	416	374	372	434	408	424	392	400	388	428	410	418	434	418	460	408
					Dsp-201_29	380	476	404	452	368	392	418	402	408	420	446	380	430	400	370	406	488	416	380	390	412	372	442	408	424	420	394	386	428	362	370	412	432	424	410	332	354	380	412	332	432	406	444	422
					Tm6sf2-201_9	436	414	414	396	394	422	452	420	466	382	474	446	362	414	438	408	460	362	368	482	416	384	432	490	394	392	406	422	410	448	360	440	356	438	402	444	430	460	444	436	474	362	452	436
					Rbm8a-206_25	384	466	376	378	402	418	430	410	440	394	422	404	390	396	416	402	490	386	388	450	368	392	404	448	366	344	366	388	392	378	366	414	418	372	354	374	434	398	418	430	438	440	434	404
					Zfp438-201_9	388	476	404	392	404	322	434	398	402	406	406	366	418	394	360	408	504	430	348	432	408	420	378	448	398	442	374	376	412	378	418	372	428	406	364	358	382	374	386	404	362	420	402	438
					Slc17a6-201_25	416	416	424	450	388	402	410	474	400	410	372	436	418	442	438	410	504	398	438	440	434	436	378	468	432	362	420	398	404	462	436	408	408	460	476	472	422	414	438	440	374	442	396	396
					Cyp11b1-201_25	430	500	428	450	470	420	394	420	370	460	418	446	430	448	472	438	486	436	388	468	392	464	458	374	398	404	448	410	470	398	468	422	422	416	434	426	436	414	430	418	430	462	402	414
					ENSMUSG00000029422.16_37	450	408	458	406	492	426	506	430	418	454	452	502	482	454	494	504	356	430	470	534	402	458	484	474	396	422	444	448	462	502	466	470	402	410	454	516	454	486	518	502	470	436	414	516
					Fmn1-201_21	398	396	376	376	420	382	458	398	418	374	442	420	396	382	434	414	404	346	418	458	386	418	390	466	352	348	334	400	406	474	380	420	404	370	412	440	372	446	432	432	398	382	404	408
					ENSMUSG00000042589.19_33	392	426	412	400	408	394	414	402	446	396	414	426	358	390	434	430	476	364	364	450	396	424	422	484	342	420	426	408	378	382	368	420	402	426	380	412	398	410	422	446	442	406	420	442
					Derl2-206_25	416	446	348	406	374	364	456	356	364	436	430	404	458	438	406	436	486	412	426	438	418	436	408	372	414	388	408	420	426	418	448	352	414	440	370	398	380	378	448	390	418	462	402	428
					Amer1-201_57	400	420	428	420	426	370	402	406	344	426	358	406	396	436	442	398	466	380	388	432	404	452	426	424	408	370	388	410	426	414	446	416	406	434	368	442	396	394	428	456	396	396	410	430
					Zfp12-203_33	418	388	414	454	382	418	450	424	436	342	468	418	412	374	372	366	396	428	428	436	412	438	350	436	446	430	418	392	392	440	428	378	364	426	442	346	428	362	440	404	466	366	430	332
					Chd2-203_73	428	460	392	416	454	410	364	400	416	454	390	426	448	512	480	414	520	458	430	428	418	468	502	358	428	416	426	440	426	410	476	382	472	426	388	396	406	426	458	476	336	494	398	394
					Dhx30-212_41	398	456	402	388	394	414	462	404	408	426	406	418	388	410	376	400	500	394	376	436	422	410	386	450	404	414	382	364	408	376	426	398	376	426	384	408	374	412	446	436	358	432	378	416
					Ttc14-203_41	448	394	428	390	394	402	412	434	408	366	356	346	416	406	400	412	490	408	410	434	408	398	406	472	426	390	358	432	392	420	388	388	438	400	418	444	432	414	366	428	402	430	410	384
					Tas2r108-201_9	454	454	410	380	370	386	418	414	356	384	386	368	460	436	410	396	496	402	424	404	348	436	428	382	430	414	406	398	368	384	402	360	438	418	406	366	440	446	410	432	408	442	362	378
					Slc37a2-201_45	422	388	412	394	424	432	378	398	398	384	424	374	406	386	406	428	432	370	396	426	398	378	388	494	384	364	396	416	426	416	378	440	406	450	380	424	438	448	396	400	454	376	422	408
					Adcy10-202_37	440	460	418	426	402	400	400	394	382	440	482	410	398	414	382	408	518	414	400	338	398	408	426	428	438	432	450	372	422	382	402	436	394	452	398	366	452	414	398	402	444	438	418	480
					Pikfyve-201_61	402	436	436	384	360	352	412	394	366	390	424	384	438	438	346	364	510	430	388	400	392	386	394	418	456	408	446	384	368	380	432	356	420	450	364	386	390	398	410	406	340	434	354	402
					Dut-202_5	432	446	424	392	406	428	430	422	360	374	426	392	402	456	376	386	522	450	382	422	396	440	426	470	458	456	452	402	384	386	420	392	400	404	384	394	446	432	346	426	400	384	390	422
					Specc1-202_65	400	394	396	426	428	448	448	446	398	410	424	410	408	432	464	402	406	410	412	464	378	422	446	478	344	366	410	424	410	424	410	424	404	370	418	432	450	440	440	478	418	418	432	434
					Rabep1-203_21	420	386	376	394	430	464	430	446	444	332	440	426	398	368	376	406	436	396	444	406	410	432	378	470	398	406	392	400	396	414	400	402	418	406	448	404	438	398	404	440	462	386	424	362
					Potefam3e-201_21	386	456	382	420	418	390	372	402	440	430	440	410	434	430	384	374	506	390	358	432	366	418	330	438	396	434	424	402	416	414	396	428	416	424	370	396	402	406	426	378	412	438	432	408
					Tnfrsf10b-201_9	432	436	388	388	398	378	444	354	400	374	424	372	416	432	424	424	454	370	384	414	354	398	400	426	352	370	418	394	354	414	382	360	358	382	378	376	410	420	426	438	396	390	382	470
					Anapc7-203_29	428	422	446	436	404	430	386	426	452	356	414	402	462	386	398	368	440	414	414	428	380	410	394	444	414	406	402	366	408	420	394	378	424	436	402	392	436	430	366	378	460	346	426	406
					ENSMUSG00000020696.19_29	410	470	464	434	416	424	366	452	410	384	408	386	430	408	394	408	454	434	390	416	414	370	412	458	444	416	436	448	438	394	380	418	442	400	428	388	418	396	338	392	468	406	448	410
					Ndst1-202_53	402	416	384	412	388	366	422	434	380	366	452	396	412	386	344	364	460	406	412	352	396	394	382	418	416	410	394	382	378	354	358	364	416	376	392	314	412	388	394	406	372	390	342	420
					Tmem80-208_5	414	416	412	392	422	406	424	402	436	394	462	402	410	358	432	428	486	406	410	464	388	360	400	468	428	398	400	374	428	398	386	398	414	408	386	404	426	436	414	392	440	418	420	444
					D430041D05Rik-202_65	456	390	342	404	496	430	440	360	386	416	438	440	438	464	466	430	448	422	440	476	412	474	460	396	408	438	442	468	450	440	458	404	444	410	380	450	424	454	508	486	412	446	352	432
					Slc8b1-202_9	370	438	406	404	386	378	414	376	398	384	450	402	408	390	414	414	478	402	378	442	394	348	402	456	432	418	376	414	402	408	390	422	394	396	406	408	396	416	388	404	386	404	378	414
					Snd1-201_5	452	448	426	402	410	414	426	434	428	408	436	364	422	468	424	434	514	452	426	394	416	428	426	422	454	438	484	440	416	420	470	382	426	458	414	398	442	390	434	472	428	426	476	422
					Rasl10a-201_5	428	380	370	372	408	446	470	438	436	374	476	420	326	422	478	436	452	410	450	498	434	450	444	474	406	418	358	406	376	450	406	428	410	390	418	438	384	448	474	464	406	430	418	476
					Specc1-214_21	454	402	450	478	514	502	438	452	466	408	480	486	458	432	494	422	344	466	430	458	468	446	408	492	440	458	478	452	442	454	428	474	444	446	478	460	452	462	446	488	512	366	486	420
					Lgi3-201_29	398	452	396	408	398	352	412	392	380	424	384	428	380	432	406	390	484	376	396	426	428	426	410	464	392	374	410	406	424	414	424	406	412	440	378	452	412	400	434	438	376	426	416	418
					Clcn7-206_33	442	502	458	442	394	480	474	504	394	446	422	450	366	372	472	488	438	378	500	528	438	400	426	474	378	448	368	396	500	464	430	460	400	448	450	436	466	410	464	452	488	488	368	494
					Atp9a-203_33	412	438	354	414	370	478	458	344	476	428	466	436	412	488	454	350	484	452	402	468	450	466	402	402	458	390	408	408	372	448	444	404	462	456	420	396	366	384	474	412	408	468	448	394
					Snrnp48-201_5	438	408	430	428	452	462	366	418	378	356	418	372	424	444	446	394	470	406	426	428	414	410	376	464	450	416	440	454	402	420	410	440	442	414	420	448	406	418	420	452	418	388	384	388
					Slc15a5-206_9	368	450	390	406	376	414	458	400	432	414	396	440	410	322	436	400	422	354	402	488	426	368	442	436	384	388	348	372	400	434	362	436	382	408	410	434	382	408	426	436	438	432	428	460
					Ndst1-205_9	386	458	450	424	430	412	438	392	356	438	442	458	370	426	464	448	458	394	376	462	428	418	424	438	394	414	420	406	394	444	446	454	350	442	422	468	440	454	470	444	440	422	408	458
					Akap13-203_5	444	418	448	422	390	452	414	478	420	432	472	438	410	408	366	404	486	408	416	414	420	420	362	476	400	442	414	426	408	404	380	448	406	460	452	430	450	434	408	436	470	432	408	422
					ENSMUSG00000018474.19_37	430	476	450	424	432	376	386	388	362	392	418	402	382	450	426	446	528	412	386	384	390	434	434	398	430	394	412	424	416	344	406	372	404	420	360	384	434	420	362	412	408	456	384	454
					Katnal1-201_5	438	458	448	444	404	450	502	458	424	456	472	486	390	390	454	476	386	346	480	510	452	438	438	470	344	372	382	376	438	480	418	486	388	430	464	454	462	446	472	476	474	454	420	458
					Prkacb-201_25	458	456	424	452	438	398	414	374	354	434	450	372	414	474	426	400	512	466	428	316	462	472	464	412	470	456	500	428	470	376	474	412	460	456	402	330	478	384	414	468	396	444	434	426
					Olfr1211-204_9	374	414	390	446	444	454	422	400	446	340	498	374	382	390	462	370	418	424	404	458	416	386	394	512	404	420	416	424	374	446	308	432	446	334	418	428	354	420	450	454	466	338	420	426
					Wnk2-207_9	472	472	468	410	464	422	414	406	432	434	434	370	482	442	432	460	524	456	384	442	394	460	450	404	446	440	450	452	452	410	460	428	458	454	382	442	476	444	404	438	428	460	442	378
					Il18r1-206_5	380	470	420	368	432	428	394	448	420	400	370	400	392	426	442	368	488	424	408	462	406	426	404	442	418	376	384	382	348	464	424	414	442	408	416	442	366	402	432	414	368	456	424	370
					Fxn-201_9	404	440	428	458	410	488	460	478	408	410	408	410	326	436	504	444	464	406	454	494	480	448	434	472	346	390	368	366	396	448	416	470	448	472	456	468	416	426	492	464	458	452	414	400
					Kpna6-202_9	438	446	342	344	362	436	466	372	418	432	462	432	426	422	422	422	448	408	358	462	364	462	406	402	382	346	422	404	420	428	434	360	418	410	384	394	390	358	476	446	430	436	416	386
					Glis3-202_5	430	458	390	412	426	372	420	448	414	418	452	454	386	394	472	444	406	364	404	502	404	412	452	492	354	426	400	376	462	468	374	448	402	364	376	458	418	442	462	440	414	392	442	458
					Atp2b3-202_33	448	494	452	450	488	428	430	420	402	438	420	424	368	464	450	416	502	410	384	450	438	474	464	454	428	456	482	446	420	410	428	446	452	430	376	420	456	462	422	444	472	444	428	396
					ENSMUSG00000019944.15_45	384	396	364	400	362	380	404	400	340	392	386	354	382	404	452	348	470	348	398	432	402	434	356	378	388	354	362	390	378	392	402	388	386	392	418	426	408	418	466	426	364	400	342	386
					Kdm5a-201_97	394	406	374	386	412	356	356	404	350	410	404	370	406	436	410	360	504	408	398	434	386	438	400	462	416	412	428	388	422	360	422	410	446	414	354	432	386	398	422	432	364	452	370	408
					Pacs1-201_33	392	442	396	424	384	376	386	426	434	414	460	406	392	420	386	386	482	404	360	428	390	404	352	450	406	444	406	428	422	414	392	382	418	442	370	364	410	416	384	374	414	394	442	378
					Acadsb-202_25	366	410	358	396	300	382	416	408	392	396	404	408	416	398	392	344	446	398	390	422	392	370	376	428	356	318	350	356	304	394	386	338	390	386	390	358	390	362	432	394	390	380	348	356
					Mff-201_5	414	398	448	454	404	466	376	478	446	430	480	432	418	402	372	400	440	422	416	432	440	410	432	420	412	444	440	434	410	418	384	410	434	436	440	396	402	410	398	394	462	390	458	418
					Lgals3-201_5	422	420	382	342	328	380	466	388	422	404	398	356	430	418	410	432	502	370	416	460	360	424	410	426	360	332	370	424	406	440	418	342	438	404	368	372	450	394	454	436	388	440	406	378
					ENSMUSG00000058883.17_25	384	448	406	438	366	408	420	424	446	386	434	408	322	326	362	396	498	374	404	398	418	398	410	484	386	406	344	362	370	426	350	412	360	370	394	400	382	388	436	372	360	422	386	430
					Olfr290-201_29	394	472	444	432	394	390	466	470	426	428	450	446	406	380	412	478	404	358	428	480	424	406	382	504	370	412	382	380	470	446	398	448	368	402	404	428	378	396	418	414	456	402	402	446
					Pknox1-202_5	380	402	382	456	436	450	428	436	444	394	442	400	422	432	446	414	346	426	416	446	434	380	408	490	426	432	436	420	388	450	382	460	456	416	442	430	390	446	462	468	468	338	414	388
					Cep350-204_89	388	458	434	422	442	354	438	402	424	384	444	420	440	414	438	420	452	422	366	398	400	404	422	460	410	420	394	410	416	386	384	428	396	424	398	426	384	460	426	400	446	382	434	464
					Ugt2b38-201_5	428	374	438	424	334	430	424	424	444	334	456	464	424	398	382	380	472	392	450	456	404	432	390	442	388	354	384	392	340	432	426	402	400	426	452	390	442	404	452	404	422	380	376	372
					1700010I14Rik-203_9	442	424	402	386	438	394	466	344	404	456	454	422	442	464	410	456	516	430	348	420	380	444	424	388	432	432	436	424	482	384	486	374	394	388	376	392	436	378	440	424	416	430	448	402
					Pax6-207_25	416	422	416	436	404	430	462	422	406	416	436	404	430	420	418	396	452	412	422	360	422	432	406	446	394	380	430	410	386	430	440	392	470	424	454	358	422	392	412	464	446	438	434	418
					Steap2-202_21	402	438	322	366	410	364	432	356	376	350	444	360	424	422	394	412	498	410	394	404	408	416	444	424	450	376	404	408	376	354	398	378	436	400	394	360	386	420	386	438	424	394	374	412
					Pank2-204_21	430	390	378	414	424	438	506	414	466	362	472	394	420	460	440	440	416	424	378	452	394	456	404	488	396	356	442	434	336	450	460	420	440	414	440	448	398	440	462	482	434	388	426	456
					Lmbrd2-204_73	424	448	398	402	396	414	368	392	442	432	498	424	450	362	376	352	476	436	434	406	422	416	394	464	398	450	426	382	410	402	390	420	436	408	384	402	394	370	372	412	442	426	424	426
					Shisa7-202_33	430	470	444	440	454	392	434	436	420	444	390	456	428	422	446	426	462	374	408	472	420	436	436	460	410	422	398	410	434	408	440	438	390	448	436	452	414	432	434	406	444	444	450	446
					Dmxl2-203_65	426	454	448	456	420	428	390	454	410	406	424	336	392	436	416	384	488	446	376	382	404	390	394	462	432	422	398	418	376	434	418	416	436	432	408	400	408	408	400	418	372	400	422	386
					Crtam-202_33	308	450	448	464	450	392	466	432	384	424	422	432	438	410	456	406	450	432	398	482	452	378	448	484	410	474	430	394	402	414	408	438	408	378	436	436	332	330	482	460	438	402	440	434
					Mdga2-201_85	420	392	398	406	344	420	450	426	444	344	440	396	400	324	394	388	466	370	424	426	386	416	366	498	422	354	312	364	378	418	386	368	410	400	394	376	406	368	420	382	416	422	402	350
					Slc30a7-201_41	370	456	434	416	442	360	394	426	316	418	402	396	418	458	432	380	468	404	438	444	370	444	414	456	364	378	408	404	422	414	460	414	406	408	414	422	358	382	422	460	400	448	346	424
					Trdn-208_25	360	464	436	410	432	414	430	452	410	420	438	394	396	384	430	420	500	378	358	468	406	390	454	464	368	454	426	404	456	392	390	408	388	386	406	418	420	402	424	410	470	410	426	498
					Tanc2-202_89	424	448	430	366	402	430	444	412	442	420	404	414	372	382	428	454	490	338	374	474	408	416	408	496	354	338	366	410	406	424	386	408	414	408	388	422	414	432	446	412	426	424	394	402
					Nol7-201_5	460	490	456	472	486	442	368	452	398	448	396	406	452	458	462	378	488	452	434	408	422	464	426	446	466	478	494	466	470	430	462	456	460	462	446	466	414	384	404	474	444	482	462	408
					Wt1-201_5	444	408	424	416	386	432	406	470	428	388	416	392	424	402	402	386	524	414	444	412	394	398	430	438	402	404	402	396	388	420	380	406	392	440	422	404	450	406	442	378	440	402	370	478
					Cyp4x1-202_37	434	368	380	394	318	446	458	444	428	336	470	428	446	410	382	378	400	402	448	436	432	440	370	460	368	372	382	426	386	424	418	414	400	434	480	366	446	404	444	436	464	370	404	412
					Cacna1e-203_97	410	398	436	394	364	400	428	406	402	402	448	388	418	368	392	432	454	398	424	426	378	378	382	502	396	398	388	358	410	394	352	414	396	418	382	428	386	448	396	426	452	380	424	430
					Macir-201_37	440	428	464	484	428	440	360	422	428	412	464	410	460	448	410	398	450	462	420	358	414	448	392	398	430	466	440	440	436	388	452	396	458	454	412	370	430	340	388	412	422	420	440	454
					Vmn1r199-203_25	426	420	420	448	434	410	364	370	400	400	428	366	456	476	390	388	514	458	380	352	422	444	452	360	464	452	442	452	446	382	424	390	472	454	380	360	466	414	378	424	416	454	416	416
					Rasa1-201_9	386	468	444	408	446	410	406	454	412	448	386	438	436	428	426	446	506	404	398	466	372	436	446	428	412	454	456	452	470	416	440	448	344	394	404	472	428	472	402	464	416	424	438	446
					Arhgap32-203_49	402	442	444	388	408	398	368	406	356	370	438	402	376	398	422	314	472	374	370	402	358	402	396	438	416	418	396	380	394	380	352	402	376	432	386	398	410	396	352	396	414	384	392	440
					Nol8-203_41	440	472	436	434	396	416	464	430	448	450	462	430	390	378	468	464	436	322	466	480	458	412	438	506	370	438	350	402	448	432	404	484	378	438	436	472	448	468	462	432	474	398	392	516
					Htt-201_33	406	456	382	456	374	398	384	348	428	432	446	408	426	454	412	374	486	450	410	416	416	422	430	344	430	422	430	398	434	398	426	378	444	422	368	310	434	364	410	398	442	458	438	418
					Bod1l-204_65	428	396	416	438	430	390	422	432	404	430	452	432	386	394	408	462	444	380	404	428	414	374	404	490	388	394	406	392	458	418	378	428	358	444	414	426	470	472	410	460	448	394	426	444
					Hnrnpul1-205_33	422	414	462	428	400	378	420	470	360	420	398	416	360	372	428	436	488	408	416	464	400	446	386	462	406	432	354	380	444	430	420	446	380	440	436	442	446	420	440	434	412	460	376	408
					Cd4-201_29	424	448	462	428	412	364	444	408	388	384	390	390	442	444	400	424	512	434	360	416	392	442	386	440	446	420	444	460	416	370	456	364	474	464	430	398	416	404	410	438	390	452	418	410
					B3galnt2-201_25	410	470	464	474	446	410	336	460	430	426	410	408	416	390	448	392	534	410	404	404	378	428	398	390	398	436	426	442	438	390	426	424	412	466	420	408	442	430	380	362	408	426	420	388
					Thnsl1-203_5	412	476	436	424	472	382	398	374	386	418	424	386	436	394	400	442	546	402	386	432	382	408	460	408	408	460	426	392	468	338	412	440	424	430	360	420	418	460	400	394	410	438	384	442
					Cd300lg-201_5	418	470	454	446	406	354	380	414	384	422	394	374	416	448	370	408	522	452	418	356	438	418	430	422	474	456	442	378	382	400	414	432	400	438	394	416	458	428	374	428	382	432	394	426
					Tnrc6b-201_57	414	420	426	416	408	408	452	384	416	372	440	384	410	422	374	432	486	454	418	368	426	434	380	446	464	430	430	422	394	370	398	380	398	444	404	374	446	366	390	432	436	416	440	426
					Atad3a-201_25	423	387	331	365	383	355	413	357	353	339	413	335	357	387	363	363	443	427	369	389	353	399	381	383	413	353	381	369	375	333	401	301	391	363	389	321	409	357	373	427	381	359	365	381
					4931428L18Rik-205_5	342	416	420	428	360	404	406	392	390	398	418	400	402	388	390	336	490	384	382	450	430	410	348	464	394	450	414	372	402	382	400	378	408	430	396	402	394	350	434	416	424	422	390	388
					Taf4-204_41	404	400	438	476	450	440	436	470	466	424	466	462	462	402	416	410	444	444	400	374	440	430	430	448	412	424	486	462	458	400	448	428	412	378	458	416	464	446	410	438	484	408	480	436
					Mtpap-205_9	430	378	400	424	402	432	434	444	446	332	454	430	438	404	390	398	460	434	422	394	392	406	410	408	412	416	400	392	366	396	404	340	420	396	442	370	446	388	422	416	422	394	412	402
					Apold1-201_25	348	468	454	472	416	404	398	418	352	458	402	416	402	450	462	374	478	396	412	450	416	398	412	478	366	396	388	396	414	424	434	434	392	454	396	436	378	398	444	440	418	474	402	430
					Bpifb9a-201_21	403	377	411	407	389	417	383	387	385	405	449	395	409	429	379	395	483	389	387	371	431	395	375	391	409	401	395	375	421	333	433	353	421	451	391	361	409	373	385	387	399	437	389	421
					Tlk2-209_5	402	484	452	454	420	398	414	418	358	470	360	410	408	450	466	410	448	416	450	438	422	474	438	398	422	408	358	416	452	404	446	440	446	438	442	456	412	430	460	432	380	468	348	438
					Brms1l-201_21	420	452	470	438	470	412	346	444	430	410	442	418	414	428	416	400	524	402	400	370	402	446	398	400	428	482	424	430	410	326	408	410	410	446	426	394	442	418	378	372	418	422	408	426
					Samm50-201_45	442	358	440	414	416	460	506	424	456	422	494	466	446	414	412	476	404	392	480	492	450	368	416	506	366	410	426	406	424	500	398	416	446	432	414	450	482	444	436	460	470	408	400	448
					ENSMUSG00000020734.14_29	410	442	434	464	406	454	504	470	434	442	472	456	376	396	434	422	380	402	476	478	446	416	426	472	394	432	390	378	464	466	454	460	368	412	490	434	458	422	452	470	504	450	400	464
					Ccdc18-201_37	438	440	456	430	440	388	420	444	394	410	386	426	408	422	432	452	476	394	418	450	412	414	384	468	412	426	378	404	416	406	378	448	382	472	426	454	456	468	440	430	430	426	388	436
					ENSMUSG00000042515.14_9	396	468	440	422	448	396	414	462	424	414	446	444	380	354	398	434	474	394	388	436	398	408	420	478	352	444	420	378	418	376	398	446	344	410	446	416	442	410	416	406	454	414	444	470
					Arhgap42-201_61	440	356	376	456	382	438	458	422	444	364	482	408	448	424	378	388	420	446	452	420	456	454	370	440	416	366	430	412	366	444	428	368	416	416	460	380	426	372	464	420	430	404	422	358
					Slc39a6-201_29	388	436	398	378	310	378	410	384	416	372	452	384	368	372	428	398	518	334	420	446	380	364	440	452	344	406	364	364	400	390	328	416	398	416	368	412	432	440	408	388	438	436	388	456
					Snx27-201_21	420	492	444	422	432	400	358	430	372	440	392	424	420	444	446	386	538	422	422	426	422	426	438	404	448	434	378	414	436	442	418	442	448	450	422	430	416	424	396	432	402	492	466	414
					Tprn-201_9	416	420	442	416	434	418	432	444	430	376	390	358	458	474	444	416	508	434	412	454	420	444	424	476	432	384	420	440	350	452	434	356	454	416	400	446	388	420	450	444	390	400	416	396
					Syde2-203_21	442	384	410	444	434	454	428	434	468	390	470	420	394	390	378	408	356	434	430	394	424	418	384	470	416	436	454	402	440	448	408	414	426	414	442	418	434	390	406	416	466	366	464	382
					Abi3bp-202_41	414	410	418	472	440	452	436	416	404	406	468	414	358	508	494	390	404	436	396	440	422	448	408	464	432	426	436	426	354	452	482	464	436	436	464	460	456	446	472	492	444	384	444	404
					Hspa13-201_29	478	432	396	386	422	434	442	430	432	408	394	424	432	420	444	462	508	422	384	476	390	468	438	496	372	362	426	448	394	438	420	390	408	418	398	456	436	448	412	486	400	466	454	388
					Snx6-201_5	412	420	418	426	436	360	414	424	388	388	466	422	410	394	352	398	506	410	392	392	396	406	428	418	466	438	434	362	430	350	392	396	382	412	392	360	448	380	390	404	428	430	392	440
					Timm17a-201_37	400	384	346	374	434	398	444	338	396	340	442	388	434	422	406	414	448	376	372	440	360	340	422	466	374	380	446	404	370	388	382	398	408	382	378	416	368	448	406	400	448	340	396	430
					Slc38a9-201_77	504	422	438	452	454	448	404	418	462	436	486	420	482	462	426	432	408	464	446	458	420	418	410	372	488	500	500	496	462	450	458	404	476	464	426	394	500	490	346	414	464	398	474	356
					Tnk2-219_25	388	390	424	388	430	400	386	386	410	416	440	404	436	440	396	386	482	438	364	386	424	440	380	410	414	450	436	426	444	356	410	408	450	446	392	404	438	414	378	396	416	466	416	448
					Ccdc15-207_9	460	344	414	434	428	428	436	436	450	378	444	440	452	380	352	400	448	436	422	410	446	436	412	430	438	424	388	398	426	408	418	390	384	430	432	366	470	412	350	442	446	392	442	412
					Heatr5b-201_25	368	446	458	448	456	422	406	428	422	374	446	402	414	398	444	412	466	442	414	424	388	364	414	488	432	424	422	390	376	428	368	428	440	408	440	378	356	406	444	424	444	424	448	412
					Tnik-201_77	402	438	428	390	376	410	452	428	410	440	444	430	374	406	398	444	444	376	418	484	420	374	418	470	404	384	394	400	450	434	382	428	380	422	414	426	436	436	436	418	480	406	404	472
					Adal-203_5	438	416	406	438	446	412	476	396	446	440	456	360	494	442	396	440	480	446	444	384	446	420	426	424	460	434	504	434	432	394	426	400	452	424	384	408	394	410	408	424	448	402	442	436
					Dcaf1-203_9	464	442	388	436	446	426	430	410	398	422	452	370	428	496	436	414	482	484	422	410	420	486	450	428	436	426	422	440	372	460	480	408	462	450	420	438	446	440	436	474	392	434	428	354
					Vmn2r88-205_21	446	438	418	468	402	424	410	466	422	392	416	410	458	456	414	372	464	444	432	394	424	390	406	444	472	486	456	404	428	416	414	398	438	450	432	418	470	468	430	424	422	396	432	430
					Zbtb18-201_21	418	446	410	392	408	370	424	434	432	396	446	414	414	360	394	442	448	374	406	428	374	410	418	496	418	386	392	402	404	412	388	420	384	386	396	408	418	418	396	408	436	414	414	442
					Nrbp1-207_5	374	416	436	436	364	396	416	420	418	390	452	402	424	374	394	288	456	406	414	436	396	358	392	440	440	446	402	406	394	402	362	376	408	438	380	334	432	414	390	394	432	388	414	398
					ENSMUSG00000030486.10_9	398	432	400	434	410	416	372	424	416	430	416	398	428	436	450	390	518	420	372	420	392	420	424	412	406	442	434	408	392	406	416	404	410	458	424	432	450	424	420	446	402	426	464	404
					Ptbp1-206_9	392	418	426	428	350	360	448	416	422	414	444	410	430	404	398	404	498	396	354	406	398	330	400	484	390	386	408	380	432	394	412	406	366	428	394	390	404	398	402	404	402	426	358	444
					Oxr1-206_5	398	476	468	450	444	382	410	442	390	408	450	376	402	456	408	418	522	456	414	386	420	412	450	428	458	478	436	382	432	358	434	392	414	434	410	360	452	414	392	442	394	420	414	430
					Olfr1454-203_9	478	402	430	486	464	494	438	468	450	426	436	424	416	450	426	434	340	450	442	470	472	430	358	454	414	424	428	442	442	496	416	458	440	460	484	462	464	446	440	454	468	408	488	360
					Gatad2a-202_33	378	438	410	390	410	400	388	418	408	418	446	388	402	416	390	356	482	436	376	450	410	432	394	458	356	388	420	358	364	436	396	422	402	396	398	436	366	374	448	424	352	412	426	380
					Rai2-202_9	404	418	410	424	398	444	422	418	424	434	432	428	400	360	390	438	462	366	440	466	424	404	404	486	342	324	318	374	406	442	386	430	394	426	416	408	430	444	414	442	458	430	386	430
					Samd10-201_9	446	362	438	404	362	436	420	440	404	340	432	420	382	362	380	386	494	406	422	442	422	422	364	444	404	358	388	390	418	404	404	394	396	452	448	370	436	392	418	408	460	414	388	382
					Hbp1-202_21	398	456	442	426	388	400	390	432	394	398	414	390	408	416	404	356	460	422	390	408	390	428	326	422	434	440	412	390	382	370	428	376	414	426	404	408	418	380	404	430	414	430	420	392
					Arpp19-201_25	406	478	344	390	388	366	416	344	390	420	440	376	398	368	418	412	500	372	398	406	370	398	410	388	382	388	396	386	428	356	362	390	418	434	334	358	404	406	414	420	418	454	376	442
					Irs2-201_53	416	434	442	410	394	380	384	416	408	410	436	356	414	364	412	426	476	382	398	442	380	412	384	474	374	378	380	408	398	382	388	412	362	424	422	410	390	388	434	394	402	426	432	390
					Pnma8b-201_33	460	418	422	464	390	438	424	394	480	372	500	390	486	446	414	388	382	468	466	434	426	442	396	420	496	430	402	438	408	402	448	376	460	492	412	372	476	384	420	404	466	374	456	376
					Foxa2-201_5	438	360	412	416	402	354	400	408	368	370	434	394	400	404	400	428	462	410	404	416	414	372	376	486	416	438	406	402	400	386	372	426	372	394	418	412	440	376	370	424	434	392	374	400
					Tbx20-201_77	428	454	358	362	388	380	434	438	386	370	418	406	378	422	390	418	472	414	388	414	336	390	418	468	418	404	406	388	362	408	364	382	390	320	372	374	392	394	428	424	368	404	418	412
					Arhgef12-202_25	434	434	412	446	512	410	478	392	476	420	454	450	426	466	478	458	432	386	400	476	398	464	476	438	434	458	494	474	410	448	456	466	424	432	406	470	452	502	480	470	400	454	448	448
					Olfr1489-202_21	404	386	452	392	466	406	386	434	400	326	460	412	420	438	396	372	426	448	404	416	404	390	392	474	450	424	416	438	392	434	342	422	436	372	402	396	384	396	386	408	438	362	410	426
					Nmi-202_9	420	398	380	378	438	414	454	398	438	394	432	410	418	370	390	434	478	388	370	448	352	364	450	498	404	428	416	398	388	410	402	414	402	386	376	416	402	442	410	430	436	404	424	434
					Trrap-215_53	396	412	410	436	424	378	426	462	440	392	410	382	406	366	386	378	492	412	370	450	386	424	388	446	416	446	434	364	422	410	410	386	374	434	378	406	434	448	396	412	412	430	454	392
					Erich6-201_5	508	418	474	480	482	470	412	420	476	446	450	430	496	506	406	418	446	480	440	414	448	480	400	378	496	456	500	512	436	422	484	424	490	494	434	420	458	418	436	438	424	464	504	370
					Svopl-202_21	468	434	454	460	466	418	422	408	390	386	454	388	466	470	456	364	418	498	458	366	432	480	428	398	510	440	458	460	446	386	466	356	488	502	438	398	418	366	408	430	414	434	416	372
					Cklf-208_5	428	424	436	442	496	426	432	446	440	430	470	426	422	440	470	446	432	436	362	478	410	472	466	446	422	446	472	428	382	418	444	418	444	390	400	424	436	446	430	444	454	418	458	436
					ENSMUSG00000031565.19_37	476	472	416	402	488	450	420	402	448	458	470	416	506	478	476	424	494	476	410	502	416	462	452	426	462	432	464	472	430	452	500	446	466	458	440	492	408	420	480	472	406	480	436	368
					Vmn2r95-202_9	452	428	388	438	428	394	440	376	422	408	456	362	438	468	404	416	492	454	424	388	430	452	420	420	436	436	472	426	396	366	478	410	440	446	414	408	434	434	446	404	418	414	408	376
					Dlg4-214_57	452	430	424	434	392	468	486	478	402	436	374	446	444	454	472	458	436	422	498	506	420	458	460	500	374	370	394	440	428	478	474	406	440	406	470	460	478	428	480	508	426	446	428	464
					Zfp932-203_5	454	376	428	432	452	500	438	440	450	370	476	488	410	416	448	436	412	414	454	452	464	416	392	474	400	410	468	416	398	460	400	488	408	434	478	466	466	434	402	436	512	404	468	446
					ENSMUSG00000060671.13_57	410	396	416	442	372	418	412	406	404	378	426	384	410	432	412	340	426	446	388	448	402	426	386	404	418	440	472	424	376	424	418	358	396	464	408	344	464	422	418	436	426	380	426	380
					Cabp2-201_5	396	388	440	446	418	418	368	356	412	384	458	432	420	478	384	376	458	444	414	372	446	450	390	372	478	474	456	440	428	374	426	428	450	468	396	386	418	380	324	410	442	450	432	426
					Trrap-207_5	462	414	402	444	440	448	448	400	392	414	482	398	436	476	438	402	490	438	436	394	450	456	458	396	474	426	474	434	444	414	448	404	472	474	416	382	464	444	452	430	464	446	424	428
					Zfp467-205_9	396	444	462	458	414	444	334	448	398	420	416	366	390	446	428	348	392	444	434	406	424	382	360	448	446	444	438	454	398	426	414	444	422	424	426	458	426	384	426	446	406	382	438	382
					Ddx3x-201_5	358	476	488	462	436	420	388	496	366	404	370	440	404	418	466	368	500	438	426	432	434	458	414	486	428	466	418	422	436	442	428	420	416	428	464	428	416	370	436	458	400	450	418	420
					Wdr17-211_45	372	398	412	420	410	414	434	400	388	380	458	390	424	436	446	414	420	412	416	460	372	410	438	472	396	400	448	404	424	422	408	446	390	422	392	444	460	448	432	440	430	404	394	442
					Arhgef4-201_29	394	484	406	386	382	404	428	436	336	382	388	424	374	422	434	446	506	400	408	430	344	422	436	458	416	446	398	410	448	356	416	410	372	454	408	414	466	450	370	448	446	438	380	444
					Kdm5b-203_9	412	404	434	476	480	442	406	430	414	388	454	386	436	452	438	392	388	464	444	426	422	412	374	426	442	432	442	484	428	440	414	406	444	442	458	406	414	380	430	474	446	398	444	352
					Tmprss11d-202_5	366	410	422	452	436	442	396	436	438	388	450	356	394	430	438	376	406	424	426	412	432	352	408	462	424	438	422	452	392	418	382	428	432	428	434	424	372	422	386	434	412	358	410	358
					Sipa1-201_29	466	426	394	408	384	432	462	452	424	396	432	424	408	398	368	418	476	376	422	396	412	422	394	500	422	362	396	400	412	442	400	404	380	418	412	362	448	390	384	440	464	442	428	414
					Pign-210_9	428	474	410	398	342	424	454	436	334	428	444	434	374	346	426	402	426	328	420	506	396	358	466	456	360	354	366	388	464	440	392	452	350	396	448	414	458	426	462	422	458	456	388	448
					Nxt2-202_5	350	476	374	402	434	384	452	420	396	450	400	372	408	388	396	404	454	406	406	450	392	406	418	478	376	392	418	408	440	408	432	394	414	382	378	388	368	358	408	418	430	428	438	456
					Map3k19-205_29	412	450	446	436	454	436	448	456	464	438	414	456	450	376	442	436	458	440	370	456	428	418	408	498	408	432	440	450	406	442	436	448	422	420	434	454	424	420	416	416	430	446	482	394
					Muc5ac-202_25	428	464	386	344	448	404	430	416	378	426	416	412	412	476	408	436	494	402	368	412	348	430	442	408	414	418	448	414	340	414	452	342	398	406	376	384	440	430	378	444	390	414	408	402
					Map4k4-215_21	450	330	406	408	442	440	482	368	430	408	470	422	452	424	460	466	380	434	412	506	420	404	440	488	366	386	406	430	428	468	432	450	434	380	386	438	402	436	446	472	432	388	396	436
					Tmem131l-202_25	422	428	396	454	418	414	424	430	382	380	462	380	440	432	402	400	418	426	420	412	426	438	420	478	438	410	448	418	402	406	394	420	436	346	420	378	406	426	404	420	430	382	430	450
					Marchf2-206_5	454	374	372	418	426	408	438	370	328	376	416	392	352	454	452	426	508	424	404	418	436	446	408	434	420	450	404	410	426	386	400	442	368	414	400	424	434	410	402	472	434	388	348	454
					ENSMUSG00000033400.15_45	428	402	426	420	502	432	412	404	464	468	408	452	466	510	508	448	426	444	452	490	402	516	488	428	426	444	412	502	466	458	488	456	450	446	386	484	430	492	506	482	362	472	440	424
					Enox2-205_25	424	374	370	408	416	446	468	366	388	306	404	382	428	458	452	426	372	434	390	502	436	426	378	470	448	398	430	450	380	454	424	452	436	462	404	482	394	448	470	468	412	370	410	362
					Hhla1-202_9	458	490	396	428	438	354	422	388	362	450	364	340	448	430	424	460	526	408	428	428	402	440	456	346	414	434	388	430	450	382	450	386	400	450	382	396	444	464	420	414	382	466	372	428
					Usp19-202_21	414	488	442	410	430	436	422	418	388	434	394	400	460	496	436	420	562	484	422	432	418	416	432	414	404	432	480	438	426	420	476	368	464	456	438	446	426	416	466	484	394	456	406	410
					Cxcr5-204_9	358	482	420	452	414	444	456	410	442	408	454	414	414	412	426	438	434	416	384	446	382	328	426	496	416	392	396	394	446	420	406	412	418	380	396	422	332	388	436	412	470	406	458	456
					Tef-202_5	444	446	432	402	408	412	414	426	406	390	422	350	414	432	390	410	460	440	418	386	426	428	408	462	450	404	386	430	388	408	394	392	448	394	360	390	422	434	418	418	404	432	370	438
					Olfr958-203_21	440	436	374	416	444	420	456	412	416	382	420	432	424	428	452	434	470	376	342	454	402	386	444	488	412	436	438	440	400	414	422	402	400	414	386	450	404	480	458	420	400	396	426	444
					Fhdc1-202_57	440	406	326	386	420	472	478	404	468	404	464	434	372	424	476	452	430	412	462	530	456	480	456	454	364	388	374	446	418	464	454	444	430	430	460	494	414	452	504	474	446	440	410	494
					ENSMUSG00000032036.16_9	460	406	452	434	412	430	386	440	436	356	408	422	426	394	426	406	484	420	428	404	408	434	362	420	442	412	386	462	402	430	424	356	420	396	440	390	454	404	436	414	386	404	402	408
					Pik3c2a-201_61	418	420	400	396	356	396	428	374	432	396	440	404	430	414	386	366	516	386	410	428	402	374	366	438	420	408	364	378	378	406	394	356	402	380	344	390	350	380	412	394	358	438	398	414
					Map1s-201_25	414	444	398	448	450	366	382	358	394	436	402	378	418	444	448	428	516	426	410	416	416	474	464	380	438	424	442	432	434	378	448	346	446	468	384	404	440	430	432	462	378	468	402	416
					Tfe3-205_5	434	358	418	414	416	418	450	464	438	404	466	414	426	420	368	408	436	412	442	456	424	412	364	478	422	388	396	386	368	420	370	404	428	406	436	418	424	402	418	400	444	366	438	400
					Cyp1a1-202_9	442	438	472	446	434	372	426	432	440	422	466	340	426	390	398	390	502	452	372	410	384	426	372	492	388	454	430	442	380	410	398	394	432	444	392	402	412	418	408	434	394	438	416	388
					ENSMUSG00000038384.17_49	408	474	450	458	448	392	422	396	398	486	404	438	428	448	498	476	456	420	426	456	440	450	450	414	424	428	406	444	474	422	460	444	370	458	420	466	426	452	470	448	396	418	390	456
					Begain-204_33	386	414	332	402	394	404	426	340	362	368	406	376	394	426	426	384	452	376	372	448	418	414	412	406	394	410	378	416	386	394	400	422	394	410	348	370	400	404	402	432	388	408	346	438
					Lgr5-201_33	428	474	406	390	394	374	466	380	438	374	452	440	422	364	402	440	470	392	372	446	366	414	420	458	440	394	416	416	430	404	366	380	392	352	374	362	390	384	418	380	420	414	432	442
					Brd7-201_9	402	498	482	442	476	416	404	402	394	470	348	434	462	476	486	442	500	412	428	430	402	468	416	400	412	434	446	436	446	396	474	420	428	428	416	440	410	438	452	438	420	464	446	426
					Hsf5-201_41	428	412	454	446	402	432	418	438	472	392	446	450	440	418	374	356	402	432	454	426	440	404	400	412	468	472	442	430	434	434	424	420	432	438	436	390	464	436	388	432	470	296	464	412
					Htr4-202_9	340	428	420	420	494	444	454	450	444	354	430	458	428	460	444	418	408	438	386	456	454	424	434	512	426	434	440	412	358	484	386	442	456	350	446	426	324	392	420	478	434	372	498	436
					Styk1-201_25	392	432	356	364	402	412	394	320	408	374	450	420	392	430	386	372	486	416	352	430	366	420	410	358	428	400	442	418	386	402	392	372	404	406	368	384	382	412	432	414	418	402	418	400
					Auts2-207_73	436	484	430	454	410	422	354	436	426	428	420	452	444	448	466	408	460	448	434	452	394	424	396	392	450	458	438	446	458	428	426	434	424	458	446	418	414	416	388	404	462	444	462	396
					Eps8l1-201_9	388	468	454	454	448	420	392	460	362	394	406	406	400	432	424	388	492	440	416	376	430	418	422	480	422	466	450	430	422	392	444	436	428	432	408	394	430	408	412	448	386	426	420	410
					Mfsd6-205_37	368	432	402	404	384	342	438	346	410	388	466	344	422	400	318	406	524	392	398	402	410	374	402	438	438	428	380	390	410	370	366	378	404	394	344	346	352	354	374	358	390	412	394	450
					Ppox-201_9	348	466	416	478	406	466	456	448	418	466	476	434	426	386	430	430	380	400	404	466	442	368	428	490	348	434	414	394	412	458	376	462	426	422	462	414	400	396	424	466	460	394	404	442
					Aff3-206_37	440	458	430	410	462	390	440	392	392	422	436	400	460	444	426	458	504	390	400	446	338	442	438	396	394	432	448	426	460	384	446	408	406	394	386	434	470	474	434	440	454	432	394	426
					Cmah-202_9	432	434	428	442	394	412	388	408	414	394	480	416	426	446	378	366	474	448	424	322	408	430	418	350	438	458	444	396	440	356	420	352	434	456	406	310	456	386	384	402	424	422	376	420
					Pla2g15-204_9	378	464	414	444	468	446	326	404	418	470	462	442	440	486	474	378	518	468	442	440	434	450	466	332	458	450	462	456	462	428	482	444	470	454	420	438	404	398	446	466	376	458	438	422
					Ybx2-202_5	470	360	414	470	456	464	458	420	436	416	540	470	492	454	372	442	400	488	428	374	452	464	410	436	470	446	472	472	458	384	452	396	474	474	424	360	470	432	382	438	498	410	482	450
					Samd12-201_57	390	414	434	426	386	404	416	406	426	378	464	424	430	404	408	370	488	392	374	440	408	404	390	416	438	394	396	364	350	416	420	388	362	400	404	374	374	350	438	446	404	390	442	342
					Eif4g3-203_25	432	446	368	428	400	466	444	386	462	400	456	426	436	416	430	378	466	430	372	426	404	460	402	436	426	414	420	416	360	432	432	424	442	420	452	398	404	406	442	384	422	430	492	386
					D630045J12Rik-201_81	428	436	362	448	430	454	450	468	456	420	472	438	398	332	390	438	396	382	444	458	428	418	368	496	378	392	358	402	448	458	414	428	376	410	466	420	444	402	440	416	490	420	416	424
					Olfr91-203_29	466	402	356	300	346	432	488	400	430	368	456	418	430	430	378	436	466	394	434	430	348	422	432	440	402	374	410	416	376	408	398	358	422	370	402	410	438	432	410	432	410	416	408	410
					Men1-207_5	436	388	376	382	394	462	436	376	432	410	480	430	392	404	458	460	426	348	442	496	420	390	460	490	356	378	412	406	456	432	418	476	412	450	418	484	484	430	456	458	506	428	430	458
					Mical1-202_21	398	470	448	428	394	378	412	406	384	414	392	380	430	426	404	396	514	438	382	372	422	424	416	378	428	442	412	400	404	378	420	346	428	422	420	330	398	370	426	450	352	452	410	422
					Pitpnm2-205_33	418	416	394	410	386	414	454	444	458	414	410	390	426	380	410	390	478	406	404	444	414	410	390	466	370	400	374	404	362	422	416	366	428	414	426	396	408	368	394	438	416	402	380	412
					Mex3b-201_5	396	354	428	438	478	446	440	412	484	368	464	410	470	478	438	424	424	480	420	462	456	446	438	448	428	442	448	496	360	484	418	408	470	372	456	446	390	462	408	448	430	366	460	322
					Dmtf1-201_25	376	456	406	420	392	378	408	426	382	402	412	398	444	366	398	406	472	408	388	410	416	424	396	412	394	424	434	422	412	376	414	400	418	394	396	374	420	394	402	416	386	418	412	374
					Exd1-201_41	398	450	396	406	466	426	424	380	396	396	446	440	418	456	422	442	460	404	350	412	390	382	446	436	368	436	464	428	410	406	444	430	420	390	382	386	450	476	430	434	434	436	404	472
					Git2-202_29	432	480	420	430	420	440	394	446	380	376	384	418	416	426	418	414	526	414	420	426	398	416	442	400	432	442	434	446	400	400	406	380	398	410	402	408	438	420	386	402	402	442	424	386
					Slc35c1-202_9	434	456	432	416	408	406	410	420	398	402	462	432	432	372	394	414	472	398	396	366	428	382	420	452	394	412	400	398	386	396	372	410	432	402	434	326	396	388	366	416	430	414	420	468
					Mfap3l-204_9	466	420	384	442	482	516	512	408	482	424	444	508	422	498	540	516	374	426	466	560	476	492	472	490	384	436	478	494	408	510	492	488	438	454	472	506	450	526	552	510	436	448	472	452
					ENSMUSG00000004565.16_33	372	348	356	398	414	364	456	354	424	364	454	352	442	440	428	406	470	422	422	434	374	396	426	468	428	400	366	422	404	410	374	374	394	408	356	442	338	436	434	450	370	370	380	456
					Gtf3c1-201_53	416	442	408	448	462	434	500	446	424	416	412	484	426	470	506	436	386	410	434	530	466	460	454	516	346	370	448	450	402	468	460	468	468	456	456	500	440	464	518	522	446	396	442	490
					S100pbp-205_5	432	418	450	402	428	366	408	436	396	400	424	394	422	460	400	422	484	426	404	382	390	408	412	454	436	464	438	410	416	386	426	392	416	432	392	422	438	392	370	404	402	418	450	422
					Stk35-202_53	472	420	434	436	424	408	398	434	404	460	420	434	460	470	396	448	530	424	452	424	420	480	436	372	428	448	442	444	474	436	438	364	452	442	394	406	468	416	442	402	420	478	416	404
					Abcf1-201_21	384	418	382	386	412	416	446	434	468	410	418	410	448	408	420	358	478	380	388	466	390	436	398	478	378	374	422	382	352	460	400	420	406	416	402	436	404	432	452	428	388	406	434	376
					Tlk2-202_5	466	430	468	420	406	420	442	450	450	400	438	426	456	422	400	400	436	428	444	414	436	424	370	454	424	432	398	398	382	426	394	394	444	410	434	400	448	446	420	420	380	380	396	408
					ENSMUSG00000051243.15_21	430	460	402	398	412	418	390	434	406	380	428	422	376	456	418	442	522	412	390	396	432	424	390	448	440	448	394	422	394	376	372	370	398	430	370	400	428	410	416	414	390	448	418	420
					Mcm3ap-201_53	446	422	392	426	388	410	434	392	410	388	464	368	402	406	366	430	488	424	382	342	396	414	418	430	448	402	420	396	436	362	412	354	424	382	356	334	440	406	388	378	428	426	400	442
					Ank3-230_33	430	438	440	422	374	458	436	420	386	436	394	448	446	424	456	416	494	364	430	490	414	434	440	426	390	398	358	394	410	428	414	422	372	432	430	450	432	460	434	438	424	464	408	428
					Neb-212_9	386	448	398	404	422	446	456	338	408	424	458	400	440	378	420	424	416	354	392	466	398	380	430	430	352	372	358	398	408	430	414	428	364	372	360	428	400	444	478	362	466	406	418	422
					Kremen2-201_9	428	462	468	450	414	408	378	464	416	430	390	408	444	432	434	394	534	476	446	388	440	460	424	432	458	486	472	424	404	432	474	416	448	444	452	444	410	388	428	458	352	470	428	380
					Nlrc3-203_53	386	454	472	446	448	364	410	430	362	454	310	394	394	434	426	462	486	424	426	392	426	452	420	432	424	464	404	426	458	404	446	424	410	418	396	438	448	434	410	424	384	432	366	444
					Ints1-201_25	474	442	442	430	418	480	462	426	440	386	432	448	450	456	486	450	504	440	386	492	400	424	430	450	450	436	446	462	416	450	444	470	390	428	446	474	470	504	454	472	424	416	428	434
					ENSMUSG00000031024.14_29	406	454	472	476	460	472	470	452	484	458	448	440	452	368	444	456	378	432	450	492	456	402	424	508	378	428	430	400	454	442	418	468	416	440	462	470	416	466	432	442	498	400	496	462
					Fancm-201_37	402	452	386	390	342	410	450	434	426	396	422	450	358	378	434	384	454	338	422	490	392	440	408	460	400	368	336	354	384	450	406	454	374	428	436	440	390	426	434	436	410	450	398	420
					Col15a1-202_37	414	382	388	432	336	398	446	362	428	400	464	388	428	444	364	380	460	444	442	394	448	418	370	392	444	398	386	370	422	394	440	342	434	412	372	346	396	322	428	424	422	454	398	414
					Pcdh15-221_5	380	420	438	470	404	410	398	440	408	410	448	390	404	440	450	404	420	372	384	420	396	348	420	456	410	422	396	404	406	418	374	456	376	444	426	418	392	428	374	466	442	384	416	390
					Peak1-201_29	438	396	396	446	478	452	442	392	458	364	448	390	430	434	448	448	386	408	436	482	422	398	370	478	406	394	420	462	412	476	416	460	432	416	448	432	418	454	420	460	474	388	476	344
					ENSMUSG00000051747.16_629	432	376	442	382	434	416	416	454	428	358	420	416	400	422	420	384	484	410	394	434	366	426	376	428	392	406	390	394	378	440	368	354	362	418	410	392	420	420	364	472	402	366	424	400
					Adcy7-201_9	416	400	308	358	416	404	418	384	380	364	456	378	372	374	372	380	422	388	396	414	380	348	382	464	362	388	402	404	352	402	422	416	348	424	394	380	444	412	392	406	436	398	416	392
					Capza2-201_9	410	440	434	436	400	424	358	420	414	402	422	392	418	410	410	362	504	426	380	464	368	428	392	448	444	428	430	408	442	396	422	416	436	416	412	402	438	402	394	404	436	436	426	422
					Spock1-206_9	494	448	412	418	446	450	472	384	400	406	472	384	404	454	430	438	496	476	436	358	426	460	446	420	472	456	458	392	408	408	470	380	468	430	428	350	476	434	426	436	436	458	426	414
					Kctd1-202_9	466	414	412	426	406	438	408	416	398	400	482	404	386	464	368	410	464	422	408	402	438	424	390	430	454	468	436	418	428	390	404	386	420	442	372	350	456	434	364	370	464	394	406	394
					Anxa7-202_9	376	454	436	382	408	364	420	372	436	408	416	400	408	410	368	442	504	410	326	412	426	392	434	470	424	422	430	422	396	382	348	412	410	424	376	426	382	422	410	374	402	382	440	444
					Loxl4-201_29	350	458	436	470	438	458	436	448	444	420	462	458	430	446	452	396	348	432	388	430	442	378	416	502	402	432	444	426	406	436	412	464	426	432	442	446	408	436	398	414	450	338	472	462
					ENSMUSG00000055320.19_33	440	456	482	464	434	428	434	472	366	432	396	412	404	442	474	430	522	408	454	444	436	460	430	464	448	438	414	434	436	436	416	452	416	462	448	462	474	460	456	466	448	446	412	460
					Dmxl2-202_65	402	420	410	382	402	406	426	398	378	388	404	382	392	454	434	382	500	402	352	404	386	426	428	474	394	396	412	408	348	412	418	376	408	390	374	408	426	424	426	448	398	386	388	402
					Cap2-201_21	454	420	408	422	406	416	388	436	428	394	426	392	406	434	410	418	502	438	358	440	398	430	420	442	462	462	420	390	374	388	382	460	398	438	384	436	450	478	386	380	406	406	420	412
					Iffo1-201_9	384	398	390	436	444	452	476	428	464	380	468	454	444	440	438	434	354	438	396	488	436	386	442	530	398	376	402	416	412	472	374	458	460	346	430	416	394	426	442	454	486	346	458	440
					Kif2c-201_5	412	452	366	442	350	440	442	432	448	422	440	406	412	394	390	386	466	394	418	450	402	442	402	456	420	376	366	362	450	430	442	392	388	418	428	362	420	392	442	368	468	450	404	410
					Ano1-203_21	374	394	354	378	374	376	406	392	406	368	396	410	386	418	442	386	482	376	412	456	374	442	428	456	408	364	352	406	384	438	374	418	418	408	408	462	384	416	432	398	372	434	372	422
					Vmn1r85-202_21	404	424	426	406	382	390	436	414	356	412	406	408	406	398	440	448	498	380	422	472	408	408	418	424	402	418	346	404	456	394	406	436	360	436	376	404	462	398	432	382	456	434	346	460
					Il21r-201_21	426	428	424	420	412	434	448	412	414	356	454	392	402	420	420	372	420	432	398	452	418	422	402	486	406	410	406	432	340	456	388	410	434	392	412	408	436	396	440	428	404	392	392	412
					Igf2r-201_25	458	474	404	414	414	460	410	426	420	412	446	440	446	406	390	340	462	406	426	414	418	410	386	396	396	420	460	432	406	400	412	412	416	448	436	388	458	400	406	408	460	404	432	412
					Vmn2r52-202_49	390	454	424	410	418	400	446	454	380	408	446	446	418	388	422	422	414	400	386	456	410	378	418	484	382	378	402	376	434	446	372	460	386	450	424	424	378	366	386	426	436	416	392	444
					Pcdhga11-201_5	478	402	448	446	418	496	416	500	474	384	492	474	408	428	438	414	412	438	482	428	482	444	402	462	434	458	472	452	446	468	406	456	440	474	518	414	482	418	434	444	476	432	460	430
					Pcdh15-238_9	462	414	406	474	432	448	456	438	414	442	472	428	454	398	400	434	326	422	466	406	424	428	350	476	414	372	402	436	400	462	424	416	458	400	466	408	444	436	398	476	424	374	424	416
					ENSMUSG00000027593.16_5	440	418	434	416	370	402	440	450	396	406	424	398	408	414	426	418	480	386	446	500	398	428	452	436	404	382	362	392	428	406	410	410	358	428	404	408	464	450	412	442	412	436	312	456
					ENSMUSG00000027665.14_33	402	470	458	384	374	396	420	364	398	416	380	378	430	458	402	392	532	420	390	406	420	412	410	392	418	410	398	416	372	412	440	346	426	424	356	376	422	384	438	432	350	470	392	424
					Lemd3-201_21	408	454	400	406	432	424	452	422	426	402	444	422	396	380	452	382	412	394	434	430	396	422	408	498	402	414	406	406	406	428	400	442	342	388	412	416	464	414	444	456	484	422	446	422
					Gabre-201_25	418	470	426	442	464	456	428	424	424	460	412	470	444	474	510	434	394	376	394	476	406	466	430	422	404	412	444	410	472	444	466	458	424	470	436	460	410	430	460	460	402	466	450	460
					Trrap-215_9	428	364	438	380	434	358	398	422	408	398	418	378	446	388	356	412	472	418	376	404	388	366	396	458	430	422	416	422	418	396	398	370	418	434	376	394	450	436	364	388	400	418	414	430
					Cdv3-203_21	458	424	406	414	402	466	480	420	436	430	456	458	340	372	452	458	410	384	470	514	438	430	448	466	388	420	344	358	452	480	416	444	362	436	442	466	454	432	460	454	502	432	422	476
					Eno2-216_5	436	416	416	422	360	470	474	458	462	406	468	428	396	402	436	414	396	420	468	474	444	458	394	494	400	358	400	386	410	466	442	456	472	448	488	450	440	434	454	442	432	438	458	364
					P4ha1-201_9	434	376	392	416	396	430	374	404	396	322	420	358	410	422	414	380	478	402	374	406	390	400	410	460	410	416	416	386	360	386	368	428	394	418	400	424	404	416	410	422	434	408	390	394
					Ptprv-210_21	430	448	432	398	404	400	480	390	440	412	460	414	438	412	366	404	508	432	374	384	412	410	394	470	428	404	412	410	396	400	406	366	424	402	398	360	426	406	416	428	432	430	440	420
					ENSMUSG00000035151.13_25	468	398	418	416	420	414	428	426	466	398	474	382	464	452	392	392	474	460	384	436	404	434	372	446	448	394	468	410	418	398	444	402	452	462	422	440	412	418	386	398	378	434	470	326
					Mycbp2-202_9	424	456	442	440	478	456	398	430	396	410	422	414	420	474	466	394	470	474	420	436	448	480	406	412	456	464	468	448	394	424	454	444	416	452	446	438	450	452	452	460	376	404	424	338
					Fyco1-201_29	458	468	468	434	452	358	358	448	444	440	440	394	466	432	398	426	494	460	396	416	394	440	394	434	436	468	462	444	454	372	430	430	434	462	398	426	460	414	368	390	418	448	476	436
					Dsp-201_45	392	448	398	386	422	428	460	430	422	404	438	378	418	388	376	428	472	398	416	428	406	402	410	464	428	418	388	364	416	378	404	430	406	398	388	404	404	408	408	386	456	428	438	436
					Vmn2r30-201_25	446	450	414	436	358	380	428	394	408	406	466	382	436	408	408	368	498	416	390	394	406	430	424	392	412	428	386	422	390	392	402	360	438	438	382	318	432	416	388	392	412	430	416	436
					Rest-202_5	438	452	414	404	394	394	400	436	400	356	406	344	438	386	402	438	472	426	404	412	366	386	412	470	400	424	430	436	394	386	386	378	398	422	378	396	408	402	364	416	398	416	400	390
					Invs-201_49	332	446	430	424	412	418	398	424	422	390	444	420	402	398	420	352	490	372	346	444	402	362	418	450	380	372	398	382	350	426	358	406	376	412	422	402	382	406	418	372	354	416	420	394
					Eif2ak4-203_5	374	470	444	440	404	404	364	436	356	460	426	360	404	440	402	382	516	418	438	352	444	434	424	448	428	454	406	390	438	394	420	430	444	466	420	378	388	372	438	422	352	464	432	408
					Lrrc39-201_21	384	414	424	412	382	360	408	432	340	414	400	356	428	476	418	310	516	450	430	432	414	448	376	448	460	400	428	384	370	406	446	396	438	460	422	432	386	396	430	448	380	422	348	422
					Ift81-201_5	392	428	346	402	400	446	436	440	428	418	444	414	384	392	460	412	498	406	402	460	412	438	428	458	412	380	372	400	348	464	372	388	422	362	432	418	384	396	468	412	390	446	422	406
					Minar1-201_21	358	492	454	466	424	426	414	502	396	408	352	420	392	388	462	420	494	402	396	478	410	410	420	492	378	450	378	400	436	414	422	434	384	440	446	476	442	386	422	418	434	454	400	460
					Kmt5b-203_21	450	392	382	414	400	466	482	420	462	390	476	462	406	390	434	426	408	404	416	472	462	444	414	508	396	430	422	400	414	454	454	490	364	438	458	456	452	420	442	436	480	414	440	438
					Atp1a4-201_21	442	424	454	434	410	372	394	454	370	372	374	360	414	436	394	384	510	428	430	424	388	456	406	468	406	404	418	418	408	410	408	372	400	422	406	396	468	402	392	448	380	444	360	444
					Trappc14-201_25	346	464	396	414	392	368	434	348	344	428	370	404	418	400	446	378	422	396	372	462	428	412	448	426	364	386	382	378	418	414	424	438	418	418	400	436	414	414	466	432	394	424	342	442
					Ivd-201_5	374	412	452	434	412	356	412	432	394	408	442	418	432	408	340	380	506	400	370	408	422	426	370	426	396	434	422	408	414	390	414	382	358	422	408	370	418	358	434	434	430	418	394	430
					ENSMUSG00000004677.19_69	498	416	428	406	416	426	464	414	420	372	408	424	458	456	464	442	490	438	442	502	396	428	444	438	466	382	434	442	400	428	430	438	398	408	404	468	466	468	468	462	440	462	386	452
					AI854703-202_25	410	450	398	366	414	398	406	422	430	418	418	380	458	422	378	382	502	420	436	420	354	406	396	444	456	422	434	376	392	422	404	350	414	390	330	372	426	432	418	402	384	416	428	368
					ENSMUSG00000029420.15_37	424	494	418	418	462	400	372	434	368	422	414	426	438	426	426	440	530	416	416	452	340	426	442	380	378	434	454	440	458	392	430	414	418	416	378	436	464	430	418	402	420	432	394	404
					Mboat2-204_25	450	396	426	400	398	390	428	422	342	408	438	344	384	402	438	426	502	410	424	454	404	434	390	440	420	436	362	368	422	384	390	400	406	412	430	430	408	442	420	450	422	410	348	440
					Braf-202_21	402	402	422	404	466	442	480	388	456	368	388	440	416	482	478	466	426	444	376	494	422	418	402	494	428	398	414	454	380	472	442	444	390	450	432	490	374	462	486	422	442	376	458	440
					Lrrc74b-201_9	424	464	416	414	406	380	406	396	386	414	380	322	468	426	372	434	504	408	424	414	366	412	448	394	450	424	384	404	392	402	390	388	420	440	350	384	434	442	434	386	366	444	362	412
					ENSMUSG00000020633.15_5	340	420	440	438	438	416	418	400	382	414	420	434	430	432	468	382	458	410	392	454	410	394	440	464	398	402	444	406	414	438	448	402	438	422	422	436	348	394	470	462	418	430	454	458
					ENSMUSG00000032410.14_5	442	450	420	438	374	426	404	364	420	428	434	368	438	452	410	414	496	438	412	344	436	438	416	394	420	454	406	420	424	362	418	378	452	444	388	340	420	344	430	438	434	428	428	406
					Tsnaxip1-201_5	436	412	418	366	420	376	388	432	410	420	438	398	398	410	386	422	516	386	410	420	318	408	414	446	428	420	444	416	430	392	386	370	382	400	396	436	448	416	384	424	386	436	444	368
					Samhd1-203_21	398	426	378	438	450	464	478	424	500	430	490	448	482	398	380	446	348	412	440	414	430	404	412	516	372	378	416	410	406	472	402	448	434	378	480	414	426	432	446	464	486	342	454	450
					ENSMUSG00000033653.19_5	420	424	464	512	450	476	352	496	472	436	482	464	478	440	438	438	384	456	454	386	460	416	398	426	444	494	488	474	428	440	418	442	452	438	468	410	476	476	420	430	486	394	468	446
					Adamts6-203_49	374	454	372	410	412	396	444	390	384	408	438	392	440	468	432	362	412	406	406	458	372	382	438	412	356	342	430	384	386	420	410	408	422	374	402	346	376	420	438	422	362	420	364	434
					Pak3-204_37	412	422	418	464	432	418	372	454	432	434	462	412	430	406	402	408	392	434	368	408	432	400	394	484	448	436	464	444	454	384	372	436	402	402	414	412	450	438	394	426	462	386	434	446
					Ano5-201_49	406	446	400	396	410	414	404	450	422	410	402	404	390	416	442	390	512	372	420	468	314	428	406	442	430	422	376	388	428	396	372	400	402	402	444	428	448	444	376	414	378	434	424	362
					Epb41l1-202_25	368	478	410	446	428	404	430	442	412	424	478	426	408	398	356	420	458	424	424	422	434	404	442	410	434	444	436	328	456	398	388	418	384	386	392	342	414	398	440	404	460	408	422	474
					Lrig2-207_33	398	472	412	402	410	394	428	372	410	428	448	370	420	454	408	384	504	458	382	398	410	464	400	422	426	436	426	408	386	404	472	422	420	426	376	414	408	408	454	420	402	434	448	374
					Scnn1b-201_5	444	416	380	412	404	408	466	402	434	396	442	380	450	466	406	398	454	446	364	420	370	442	394	432	376	354	444	398	394	398	452	352	428	406	406	360	434	380	446	444	440	412	402	376
					Cadps2-205_45	400	414	462	432	422	434	368	432	400	428	418	420	410	432	402	360	508	422	374	404	394	440	416	426	410	432	432	388	378	394	416	386	444	464	424	432	384	402	412	400	382	450	386	456
					Ucp2-210_9	434	394	438	484	464	456	424	434	426	444	470	442	464	474	404	388	434	516	450	412	462	444	390	442	436	446	484	458	430	424	458	420	474	452	440	404	430	366	398	462	414	406	478	412
					Myo1b-203_45	416	418	434	374	380	380	418	452	414	414	448	410	348	394	392	424	520	408	348	414	370	418	366	476	414	438	382	370	426	376	384	388	410	418	384	396	426	430	366	404	412	440	404	410
					Mon2-202_41	426	428	428	410	400	368	334	426	382	398	446	376	412	372	352	358	486	392	406	376	326	388	404	444	422	398	392	406	406	382	394	358	426	392	362	374	424	426	342	362	390	432	422	402
					Tmem33-201_9	432	452	442	440	428	418	366	436	396	382	418	390	406	432	404	406	486	426	390	350	404	388	392	410	466	466	450	400	412	402	428	392	398	438	384	396	434	396	378	428	410	430	430	346
					Kif26b-202_93	410	442	374	394	442	384	408	368	370	404	462	390	422	408	404	424	472	400	362	428	348	392	434	450	406	422	424	366	442	392	388	414	372	364	336	380	440	434	408	374	458	430	366	470
					Prox1-202_5	422	414	422	434	460	506	458	450	424	374	472	422	384	458	506	382	384	454	440	458	442	484	422	450	430	414	436	446	360	502	486	416	468	448	482	490	440	406	510	498	420	400	466	344
					BC024978-201_41	400	390	426	404	452	394	420	380	398	418	402	408	396	420	454	462	430	390	364	428	406	372	434	482	392	398	426	416	404	388	390	412	398	398	382	446	440	470	420	424	454	380	406	418
					ENSMUSG00000118671.1_81	400	468	440	412	440	374	374	412	436	416	432	380	458	440	398	388	512	438	372	406	430	382	416	428	406	438	438	440	384	356	410	412	464	414	422	404	434	418	386	376	396	408	414	436
					1700018F24Rik-201_5	450	402	378	392	394	420	440	414	422	376	440	398	390	398	404	468	476	386	462	432	420	400	414	484	384	408	420	380	424	418	386	440	382	448	422	422	418	434	424	428	436	414	420	446
					Tjp2-202_45	440	394	426	454	422	470	498	390	444	392	488	424	462	448	426	424	432	490	412	416	436	484	394	438	402	424	456	452	408	404	452	380	478	422	442	368	432	408	430	456	430	432	446	340
					B4galt1-202_9	412	406	412	404	396	456	446	454	466	356	456	442	386	396	390	396	442	358	398	440	404	384	414	482	352	398	410	382	372	426	360	462	384	412	432	432	402	410	430	432	456	350	432	446
					Fbxo7-204_45	438	434	444	442	432	446	380	430	376	382	440	402	406	434	436	384	446	380	418	410	430	418	376	478	432	460	462	408	416	408	410	460	410	462	446	430	444	378	380	438	460	406	426	432
					Vps50-201_21	442	452	470	496	446	478	378	464	416	440	410	402	420	484	458	364	420	462	442	440	450	440	388	420	454	436	446	468	438	446	444	446	454	460	468	438	432	428	404	458	404	442	462	328
					Fubp1-202_37	402	468	382	394	374	382	418	428	386	368	440	398	398	382	390	428	508	404	392	406	398	400	408	454	430	422	434	358	404	382	380	400	374	412	346	368	424	386	380	406	436	436	370	448
					Ankrd12-201_61	430	416	396	404	386	412	446	420	412	388	434	436	326	344	438	418	464	376	352	490	382	408	440	480	394	398	360	374	394	440	390	466	356	410	392	448	422	434	434	428	438	400	400	448
					Aoc1-201_9	446	382	438	462	434	460	460	448	448	430	436	390	448	436	442	412	330	436	456	472	464	388	386	502	342	414	444	464	432	480	406	456	470	436	458	448	454	468	412	456	468	392	474	394
					F3-204_9	378	444	364	356	428	426	420	372	414	360	446	412	376	444	414	416	462	366	354	442	386	388	422	468	384	376	420	414	366	412	394	368	378	376	390	438	340	378	444	438	368	364	446	418
					ENSMUSG00000057280.16_29	460	378	438	444	430	390	332	396	458	422	470	422	496	466	374	370	430	488	448	378	440	444	410	374	460	466	468	432	444	424	440	400	488	448	396	402	438	424	396	454	368	400	462	356
					Ccdc40-201_25	456	448	424	434	416	414	380	432	410	422	396	438	464	452	406	428	516	410	430	440	392	416	408	398	452	448	390	426	466	382	414	390	432	446	394	402	460	446	374	378	416	472	436	404
					Cfap70-202_9	378	438	422	438	376	412	416	418	426	392	448	410	410	400	424	368	498	380	404	456	398	398	444	422	352	368	340	382	358	428	370	438	400	388	404	414	402	372	440	414	430	448	386	426
					Vipas39-201_25	430	430	406	356	410	366	382	418	368	396	416	412	418	404	420	422	524	374	394	450	332	422	412	424	378	404	412	402	440	362	410	406	400	434	394	428	436	426	364	426	424	434	326	446
					Ccdc88a-201_81	406	400	424	410	430	366	402	456	374	430	368	392	412	404	396	438	500	384	422	450	392	440	376	446	404	398	390	400	438	400	418	382	376	422	428	460	408	394	414	448	402	450	352	384
					Mapk8ip3-204_9	368	374	374	400	438	418	374	376	356	330	452	370	374	398	396	318	436	390	388	416	392	414	380	440	402	412	396	386	338	370	346	390	402	394	394	424	376	364	430	416	404	350	360	388
					Stard7-202_29	418	432	444	364	434	328	390	392	412	416	408	384	446	456	406	448	480	404	404	454	344	426	442	444	430	408	420	444	424	418	398	382	384	384	368	426	422	412	416	386	390	452	416	402
					Huwe1-202_61	442	382	402	380	448	430	472	366	402	420	424	454	400	432	466	426	392	422	412	504	418	440	426	436	332	404	412	418	410	466	452	444	338	406	426	458	434	440	484	470	438	402	408	424
					Tead1-212_9	422	396	426	410	388	394	412	434	418	344	428	382	422	398	354	358	484	398	406	408	386	378	344	436	412	368	372	414	354	406	380	364	408	422	360	358	426	408	378	392	364	380	372	430
					Cxadr-202_9	394	448	414	412	450	392	398	394	422	372	464	448	390	390	424	412	442	388	374	432	366	340	402	484	364	402	420	426	428	402	390	434	370	342	362	412	402	426	416	394	458	364	454	462
					Dlg4-214_45	386	432	474	420	442	426	360	478	364	416	424	408	394	428	412	398	464	442	396	374	454	370	384	464	398	456	434	420	422	402	382	428	404	438	420	418	436	396	380	422	400	422	458	448
					Olfr1246-203_41	456	448	458	458	452	468	490	478	436	448	442	494	414	486	524	468	462	400	446	538	454	486	472	472	410	422	400	462	452	502	470	494	454	462	484	510	422	478	542	508	452	472	452	460
					Vmn2r41-201_33	426	486	414	442	376	424	408	446	392	456	444	440	358	392	420	468	498	396	434	420	418	416	412	474	406	414	372	338	460	406	420	424	386	442	434	392	468	408	404	430	466	480	434	494
					Cdc42bpa-212_61	442	462	450	468	454	400	378	436	402	408	436	374	448	442	414	418	462	462	408	384	454	442	416	452	454	448	440	434	428	440	414	450	442	394	438	382	404	442	410	422	416	446	448	414
					Syt9-201_9	452	408	462	490	458	496	382	488	440	418	450	434	442	468	472	372	448	426	470	422	480	446	436	428	464	486	468	468	444	444	442	462	458	414	472	426	480	432	408	464	436	454	488	402
					Skor1-202_21	340	444	402	434	448	378	420	386	384	396	404	406	430	426	436	394	398	410	342	450	400	412	430	476	372	414	448	438	400	400	414	406	418	400	382	422	372	406	448	436	390	374	408	436
					ENSMUSG00000042292.19_21	416	440	418	446	418	414	390	416	408	432	466	372	394	426	420	410	532	414	384	366	400	406	432	374	438	478	448	416	448	348	406	380	436	432	352	348	460	400	382	394	430	430	398	452
					Kcnma1-236_21	418	452	444	372	434	398	348	412	422	412	412	400	448	426	430	386	488	414	424	382	382	432	378	392	448	448	452	428	392	424	444	384	434	430	374	438	390	406	420	390	366	444	404	328
					ENSMUSG00000024260.15_29	342	384	420	398	414	326	462	376	436	338	468	410	422	460	432	380	450	452	356	404	414	410	444	452	430	446	422	450	364	396	396	382	454	414	376	388	372	430	470	428	320	376	426	426
					Garre1-202_45	458	450	422	430	422	394	422	364	428	436	460	318	430	450	390	430	482	430	424	392	438	428	448	402	472	440	436	404	470	368	454	388	446	452	386	378	476	442	416	380	444	450	424	454
					Pde1c-204_29	426	446	412	356	424	372	440	384	342	414	404	408	410	420	378	414	518	380	406	406	374	406	414	418	448	444	418	418	424	366	414	344	350	440	366	370	444	424	356	428	426	432	358	400
					Preb-206_49	436	420	382	438	438	424	450	466	466	400	464	400	452	410	386	426	406	432	392	396	418	400	384	498	400	416	412	402	386	430	378	424	426	392	414	380	430	418	406	446	446	374	448	414
					Myef2-207_9	374	408	386	416	422	404	446	404	432	416	438	428	394	380	444	446	436	396	400	474	436	398	432	496	382	374	388	428	420	434	386	444	390	430	418	448	432	474	452	416	458	404	430	434
					ENSMUSG00000044349.17_57	450	450	438	412	452	426	360	402	380	420	410	380	442	456	374	412	456	436	422	410	370	458	410	390	460	432	458	448	454	384	408	358	434	412	394	384	468	426	346	406	386	418	384	358
					ENSMUSG00000002103.17_33	358	468	404	430	424	340	392	368	362	404	420	350	432	408	384	380	470	376	390	350	396	354	430	376	364	402	410	378	394	352	396	330	394	430	376	330	394	388	420	396	368	432	340	410
					Myh10-201_61	418	442	396	394	370	354	426	422	424	402	436	442	392	422	376	430	504	424	364	346	406	410	424	470	428	434	410	356	396	374	404	356	372	382	384	376	402	406	408	418	416	384	390	456
					Olfr1216-202_29	370	374	404	472	494	500	484	394	490	378	490	418	466	452	436	438	356	462	452	422	480	474	372	466	466	424	412	480	382	466	462	420	476	448	506	424	388	444	506	448	478	416	474	396
					Grin2a-206_85	432	462	416	424	430	398	370	446	390	420	372	438	422	460	434	454	518	398	410	452	398	452	446	384	460	458	406	412	438	376	436	408	422	470	420	424	454	436	404	424	410	470	402	394
					Cnr1-202_21	464	508	484	408	458	426	396	428	378	416	410	428	428	430	450	448	524	422	382	434	356	446	456	420	430	458	458	454	456	352	428	410	424	430	390	410	450	442	342	406	422	442	380	418
					Phldb2-201_37	428	468	466	458	434	458	388	480	402	380	448	436	408	436	408	424	474	402	420	414	418	384	408	480	434	468	430	420	442	392	366	464	418	428	422	396	414	422	332	418	462	400	448	476
					Dyrk4-202_9	398	432	390	402	388	436	402	400	428	430	390	442	350	412	478	416	424	346	404	478	398	430	466	410	374	350	336	408	446	426	410	428	412	438	422	450	414	442	452	456	406	454	414	446
					Azin1-201_49	399	411	387	373	385	415	449	441	371	349	429	389	313	407	439	401	471	409	415	457	429	407	417	451	369	379	345	359	299	447	393	387	395	383	433	427	379	349	457	453	395	417	373	365
					Mapk8-203_5	412	426	430	394	382	414	454	438	450	418	466	408	388	376	380	388	474	398	388	460	418	362	408	492	390	388	400	346	438	440	354	432	424	428	434	414	414	420	424	394	398	400	416	428
					Ttc30a2-201_5	380	430	408	394	314	378	468	392	396	432	402	396	440	408	454	386	450	336	400	478	426	414	420	472	354	348	390	416	420	468	450	416	406	412	394	416	412	436	466	476	384	458	400	418
					Ncoa7-212_21	420	456	472	442	426	390	384	466	398	412	456	406	406	424	432	374	476	434	420	382	398	370	416	442	450	500	482	448	424	396	392	436	366	432	446	440	422	454	390	440	418	344	454	450
					Frrs1-202_37	400	462	448	434	474	472	484	474	478	442	422	474	432	434	452	472	308	414	422	478	468	402	444	514	368	404	398	412	418	492	428	474	436	414	482	486	404	440	464	486	472	350	474	442
					Tcf7l1-201_21	434	438	394	470	440	450	400	458	420	442	490	432	442	370	398	452	386	422	448	436	452	396	392	498	384	424	388	410	478	422	400	450	412	424	464	398	456	430	394	444	468	398	464	460
					Erbin-205_37	466	468	376	410	386	394	382	380	432	402	442	410	408	408	388	430	472	388	404	418	366	428	444	406	426	444	368	428	462	406	412	374	430	398	366	362	452	418	342	342	446	426	424	404
					Nfib-203_69	444	464	442	444	374	448	434	484	414	436	436	424	342	356	452	426	516	386	434	472	438	398	408	508	396	436	384	390	452	428	402	480	406	438	450	438	434	414	398	408	472	438	422	452
					Tmcc3-201_9	446	362	414	392	400	414	442	460	384	346	382	408	428	426	390	430	472	426	428	436	354	448	368	470	422	388	382	434	372	436	386	364	402	424	416	430	420	404	372	462	426	400	402	416
					Vmn1r43-204_45	398	432	454	414	402	406	426	450	420	374	436	404	392	440	430	382	510	412	414	414	424	418	424	452	410	440	406	402	368	380	366	418	422	376	428	382	422	406	430	426	426	430	422	424
					Olfr1489-202_49	350	434	442	460	406	464	434	456	450	382	418	422	396	426	422	360	452	392	408	434	412	398	396	468	414	414	420	368	368	408	398	412	414	418	440	388	396	392	426	446	424	404	440	392
					Nrep-203_21	404	454	432	432	440	414	400	462	434	392	448	440	390	400	422	432	436	368	384	436	422	394	408	456	394	434	420	416	426	360	362	426	416	350	384	394	388	426	420	380	450	416	430	448
					ENSMUSG00000037907.17_9	440	474	388	412	446	418	456	410	404	446	362	414	344	438	470	446	420	390	404	496	382	456	438	472	360	388	416	440	436	412	442	410	402	410	408	392	462	448	444	466	450	408	406	454
					ENSMUSG00000049657.10_33	380	424	384	408	400	386	418	432	420	402	454	392	362	324	342	396	494	364	398	398	388	376	416	478	392	422	384	376	394	376	354	402	320	372	348	376	410	370	400	392	440	414	402	438
					Kcnma1-225_25	432	438	378	390	426	434	456	426	384	446	430	434	348	422	476	452	434	358	388	514	372	408	476	468	388	416	366	408	462	436	418	460	372	370	368	444	448	460	452	456	388	410	408	414
					Septin11-205_33	436	420	448	446	408	434	400	472	418	422	410	344	394	426	430	444	426	422	460	420	446	404	386	474	410	424	388	394	432	400	366	446	426	444	458	416	456	432	420	414	422	390	408	396
					Meltf-201_33	446	390	468	442	392	426	416	458	410	370	446	428	438	418	400	376	432	404	422	380	396	418	420	430	448	412	408	420	420	398	418	370	418	432	406	362	466	396	350	398	462	396	444	366
					Socs7-203_61	424	422	372	470	434	490	440	460	488	448	484	434	432	448	386	392	380	474	462	422	428	418	420	464	432	402	408	418	412	458	434	422	466	408	470	436	410	390	428	410	474	436	462	408
					Xpo7-201_29	430	414	276	376	418	414	416	330	422	374	460	358	416	458	426	380	472	422	424	420	400	430	422	362	412	398	418	458	400	426	422	356	460	434	378	412	404	426	456	434	418	420	378	410
					Tectb-201_9	448	456	436	474	410	426	382	386	406	452	434	412	436	498	408	382	454	444	414	430	434	460	406	382	474	450	410	392	428	406	472	406	460	492	442	372	444	386	370	390	444	432	444	416
					Col6a3-203_29	370	430	398	426	420	378	430	408	400	396	376	398	382	444	436	376	440	390	400	444	396	438	422	446	400	412	430	394	372	366	428	406	436	418	408	402	404	410	448	452	410	380	422	432
					Ints2-201_5	440	440	424	440	424	428	416	422	406	408	452	416	404	394	366	370	488	412	380	348	398	414	422	420	428	428	394	412	394	382	406	404	410	426	396	344	440	418	388	414	434	422	436	464
					Zc3h7b-201_29	418	438	472	462	448	470	396	492	434	390	450	468	408	412	424	426	434	412	444	466	456	370	380	492	422	462	440	414	466	434	354	466	408	446	442	432	460	436	402	416	470	416	474	458
					Tnc-203_45	412	404	426	408	420	382	404	456	428	410	430	430	422	354	354	386	502	380	392	442	396	370	398	462	414	420	414	368	414	382	378	382	404	420	404	392	414	410	362	354	432	430	426	436
					Casp8ap2-201_45	390	464	454	408	414	336	376	414	328	436	396	402	368	422	384	426	512	356	412	380	398	434	410	416	428	424	382	374	424	364	412	390	390	426	386	422	396	420	386	428	378	436	308	442
					Mfap3l-203_21	434	392	424	416	398	348	384	430	374	372	426	408	428	398	384	430	494	390	394	400	392	394	388	442	378	412	404	406	384	382	416	384	398	432	398	420	432	412	408	424	394	418	386	418
					Aph1a-201_5	420	460	462	406	410	354	384	418	420	386	422	404	428	428	404	422	510	408	422	372	402	366	422	410	416	440	446	402	426	402	382	388	412	438	396	412	420	436	398	400	346	452	412	404
					Aplp1-201_21	368	444	402	408	364	418	450	426	430	374	434	404	414	434	436	352	458	402	390	404	428	410	414	444	400	388	390	362	362	440	390	420	444	404	438	404	370	378	426	460	382	420	382	426
					Nsd3-203_5	448	478	452	448	474	462	416	460	428	460	460	426	480	480	456	400	456	480	466	406	452	490	430	444	468	432	450	458	400	470	440	448	494	442	464	464	420	450	444	500	356	444	474	384
					Mx2-202_25	383	437	413	381	409	375	365	425	361	367	347	389	389	371	427	385	487	389	343	407	373	381	413	409	329	411	427	413	423	385	377	401	345	407	389	421	411	397	339	445	371	405	393	399
					Rgs8-202_41	422	420	412	460	500	456	432	408	430	430	434	436	458	516	480	424	454	440	412	498	440	470	450	402	434	422	468	472	420	430	472	412	446	454	398	476	418	434	508	466	410	430	444	416
					Tanc1-208_37	480	438	376	384	426	406	426	392	408	404	444	372	424	402	410	450	490	430	388	402	392	420	402	494	450	436	446	386	392	390	418	400	404	402	398	404	424	432	388	452	462	418	452	426
					Gldc-201_29	422	420	436	400	412	420	416	384	450	414	460	410	404	440	388	384	512	450	376	414	384	410	346	448	410	432	446	420	368	386	414	352	434	426	404	436	420	412	394	432	418	434	434	422
					Zfp280d-201_29	458	492	414	422	400	418	374	412	360	428	406	406	444	418	388	438	502	420	418	450	358	446	444	338	442	448	418	454	450	404	430	366	432	420	390	392	440	394	374	388	430	454	390	378
					Zmym4-201_65	372	420	450	446	406	380	412	448	412	400	396	380	414	406	436	398	526	374	368	448	388	370	404	436	416	448	418	424	400	384	394	380	386	422	376	404	354	410	440	428	392	416	408	412
					ENSMUSG00000024491.17_45	408	454	426	448	442	444	420	424	384	404	452	408	390	416	422	338	424	434	366	370	446	394	386	464	396	414	436	418	390	352	372	406	410	396	412	386	382	408	398	428	450	344	406	474
					Vps50-202_25	428	428	412	402	416	390	396	420	392	380	422	386	420	388	408	414	466	434	402	364	384	396	390	454	438	400	408	418	356	366	394	384	420	416	418	364	386	396	386	406	396	420	402	412
					ENSMUSG00000038733.15_33	416	454	424	372	442	398	432	408	394	388	412	448	400	374	436	418	472	346	378	450	340	408	456	464	370	428	444	428	440	342	404	402	382	362	362	432	442	472	410	436	468	416	408	474
					Commd1-204_29	454	484	476	432	444	422	386	412	364	424	420	424	402	430	420	430	520	414	394	430	376	432	452	394	420	442	460	450	456	398	432	424	414	410	364	442	444	452	378	438	412	438	392	434
					Ano4-208_25	446	430	408	396	462	420	456	386	420	386	446	372	448	432	450	444	442	418	450	446	394	398	384	478	368	400	450	442	440	438	430	442	418	398	410	448	442	440	430	436	450	430	434	392
					Astn1-209_5	454	420	470	472	394	422	372	444	426	442	452	442	446	442	420	390	448	432	436	400	428	392	396	406	448	474	438	450	450	408	424	398	412	468	422	408	474	446	374	406	416	380	432	416
					Sv2c-201_61	432	386	392	426	446	482	458	378	436	360	448	418	370	456	486	400	370	412	408	476	434	412	408	486	390	436	468	450	396	442	414	476	450	422	450	430	388	454	466	474	468	384	456	414
					Il12rb2-201_25	386	464	430	420	426	398	374	466	380	394	428	418	384	402	414	384	506	382	398	418	410	400	380	448	422	444	410	354	412	362	398	436	366	416	442	426	386	362	408	390	444	422	424	418
					Tpm1-215_9	394	468	442	468	430	414	464	428	416	458	436	462	410	406	456	472	410	402	434	460	424	412	448	432	394	444	394	380	456	448	432	428	398	400	454	426	408	434	472	440	478	390	412	474
					Cyld-205_61	398	466	464	480	460	396	404	452	392	434	456	404	424	386	404	390	436	416	442	414	426	430	400	490	394	430	436	414	390	462	412	444	430	386	466	432	402	372	430	444	416	428	456	426
					Syvn1-204_29	380	428	416	412	396	392	364	366	356	424	410	380	408	446	440	376	524	374	420	400	430	410	434	354	420	412	380	394	400	368	404	392	414	466	376	386	406	404	434	436	360	464	374	422
					Cyld-205_9	402	436	350	392	348	406	472	374	432	408	430	372	398	428	410	382	498	420	382	394	410	438	412	448	436	402	372	404	378	408	418	328	430	418	422	360	386	376	428	428	420	432	400	428
					Paxbp1-202_21	430	422	448	438	396	420	410	448	396	386	424	350	430	422	408	376	424	438	450	464	402	406	350	446	408	424	406	422	392	422	372	392	434	438	454	414	412	366	392	424	446	386	390	398
					Muc16-203_57	418	478	376	330	400	424	418	442	442	436	442	432	420	396	424	410	494	362	378	474	360	440	406	436	404	424	446	416	466	426	430	468	392	374	402	442	410	408	410	420	394	446	440	396
					Shprh-201_65	438	384	446	452	390	422	414	398	398	348	454	430	436	380	410	326	400	440	380	380	360	454	368	398	412	454	434	404	390	396	434	336	398	454	420	346	442	396	412	420	386	402	432	362
					Ntmt1-201_9	440	388	422	384	346	360	420	428	392	336	404	364	418	434	410	400	502	388	432	428	364	414	412	442	394	380	400	400	368	422	412	350	398	398	390	406	458	398	394	402	322	412	384	360
					Hhla1-201_9	458	490	396	428	438	354	422	388	362	450	364	340	448	430	424	460	526	408	428	428	402	440	456	346	414	434	388	430	450	382	450	386	400	450	382	396	444	464	420	414	382	466	372	428
					Vmn1r71-209_5	372	462	424	464	406	434	420	462	416	440	468	448	396	394	386	424	480	408	438	462	424	404	450	474	392	434	400	362	434	440	390	424	394	420	412	396	380	354	434	358	438	442	396	444
					Spag17-204_73	386	402	398	374	410	398	420	420	426	330	428	420	404	352	432	394	422	394	364	440	364	410	368	480	416	400	380	402	348	388	362	418	388	400	400	410	394	432	394	394	398	374	396	392
					ENSMUSG00000014039.19_53	394	470	414	350	448	374	456	376	434	416	452	450	404	394	378	424	430	378	344	444	366	414	436	436	376	422	420	422	404	402	442	400	398	362	334	430	378	408	414	428	422	374	420	448
					Zfp398-202_65	460	438	490	454	456	442	404	434	456	452	382	428	482	478	424	404	412	444	454	432	450	452	402	436	472	424	450	436	436	454	430	410	472	456	456	418	464	426	426	412	422	382	442	420
					Flrt3-201_5	446	448	416	450	418	446	386	432	410	426	452	384	398	484	456	400	482	464	436	430	450	450	428	438	456	472	434	438	398	416	444	442	484	406	438	408	430	416	418	394	412	440	466	408
					Ppp2r5a-201_25	410	514	412	418	464	386	414	414	376	452	430	412	454	468	434	462	552	404	410	416	396	434	440	402	404	440	460	434	456	382	456	422	408	454	388	440	444	428	422	436	396	460	380	420
					Agl-208_69	420	414	414	416	394	454	472	458	480	374	398	428	388	404	422	406	440	414	404	424	400	400	424	460	410	344	376	388	366	460	380	372	440	390	452	416	394	412	420	452	436	386	446	394
					Rorb-203_85	468	394	464	446	438	404	380	388	432	440	434	392	464	450	364	382	408	448	392	394	402	444	400	394	444	482	472	442	470	366	432	358	436	456	376	350	452	442	370	388	444	424	474	382
					Fam184a-201_21	468	450	432	434	416	452	462	410	404	448	416	462	398	408	448	468	390	370	416	472	418	444	420	436	374	368	362	422	438	478	428	466	366	448	426	458	470	458	460	476	482	472	406	478
					Togaram1-207_37	360	368	372	376	414	386	418	344	410	334	438	352	404	456	398	388	440	418	314	432	402	402	420	446	446	440	394	428	322	414	380	442	420	426	346	438	356	396	446	404	354	380	386	450
					Rad18-202_5	398	488	454	438	382	400	394	460	346	446	424	452	346	392	444	428	464	372	416	450	422	416	452	422	364	354	344	370	424	368	402	416	360	432	432	408	418	430	418	458	448	466	362	452
					Polr3b-201_37	448	452	420	420	462	390	394	402	436	418	406	412	468	508	436	400	498	458	422	422	412	480	428	436	440	470	484	486	402	460	444	414	442	468	388	446	448	472	430	428	384	418	472	394
					ENSMUSG00000055960.13_33	374	392	412	408	444	410	404	378	406	380	432	394	472	426	414	374	506	392	410	460	434	402	408	444	422	424	432	410	414	414	414	442	420	408	394	448	410	472	414	436	398	432	408	426
					Grm1-201_41	424	426	476	464	436	458	424	414	462	446	460	442	448	464	416	344	460	484	396	440	436	440	400	422	426	468	448	462	432	446	460	374	470	478	448	360	420	396	428	430	418	410	470	424
					Zranb3-201_21	450	458	446	402	418	372	350	438	412	410	416	396	440	398	370	398	522	388	402	402	382	386	410	420	446	422	426	412	390	394	366	422	418	458	396	404	454	438	388	414	374	446	402	408
					Ccdc169-201_21	432	468	476	444	444	374	358	412	430	444	426	362	454	410	396	414	512	422	410	394	372	410	416	442	466	432	444	432	448	394	412	454	422	460	390	446	434	472	378	364	430	428	412	428
					Tbxa2r-202_5	438	418	428	440	424	414	418	364	396	426	468	414	424	442	386	408	486	412	422	368	448	412	428	378	436	458	478	428	456	356	418	412	406	480	410	356	474	422	404	396	462	440	436	456
					Serpinb3b-201_9	368	454	408	436	408	418	422	416	378	414	396	418	432	426	480	438	424	376	380	468	406	368	426	446	332	402	402	412	400	414	372	444	412	438	408	450	410	430	430	408	458	394	410	448
					Ntsr1-201_21	410	462	416	472	408	462	426	462	464	414	426	424	440	440	448	432	428	422	384	436	434	444	394	436	412	428	418	412	402	442	436	420	456	444	462	430	420	440	448	436	436	448	450	346
					Ttn-211_209	464	446	456	428	412	414	424	468	432	432	422	418	466	420	394	438	458	446	436	426	404	432	396	438	458	458	452	424	468	418	440	428	430	436	446	404	476	440	402	434	412	430	474	430
					Pbrm1-208_53	412	440	428	414	390	414	374	400	430	416	424	436	438	424	366	404	474	400	374	416	398	434	418	388	430	444	418	398	434	372	414	422	414	428	400	380	442	428	370	376	458	434	458	438
					ENSMUSG00000074994.7_61	406	452	430	446	432	436	470	450	402	446	480	450	394	364	400	450	398	402	444	484	436	396	422	484	358	432	394	388	450	448	400	422	368	402	458	404	452	408	448	446	466	428	402	454
					ENSMUSG00000021055.15_29	422	442	424	418	422	420	430	446	408	388	458	404	392	404	400	370	400	424	424	422	426	408	396	484	412	416	392	402	414	424	316	446	414	420	426	410	414	408	398	382	462	368	438	412
					Atg9a-209_37	442	368	442	440	454	448	476	430	426	442	492	434	452	450	442	480	354	420	446	472	432	308	436	532	398	404	420	394	466	468	404	488	424	426	456	476	438	454	404	466	478	410	406	446
					Scn7a-201_21	434	428	464	436	442	402	402	426	416	422	418	402	442	410	400	438	450	420	418	392	416	346	414	498	412	416	424	420	470	382	384	446	406	384	400	382	424	462	332	442	472	400	446	406
					Tns1-217_93	458	444	476	428	460	378	376	418	438	400	414	394	456	464	404	400	462	466	408	422	424	426	380	468	478	442	458	468	408	426	412	386	466	414	436	440	442	400	418	472	414	416	446	436
					Fto-204_33	434	438	388	420	334	378	442	400	406	424	424	418	420	404	350	398	470	398	434	430	408	428	414	436	370	362	352	332	392	408	406	328	358	424	412	364	402	358	438	402	402	432	370	408
					Sgsm1-202_33	482	386	478	494	440	474	432	494	464	384	480	490	470	478	418	442	392	450	478	450	470	410	430	470	472	484	512	482	454	458	436	460	482	490	478	400	488	450	420	418	456	372	498	424
					Myo6-203_61	430	452	448	396	354	374	412	444	406	406	448	410	424	374	348	450	434	360	362	466	400	380	416	480	360	402	396	402	456	404	372	412	366	408	378	388	428	438	382	396	432	408	376	438
					Sdhaf3-201_5	444	454	460	476	490	464	394	466	480	436	468	460	478	432	424	434	396	462	452	428	420	418	372	484	450	458	452	430	470	454	426	478	418	434	466	436	466	486	406	446	464	374	492	434
					Wnt10b-202_9	420	398	436	472	376	414	400	384	418	452	456	398	464	442	422	346	408	476	412	434	426	400	414	410	450	490	456	428	434	414	446	410	476	438	414	378	426	424	386	436	440	418	456	382
					Fgd3-203_9	420	428	356	382	438	412	396	356	434	392	478	374	434	462	462	396	494	388	376	448	386	422	446	404	424	420	456	436	444	430	430	402	436	398	398	426	408	448	424	406	374	442	390	400
					Olfr893-202_9	428	480	384	450	378	416	436	392	406	416	452	430	466	394	402	396	484	434	432	384	420	442	448	396	422	430	416	402	436	404	410	366	464	410	418	320	428	388	430	358	422	458	420	466
					Plce1-203_5	438	376	462	412	490	456	430	458	468	396	500	480	454	408	442	450	410	424	442	430	436	388	424	492	390	378	442	434	462	430	384	466	428	420	466	466	462	440	410	440	478	406	462	472
					Epop-201_21	466	394	442	398	420	446	446	440	422	380	452	410	454	434	440	460	480	450	438	458	376	450	414	456	434	426	426	470	468	424	452	378	436	448	448	436	468	412	358	458	428	460	472	364
					Sh2b3-203_21	398	430	454	420	420	440	386	430	448	386	436	408	442	420	396	414	452	408	408	460	394	358	406	480	424	422	426	414	406	404	348	440	386	428	392	440	410	454	344	406	450	376	410	402
					ENSMUSG00000074925.5_5	412	424	426	390	384	366	470	392	412	414	450	358	432	386	386	434	516	396	382	408	420	370	402	474	438	398	394	378	440	366	358	366	394	426	344	390	408	398	382	380	442	414	412	450
					Enpp1-203_5	416	418	446	446	424	386	394	440	348	378	392	420	418	390	412	394	508	450	410	352	384	418	408	448	438	418	414	420	412	370	404	340	374	426	402	376	416	400	358	454	398	440	408	396
					Ggps1-201_33	408	428	400	394	396	356	456	408	428	392	410	446	380	388	430	422	462	394	350	448	432	398	440	490	352	428	398	382	392	410	376	450	408	408	390	426	416	434	440	404	434	398	420	456
					Cdk12-203_29	358	436	388	456	462	456	462	414	416	446	438	468	454	456	464	442	340	400	392	492	428	420	458	482	392	388	452	380	454	484	462	440	416	418	444	458	380	426	498	470	462	396	444	460
					Plekha5-201_65	422	422	408	464	432	424	420	474	466	430	478	420	446	402	382	434	412	432	428	422	458	388	434	488	398	450	408	438	426	454	364	430	450	410	434	402	436	448	344	406	488	398	454	446
					Sectm1a-203_9	424	392	416	438	440	464	422	434	466	396	470	444	406	362	398	414	410	438	424	430	420	382	410	496	380	436	422	356	440	410	400	440	422	394	444	440	434	428	404	430	460	360	454	456
					Prkg1-201_29	410	446	404	396	438	394	428	392	390	426	392	414	432	422	426	402	482	406	370	460	348	432	414	448	358	424	432	442	422	384	442	358	422	436	384	386	408	382	422	434	410	454	418	404
					Slc50a1-201_5	398	416	406	454	466	454	438	408	374	466	394	452	410	478	516	408	414	420	430	506	406	486	466	448	394	370	422	462	442	444	464	436	476	460	468	480	406	434	494	500	420	472	414	462
					Kcnq2-217_41	414	418	394	426	374	422	434	398	392	402	432	388	424	408	402	384	460	364	422	448	376	396	404	468	382	382	368	412	412	394	334	390	384	404	388	386	430	450	392	440	432	424	370	434
					Plch2-207_41	408	408	446	418	394	402	416	460	392	376	388	364	344	392	434	368	472	388	416	400	394	412	386	448	422	426	394	386	366	418	382	422	340	424	408	438	432	416	424	426	388	388	368	398
					Pygo1-201_5	434	390	450	468	454	436	406	402	390	404	376	422	440	470	444	382	506	450	400	436	438	474	434	388	476	482	460	468	448	446	434	398	434	480	440	420	432	428	392	474	398	424	462	410
					Ticam2-201_9	410	440	406	400	434	352	418	402	440	406	460	388	434	390	344	404	506	406	390	440	374	390	382	462	442	442	390	416	424	396	366	374	422	378	358	372	406	412	416	352	384	444	436	384
					Plekhg6-201_9	422	402	384	306	362	398	454	398	420	346	456	420	396	396	396	408	484	390	360	454	334	342	422	478	374	342	338	386	338	468	368	384	406	302	346	386	412	436	422	422	408	386	390	424
					Pard3-214_21	416	442	388	426	408	440	468	434	430	418	478	390	406	398	426	442	434	384	410	490	410	356	452	490	336	360	392	386	462	464	416	448	410	394	426	452	412	406	422	404	470	408	400	412
					Trim47-201_5	484	440	332	360	390	428	462	366	420	432	460	420	450	402	396	448	476	382	456	498	374	438	468	412	388	316	382	406	394	446	418	346	448	404	396	416	414	426	476	448	434	458	368	442
					Hnrnpa0-201_5	452	476	442	432	414	460	390	442	416	418	426	384	428	458	442	406	456	500	458	438	398	416	398	408	478	452	444	472	426	454	456	376	470	448	460	428	460	400	390	458	410	398	440	348
					Fam71e2-202_9	332	428	406	428	422	414	426	432	404	388	438	442	424	380	378	388	470	352	416	436	426	370	382	442	400	396	420	366	408	404	340	400	404	414	426	414	358	398	424	414	410	408	434	410
					Prkci-201_33	462	436	408	388	398	418	412	406	428	414	456	420	438	420	390	400	484	402	422	384	356	422	428	352	424	420	444	412	424	370	398	362	428	438	396	350	422	450	378	380	432	420	430	400
					Cep170b-211_33	388	408	370	406	400	448	490	442	422	420	454	418	428	372	468	450	406	372	438	524	456	388	450	492	384	392	408	440	432	462	406	492	392	434	444	506	404	464	458	486	424	412	434	432
					Rd3-202_25	432	480	476	438	490	412	420	438	416	428	442	446	408	466	408	450	540	456	374	414	384	446	436	410	460	482	490	474	430	440	448	424	422	464	418	428	396	428	400	458	408	466	436	430
					Vmn2r63-201_33	420	406	334	382	422	390	454	422	472	358	470	378	400	382	378	430	410	438	434	450	420	410	368	514	424	380	426	388	390	408	436	462	394	362	442	464	404	450	400	436	434	364	450	442
					Ttn-201_617	420	464	442	454	480	406	422	406	414	430	442	394	396	474	486	390	446	440	374	426	448	434	436	466	406	458	480	462	382	456	428	456	458	410	398	406	424	410	436	470	394	408	460	356
					Rapgef1-206_33	418	404	350	398	376	336	422	386	368	374	442	364	402	426	358	392	506	416	410	428	392	388	368	458	418	372	392	404	358	418	376	380	382	396	392	388	414	404	392	438	424	384	342	432
					Zfp667-201_29	428	418	420	432	376	446	394	442	378	398	438	414	396	416	424	354	426	404	390	438	434	374	416	470	416	426	376	418	416	446	392	412	408	432	416	398	436	356	366	418	436	404	412	388
					Olfr481-202_21	410	416	402	386	358	396	414	398	404	364	462	404	410	394	424	406	442	372	424	444	394	364	414	464	326	370	372	372	382	402	344	418	400	386	430	400	406	428	426	426	418	412	402	436
					Mroh3-205_29	452	446	346	396	440	404	418	370	362	410	446	408	412	482	430	410	476	418	428	402	366	442	436	392	418	436	422	434	402	382	448	364	438	404	388	378	440	412	438	460	452	450	420	408
					Arhgef10-201_29	438	416	436	428	322	408	434	450	414	420	434	406	408	380	390	368	502	332	460	476	424	408	430	482	388	398	352	366	416	440	360	414	374	410	416	420	452	430	428	382	432	418	376	430
					Gm10767-202_9	396	438	374	400	408	332	412	382	410	398	386	398	426	404	406	330	486	418	362	452	372	404	346	448	404	408	396	400	414	396	438	344	440	376	354	396	352	388	442	408	376	426	420	386
					Tmprss11f-201_9	430	460	424	422	416	422	394	442	422	390	428	414	386	430	438	424	482	402	366	434	398	444	434	448	410	422	426	434	376	420	398	440	420	394	410	404	412	424	414	394	388	402	416	416
					Olfr557-202_5	428	438	448	378	404	398	396	452	410	362	378	370	392	372	412	412	500	394	334	438	368	412	388	466	370	396	354	406	388	386	392	380	402	418	400	376	410	420	356	420	406	424	390	430
					Stag2-201_9	376	454	400	384	384	376	404	390	450	386	458	358	428	416	364	384	498	426	414	372	380	382	436	418	426	414	384	402	384	424	310	386	420	416	328	362	378	376	438	360	392	404	358	444
					ENSMUSG00000041064.15_29	410	452	456	428	370	444	428	484	400	418	398	412	372	392	432	424	508	396	440	466	388	418	406	470	422	428	360	344	434	428	400	422	372	424	420	402	436	378	398	380	450	438	394	426
					Atp11a-202_29	440	424	398	424	388	432	470	398	424	430	412	410	412	444	422	408	494	422	382	456	412	420	408	472	410	358	406	414	422	436	448	378	432	456	396	414	408	422	468	448	424	462	376	372
					Celf3-204_25	374	390	386	342	372	364	376	342	346	354	352	330	382	406	392	346	440	420	368	400	358	364	390	346	346	376	390	374	364	376	398	366	356	364	340	368	360	392	378	388	324	392	354	384
					Zfp609-201_45	416	446	390	384	412	428	442	420	402	372	444	416	426	396	420	450	526	394	428	474	356	414	420	476	414	366	354	434	420	426	372	426	380	376	400	436	432	434	412	394	366	426	416	420
					Ank3-231_49	454	426	428	360	386	420	420	450	386	404	428	414	366	378	390	396	496	414	452	466	388	406	402	478	394	400	358	384	436	422	386	436	400	438	408	416	454	450	404	380	448	448	408	414
					Il11ra1-204_5	436	434	472	428	456	384	388	444	430	438	404	418	460	450	430	448	524	438	418	464	408	442	446	436	426	450	462	448	442	430	418	402	424	440	412	472	402	432	388	456	428	458	458	412
					Ptprd-220_41	420	436	396	388	358	408	432	420	422	392	440	412	430	378	368	394	500	364	416	420	358	390	392	436	408	390	392	400	398	394	398	360	388	416	394	392	386	404	368	402	396	452	378	412
					Mtus1-203_5	420	500	442	426	406	412	438	446	420	468	470	478	394	370	448	460	428	394	428	500	452	424	464	514	398	416	364	370	472	456	428	492	404	442	430	458	408	422	454	428	500	434	452	500
					Pde8b-208_21	368	408	418	432	444	408	478	402	442	400	422	442	388	400	448	434	458	420	426	466	426	434	406	462	330	386	392	370	414	450	424	444	368	448	468	470	408	432	464	434	432	442	406	456
					Tacc2-218_53	408	434	376	428	316	408	416	406	434	400	448	406	424	398	368	414	492	426	370	428	382	396	410	456	424	442	394	386	406	408	374	390	384	412	406	364	430	402	408	366	448	422	440	432
					Tpr-203_49	408	436	430	426	444	426	428	410	450	406	472	454	448	380	374	414	504	412	356	412	436	448	392	406	406	444	460	408	462	364	446	406	396	446	382	372	392	386	414	406	472	436	444	464
					Ptgs1-201_21	428	392	394	388	394	442	444	450	434	360	436	398	438	398	428	410	522	364	416	480	376	410	444	492	426	418	382	362	400	390	358	428	344	388	404	436	404	440	420	444	418	398	362	436
					Kcnj6-201_21	456	356	438	418	440	470	488	430	460	406	480	488	484	404	442	464	394	404	456	436	404	424	430	512	366	378	386	448	472	470	424	468	418	420	460	462	466	448	488	488	502	436	440	466
					Vmn2r73-204_93	418	474	450	380	416	398	386	412	424	390	448	374	426	384	386	370	490	404	382	428	404	380	408	438	420	370	394	370	376	400	370	426	426	436	408	376	378	426	408	364	418	444	416	394
					C87436-203_5	450	450	412	374	406	418	442	386	422	400	442	452	342	422	462	476	486	318	346	456	352	412	438	456	340	406	422	408	388	398	406	452	380	404	342	446	436	458	388	462	430	376	430	456
					Cobl-201_57	409	403	373	423	391	401	361	445	353	317	397	405	381	363	397	347	355	393	355	397	379	397	351	437	385	399	397	359	397	375	371	397	383	363	399	373	411	363	365	405	425	333	397	351
					Pakap-210_5	456	422	472	492	418	460	394	446	424	420	412	420	428	418	410	364	450	454	390	466	422	400	422	426	458	470	454	458	444	464	416	418	452	454	434	432	448	436	432	460	438	438	474	362
					Pms1-201_9	376	450	430	408	384	392	420	460	422	404	434	392	404	296	382	400	468	370	412	438	384	382	404	482	404	394	382	394	416	374	370	404	396	384	428	402	406	380	394	394	458	434	438	428
					Olfr1391-202_5	484	440	414	416	406	474	450	458	436	420	432	462	390	388	454	454	410	380	464	510	444	440	428	488	392	418	376	416	426	476	444	500	370	440	446	458	496	448	448	452	470	394	404	460
					Ktn1-210_45	444	424	486	468	430	424	388	474	468	436	476	422	474	456	422	390	426	436	436	438	436	400	370	438	438	472	472	460	464	418	422	422	424	466	436	380	438	470	388	396	464	406	462	430
					Pnpla5-202_5	420	482	434	398	386	420	430	442	440	410	468	440	394	430	418	376	506	426	390	424	408	420	438	462	454	438	438	438	412	424	420	422	400	470	432	390	462	440	416	428	430	430	464	406
					Hrnr-202_69	386	456	450	444	396	402	394	480	432	424	440	408	422	400	388	392	450	416	426	426	432	408	422	472	446	460	406	406	460	410	384	452	426	398	396	398	406	410	364	368	454	394	412	454
					ENSMUSG00000017978.19_5	402	410	404	438	436	430	406	420	438	366	440	338	420	414	404	386	408	438	404	448	382	390	392	472	392	440	430	430	386	432	326	378	408	398	418	400	386	428	362	438	450	340	436	384
					Tmem116-201_5	368	466	398	418	448	382	434	390	436	430	458	404	424	480	402	380	462	472	408	390	388	434	450	416	460	452	428	430	408	406	446	380	470	420	400	378	418	374	476	438	352	462	406	422
					Klhl36-201_5	464	442	462	448	446	434	362	452	406	412	456	444	460	470	390	408	494	472	446	372	434	454	408	408	488	474	498	430	446	392	418	394	436	456	424	390	468	440	352	420	412	444	444	436
					Vmn1r65-201_9	388	472	462	444	460	388	396	442	390	436	410	358	434	458	442	436	516	450	416	412	376	454	442	422	446	460	436	434	454	406	432	448	432	434	410	436	466	432	436	410	368	432	416	406
					Scyl3-203_29	444	464	426	424	416	384	390	454	400	386	384	366	434	446	424	450	502	428	424	446	402	450	388	444	484	456	432	404	436	408	428	418	430	438	392	434	448	440	408	396	402	436	408	416
					Rab27a-203_9	426	466	468	432	414	370	386	414	366	454	330	380	430	442	468	444	460	388	426	430	402	450	462	410	408	430	380	422	474	410	440	398	386	446	414	428	452	450	426	452	392	482	354	438
					A830018L16Rik-202_5	424	444	456	438	424	394	366	462	398	404	402	424	416	426	376	380	526	384	422	420	392	408	420	418	452	458	442	378	428	384	396	436	422	428	392	400	436	438	340	398	366	436	422	402
					Cacna2d2-204_29	396	432	426	430	404	412	364	464	414	404	450	426	388	406	412	364	498	376	408	424	400	376	416	452	388	402	388	332	414	388	360	440	394	422	444	390	392	356	406	410	426	422	378	434
					Cd22-201_9	424	344	334	340	426	398	460	370	430	380	444	404	442	424	420	460	440	412	432	478	354	420	450	448	398	340	388	416	424	462	426	398	384	332	360	450	416	438	458	412	394	400	404	440
					Vmn2r3-202_49	432	448	446	430	440	446	418	422	448	434	442	442	418	364	458	452	376	380	432	444	428	386	408	504	370	416	376	406	432	434	408	438	424	414	412	424	438	442	408	450	492	384	452	436
					Prdm16-201_33	380	412	390	410	414	416	448	428	440	426	420	392	410	356	396	400	446	398	430	464	384	422	398	472	378	378	368	360	382	416	386	400	434	380	406	414	404	392	432	430	430	434	416	368
					Ccdc88a-201_25	402	408	408	378	380	360	402	404	386	372	424	358	414	372	372	402	484	394	392	398	356	358	378	460	410	402	354	380	366	368	340	390	382	394	380	362	410	426	350	384	390	406	404	420
					Mgam2-ps-201_37	358	438	412	460	422	424	426	424	440	424	468	412	416	396	414	438	394	396	382	440	434	336	436	502	392	428	416	414	428	424	362	440	416	386	392	384	376	414	404	404	472	378	428	440
					Dhx30-224_29	408	414	404	354	348	418	448	420	414	360	478	356	358	390	416	388	510	370	424	456	414	404	426	472	374	356	344	360	366	412	360	410	412	378	374	408	398	432	438	412	428	422	372	406
					Foxk2-201_29	424	454	398	358	360	404	440	448	434	368	436	386	370	376	388	390	504	372	412	464	388	410	414	484	398	378	334	360	384	440	390	432	378	380	398	416	414	422	424	380	388	408	424	442
					Steap3-204_29	373	421	367	399	451	421	433	399	391	383	449	423	411	407	389	423	397	395	401	449	357	329	441	465	369	341	419	379	411	411	387	407	397	335	389	395	395	401	405	399	415	385	413	433
					Fibin-201_9	444	434	456	376	414	368	434	422	422	370	404	388	434	448	406	406	508	406	426	434	380	434	452	442	466	380	414	396	386	418	392	366	408	406	382	430	454	460	430	428	374	400	432	414
					Sort1-203_33	480	386	400	374	394	326	462	416	434	370	396	370	470	450	392	426	498	410	432	432	402	444	416	460	442	376	430	402	388	420	444	364	424	428	410	416	464	446	426	432	412	418	372	418
					Prmt1-201_5	432	422	382	392	432	356	424	348	400	390	426	384	434	438	428	454	396	372	374	464	356	420	460	406	396	374	418	442	418	386	420	378	406	344	344	354	410	442	406	422	410	398	342	468
					Axdnd1-204_21	404	466	428	402	442	374	380	384	382	396	412	390	420	468	392	394	528	438	408	374	400	414	426	338	448	442	428	352	388	358	430	394	424	420	384	372	402	400	412	436	364	438	380	404
					Mtcl1-209_29	386	434	426	432	364	410	408	466	390	358	444	406	336	416	428	364	536	404	404	422	418	418	412	438	436	474	382	348	388	384	412	436	366	430	418	418	438	404	392	394	426	438	396	452
					Btbd3-201_9	422	484	456	388	466	412	428	428	338	402	368	396	418	454	414	434	524	414	394	422	400	464	432	394	430	450	434	432	430	352	458	426	406	468	402	438	436	436	398	438	410	458	376	422
					Olfr1051-204_9	418	426	396	372	368	382	450	410	410	398	416	368	398	410	396	430	496	390	390	432	376	394	414	448	416	360	382	380	402	406	384	414	376	372	390	424	374	406	426	382	344	388	404	402
					Hacd4-203_9	450	388	346	398	448	482	464	402	458	404	478	426	404	420	428	464	352	392	442	504	462	450	406	468	368	364	432	418	396	496	438	488	416	452	440	490	452	462	478	468	496	420	436	396
					Usp34-204_41	410	442	456	438	414	388	422	390	368	386	402	384	432	458	396	392	528	452	388	406	412	432	400	436	436	436	412	430	418	382	450	338	432	452	372	370	372	352	406	408	384	464	420	430
					Gm19684-201_9	394	428	446	382	368	374	434	404	402	396	402	398	368	394	430	428	482	362	396	476	394	378	446	452	366	346	338	422	392	438	362	410	388	366	374	428	424	456	440	398	404	438	388	450
					Fam120c-201_21	438	432	414	418	370	416	448	420	416	432	462	420	400	388	374	412	496	372	436	402	422	440	398	440	404	404	402	356	388	372	412	396	378	424	420	404	422	390	404	378	412	418	402	446
					Pigg-203_9	420	432	444	388	422	406	374	430	410	368	428	420	400	372	444	416	516	366	392	420	378	394	422	466	394	446	456	406	428	386	362	436	360	420	428	454	442	450	408	436	462	370	420	460
					Rab37-202_9	436	406	432	462	412	430	436	398	424	386	500	396	458	440	376	416	434	474	416	344	436	406	440	410	454	440	436	448	466	380	430	372	466	454	422	332	420	380	420	410	440	436	420	454
					Pcf11-201_21	392	460	440	414	398	380	376	422	390	400	386	398	418	408	432	396	516	366	422	390	376	402	414	432	420	414	396	392	402	390	394	408	378	444	418	436	420	418	434	402	366	418	398	410
					Tial1-202_9	404	438	380	384	354	414	428	428	386	414	416	402	370	398	434	432	498	352	436	462	358	408	420	422	356	360	338	340	416	424	384	432	362	388	382	450	434	406	396	442	436	458	354	452
					Scn1a-201_53	434	446	408	402	352	410	442	422	412	374	462	418	372	356	426	472	442	310	426	502	434	422	434	470	376	372	356	368	432	432	386	458	394	436	418	436	442	456	390	446	466	432	400	426
					ENSMUSG00000059493.14_41	370	410	386	442	424	418	406	356	388	398	426	348	404	428	420	398	480	384	390	440	422	424	412	370	428	398	392	384	424	406	372	416	450	450	368	390	412	418	438	418	372	438	366	460
					D7Ertd443e-203_5	454	402	462	478	426	444	402	418	438	408	434	424	500	484	418	398	450	476	450	366	466	456	396	386	452	444	482	448	420	400	460	398	482	450	430	408	434	398	428	454	394	452	460	354
					Foxp4-203_25	464	444	430	384	394	472	442	444	424	430	436	458	414	394	442	480	430	364	458	492	368	474	426	522	346	354	376	416	460	464	438	450	394	408	452	504	480	430	462	480	464	450	400	476
					Vmn2r73-202_9	394	398	380	402	406	402	410	350	474	406	460	426	432	452	428	350	482	442	312	458	386	466	418	430	430	462	466	454	392	404	410	370	462	406	352	394	406	404	452	458	416	428	442	416
					Dmtf1-201_9	390	400	378	372	416	406	460	388	420	362	446	414	376	404	454	404	408	368	368	466	410	406	416	462	382	356	404	402	368	412	366	436	412	400	420	424	384	434	456	450	418	390	432	438
					ENSMUSG00000062410.15_5	432	416	408	362	398	382	390	430	418	402	408	370	420	432	412	394	512	430	410	446	388	444	386	434	406	426	402	414	412	422	390	382	398	382	414	444	398	424	408	466	370	440	410	334
					Vmn1r217-203_93	380	404	420	410	370	396	450	380	418	394	440	396	436	390	396	376	478	376	396	452	368	360	400	484	388	338	364	390	354	450	388	404	362	390	386	390	408	426	438	372	402	410	402	442
					Clhc1-204_9	412	448	434	416	436	434	424	460	442	470	482	438	470	432	370	440	490	448	418	422	414	430	422	450	450	458	474	410	464	384	442	438	450	476	444	424	466	404	376	410	482	458	456	472
					Barhl1-202_9	458	468	472	482	468	448	410	490	430	442	456	438	426	434	464	440	442	438	446	396	436	420	442	486	464	456	488	422	450	402	418	436	470	452	478	406	470	438	376	434	434	406	442	458
					Olfr1229-203_9	432	440	388	452	430	448	430	396	396	386	456	402	428	464	444	406	508	422	352	368	422	436	434	444	472	458	476	408	390	390	406	440	414	436	424	378	422	476	440	430	470	408	476	414
					Sgcz-201_21	372	442	404	428	362	384	404	432	362	434	440	442	394	394	364	384	476	410	394	458	438	426	386	468	414	394	380	358	404	416	440	442	376	406	426	402	354	360	416	398	422	442	378	414
					Uhmk1-203_69	400	430	410	366	422	372	408	400	368	360	392	370	370	420	386	418	474	382	370	394	380	382	426	410	410	400	380	388	388	390	378	384	408	410	346	374	368	422	368	416	366	424	342	428
					Helq-201_9	410	432	452	402	384	380	394	468	354	410	368	420	368	394	422	408	506	380	426	446	392	428	386	452	386	430	362	374	392	414	406	416	384	432	458	432	402	420	418	448	426	450	384	458
					Dcaf17-209_41	444	414	420	430	440	420	392	424	418	388	416	372	428	420	420	428	458	430	412	418	346	380	424	420	444	472	454	434	440	364	418	406	416	406	412	422	460	466	350	436	400	392	448	384
					Derl2-206_29	416	428	412	438	482	448	430	412	412	402	462	380	406	434	470	398	380	404	412	460	410	388	386	478	374	392	440	422	416	462	422	450	418	390	422	436	436	468	424	474	492	382	442	384
					Slc45a4-202_29	422	416	380	424	494	446	474	352	456	412	498	418	468	532	518	428	380	486	430	452	488	486	444	442	456	460	504	518	372	476	468	432	522	440	424	456	408	416	498	506	456	428	454	440
					Zhx3-201_41	442	382	434	426	380	428	404	436	436	388	430	416	424	436	328	408	436	406	418	404	398	386	394	432	414	400	354	394	384	410	378	372	410	424	432	374	434	406	376	370	444	426	404	394
					Otud4-202_73	404	462	382	436	430	432	464	404	360	454	428	434	428	444	500	444	402	396	410	486	390	438	454	478	356	430	460	444	444	388	420	436	434	440	424	464	452	466	458	494	448	452	370	474
					ENSMUSG00000007216.7_29	448	438	482	474	448	474	360	486	432	440	468	430	460	440	444	408	400	458	432	414	462	372	424	426	432	484	472	474	460	442	422	436	460	462	458	422	484	434	366	426	472	374	468	432
					Fmnl1-203_25	418	446	432	464	408	390	334	434	380	412	452	412	398	396	418	394	494	420	396	378	374	428	388	388	422	468	412	402	414	372	412	416	406	418	402	376	436	382	332	374	404	406	418	422
					Fhip1b-208_97	428	444	410	436	432	470	502	436	442	458	484	478	416	352	478	482	356	384	428	520	444	384	484	484	356	386	412	414	476	476	438	488	386	384	444	466	442	474	484	410	518	414	438	482
					Dmbt1-202_57	436	402	416	440	406	448	382	434	426	420	456	414	422	430	426	354	420	432	440	430	420	410	406	374	440	436	410	412	436	418	434	408	456	486	424	366	428	392	396	420	444	390	428	412
					Srpx2-202_29	396	408	398	360	356	346	410	394	362	378	390	380	398	372	368	358	424	434	372	422	330	396	374	424	430	420	400	376	408	390	402	318	400	424	404	368	424	388	378	432	392	398	418	328
					Camsap3-206_21	438	414	464	440	378	412	400	466	386	386	394	408	342	398	394	418	484	416	416	404	408	414	402	468	426	444	384	374	426	408	388	456	372	456	420	422	472	404	390	412	460	374	392	466
					Olfr397-202_29	390	434	470	426	434	414	386	456	386	446	400	414	430	430	452	416	516	410	398	450	418	450	416	428	434	458	396	418	402	428	436	442	416	448	450	452	410	400	424	458	414	446	426	442
					Trdn-208_21	392	440	398	410	426	384	450	392	392	406	402	362	440	416	398	408	506	412	380	428	412	408	416	450	424	368	336	360	386	390	406	388	414	432	408	386	392	392	404	412	394	398	416	420
					Acsbg3-201_5	462	478	412	432	448	450	416	458	430	436	374	450	410	462	486	456	522	424	408	466	382	492	448	412	446	440	446	450	452	444	468	386	432	430	428	490	434	452	420	458	388	470	434	354
					Tmem200a-201_21	414	426	404	398	434	414	384	430	408	354	386	376	412	418	410	384	444	412	422	444	410	344	390	440	382	420	396	414	404	408	366	404	400	420	428	434	408	394	342	420	418	368	404	418
					Slc37a4-201_5	400	474	448	466	448	428	482	468	450	468	494	480	458	438	448	460	350	418	416	488	476	404	458	514	392	406	446	416	480	464	410	500	400	438	468	454	406	422	448	472	490	398	454	504
					Rpa1-202_21	410	396	392	414	392	452	522	434	414	412	460	414	458	434	416	426	384	394	394	492	418	420	410	492	400	350	424	410	378	464	414	420	444	406	474	458	366	428	426	478	402	392	396	438
					Anpep-202_25	406	448	444	456	436	448	396	458	448	430	458	426	416	360	414	436	454	398	394	440	410	368	422	484	392	450	436	374	450	402	382	472	410	396	426	414	416	426	390	420	476	382	432	456
					Ube4b-213_5	438	440	358	394	392	396	462	410	380	468	398	402	384	440	420	448	460	376	430	450	392	440	428	428	380	418	426	426	452	376	448	358	386	430	382	404	398	388	424	476	434	456	380	428
					Foxg1-204_9	414	420	332	402	414	414	452	366	434	420	448	398	422	378	418	448	458	338	404	460	418	414	438	446	396	376	422	412	460	434	386	462	406	416	428	458	432	448	444	384	472	404	404	464
					Snrk-201_33	432	440	406	412	414	406	412	426	408	398	426	418	428	446	418	408	532	400	420	430	360	430	412	372	442	414	408	410	392	414	402	374	420	436	390	396	414	460	430	388	398	448	368	400
					Jakmip3-202_41	402	428	376	420	344	418	432	390	430	436	452	418	420	430	434	374	500	414	418	422	438	424	382	448	422	414	420	380	418	380	444	364	424	408	400	388	372	354	446	448	382	474	416	388
					Gnas-202_5	458	382	410	396	458	502	494	418	452	372	486	494	368	436	484	482	446	400	438	514	422	464	458	490	378	402	390	424	428	478	414	496	406	422	428	500	444	468	474	516	450	418	416	482
					Ubtf-210_37	490	466	410	416	396	432	404	414	376	412	452	436	444	468	436	404	516	446	438	454	348	464	442	392	464	416	428	442	416	418	464	376	464	410	418	368	446	444	396	412	382	466	366	348
					Pcf11-203_5	426	414	418	452	392	398	342	448	362	354	406	430	394	384	422	394	512	388	390	378	382	428	406	406	416	454	422	370	422	384	416	402	410	432	418	396	456	394	384	412	410	404	392	404
					Olfr78-204_5	402	418	392	348	396	372	436	376	422	386	428	368	380	402	416	356	494	382	408	432	396	400	384	466	394	398	384	380	402	424	396	394	412	392	372	386	382	408	398	460	358	458	412	380
					Prrc2b-206_25	406	380	430	412	400	402	442	414	434	336	404	372	452	396	394	394	446	418	400	406	388	402	338	450	396	392	412	412	334	416	400	376	434	386	394	406	436	410	424	430	424	384	436	382
					Pglyrp4-201_5	348	492	428	448	364	410	424	460	420	438	462	436	388	374	422	388	452	368	438	424	432	406	432	484	384	436	394	348	416	414	390	426	364	412	458	434	414	378	450	414	472	444	390	464
					Zfp280d-201_25	476	390	414	410	458	426	450	402	398	418	432	442	464	448	464	492	426	414	422	464	376	436	438	430	416	378	428	430	464	464	460	448	424	418	412	460	450	454	472	464	472	462	392	428
					Depdc5-210_25	436	336	348	398	430	454	438	390	472	342	474	436	392	398	396	420	428	422	398	478	442	412	408	518	382	390	426	406	408	460	422	458	392	428	400	450	440	432	422	454	460	394	420	424
					Ddx24-206_9	452	338	374	378	406	358	448	392	420	356	432	372	464	438	390	424	464	418	410	434	368	420	410	474	402	390	374	392	350	434	396	390	388	398	402	440	372	442	428	442	400	382	374	406
					ENSMUSG00000033987.17_9	434	456	450	432	438	414	402	442	366	382	440	408	412	414	420	410	480	376	390	432	412	400	412	474	410	434	416	436	366	438	358	412	404	418	400	404	422	428	372	370	418	378	414	446
					Aoc1-203_21	396	436	452	464	396	430	362	442	388	358	418	448	406	460	398	384	504	440	404	404	408	442	406	438	470	478	424	392	400	362	438	398	412	454	432	394	446	398	342	374	414	426	414	414
					Pip5k1a-201_5	412	398	432	416	444	414	388	474	330	416	344	394	408	446	456	380	494	420	440	434	444	472	380	458	380	422	420	426	416	456	456	440	408	464	454	478	388	396	450	492	402	442	340	380
					Gask1b-202_5	420	452	390	414	382	404	434	428	416	440	438	424	398	408	428	458	490	420	396	468	408	442	440	416	422	412	372	388	436	394	422	364	426	358	408	390	402	370	418	392	390	474	418	386
					Foxred2-202_37	396	432	438	466	446	444	436	410	446	402	446	394	460	424	438	448	412	420	420	438	432	390	378	498	376	410	422	448	434	434	416	454	426	438	434	442	448	464	390	418	488	416	466	378
					Polr3e-201_25	422	468	398	410	374	402	446	436	402	442	384	436	372	402	404	446	492	390	424	472	394	400	426	468	390	410	368	398	446	442	402	384	384	450	376	428	406	426	414	428	430	442	358	430
					Bzw1-201_37	390	414	430	434	406	402	344	462	364	428	396	384	396	406	410	364	520	392	418	386	416	412	398	458	396	416	382	378	422	380	386	414	392	452	404	416	424	428	408	414	390	434	378	438
					C1galt1-201_21	444	440	436	384	410	364	432	422	404	400	406	416	420	414	350	428	508	392	398	416	356	418	388	438	458	446	432	408	418	358	404	404	382	436	366	416	430	432	364	424	390	452	420	434
					Pcdh11x-208_53	330	412	358	440	412	366	412	408	370	404	418	316	368	370	388	340	512	408	412	436	394	376	402	394	390	436	380	368	370	384	352	398	416	418	388	368	370	370	406	372	360	416	320	398
					Oprd1-201_5	486	366	430	444	414	446	460	454	410	338	460	400	438	452	406	416	466	418	428	394	440	440	392	462	474	432	410	430	428	412	380	362	404	452	464	388	462	400	364	446	454	420	408	372
					ENSMUSG00000058183.15_29	442	472	456	406	462	432	464	412	380	430	418	450	402	462	466	462	416	418	394	498	370	466	462	418	422	388	426	444	470	420	474	426	394	434	424	450	488	486	448	470	454	486	390	454
					Rab28-201_9	454	482	412	440	482	472	340	416	444	496	452	448	452	474	460	396	506	480	408	420	420	488	406	366	444	478	494	472	452	452	482	456	484	466	452	468	448	464	444	476	380	452	442	370
					Nyap2-202_5	454	428	428	412	352	446	420	466	460	418	468	390	384	404	398	382	462	416	426	416	434	440	378	432	372	384	414	372	370	450	398	432	426	462	452	390	436	412	454	438	386	394	402	424
					Sema6a-206_5	440	442	412	394	448	420	396	414	354	408	432	352	396	440	452	388	452	416	410	392	444	404	402	484	422	458	474	442	410	390	428	450	418	410	420	404	438	416	372	458	404	404	386	408
					Tnfrsf10b-201_29	432	376	384	426	466	458	446	402	452	426	452	452	446	432	440	454	434	376	420	482	390	416	420	476	352	404	446	402	412	466	432	444	390	422	396	464	424	444	440	432	484	424	438	434
					Gnaq-201_37	360	460	438	446	398	380	432	422	348	414	408	372	376	448	442	386	508	436	398	404	404	412	444	456	394	422	398	416	350	372	392	390	410	426	428	384	368	382	452	422	384	424	388	418
					Dsg1b-201_9	424	398	440	432	384	434	386	446	412	394	424	378	404	428	428	388	464	400	380	406	428	408	358	460	418	410	434	386	370	424	426	414	414	448	416	416	410	372	434	402	422	394	436	354
					Lmtk3-202_37	390	382	372	386	402	438	458	398	454	392	452	412	396	476	440	382	444	446	352	446	426	396	446	456	442	428	438	438	332	430	440	424	466	444	408	436	356	408	460	458	390	404	432	394
					Zfp697-201_29	376	450	400	386	428	304	404	392	312	452	372	362	416	406	424	440	492	390	390	438	388	410	394	420	300	424	384	428	452	408	436	390	364	422	396	424	426	442	410	432	388	442	352	416
					Nsmce2-202_25	396	458	446	464	404	408	456	444	392	430	406	342	404	480	472	418	464	444	412	434	450	400	418	424	398	408	408	434	390	390	430	418	448	440	416	400	422	414	468	458	364	436	394	414
					Naa16-201_9	428	320	392	438	414	422	488	428	420	330	432	388	454	402	422	438	406	418	424	450	414	468	362	510	422	400	370	438	366	464	422	414	420	460	456	410	426	418	460	436	446	392	402	398
					Olfr204-202_5	436	438	448	398	414	374	442	436	432	406	424	388	432	402	352	412	514	404	406	410	396	388	410	440	438	434	422	394	394	358	386	364	412	394	340	344	412	392	368	394	382	440	392	366
					Ptp4a1-206_5	428	364	442	486	458	480	406	456	424	346	460	462	446	454	438	366	446	454	456	400	482	416	410	400	468	462	488	454	424	442	432	440	448	428	488	442	440	392	384	444	428	418	472	422
					Banp-204_45	408	374	378	386	446	424	466	412	430	342	416	382	428	418	464	428	458	450	400	460	412	444	420	470	408	426	410	448	376	420	386	406	406	362	416	440	374	460	426	462	392	364	398	426
					Olfr303-204_25	420	404	456	416	396	420	370	486	422	380	450	448	382	422	384	382	466	360	404	386	410	388	378	428	408	444	412	398	420	382	392	422	384	426	416	378	448	428	370	368	430	388	394	456
					Ltbp1-201_57	428	400	354	414	418	376	366	382	364	368	438	364	428	412	392	400	470	416	420	352	404	392	368	394	400	434	428	412	386	368	400	410	394	406	416	368	426	404	406	444	380	384	356	398
					Rreb1-203_37	378	444	402	432	354	414	466	450	440	422	428	420	446	392	404	372	470	376	410	442	412	382	414	458	386	362	370	388	390	440	378	382	418	406	432	380	412	406	420	394	408	428	418	440
					Arfip1-202_9	440	428	458	444	446	378	380	448	442	444	452	424	438	408	370	382	416	430	424	408	396	394	394	438	426	432	410	424	412	402	406	426	416	436	434	390	418	434	356	406	418	394	434	418
					Septin3-209_57	426	392	392	398	350	402	436	398	414	368	462	384	410	418	400	358	500	382	416	392	410	414	382	426	428	370	354	368	356	412	396	338	416	434	434	344	388	348	438	444	422	430	346	408
					Eepd1-201_25	440	450	484	402	406	400	376	452	408	402	422	430	400	442	436	454	494	424	422	414	366	420	458	408	456	392	430	418	410	402	392	376	400	358	384	414	434	408	396	426	356	446	404	364
					Cpeb3-204_33	424	456	400	388	478	424	456	400	432	386	474	474	394	448	460	434	418	392	370	468	358	408	448	466	378	408	454	412	418	406	416	420	410	438	388	448	428	452	450	468	436	410	450	466
					Add1-204_5	428	440	406	406	410	394	466	358	394	424	446	414	392	410	372	420	520	436	338	402	362	428	404	416	426	428	434	428	424	384	432	340	428	420	378	372	424	400	384	432	408	422	410	420
					Ice1-201_5	418	406	434	420	436	414	396	422	378	342	456	426	408	384	422	388	488	384	398	408	394	390	386	448	418	442	438	394	386	382	368	438	392	452	416	398	434	422	398	426	448	408	406	422
					ENSMUSG00000031586.18_5	370	334	386	416	422	416	478	424	452	306	460	442	410	456	460	408	444	430	394	486	438	434	428	500	448	452	398	442	358	442	362	408	418	412	410	450	392	446	436	468	372	390	394	422
					Olfr1418-202_29	396	440	412	446	408	432	410	436	458	424	470	426	440	360	396	402	464	386	420	396	370	372	398	448	408	416	400	374	392	426	362	414	400	424	426	396	412	420	396	392	464	404	448	436
					Vmn2r100-202_29	436	398	426	396	404	396	388	466	414	348	450	390	386	400	392	436	468	358	398	390	396	396	394	476	422	416	412	390	410	404	374	426	400	444	374	416	440	452	402	380	420	396	444	426
					Ttn-201_681	402	410	434	422	416	450	412	428	456	396	472	406	438	416	386	432	398	414	448	420	416	366	372	480	374	414	392	414	388	438	338	442	408	412	448	408	420	390	396	424	468	354	410	416
					Pde7a-202_61	386	434	454	454	422	404	406	450	432	430	482	364	384	392	382	382	452	408	390	420	408	342	426	490	426	462	430	376	434	388	370	446	386	428	400	412	426	422	378	402	460	366	464	416
					Ift140-205_57	422	450	450	458	378	418	370	466	384	368	408	410	416	418	440	394	484	392	416	408	424	398	412	460	432	436	426	410	412	430	418	384	432	440	424	378	448	382	378	432	448	432	410	390
					Gale-202_5	400	448	434	454	384	448	444	444	454	432	470	436	410	356	404	390	446	382	414	428	406	416	424	498	382	420	412	402	436	412	372	420	394	422	426	396	428	398	406	386	468	404	412	434
					Actg2-202_5	404	434	440	474	472	444	428	424	448	468	444	404	450	452	460	402	404	448	400	468	406	414	392	468	452	494	474	430	442	422	444	428	442	456	442	398	440	414	414	416	444	416	470	388
					Cpeb3-212_9	480	448	422	406	398	394	420	422	410	384	394	426	436	412	370	414	512	424	386	392	390	458	434	386	446	396	418	438	400	412	426	350	434	432	378	350	464	438	350	460	398	424	432	416
					Gvin2-202_9	430	400	452	414	456	404	434	448	384	370	446	432	386	400	410	396	456	414	400	414	408	386	396	470	400	430	418	430	364	400	334	412	388	430	400	390	416	418	380	424	440	372	430	430
					Zfyve9-203_41	396	382	432	418	368	452	384	442	400	352	458	376	356	424	412	320	416	406	422	416	434	406	366	440	416	408	366	362	360	418	356	408	414	430	428	420	432	416	448	462	424	370	400	388
					Slc38a6-206_29	368	418	406	426	450	396	422	390	392	420	398	452	430	474	488	382	404	422	380	468	392	424	444	456	410	440	448	400	452	444	474	420	430	438	416	432	372	394	446	438	404	430	416	484
					ENSMUSG00000044296.11_5	390	454	442	404	420	432	418	470	368	430	420	432	388	418	422	426	522	422	454	396	416	420	432	468	424	428	436	416	432	400	388	380	406	410	436	402	422	362	376	472	426	468	402	460
					Olfr574-202_5	436	412	446	438	442	466	432	454	426	374	410	402	326	398	452	430	432	412	378	438	452	388	378	486	394	442	384	404	382	424	396	470	406	406	426	434	438	420	422	472	456	370	426	406
					Gm49368-201_49	385	433	415	369	431	393	409	411	401	421	367	451	417	377	417	423	441	317	413	435	355	393	389	431	335	383	373	365	389	415	383	405	355	413	403	443	405	459	447	403	419	405	415	437
					Pspc1-201_37	404	480	432	478	446	440	360	410	416	482	424	432	446	444	462	360	518	460	420	422	420	462	372	424	430	482	436	408	416	408	448	440	458	452	400	436	386	364	414	408	390	490	478	404
					Dcaf8-206_9	400	410	350	348	402	402	470	350	464	358	450	396	400	422	406	372	494	430	366	444	386	404	396	474	434	404	452	368	392	422	384	404	404	410	400	430	326	426	428	420	396	394	428	412
					Smim43-201_29	389	427	405	357	385	387	355	369	355	347	373	383	361	381	391	361	445	315	383	403	347	385	381	393	325	363	417	377	397	305	363	353	341	333	333	355	411	411	381	405	393	367	359	397
					Tlk1-201_41	394	456	480	502	456	446	396	478	438	430	448	436	422	402	452	394	398	424	432	424	416	390	396	472	402	450	426	416	408	430	364	452	434	442	468	384	402	426	412	456	446	376	430	422
					Plxnc1-201_37	462	360	464	448	456	416	430	460	442	444	450	410	474	448	388	428	350	450	442	374	440	404	426	438	434	430	452	450	424	382	410	410	458	442	434	416	444	464	382	396	460	396	458	428
					Kdm5a-201_21	438	456	412	412	440	350	378	380	382	456	402	380	470	480	418	428	514	398	444	404	410	482	428	390	454	468	434	438	456	388	474	352	466	456	378	394	406	394	428	428	412	474	388	412
					Fubp3-202_5	434	450	458	442	434	430	458	380	372	474	390	422	378	430	498	452	426	416	476	504	432	432	442	424	380	418	342	390	452	452	440	430	394	432	402	460	478	430	482	476	432	494	340	484
					Tomt-202_5	494	452	440	456	470	444	376	398	416	448	406	440	494	486	428	426	444	464	416	444	418	476	398	384	506	468	488	482	462	392	472	402	462	472	410	406	472	438	388	454	438	438	436	364
					Slfn4-203_9	440	436	448	486	482	458	410	454	432	448	472	438	462	432	426	392	376	464	470	416	454	452	384	468	422	416	462	438	396	478	396	478	474	410	486	460	448	440	420	502	442	422	456	396
					Inka1-201_5	388	482	404	436	406	392	418	410	422	396	476	404	416	378	344	398	524	428	408	368	436	428	414	394	412	454	414	360	370	398	408	404	414	422	390	374	408	378	434	398	390	430	388	438
					Fntb-201_5	446	426	420	442	416	418	420	456	438	388	402	364	410	478	474	426	452	438	408	412	444	428	400	430	440	420	456	448	378	436	452	432	420	442	434	452	476	474	438	450	394	410	396	376
					Rnf152-201_73	502	370	460	468	464	446	466	426	448	436	498	442	494	478	390	444	380	484	448	426	476	476	386	446	480	458	508	482	446	406	456	410	492	450	438	430	458	460	370	428	452	412	488	394
					Avpr1b-201_21	440	458	436	426	462	406	400	434	406	388	404	392	412	444	386	396	516	462	400	414	404	458	396	388	452	440	422	418	420	426	438	400	414	452	360	416	408	374	376	448	394	438	408	412
					ENSMUSG00000026924.18_21	434	436	362	380	438	386	478	334	370	428	418	402	434	430	424	430	452	394	394	420	368	454	432	418	388	390	434	432	448	396	442	388	382	448	414	428	392	428	448	424	458	408	432	438
					Septin11-201_25	408	440	446	428	370	438	480	412	418	436	394	454	394	416	468	452	434	388	418	498	384	396	424	484	368	404	394	390	462	434	418	426	426	400	422	440	436	426	486	440	484	430	354	490
					Tspan7-202_65	406	418	444	428	414	440	442	420	426	396	468	438	456	454	384	394	474	450	428	414	456	422	348	430	434	434	436	386	408	408	440	412	438	462	458	402	378	340	416	390	438	450	422	454
					Neb-205_9	406	424	424	432	446	402	418	438	416	412	438	404	434	388	410	442	426	382	412	430	386	352	402	468	382	346	384	410	416	424	390	428	428	400	416	406	418	426	424	382	470	400	414	416
					Brinp3-201_29	400	424	374	386	428	396	406	408	398	352	430	412	378	402	410	432	488	336	350	430	392	394	432	500	392	398	406	404	418	400	374	422	352	414	360	448	400	468	404	428	442	382	416	428
					Heatr5a-201_41	440	454	422	438	468	504	530	482	476	462	448	530	410	470	522	524	380	406	476	558	468	486	518	504	418	422	448	474	482	520	482	514	454	452	496	536	422	474	544	508	472	436	486	500
					ENSMUSG00000030209.15_41	418	428	428	428	386	418	394	472	408	350	464	434	386	410	368	378	466	390	416	444	408	406	404	460	426	394	410	378	424	426	382	436	356	410	412	390	464	386	398	414	458	376	410	408
					Slc22a23-201_57	496	388	434	422	454	440	480	398	444	432	498	444	458	498	410	430	422	468	438	392	418	480	424	394	482	456	482	446	434	396	464	368	486	434	402	346	454	428	426	376	442	426	424	418
					Spry1-201_25	459	375	459	469	387	461	379	459	423	389	491	463	417	437	409	343	405	431	453	405	391	391	355	427	441	455	477	415	395	417	401	429	389	489	481	371	457	419	379	403	471	345	435	439
					Mynn-201_25	458	468	474	416	454	418	396	466	374	416	404	442	408	420	432	442	520	390	436	450	366	440	454	420	418	452	396	432	446	394	424	420	372	448	420	452	484	478	422	432	450	420	384	424
					Olfr699-203_9	410	436	352	404	386	396	416	422	380	386	450	394	422	372	372	408	474	414	408	400	390	416	432	446	432	438	450	354	424	406	430	424	348	420	408	408	446	386	422	440	418	422	396	452
					Erbin-204_41	446	374	414	470	410	484	450	444	470	376	486	436	396	384	408	388	358	412	460	444	436	366	360	474	376	436	424	444	406	462	372	440	428	436	442	402	450	406	422	438	446	344	446	386
					Aimp2-202_9	448	364	414	434	378	446	448	456	434	408	480	434	406	400	358	414	428	412	444	446	454	380	388	514	402	430	412	434	446	454	354	434	424	400	436	432	458	414	412	402	494	438	414	398
					Cyp2u1-201_41	440	420	418	468	466	442	434	436	458	412	478	440	466	398	410	404	396	418	432	464	436	394	414	486	412	428	416	406	440	418	388	476	432	420	442	420	430	438	412	408	484	386	462	400
					Fhl4-201_21	370	450	372	424	392	396	358	408	388	384	444	394	436	384	372	346	486	402	392	370	404	402	408	412	448	416	416	372	416	352	422	370	424	440	382	336	392	346	416	390	410	436	422	422
					Tacc1-201_41	380	442	392	404	402	408	386	410	388	338	446	384	346	388	412	348	472	428	394	422	416	406	388	420	418	436	388	350	366	370	362	390	392	396	400	388	406	394	396	360	392	382	404	376
					Tmcc1-202_53	452	476	400	406	440	412	436	430	470	454	446	434	448	378	330	408	466	450	376	430	400	456	372	470	388	434	438	410	412	430	448	416	468	402	378	392	424	412	422	418	434	390	472	398
					Esr1-203_25	396	456	446	452	450	426	394	420	432	408	430	408	428	486	434	342	490	468	444	416	446	466	386	418	444	458	424	386	402	452	440	428	418	448	456	448	366	370	462	458	344	448	420	362
					Olfr39-202_21	382	432	404	356	362	414	402	420	356	352	376	392	306	378	390	396	456	336	390	382	382	402	388	442	380	342	338	328	356	404	362	388	380	376	406	378	380	368	398	368	398	406	346	394
					Mamdc4-206_33	422	424	440	422	386	410	462	422	368	446	384	406	392	418	430	360	518	436	394	482	424	448	412	422	382	394	344	382	364	428	440	384	430	438	440	440	430	396	452	470	358	460	308	446
					Gbp2b-201_5	432	434	456	462	430	452	372	466	436	418	460	428	452	400	404	378	436	412	426	424	412	416	432	464	460	460	468	414	482	398	396	444	428	390	434	396	444	454	380	390	494	416	470	460
					Zfp444-203_5	410	444	458	400	410	390	428	476	422	430	428	450	382	386	434	466	490	386	424	472	364	426	438	482	410	432	398	396	444	414	388	434	392	420	406	480	416	400	404	442	452	440	454	434
					Socs4-201_65	432	452	486	436	386	410	422	468	386	420	432	422	376	408	444	400	526	380	430	418	392	444	432	426	426	442	388	404	422	382	400	456	374	444	430	412	464	444	426	420	426	440	336	466
					D930020B18Rik-201_5	464	478	458	414	442	394	362	442	414	410	460	408	438	444	408	436	554	408	414	456	414	448	438	434	482	500	464	428	460	360	412	440	414	480	408	432	486	468	344	416	460	434	404	456
					Ikbkg-204_9	434	426	396	398	376	446	488	368	432	458	436	444	436	388	454	454	406	332	430	504	426	426	462	476	340	316	368	386	386	498	424	426	414	432	412	472	404	442	466	436	420	416	406	448
					1600012H06Rik-202_25	436	412	410	384	396	442	414	446	382	392	412	396	414	394	406	432	470	334	410	438	402	390	390	468	366	368	360	380	402	426	376	440	390	424	420	428	422	414	390	416	450	454	390	408
					Sh3gl2-201_9	476	468	392	372	476	436	466	404	390	464	438	464	444	466	486	490	398	410	434	524	404	470	474	482	406	406	432	460	452	458	468	442	412	440	406	490	414	498	450	472	428	464	378	412
					Nptn-205_5	460	358	392	452	408	458	448	428	472	410	456	432	442	404	384	424	402	424	446	422	464	426	386	464	422	436	426	440	422	438	422	406	428	454	444	368	470	404	412	420	496	388	428	398
					Rgsl1-208_5	394	394	372	430	444	434	446	398	474	380	428	452	424	408	496	432	346	408	398	516	430	426	446	478	414	396	444	430	402	438	412	462	444	418	438	464	374	438	470	462	464	366	480	440
					Nrxn2-204_29	436	470	460	384	440	360	372	390	362	426	370	398	448	462	374	440	534	432	430	360	398	458	420	392	480	482	470	446	430	400	464	374	416	466	372	430	448	446	370	458	374	448	408	430
					Ppp2r5c-202_25	430	394	386	448	454	466	438	418	430	364	408	372	404	470	470	412	364	442	386	434	454	416	390	474	462	426	472	466	364	454	454	406	436	424	438	454	390	452	414	452	422	378	386	358
					ENSMUSG00000043067.16_21	402	458	436	426	374	424	454	480	450	462	416	450	404	372	450	440	462	360	408	504	450	408	432	514	334	386	404	396	446	438	424	450	400	446	432	480	430	448	468	446	422	428	386	446
					Akr1c13-201_9	384	408	426	460	450	420	434	390	418	428	450	408	422	394	456	436	352	400	404	436	434	382	398	480	396	428	446	414	442	448	402	454	408	384	424	400	416	452	434	450	484	370	432	412
					Cbx8-201_9	440	462	404	412	440	418	372	310	446	456	414	428	488	508	450	356	518	478	426	386	446	494	432	340	480	452	470	430	436	398	482	358	498	436	380	420	400	386	436	470	352	506	442	378
					ENSMUSG00000045215.18_49	394	432	448	364	424	348	404	384	384	386	434	412	418	428	402	442	488	376	396	400	378	396	404	490	396	424	438	430	424	380	388	400	378	392	342	428	428	456	406	438	424	382	390	446
					Ski-202_9	352	440	436	422	420	410	422	434	444	418	442	368	440	414	382	374	490	414	360	394	436	374	416	448	400	416	410	366	406	390	398	438	446	374	394	360	362	380	430	368	400	426	440	418
					Olfr1264-202_25	380	430	438	406	418	344	400	422	412	384	444	380	402	428	372	428	514	388	360	392	372	346	444	456	414	420	402	386	426	366	372	420	364	410	372	422	446	436	414	410	414	402	424	454
					Mri1-203_29	403	363	437	437	425	429	401	437	381	405	415	381	345	417	437	403	399	371	423	403	425	391	337	443	363	399	423	365	421	427	425	445	407	427	439	407	393	351	399	405	385	399	409	361
					Kcnma1-205_93	396	398	364	400	436	454	472	404	424	368	422	412	416	478	494	412	410	396	430	508	450	440	430	468	396	374	398	450	354	458	426	420	424	430	436	440	342	424	492	490	420	432	446	460
					Ttc5-202_21	412	456	456	398	450	380	436	432	416	422	400	392	476	444	410	440	558	406	404	422	392	402	412	436	442	464	456	416	434	398	414	380	380	430	374	460	416	432	442	418	360	430	416	418
					Cdh5-201_21	466	458	434	442	414	436	458	408	428	382	460	410	448	452	428	398	500	430	414	356	440	446	444	390	478	460	456	422	438	404	420	386	460	436	440	336	410	408	442	376	472	458	448	424
					Kif26a-201_53	442	474	366	460	430	442	452	402	408	424	478	372	396	460	422	420	466	450	426	380	428	482	438	446	428	412	472	436	442	448	418	424	490	416	416	372	412	426	444	452	444	438	452	390
					Carf-209_45	384	466	438	364	474	356	446	386	438	430	444	404	410	452	410	424	484	418	356	398	368	426	418	466	424	414	484	458	418	400	424	364	422	424	356	424	394	412	428	428	406	418	450	452
					Fndc3b-204_45	450	384	380	442	422	422	446	432	446	352	488	408	424	402	384	406	404	436	422	410	422	408	390	474	400	434	414	384	436	440	368	426	404	384	450	406	448	388	404	418	474	384	402	418
					Zdhhc25-201_5	442	368	390	392	418	424	482	424	436	340	428	438	408	442	406	440	468	404	426	480	394	392	406	504	418	368	402	390	384	448	388	422	414	380	380	454	414	454	412	464	420	390	414	448
					Sel1l3-201_33	360	376	414	424	396	424	446	432	426	392	392	430	430	444	488	380	450	352	382	488	396	432	442	460	412	356	416	414	368	456	424	412	436	406	408	478	362	416	490	450	386	402	456	384
					Col11a2-211_41	446	384	464	440	372	462	408	442	448	432	430	436	404	446	430	372	418	466	432	398	454	428	402	422	442	452	418	416	428	440	412	390	460	460	470	394	442	424	438	428	414	432	420	416
					Spef2-204_9	428	434	442	432	432	462	438	428	426	404	434	432	438	428	400	380	394	406	406	434	420	376	380	490	400	414	422	392	402	426	414	442	426	442	428	438	424	468	382	398	446	338	460	422
					ENSMUSG00000038095.16_33	458	404	412	444	482	466	468	434	426	402	428	468	408	444	472	472	416	416	388	492	416	442	436	484	378	438	444	456	402	456	442	442	398	452	426	486	446	496	482	472	464	412	440	468
					Fam110a-201_9	410	468	466	472	430	436	396	466	384	408	388	418	446	488	480	362	472	448	444	396	414	462	422	442	456	476	442	444	434	406	448	384	464	480	464	434	444	410	420	460	412	450	406	398
					Nwd2-201_37	448	388	424	390	414	404	402	402	420	402	436	392	344	406	440	448	480	360	370	430	400	364	420	490	388	408	394	394	398	408	350	394	382	410	378	406	412	432	400	436	448	410	424	430
					Usp48-205_29	394	386	444	436	394	452	450	408	450	358	454	390	388	422	454	374	444	402	344	462	400	404	402	492	402	408	416	410	320	432	370	426	414	420	422	450	384	450	448	420	436	362	450	388
					Relch-202_9	456	460	440	434	464	382	356	428	402	460	406	444	448	430	440	416	512	434	416	442	416	442	430	424	442	452	460	464	448	368	454	432	450	434	410	456	432	418	390	428	418	466	422	424
					Sav1-201_9	458	318	398	404	386	444	480	444	420	342	482	430	390	394	394	416	458	404	462	432	442	398	406	508	404	412	380	396	430	438	384	430	372	426	432	422	434	426	420	460	468	390	392	436
					Hmbox1-210_9	414	390	404	332	394	368	376	380	386	352	444	394	386	370	410	418	478	348	354	436	354	382	406	472	300	380	388	396	396	372	364	376	398	406	336	404	410	412	388	388	412	412	360	406
					Fam172a-201_37	380	444	430	408	418	388	456	436	420	390	458	388	410	428	434	410	482	360	400	436	388	360	444	494	390	392	418	392	390	402	338	428	394	422	398	420	396	436	416	414	392	370	416	430
					Ppp2r1b-204_5	432	442	440	430	374	416	438	416	390	454	394	438	420	402	490	440	426	372	456	510	406	424	460	426	370	386	364	422	474	448	422	446	386	402	420	480	432	452	462	458	436	472	402	464
					ENSMUSG00000091350.4_53	424	448	476	424	398	320	426	444	354	424	390	388	412	464	390	406	504	432	430	402	402	424	418	400	458	462	394	406	426	398	442	376	420	454	406	384	422	402	414	394	376	448	348	434
					Kat6a-202_89	376	438	418	376	374	350	378	370	366	392	450	392	398	422	340	374	520	378	362	376	404	378	418	404	398	418	402	358	394	356	366	404	406	440	364	366	426	410	392	358	366	440	334	408
					Spc25-202_5	418	460	436	428	362	410	378	432	438	384	444	366	432	420	396	394	526	412	410	396	380	388	434	422	422	456	414	382	408	392	362	420	426	426	398	386	436	422	356	422	402	444	388	426
					Skint5-202_5	456	456	480	478	424	448	382	462	424	406	420	440	432	426	452	378	488	436	430	406	426	442	408	450	434	504	468	458	420	404	412	384	412	454	448	410	476	408	378	444	432	404	448	426
					ENSMUSG00000056476.14_5	446	410	338	362	446	426	456	378	460	398	458	424	434	412	380	470	436	394	396	426	372	422	436	486	398	386	446	424	372	408	462	418	438	396	412	450	432	444	426	452	478	390	444	438
					ENSMUSG00000045095.17_69	388	414	428	438	386	392	402	434	428	372	402	360	420	422	426	398	462	422	372	416	408	348	392	458	404	430	390	434	344	398	364	390	408	418	380	392	408	426	384	416	418	360	414	414
					Tlr1-201_21	456	424	380	424	476	442	480	344	440	404	454	396	470	514	460	412	444	480	392	422	460	462	454	410	464	428	464	484	406	402	468	428	456	472	402	456	382	408	504	456	436	432	424	432
					ENSMUSG00000041460.17_49	438	426	452	466	450	492	400	480	484	430	456	466	492	434	410	394	408	416	408	398	468	376	422	456	458	478	446	476	438	454	424	436	430	436	462	432	454	464	398	440	486	366	482	420
					Olfr769-202_25	428	410	358	404	374	408	442	430	432	392	454	372	404	416	338	454	434	422	418	446	430	400	394	490	410	408	380	384	378	430	434	414	402	426	434	428	420	404	446	432	432	430	392	428
					Stoml1-201_9	428	428	438	434	414	404	490	462	428	468	432	456	434	404	434	446	354	416	404	454	410	388	452	494	370	378	434	400	440	448	432	394	426	430	450	398	444	440	446	480	484	414	440	466
					Scarb1-201_21	414	458	384	388	436	396	422	380	378	414	420	420	392	420	422	402	452	384	366	420	386	416	442	428	354	376	394	400	418	388	402	380	416	416	356	374	390	386	444	434	410	442	374	450
					Tmem196-203_5	410	392	390	436	392	428	412	440	404	350	410	410	450	420	412	400	438	410	408	384	410	414	368	466	384	398	440	416	390	412	418	364	430	422	448	386	432	388	352	448	418	422	406	390
					Erc2-205_37	424	464	464	446	418	424	360	452	386	406	440	378	418	450	422	418	470	436	392	372	434	392	454	444	426	422	400	436	408	408	404	374	442	448	384	392	430	406	360	404	394	406	400	406
					Bub1-201_25	372	458	452	428	438	372	366	422	360	404	406	416	374	424	418	390	522	434	426	404	420	412	384	442	428	456	412	360	450	356	412	432	412	420	402	398	358	372	412	404	396	460	420	424
					Grk6-207_21	446	418	422	452	440	446	452	448	452	422	498	434	478	456	418	404	366	468	454	428	428	414	420	460	466	458	476	434	424	434	418	394	478	442	434	384	436	452	394	426	460	430	482	376
					ENSMUSG00000075316.12_97	410	432	444	368	356	374	404	422	402	380	426	348	406	342	398	394	504	356	372	430	314	356	412	460	404	386	372	408	386	394	328	386	386	384	388	392	414	450	398	390	424	428	422	426
					Dnai4-203_9	418	406	450	440	454	414	388	456	436	416	436	446	444	446	380	414	456	408	408	376	434	372	374	444	422	428	448	430	420	392	378	440	392	420	404	416	436	450	386	382	464	384	434	452
					ENSMUSG00000074802.12_9	452	374	440	442	368	404	390	390	430	370	444	414	436	456	402	338	388	454	404	420	394	412	364	378	470	446	472	430	412	424	446	356	410	456	424	326	470	410	402	418	456	336	458	376
					Dhx16-201_9	446	398	450	442	444	378	398	438	432	442	470	424	476	440	342	410	410	430	436	388	394	380	362	400	450	442	446	406	428	400	414	414	434	446	420	368	418	466	370	358	440	400	460	406
					Gm884-201_21	408	448	388	398	430	406	468	390	448	414	460	438	422	390	416	430	478	428	396	392	382	450	394	442	390	396	450	424	394	408	432	380	444	440	392	416	422	408	416	448	448	412	466	390
					Mapk9-203_25	442	432	386	400	414	404	448	408	410	388	456	412	462	424	352	390	458	392	410	414	410	422	400	428	436	398	450	374	380	378	358	394	416	420	418	384	414	432	414	414	448	366	394	414
					Ino80d-201_41	418	436	458	410	382	406	344	466	392	386	446	438	410	376	398	404	472	420	376	426	390	392	394	476	388	394	390	382	366	390	362	392	422	404	412	406	428	350	402	398	414	428	424	378
					Arap1-204_9	386	450	422	400	436	328	418	410	340	418	380	364	426	466	414	424	510	388	394	370	374	454	396	414	412	430	426	380	394	336	430	388	418	460	396	390	410	428	388	416	410	430	386	422
					Klhl18-201_5	432	450	416	502	440	462	392	460	404	406	484	434	430	408	442	370	472	422	444	406	448	398	438	504	410	474	436	434	426	418	398	442	436	424	452	400	440	410	416	442	450	438	432	438
					Tmem255a-203_5	422	438	420	424	362	358	384	444	358	410	410	416	376	376	414	404	514	396	384	414	406	408	392	494	414	436	372	350	410	368	404	414	390	438	400	392	442	424	382	440	402	460	364	450
					ENSMUSG00000059022.16_21	396	396	412	466	378	406	406	388	472	420	462	424	470	466	384	336	388	460	388	416	434	406	376	424	450	458	452	458	402	424	408	402	450	468	382	378	408	440	376	410	410	408	448	348
					Ccne2-202_29	454	440	360	392	348	434	426	382	422	396	442	374	424	404	406	396	520	420	422	428	392	434	422	430	420	386	348	416	396	370	398	368	406	414	402	376	396	396	434	418	402	460	406	414
					Eqtn-201_9	436	398	390	446	446	466	448	414	434	386	434	416	412	408	412	436	404	406	400	482	420	380	424	488	362	364	374	400	418	448	402	452	414	408	406	434	456	458	392	438	466	418	458	394
					Rpgr-201_21	374	458	424	432	380	406	424	422	452	392	416	408	440	366	376	430	462	408	382	432	376	390	410	472	418	410	396	388	396	444	384	392	418	386	394	432	388	376	434	388	414	374	430	438
					Ctnnd1-212_49	432	450	396	400	416	428	436	418	424	382	466	412	386	380	404	438	472	404	398	444	428	422	434	496	428	426	400	390	470	392	404	466	392	402	406	452	472	430	392	434	438	380	458	460
					Slco2b1-201_41	448	412	466	412	422	432	474	474	418	440	450	484	410	366	392	474	478	386	432	474	432	430	408	480	358	394	390	382	452	426	436	448	366	454	462	458	460	448	460	434	474	450	406	442
					Olfr729-202_29	410	452	428	444	408	388	380	432	346	402	364	384	408	432	416	418	524	384	398	398	376	412	434	366	402	440	426	414	392	380	414	406	442	414	394	348	430	434	414	366	402	444	354	436
					Seh1l-202_5	448	502	426	412	464	410	340	404	448	422	442	400	474	430	390	396	524	482	386	402	424	452	408	402	428	430	468	450	430	368	464	356	472	442	342	392	422	426	390	422	378	452	414	392
					Abo-202_9	356	428	428	442	428	416	436	426	424	392	486	422	412	410	424	410	420	406	362	466	418	300	444	510	404	414	442	400	456	418	350	450	402	376	386	416	384	420	400	436	470	370	426	442
					Vps50-203_33	424	470	454	364	442	386	452	424	420	426	408	424	422	448	458	444	498	410	332	486	366	436	436	468	386	434	432	442	386	438	430	406	416	422	376	432	426	426	376	442	418	460	442	420
					Prickle2-202_29	440	484	452	432	442	390	380	418	392	442	366	366	452	450	420	444	542	420	412	408	412	438	454	422	452	476	460	448	462	400	430	414	416	460	380	436	454	454	382	424	394	464	406	428
					Ep400-210_21	446	450	480	470	456	392	360	460	362	440	438	438	432	428	382	386	442	454	414	402	424	438	434	406	452	490	452	432	462	416	432	436	436	456	444	404	452	420	350	416	456	436	454	466
					ENSMUSG00000031565.19_49	450	468	400	380	428	390	430	406	354	416	378	406	440	404	426	440	490	406	440	444	364	442	430	426	430	414	386	424	438	420	422	394	386	372	368	414	422	452	424	376	388	426	390	438
					Atad1-202_5	420	368	384	428	444	424	446	436	398	334	422	430	432	444	444	420	442	430	428	448	414	436	408	488	400	402	374	420	334	454	384	422	390	394	426	442	360	444	434	446	432	420	400	402
					Eif5a-201_5	390	490	480	456	468	412	430	452	322	464	386	420	426	490	480	396	522	444	450	432	416	428	482	434	444	448	448	458	466	426	482	428	434	448	428	432	408	440	446	468	360	492	394	392
					Arhgap44-203_29	382	440	374	376	356	370	402	420	404	402	380	394	382	384	388	416	438	376	378	450	390	420	380	460	384	372	348	366	402	406	380	390	410	390	396	426	398	386	420	412	398	388	374	418
					Adgrl3-205_5	422	426	424	388	380	392	438	440	318	374	414	430	414	434	428	442	466	398	432	466	348	418	434	444	404	374	398	416	468	416	458	396	386	418	426	428	482	390	404	476	436	456	312	466
					Rxra-207_9	436	454	378	396	418	378	420	376	380	396	450	374	392	438	434	426	506	420	426	382	382	442	444	422	404	388	430	406	446	346	416	364	436	372	364	322	442	398	392	404	436	456	394	392
					ENSMUSG00000040997.15_21	424	430	434	422	428	436	418	438	412	410	428	446	432	400	380	424	510	410	412	408	412	422	366	438	416	424	436	424	402	398	398	396	392	440	386	402	422	368	328	406	468	450	440	416
					Ltbp4-204_21	452	366	438	448	414	432	436	390	438	398	436	404	448	458	434	362	420	494	420	458	426	474	388	440	458	438	458	450	400	410	462	362	466	458	428	386	442	412	398	448	438	416	440	356
					ENSMUSG00000017550.15_73	436	422	420	442	450	424	408	476	442	370	452	432	446	444	428	374	396	464	426	390	452	402	392	460	410	398	444	422	414	468	412	416	480	360	436	434	410	422	424	456	446	426	452	406
					Mcm7-201_21	482	356	422	478	464	496	486	450	504	416	478	434	480	472	452	468	358	508	476	426	482	444	426	502	412	382	464	482	418	502	450	408	480	398	490	460	470	462	426	516	498	440	470	418
					Gipc3-201_21	428	454	400	416	372	436	436	428	436	382	454	416	448	360	374	410	468	400	426	400	412	384	422	478	406	414	410	392	428	414	378	394	458	396	432	368	396	362	346	374	442	428	428	436
					Prkg2-203_49	390	478	414	454	414	416	406	448	436	426	470	436	390	408	406	392	470	424	350	440	418	404	434	462	408	454	470	422	412	406	396	452	434	404	408	386	384	398	404	396	436	392	474	420
					Spock3-204_21	366	480	376	418	396	422	380	410	402	442	422	432	448	448	420	352	472	440	428	444	404	482	388	446	446	420	454	402	446	440	488	400	446	450	420	422	326	350	446	454	400	480	466	406
					Arhgef40-201_21	326	456	382	404	430	344	410	394	366	394	416	428	376	360	430	362	440	396	402	442	398	410	394	450	420	378	340	342	410	418	424	432	394	400	386	428	372	378	478	412	396	382	396	446
					Tyr-201_37	464	496	496	452	478	378	350	460	422	432	390	388	424	438	428	438	472	414	416	392	402	442	390	426	460	466	438	440	428	404	424	440	414	452	410	434	452	438	392	408	390	458	462	378
					ENSMUSG00000049583.16_29	392	412	378	418	404	404	422	368	380	374	430	370	430	406	394	394	462	438	432	374	432	420	412	438	440	448	418	410	408	382	382	418	444	376	378	364	390	398	400	420	406	400	410	468
					Mtr-201_69	430	462	364	400	452	402	444	350	382	424	448	386	432	436	416	442	498	396	420	368	374	422	446	390	406	418	432	416	440	374	430	362	428	442	342	396	398	430	424	406	436	440	412	414
					Tmem161b-201_9	430	422	440	478	396	452	450	436	458	394	474	428	464	412	414	392	448	416	422	360	454	414	424	448	392	376	424	446	424	418	428	354	440	420	456	326	428	376	418	438	440	420	416	428
					Fbxo3-201_9	430	372	400	396	314	400	416	438	432	392	484	414	424	410	406	360	452	380	440	426	388	408	404	440	402	386	406	402	368	396	388	388	430	458	428	372	404	406	416	376	428	390	408	358
					Kdm5b-203_25	442	402	376	396	400	398	466	410	404	420	442	432	442	378	428	438	426	380	420	428	386	370	428	490	402	342	422	414	454	398	424	442	402	398	420	424	442	434	396	442	442	434	406	412
					Zfhx4-203_49	456	436	440	452	384	432	384	446	456	390	434	426	468	456	368	388	476	446	420	372	418	420	406	422	440	434	428	404	394	422	426	392	428	462	440	368	456	416	382	408	432	410	434	438
					Cnnm2-202_41	414	500	458	454	474	406	344	436	396	424	412	408	434	444	460	418	510	462	420	414	444	454	436	378	460	486	484	424	452	416	464	458	416	488	444	428	442	432	406	404	406	436	470	418
					Olfr259-204_9	478	416	482	502	478	500	438	492	468	426	442	438	478	466	424	430	326	480	486	422	466	432	374	424	444	466	476	504	422	466	436	454	488	462	498	462	478	426	416	448	480	406	510	410
					Washc2-201_41	428	468	430	388	444	398	438	464	366	368	456	442	376	384	406	420	496	378	424	402	396	418	412	448	404	448	390	384	392	390	376	414	414	352	404	376	450	420	400	432	448	404	450	466
					ENSMUSG00000029600.11_9	444	444	404	432	418	440	376	398	398	404	430	366	428	496	466	394	438	484	426	416	432	442	430	402	468	466	500	440	378	448	482	380	452	454	432	442	470	450	438	462	406	402	430	368
					Rabep1-201_53	476	384	460	490	422	448	366	454	468	456	468	398	474	468	418	438	376	472	428	422	428	438	420	434	466	464	462	470	464	420	452	460	484	426	424	430	462	466	382	406	412	400	480	404
					Tex2-201_5	346	454	426	398	370	392	434	472	382	426	372	418	384	376	436	388	456	362	418	440	358	390	408	464	364	356	400	398	396	430	402	370	366	386	432	408	404	376	446	410	436	422	410	428
					Flnb-201_57	398	452	416	466	426	398	426	418	384	422	452	368	418	434	394	414	508	426	418	344	430	396	392	386	434	434	448	372	412	368	432	398	416	436	410	354	420	344	418	394	412	430	414	476
					Srebf2-201_41	396	366	422	404	408	442	462	378	408	378	434	420	428	442	442	396	420	412	422	452	392	372	416	492	352	382	396	348	418	446	412	436	366	382	412	442	420	420	390	432	456	400	418	416
					Smad5-203_21	386	478	418	446	394	384	398	466	410	390	430	412	406	358	384	410	488	406	364	434	396	394	426	442	388	454	440	404	434	362	384	422	414	432	412	366	428	400	390	396	446	430	408	466
					Bag1-201_9	420	462	390	354	408	372	410	340	372	422	440	406	408	428	376	410	534	372	376	378	358	426	418	358	398	426	426	412	440	386	430	336	400	404	326	370	442	442	404	414	428	410	380	440
					ENSMUSG00000070304.13_29	464	466	440	412	456	448	430	476	366	392	416	454	440	440	460	474	526	394	416	450	346	452	440	448	418	406	400	436	450	446	412	434	404	412	428	448	436	462	426	428	418	462	374	412
					Fus-201_5	412	466	328	408	426	406	440	400	442	448	424	436	450	402	412	412	476	432	412	460	370	444	374	388	438	404	452	422	464	414	440	382	432	418	414	408	420	418	452	396	460	442	442	424
					Ror2-201_37	434	422	430	404	432	340	388	422	406	428	410	362	438	412	348	362	452	402	412	384	380	410	384	452	406	430	412	376	416	370	392	396	444	414	366	408	446	442	390	404	374	434	434	394
					Limd1-201_21	420	398	344	426	450	448	454	342	470	376	456	394	432	408	440	434	408	410	378	476	410	380	408	444	416	384	436	432	398	430	390	450	434	366	380	386	436	452	418	416	464	390	434	422
					AW209491-201_29	440	370	404	406	426	424	466	402	456	330	470	446	424	422	442	424	398	420	396	482	402	414	438	458	402	418	432	426	412	420	378	450	362	392	420	438	406	468	410	430	454	378	430	444
					Ralbp1-201_37	418	444	432	436	390	404	420	358	370	414	426	356	436	452	406	346	526	412	392	360	434	404	424	402	448	436	448	424	414	384	426	372	454	444	396	338	402	352	384	422	404	464	410	446
					Gm1979-201_9	426	384	422	418	398	340	362	424	348	392	388	362	404	408	400	422	506	380	410	412	406	420	364	438	386	400	400	410	410	404	400	420	372	442	406	434	402	404	374	418	378	432	338	398
					P2rx2-202_9	446	468	412	420	432	330	420	366	378	434	380	322	460	434	386	402	536	412	440	412	412	434	448	344	442	424	428	400	446	348	434	332	430	440	324	372	438	406	436	404	352	462	382	424
					Tmem67-202_25	440	390	422	414	404	384	402	408	400	382	432	392	378	414	430	422	494	378	408	418	394	380	392	472	388	398	418	398	388	388	392	452	354	430	406	460	454	462	436	428	394	396	388	380
					P2rx7-204_25	402	378	382	352	360	376	462	368	428	340	448	354	386	408	382	440	450	380	406	460	390	396	408	440	402	382	384	396	364	436	372	368	390	336	392	414	398	434	436	386	398	394	432	424
					Rundc3b-202_9	456	440	420	354	388	422	428	426	444	398	446	408	472	402	354	398	454	416	420	392	404	380	394	442	434	378	396	428	398	404	408	390	438	424	380	412	426	424	374	402	446	426	442	366
					Erbin-203_25	438	456	366	348	386	402	408	338	374	448	442	402	410	424	420	408	530	370	414	458	348	394	446	402	368	362	396	412	440	416	426	340	424	412	362	372	416	422	440	426	424	460	392	404
					Sez6l-203_25	418	426	398	422	440	380	396	372	434	424	440	410	436	460	402	436	520	408	372	436	416	434	420	370	444	472	460	436	474	378	442	444	416	442	368	446	424	458	424	420	422	462	416	426
					Mfap3l-202_25	434	392	418	412	398	346	382	424	368	372	426	402	428	394	384	430	492	390	400	394	398	394	390	442	384	418	400	406	384	382	416	384	402	428	394	420	438	412	408	426	394	412	386	422
					Zmym3-206_9	384	488	422	468	468	438	376	432	414	480	410	430	440	478	470	424	512	448	426	430	428	482	432	406	446	414	452	450	468	424	460	414	464	448	442	424	404	410	450	446	404	486	456	436
					Zfp790-201_33	450	442	388	406	502	404	470	346	440	448	434	450	484	520	472	460	414	466	392	462	438	498	492	422	442	460	490	490	446	430	508	400	416	488	402	460	402	426	506	480	440	424	432	438
					Vmn1r45-205_5	444	472	430	436	442	392	398	376	392	432	436	390	376	402	392	412	504	410	378	374	390	414	426	412	416	446	448	412	402	356	422	368	422	446	358	368	422	380	356	410	444	422	422	410
					Ice2-202_5	406	454	442	402	410	416	460	426	400	392	434	372	466	430	408	384	446	416	412	422	376	334	416	454	386	358	426	392	408	422	428	392	386	354	394	402	422	442	412	452	426	434	412	438
					Lipf-201_9	404	462	420	444	400	454	458	462	424	442	462	466	448	406	406	430	370	362	450	480	452	414	464	468	400	442	452	382	480	422	410	466	372	414	450	426	460	416	456	440	490	402	374	472
					Tmcc1-209_5	442	424	426	404	400	410	430	432	424	426	416	392	378	372	444	426	518	384	420	470	402	400	396	474	364	392	400	400	424	398	402	470	366	444	432	470	446	436	456	452	428	422	456	406
					Zfp612-201_25	446	482	478	498	490	458	414	494	396	484	428	440	448	508	504	450	576	450	458	444	460	496	448	478	458	518	476	456	500	438	500	480	476	502	448	502	478	470	452	512	418	484	476	472
					Ppp1r3b-201_25	414	474	454	410	392	364	442	420	388	404	412	412	396	362	458	428	492	372	384	466	408	386	450	492	402	434	420	376	462	364	384	416	384	400	406	422	456	446	402	428	448	416	408	492
					Tmem114-201_9	458	462	380	410	396	436	468	408	436	454	476	418	392	440	372	462	480	404	404	436	430	410	464	460	414	412	408	400	470	426	428	396	396	396	400	350	462	416	436	396	478	430	400	456
					Lpar4-201_5	402	428	344	408	454	396	398	368	394	392	446	372	344	482	418	358	440	422	372	444	426	420	434	414	434	436	460	410	380	406	450	410	454	446	378	388	386	382	420	468	428	400	414	406
					Mzf1-204_25	424	386	426	448	446	440	398	466	426	372	428	416	430	430	426	332	464	446	418	394	430	410	368	460	438	460	470	406	396	390	412	392	430	380	470	436	428	386	432	460	412	380	422	444
					ENSMUSG00000030980.18_25	446	458	484	472	482	468	386	468	472	476	450	432	456	468	430	422	396	474	448	430	468	422	376	424	382	458	452	484	428	466	436	428	462	428	458	454	428	456	412	454	418	410	484	368
					Pafah2-202_9	394	458	434	426	394	416	460	364	390	458	388	438	396	446	442	442	466	404	392	460	388	386	454	414	372	426	386	410	460	442	428	408	402	418	382	422	468	466	436	470	434	418	346	480
					ENSMUSG00000073396.6_5	430	466	458	454	420	426	370	460	380	418	392	392	434	424	408	382	444	428	416	392	412	440	410	468	434	414	438	454	422	394	420	446	434	420	438	390	436	420	414	440	416	422	454	406
					Wnk1-224_69	426	446	396	440	404	434	432	436	436	422	446	418	372	328	382	416	416	398	428	458	424	386	392	480	402	364	366	354	444	414	412	444	364	416	432	406	416	412	426	406	456	420	384	422
					Cass4-203_21	406	450	452	398	410	342	432	394	390	418	400	370	420	434	350	418	520	376	364	400	386	378	400	448	430	444	410	392	400	356	420	368	408	400	336	374	376	408	380	398	384	416	402	442
					1110032F04Rik-201_9	478	460	468	422	418	414	414	444	458	432	440	372	468	410	394	430	490	458	396	438	376	420	412	418	480	446	448	446	438	444	408	410	452	446	412	428	458	422	374	452	418	460	462	400
					Sort1-201_53	410	444	358	380	398	424	484	366	460	384	414	404	400	436	386	396	428	412	398	444	424	422	430	456	418	396	404	376	404	406	420	362	424	390	404	414	356	392	456	440	388	348	414	472
					Wnt5a-201_53	470	406	394	344	380	424	460	416	412	386	450	442	424	402	420	432	442	380	436	502	428	402	402	508	378	376	382	412	414	458	428	466	388	428	408	470	448	454	444	444	440	396	434	428
					Trappc13-204_25	438	380	406	436	430	420	420	446	440	416	452	416	448	380	414	444	440	396	408	412	418	400	436	472	408	420	424	418	454	426	428	436	406	418	442	432	464	452	398	448	464	396	432	438
					Adcy3-204_45	470	440	356	372	378	418	452	410	370	316	414	402	434	474	400	400	470	432	394	420	386	462	390	446	438	400	438	428	340	402	454	370	420	434	414	404	448	458	422	428	398	404	346	384
					Mga-215_57	392	444	448	380	418	428	408	446	378	394	406	392	380	432	412	378	466	388	402	382	382	398	374	454	420	424	422	390	364	390	408	382	408	434	414	382	406	388	386	416	402	454	396	430
					Tesk2-202_9	420	480	380	380	390	366	426	406	330	402	416	382	422	416	410	430	514	362	418	442	350	410	398	434	370	406	388	396	380	416	406	382	364	390	368	384	422	402	388	394	420	426	332	420
					Fbxo40-201_5	394	448	342	366	426	356	410	324	354	424	402	344	430	426	376	398	494	396	386	384	412	412	436	372	398	418	376	382	422	334	408	352	376	424	352	342	408	390	426	406	360	434	380	414
					Olfr888-202_25	436	456	484	506	472	472	386	450	452	448	434	436	468	460	448	424	390	464	452	438	492	434	374	424	454	446	488	480	442	472	442	482	468	438	472	486	466	424	428	456	440	406	490	390
					Pcyt1a-204_9	400	422	362	418	418	418	428	410	420	374	364	446	412	464	458	356	508	404	416	454	412	420	400	432	442	406	416	392	426	398	420	400	418	430	392	438	382	392	438	464	386	454	420	416
					Mycl-202_21	384	478	412	472	412	428	422	468	406	394	488	448	408	392	402	382	462	432	370	448	430	374	410	512	404	470	418	384	416	400	392	422	418	410	416	398	370	364	422	414	388	412	404	446
					Olfr531-201_5	466	342	408	428	406	440	440	432	424	374	436	428	406	454	420	406	416	426	444	454	424	400	420	466	388	392	390	422	390	438	432	424	428	370	408	414	444	432	430	424	458	380	366	424
					Akap12-201_57	408	374	428	428	382	446	456	442	418	396	424	388	448	410	418	400	442	424	404	410	372	408	428	430	382	386	412	414	358	426	426	394	446	450	448	406	394	408	396	418	432	402	418	430
					Mgat3-201_41	388	476	408	430	420	402	408	478	386	418	434	424	382	422	384	400	530	434	434	412	398	448	398	444	416	420	388	378	428	396	382	444	426	436	472	404	396	378	422	392	398	448	406	444
					Ext1-201_29	438	476	452	408	390	452	428	440	380	426	352	414	380	424	446	428	496	398	448	470	410	458	442	426	402	410	358	390	420	438	404	408	364	432	416	450	456	448	464	442	384	438	352	428
					Ank3-247_5	464	346	438	440	394	386	440	452	418	348	428	390	406	384	346	392	502	402	404	468	406	436	376	452	414	412	420	422	438	428	412	378	408	446	386	320	462	426	380	414	428	412	388	426
					Myo7a-204_21	500	428	430	406	464	400	456	374	346	434	448	424	482	484	422	456	458	428	438	376	372	464	438	360	468	436	456	474	460	388	490	338	454	464	390	388	474	438	390	444	446	466	380	340
					Ndst3-203_9	416	376	414	406	382	436	452	432	452	384	460	454	470	386	380	412	452	360	396	340	390	376	400	436	386	334	388	410	412	400	400	378	386	414	424	362	414	384	398	410	468	430	372	426
					Dbnl-201_5	412	440	440	402	416	436	418	456	428	416	454	418	358	428	366	420	516	412	370	426	412	442	394	456	394	416	418	418	416	412	382	384	394	426	396	378	426	400	402	374	430	430	434	446
					Wac-216_9	424	476	410	434	406	434	452	462	450	398	438	462	332	368	478	462	440	352	444	478	460	450	418	482	364	414	384	386	418	440	396	490	386	438	446	456	446	460	436	446	498	368	408	462
					Sil1-201_5	420	396	380	456	536	494	476	412	474	398	454	482	482	518	538	474	316	440	414	538	454	466	466	480	448	426	506	510	416	516	488	490	474	464	476	506	410	480	534	500	488	420	508	482
					Paqr9-201_73	360	436	374	424	404	410	378	360	408	396	374	354	422	414	406	396	468	394	374	410	400	386	416	370	446	430	384	408	398	388	392	424	402	436	346	362	410	406	402	404	388	420	386	420
					Cdk12-203_45	442	378	410	452	428	454	428	434	464	372	502	422	446	414	374	408	410	436	460	408	430	416	346	440	402	418	426	444	420	402	402	372	424	438	448	390	440	378	386	394	446	350	448	428
					Cst6-201_33	442	468	456	438	404	428	446	450	382	454	440	452	358	388	432	462	422	372	402	468	410	424	398	482	370	414	390	368	436	450	426	452	380	464	436	466	458	424	458	452	434	484	346	460
					Gm9044-201_21	404	406	376	374	378	324	406	370	364	380	414	348	410	434	390	416	482	384	394	388	362	428	390	432	406	378	382	370	374	378	384	344	374	406	342	380	374	382	422	400	396	424	338	420
					Deptor-203_5	416	458	436	388	422	428	416	430	382	368	438	374	332	416	426	408	486	344	410	412	398	360	406	460	416	416	418	424	418	404	364	448	382	408	400	410	446	406	414	436	456	390	444	430
					8030462N17Rik-203_5	400	426	412	406	402	398	412	414	402	384	432	364	420	382	400	400	494	410	384	388	390	338	398	480	398	420	404	396	396	382	368	372	402	396	368	388	368	402	370	448	418	416	410	456
					8030462N17Rik-201_21	382	460	438	440	410	428	388	472	408	416	454	420	388	330	410	424	434	374	382	448	410	378	424	474	376	412	404	370	442	400	370	434	386	386	414	386	422	386	388	374	470	378	436	440
					Dhx32-202_21	362	388	414	382	406	390	412	432	422	392	452	418	426	422	390	336	490	408	372	418	404	396	368	426	418	406	436	374	384	388	396	420	422	404	400	404	384	390	408	440	378	358	434	370
					Olfr322-202_41	388	444	416	400	416	402	412	414	402	374	460	416	422	376	378	420	438	386	392	398	412	376	432	462	430	396	424	382	428	386	312	398	414	402	384	362	376	388	388	430	428	386	398	462
					Erich3-201_5	394	470	500	440	420	434	404	470	376	434	408	412	374	438	426	392	524	432	398	414	420	430	406	454	420	462	394	420	398	426	416	392	428	452	424	402	398	352	410	434	404	440	412	436
					Adal-204_5	416	412	424	386	432	414	440	414	434	424	400	364	434	444	414	432	488	428	388	406	416	430	426	454	432	424	468	424	362	414	444	390	432	378	412	406	394	398	444	456	402	390	432	414
					Dclk1-215_5	448	480	440	462	490	450	404	434	434	428	432	384	434	468	460	428	460	474	410	442	420	410	442	454	454	466	458	484	448	428	446	436	476	412	444	444	434	440	448	450	404	434	472	354
					Myo5a-201_21	416	426	450	408	442	374	366	438	418	406	420	408	412	422	378	424	520	402	390	398	398	430	392	402	402	432	416	362	434	386	414	396	418	422	374	402	422	416	386	404	380	432	428	398
					Cblb-201_41	412	452	380	358	332	416	396	434	428	388	444	402	432	384	392	374	492	378	418	454	326	396	434	464	402	366	370	398	338	436	366	368	396	368	410	426	404	384	418	362	362	434	400	352
					Magi1-205_29	374	428	402	424	346	434	424	502	388	402	404	410	340	382	456	338	458	392	430	460	416	418	402	476	414	394	370	380	424	416	396	434	382	412	442	426	436	396	434	416	452	428	418	428
					Hyal1-201_21	426	418	440	334	402	406	432	426	360	414	434	442	412	420	374	430	522	366	414	446	340	404	418	394	438	386	432	414	428	388	432	306	394	400	356	402	410	428	374	424	402	440	410	384
					Camsap1-202_29	426	428	404	370	388	444	416	450	376	376	428	458	368	418	442	442	472	360	434	478	382	408	438	452	368	396	392	386	430	418	370	426	286	370	416	446	458	442	418	454	434	402	374	440
					ENSMUSG00000021068.18_5	414	464	458	444	408	390	404	498	360	396	336	394	356	402	436	414	490	432	416	410	444	440	376	468	424	430	366	346	388	426	410	442	378	430	428	394	468	412	428	450	382	450	376	434
					Cdx4-201_9	390	470	416	412	412	396	438	410	444	402	458	444	412	354	376	452	464	420	394	452	402	422	402	496	412	448	422	392	448	400	380	378	382	366	354	428	378	394	420	420	434	388	446	438
					Itm2b-201_5	430	466	428	392	384	352	420	350	398	448	382	372	472	476	412	406	530	446	442	390	424	430	432	366	458	400	458	400	414	388	464	350	438	438	378	380	416	378	426	432	354	464	390	400
					Timm8a1-201_5	424	462	450	436	416	450	406	460	378	372	456	408	372	400	416	376	418	414	442	428	438	408	354	500	412	432	430	402	394	434	354	452	396	412	416	430	442	388	402	450	474	348	442	436
					Grpel2-201_5	434	380	400	362	404	448	456	402	416	414	454	452	422	402	440	450	450	388	440	480	384	410	442	498	330	370	416	406	436	436	426	438	392	414	406	474	442	464	464	476	432	442	396	476
					Nkain1-201_5	376	420	374	408	434	396	448	386	436	424	486	382	464	498	420	382	494	486	414	418	428	468	458	408	494	428	460	396	370	390	468	396	472	414	392	396	394	400	480	488	378	446	426	428
					Il17re-205_9	412	440	358	388	390	390	402	450	434	410	452	404	390	400	392	418	488	410	412	440	370	422	374	450	428	414	408	354	418	414	396	372	412	382	402	406	384	350	402	370	390	460	446	396
					Adam22-204_9	422	462	366	394	418	384	410	364	374	420	454	394	426	386	372	440	526	374	402	394	348	422	396	414	436	436	432	392	432	342	400	348	376	406	356	346	396	382	376	384	440	448	404	424
					Ptpra-210_5	428	492	426	434	476	454	366	448	420	484	418	442	470	510	468	394	494	494	434	444	458	472	432	404	466	438	480	430	432	448	484	438	494	448	448	446	424	418	422	462	382	476	474	362
					Zbtb8os-204_37	418	458	446	404	432	398	408	424	436	394	440	456	426	384	434	424	424	374	374	430	398	394	430	466	378	416	424	402	422	384	382	442	392	392	382	448	412	466	416	448	462	396	448	452
					Sin3a-204_21	382	444	382	422	422	408	468	396	458	430	450	438	450	434	424	404	438	428	368	436	408	432	414	460	362	378	454	398	382	406	458	416	422	414	400	408	430	442	460	452	422	388	466	404
					Dhrs7-201_9	400	402	432	372	398	396	448	406	376	400	384	382	374	388	446	414	492	386	398	464	424	410	430	422	420	370	326	386	376	424	366	392	376	410	394	422	418	440	426	420	358	434	362	412
					Olfr433-201_25	396	434	432	460	440	418	390	434	432	388	420	436	408	348	388	386	440	370	390	388	366	410	350	404	412	400	410	364	382	384	380	428	360	404	456	376	366	410	432	358	448	408	442	390
					Kif3c-205_5	496	388	460	450	460	428	382	384	448	454	482	444	484	462	392	410	390	472	446	422	430	428	426	376	488	502	514	476	452	376	450	370	474	466	388	372	500	448	348	402	446	410	454	406
					Irf2bpl-201_9	436	442	442	480	438	470	406	442	442	424	464	400	432	512	476	380	460	498	430	400	490	490	458	418	480	454	452	464	426	448	468	410	504	484	470	428	452	422	454	426	434	426	448	418
					ENSMUSG00000021068.18_45	430	398	392	396	416	460	446	426	438	414	468	428	380	398	448	456	382	356	444	488	408	364	414	510	382	380	420	414	436	438	396	466	392	438	428	482	430	450	454	466	470	394	448	448
					Gabarapl1-201_9	422	442	420	476	432	454	450	480	448	434	476	426	448	436	452	390	424	470	448	424	436	416	438	476	368	398	466	444	406	456	442	434	420	426	490	394	428	376	406	506	456	426	440	434
					Trim41-201_25	394	420	412	444	466	404	406	396	418	388	442	374	394	460	444	434	480	422	342	386	432	420	430	488	422	484	488	454	410	398	430	412	448	394	382	398	392	386	442	464	418	338	428	410
					Arvcf-202_33	448	444	412	392	396	404	442	436	426	404	476	444	446	380	348	444	516	446	426	390	410	440	438	432	450	436	424	408	418	372	414	362	428	370	412	358	428	368	400	430	440	428	442	462
					Atp7a-202_25	468	470	412	390	444	362	422	396	376	396	396	408	442	426	402	438	536	426	456	370	414	442	458	402	468	470	472	432	458	354	442	390	382	472	392	390	482	458	384	452	432	424	386	462
					Pkd2l2-201_25	470	384	360	376	424	442	460	348	436	386	442	406	476	448	414	440	426	428	440	422	382	390	418	462	378	362	440	446	402	438	438	402	428	378	390	454	424	452	396	464	440	434	414	392
					Myo1c-202_37	344	458	422	448	428	388	382	386	390	428	380	396	428	452	414	378	500	410	384	416	424	432	432	410	412	456	426	424	388	338	432	404	434	440	408	372	374	392	420	422	372	454	390	446
					Ticam1-201_29	406	446	406	442	426	494	502	432	436	466	408	492	416	456	466	478	358	410	412	562	476	460	494	488	354	338	356	398	448	502	482	476	442	426	464	516	422	440	526	502	460	418	430	482
					Vps53-203_9	442	452	424	376	418	384	398	446	426	422	416	414	418	398	388	424	522	402	434	436	364	402	410	438	430	384	402	402	422	430	380	432	426	404	394	446	410	418	432	416	400	466	430	402
					Vmn1r169-204_9	398	420	418	422	390	406	404	444	428	372	440	418	408	394	432	414	464	358	378	464	374	420	406	478	390	412	388	412	390	390	352	418	386	388	390	402	416	436	378	388	404	386	426	388
					Frmpd4-206_29	394	430	436	376	386	404	412	446	370	410	448	414	354	340	342	414	514	388	382	440	384	404	394	474	396	390	350	354	426	386	398	408	366	410	378	408	424	414	402	388	448	446	396	466
					Gtf2i-219_33	412	408	432	440	410	440	468	390	436	410	436	402	380	366	412	430	446	396	410	474	430	362	420	440	362	408	382	340	396	436	352	448	402	370	432	418	442	432	438	440	442	380	382	424
					Bag6-211_21	428	440	388	386	364	368	456	414	416	432	396	402	380	430	416	442	468	348	422	450	422	436	428	442	366	382	372	410	420	410	414	356	436	420	320	360	366	430	424	426	416	426	402	446
					Macroh2a2-201_5	412	402	398	434	422	418	426	384	352	410	408	350	432	432	448	446	494	404	430	434	410	448	382	426	396	410	386	438	384	388	408	416	444	404	406	438	408	422	426	432	414	448	358	448
					Sall2-201_9	424	436	474	402	408	376	420	438	418	360	396	352	394	392	410	378	510	402	408	442	388	398	406	484	412	398	398	410	418	374	396	414	398	420	388	438	444	444	390	398	438	418	418	438
					Gal3st2c-201_65	446	404	400	422	416	400	400	412	426	390	446	396	416	400	392	434	512	406	414	420	408	424	386	448	454	444	418	404	460	378	408	416	416	446	384	408	414	410	354	338	422	460	434	404
					Pcsk2-201_21	442	438	408	408	362	386	424	452	440	450	392	398	446	366	398	432	516	402	434	426	358	420	418	476	402	450	436	408	412	378	384	376	392	408	424	408	430	406	406	422	474	438	434	408
					Mroh1-202_41	444	422	416	412	386	432	436	474	434	382	460	410	404	426	328	402	450	400	396	402	424	384	406	452	424	402	392	376	430	398	356	426	434	424	432	382	442	408	372	394	424	392	398	450
					Olfr353-202_5	472	436	428	448	440	444	446	396	376	432	482	390	410	480	436	430	482	470	436	362	412	484	436	428	468	480	474	396	418	388	458	396	476	444	422	334	448	428	428	438	464	444	460	426
					Nrp2-206_41	436	430	478	416	392	400	458	476	378	418	380	454	362	354	414	428	460	392	408	494	424	442	426	476	408	416	372	380	448	450	424	416	352	460	432	440	452	442	428	464	472	460	392	464
					Inpp5d-211_37	430	356	386	376	406	422	444	384	444	364	462	392	386	378	420	428	440	368	422	478	412	384	400	502	378	368	380	416	368	428	342	450	370	422	392	440	386	446	384	438	460	374	420	420
					Gm45871-204_5	436	420	446	478	380	450	402	464	422	394	470	418	438	454	412	366	454	404	422	446	442	414	362	470	452	460	442	410	384	414	388	414	398	464	444	362	460	428	378	420	442	376	410	400
					Olfr777-202_21	450	368	422	424	442	458	438	442	458	414	420	406	422	408	400	382	434	426	444	454	432	422	394	454	380	430	406	416	406	412	388	412	424	408	460	366	446	406	440	414	462	348	414	416
					Yeats2-202_29	454	444	402	366	398	420	426	438	394	366	430	416	406	402	410	442	500	396	396	458	326	410	426	442	406	368	352	406	402	412	402	356	410	366	358	394	414	434	406	408	386	424	362	386
					Csmd3-209_5	434	458	452	406	418	410	434	400	374	414	350	380	400	446	464	422	516	392	404	426	412	408	426	454	388	410	418	434	374	426	410	390	378	430	396	430	420	420	428	414	406	422	374	448
					Abtb1-201_5	394	442	402	428	386	392	422	448	432	404	462	362	406	424	402	428	444	448	414	408	406	344	404	476	420	434	428	374	424	412	364	396	422	398	410	388	402	396	420	402	426	402	406	428
					Ddx47-206_9	346	472	444	436	394	368	402	456	346	424	388	420	416	412	422	332	474	444	326	454	396	418	384	444	384	438	402	394	400	386	408	438	376	410	448	400	362	364	424	420	370	428	376	440
					Hopx-202_5	422	470	396	408	446	434	448	442	404	454	440	430	452	412	462	444	440	412	368	492	388	474	414	450	414	414	440	426	454	448	432	430	434	398	418	450	406	428	444	448	398	452	450	404
					Txnrd3-201_9	386	414	414	430	398	398	410	418	374	406	386	322	404	414	428	366	496	416	362	412	398	394	406	440	400	382	376	398	328	382	420	392	388	416	414	372	400	382	448	440	386	426	362	404
					Rab3gap2-201_53	406	430	422	350	424	328	440	402	360	394	410	356	418	400	396	394	496	398	412	406	366	412	388	402	410	420	426	434	376	320	386	318	428	392	372	312	402	370	412	398	422	436	366	426
					Wdr89-202_9	428	440	390	440	402	460	472	426	490	420	458	440	428	420	424	452	466	434	360	446	414	438	440	444	412	448	470	416	446	422	384	466	426	398	424	398	416	454	424	404	484	378	474	448
					Sox8-201_5	444	436	390	420	428	404	408	432	396	378	426	330	414	414	450	386	414	456	440	402	412	436	394	460	458	438	440	436	398	438	420	402	408	432	394	434	438	400	410	444	404	422	392	354
					Slc29a3-201_41	418	408	434	372	386	382	398	408	438	362	452	408	412	390	378	396	502	376	378	430	376	392	388	458	408	384	392	370	398	380	398	376	406	412	382	402	368	398	370	414	432	450	416	432
					Ppip5k1-201_29	426	428	436	440	422	440	418	456	426	386	464	448	408	366	430	426	424	396	422	436	446	374	444	498	374	404	422	408	422	412	372	462	384	400	440	408	448	426	388	446	492	386	436	454
					Ptpra-201_5	404	472	400	396	436	442	396	466	408	472	376	422	422	468	506	410	486	462	428	492	442	474	412	426	436	422	406	388	434	440	456	454	486	412	464	496	398	424	470	484	372	506	428	368
					Galnt13-203_73	438	460	416	452	428	462	382	448	470	452	434	430	440	462	434	386	476	434	420	452	444	416	414	436	454	422	474	418	420	416	428	420	496	428	438	390	420	446	394	374	408	430	454	394
					Ablim1-201_53	416	418	384	402	422	398	390	418	386	362	420	396	372	382	406	348	454	350	398	352	382	408	366	456	402	412	420	394	388	382	370	364	336	414	412	420	390	412	398	406	424	360	386	422
					Olfr1339-202_21	360	490	458	458	404	432	442	498	326	460	454	422	354	364	416	406	448	386	412	470	448	410	412	488	360	440	336	370	446	458	428	452	378	424	450	404	374	344	464	420	422	460	384	460
					Vmn2r73-208_49	426	400	396	436	430	428	442	384	422	392	432	384	434	418	464	418	420	420	438	478	436	390	422	456	414	418	420	408	434	456	400	450	418	438	402	436	424	466	390	450	472	410	390	400
					Ankar-202_9	386	470	450	348	422	356	396	386	330	418	414	408	416	432	414	394	508	372	384	408	372	402	422	390	408	398	416	384	416	346	438	392	370	408	358	406	404	426	376	420	416	400	358	440
					Plek-202_25	374	466	458	454	390	376	416	412	406	410	450	412	422	398	404	416	468	414	400	402	416	386	412	446	394	406	392	410	364	398	392	384	422	394	392	390	392	382	422	424	386	442	376	426
					Kansl1l-201_9	408	434	448	386	402	418	416	404	396	392	410	420	394	422	444	414	474	338	388	454	374	420	422	420	362	424	416	398	414	392	416	416	358	420	390	446	420	436	438	450	468	400	382	432
					Olfr1412-202_33	398	424	436	460	466	382	418	400	414	410	424	406	400	376	440	426	440	388	382	442	414	416	426	436	404	420	404	408	418	368	392	452	428	422	416	394	402	432	396	420	436	378	428	448
					Pramel47-201_25	366	448	408	430	364	424	396	410	416	386	412	388	424	404	446	384	506	398	366	448	366	424	404	404	376	354	316	394	314	422	374	356	396	404	394	410	376	426	432	402	390	440	388	396
					ENSMUSG00000035299.17_25	446	460	462	444	412	414	430	468	428	448	442	476	420	440	434	430	478	370	396	462	388	402	380	438	392	412	418	416	426	454	450	430	414	434	426	460	438	462	444	458	468	460	452	446
					Vmn1r75-203_61	444	442	444	396	402	414	400	450	356	404	410	452	402	434	438	472	488	358	424	450	348	434	444	370	404	412	382	412	448	396	404	430	356	426	414	432	448	468	412	456	438	448	420	416
					Mettl18-201_5	388	484	378	428	394	436	442	464	416	426	454	452	352	374	410	412	434	386	416	466	408	408	406	470	390	420	386	376	402	422	420	452	340	412	460	402	418	380	422	444	468	400	412	468
					Tbc1d32-201_9	446	458	438	402	470	452	424	406	390	446	424	438	448	436	482	454	450	384	412	476	382	454	466	432	398	414	424	472	440	440	446	452	408	398	374	464	406	458	438	446	430	462	426	434
					Qser1-202_5	364	438	442	402	410	400	406	428	414	386	426	416	396	426	416	404	520	354	366	436	386	400	424	408	442	430	400	378	428	388	384	426	364	452	384	392	418	438	408	396	420	418	392	456
					Sp100-211_5	452	368	430	390	410	390	406	404	418	364	390	436	414	402	420	430	482	392	406	444	382	406	408	514	408	394	402	346	382	448	368	426	348	368	350	464	432	462	414	452	434	384	402	424
					Med13l-201_89	386	412	386	450	416	444	470	420	410	432	478	410	422	430	388	408	404	420	432	456	416	386	428	482	398	360	436	366	420	414	410	412	422	408	438	408	350	398	400	382	434	412	406	434
					Taok1-201_25	410	362	404	448	444	442	460	392	448	406	424	414	422	450	504	468	370	382	400	484	446	424	404	470	394	410	444	458	360	432	416	460	438	426	418	430	412	468	478	480	458	396	442	402
					Fam131b-202_33	440	442	410	422	434	414	444	422	430	392	468	446	416	382	454	426	416	384	450	472	430	428	432	494	410	432	400	418	452	416	408	444	388	428	420	440	448	462	424	456	482	382	426	462
					Cd226-207_25	450	430	430	426	394	402	432	398	412	386	434	416	426	396	412	408	504	404	416	374	416	412	404	414	418	428	420	402	412	352	406	368	402	462	384	350	436	408	358	424	464	436	436	444
					Dock9-206_33	412	418	432	430	452	418	432	396	434	418	434	392	448	478	426	416	466	480	362	396	450	410	442	466	442	454	464	446	392	418	394	404	468	370	392	382	364	420	406	452	406	392	450	432
					Opa1-206_37	422	468	460	416	408	388	362	444	400	452	412	356	452	462	410	416	476	460	424	374	394	450	426	426	456	430	406	410	422	416	448	408	440	418	396	378	442	408	442	434	342	476	426	358
					Chml-201_53	428	432	416	364	428	432	416	424	406	348	448	384	394	398	386	398	494	410	372	440	372	408	406	444	390	392	394	410	384	402	418	434	412	414	402	442	414	426	404	414	416	376	442	426
					Plec-211_21	356	478	406	434	402	408	430	368	362	414	444	346	370	470	388	382	510	450	400	376	424	450	434	408	420	450	448	384	388	384	470	404	406	432	398	360	402	332	432	434	398	418	418	392
					Fam135a-206_9	398	452	368	390	404	438	482	352	400	432	468	406	458	448	400	386	450	434	392	440	398	432	420	406	414	392	428	402	414	416	482	366	464	428	428	362	364	306	466	394	446	440	432	404
					Zfp997-203_5	422	462	444	428	436	404	482	426	422	454	350	434	408	416	486	450	438	392	444	506	406	466	450	416	378	348	348	420	444	450	452	400	444	456	400	490	424	458	472	478	412	480	376	462
					Slc37a1-202_25	416	432	420	346	370	394	424	402	398	364	424	404	424	380	424	414	514	360	400	474	368	352	422	460	372	370	358	398	378	426	378	418	372	400	378	442	368	438	398	410	330	410	410	434
					Lmx1a-202_5	396	390	388	430	406	404	434	442	416	358	448	404	382	362	422	320	420	432	424	438	434	418	396	448	438	436	380	364	348	406	386	362	408	368	438	392	418	350	444	408	448	386	412	358
					Btf3l4b-201_5	432	442	376	366	400	380	440	364	390	414	402	380	410	418	378	384	500	382	380	464	348	412	424	436	404	392	352	404	416	406	426	366	398	422	322	396	438	436	416	400	364	432	406	388
					ENSMUSG00000031732.13_25	436	446	410	418	412	438	426	438	424	410	400	410	404	470	436	432	516	446	356	458	382	486	444	418	414	404	426	414	394	380	448	406	422	438	402	432	442	438	466	464	394	452	398	394
					Ubn2-203_29	412	354	354	382	468	402	426	314	438	358	442	394	452	476	440	422	418	444	410	444	408	432	442	398	410	404	438	468	400	438	434	382	462	404	374	444	392	420	480	446	438	402	410	418
					Ptch1-202_37	460	406	434	418	432	438	398	418	418	372	394	428	472	444	436	392	456	470	432	436	424	480	380	410	422	442	476	422	366	440	460	364	438	442	434	418	430	412	438	484	414	398	454	352
					ENSMUSG00000054526.6_5	440	410	432	404	408	482	476	436	450	386	466	412	364	362	452	430	458	398	432	498	450	416	410	470	398	342	332	380	368	442	350	434	440	434	450	452	404	426	438	454	444	416	438	388
					Hk3-201_33	353	411	351	367	367	357	407	345	369	391	343	313	379	393	373	389	457	371	353	413	397	379	385	433	361	361	353	375	387	371	361	339	389	405	353	379	363	351	375	397	379	433	389	393
					Rlim-202_5	418	426	440	412	376	448	394	464	422	402	460	418	324	378	406	384	454	396	416	394	440	410	378	458	412	428	388	372	402	424	372	444	382	412	404	442	444	434	422	416	450	370	416	448
					Jag1-201_57	376	394	374	330	350	332	386	360	390	362	368	344	378	360	388	372	448	320	358	436	278	380	368	440	358	322	368	370	392	374	352	338	372	346	322	372	390	380	376	364	340	396	366	370
					Mcm8-201_29	430	480	442	436	438	416	316	442	434	444	434	384	444	432	442	420	536	434	432	406	404	438	426	366	430	438	438	426	406	450	418	454	456	440	406	426	448	438	442	400	362	480	436	378
					ENSMUSG00000029406.16_53	454	368	414	450	464	492	456	448	432	334	458	436	438	426	414	412	440	434	440	438	452	422	366	478	426	410	452	442	404	452	400	448	414	454	460	448	446	430	374	466	480	402	426	436
					ENSMUSG00000028309.15_21	472	452	396	412	404	410	378	442	374	392	392	394	434	452	382	416	538	436	420	408	394	442	432	414	444	450	444	386	402	370	390	384	416	426	384	378	442	422	366	434	430	400	392	406
					ENSMUSG00000027790.15_49	374	464	384	444	448	402	404	426	422	432	394	432	428	438	432	432	434	422	366	438	380	400	428	452	422	418	410	378	452	422	454	330	380	386	400	422	416	408	432	428	440	424	450	438
					Pds5b-208_41	430	414	432	434	374	402	428	432	370	406	434	472	414	440	404	396	468	412	438	446	386	438	410	434	414	364	376	368	424	420	468	430	368	408	456	390	428	370	438	440	446	432	356	414
					ENSMUSG00000041528.16_37	376	446	474	464	454	444	400	458	416	408	434	416	438	430	416	386	444	392	390	426	408	360	438	448	432	438	432	376	418	410	390	442	442	424	428	394	390	404	388	390	424	416	422	446
					Dusp3-201_5	410	464	436	396	426	400	408	402	402	428	358	382	384	428	426	408	522	414	382	436	404	430	428	424	406	430	406	424	430	362	430	436	392	410	372	414	420	428	402	440	384	438	420	422
					Piwil1-201_5	416	496	378	410	442	410	482	446	434	456	442	446	412	392	422	456	366	418	374	472	384	428	440	496	386	430	422	394	408	448	452	378	410	348	420	414	408	420	456	460	494	376	440	454
					Map4k4-218_21	416	426	426	464	378	442	424	482	458	380	424	426	434	422	444	400	436	432	436	450	422	406	382	460	406	450	448	442	430	418	410	422	434	438	450	438	400	432	412	430	442	404	460	388
					Rrh-201_5	406	398	388	400	402	408	426	398	420	344	478	390	368	362	404	420	490	422	400	412	416	354	408	478	404	408	388	380	386	356	348	394	354	396	374	414	420	456	392	398	426	388	398	408
					Ptpn14-202_85	452	452	474	446	452	446	358	420	414	420	426	360	442	448	422	362	440	476	438	430	420	452	398	414	432	432	404	406	386	452	400	398	428	446	450	448	382	392	408	432	380	406	432	380
					Gm8024-201_9	438	432	398	412	342	424	436	456	380	410	406	404	400	414	434	406	476	414	420	416	436	382	418	476	414	436	382	392	404	424	402	446	360	452	444	444	440	438	426	424	444	392	412	438
					Gmnc-201_29	418	438	384	408	390	354	432	368	400	390	446	358	440	398	354	424	450	434	390	368	394	394	422	438	440	420	394	392	414	352	376	390	420	414	356	336	382	398	408	372	388	384	410	428
					Ppp1r3f-205_29	422	428	402	398	398	348	396	414	400	408	456	402	374	390	406	426	452	348	406	436	384	354	452	458	398	398	426	398	426	394	382	410	384	416	372	402	422	428	408	430	440	416	400	452
					Mks1-201_5	422	440	446	434	384	398	434	466	388	402	392	366	396	424	444	396	484	406	388	444	434	444	414	452	410	416	424	410	412	400	406	460	412	406	450	434	442	446	444	454	398	432	372	416
					ENSMUSG00000033491.14_33	403	401	411	371	361	387	395	403	319	387	349	395	373	391	411	397	443	323	385	439	355	409	357	397	365	329	335	353	365	387	391	367	371	379	393	401	403	405	385	381	375	387	347	381
					ENSMUSG00000021763.18_21	414	442	430	466	444	444	374	422	450	444	456	410	460	456	406	376	490	446	382	398	458	430	370	396	448	472	472	422	424	362	440	438	434	466	406	366	406	380	392	420	422	434	450	380
					Fut8-203_5	460	450	442	436	434	410	434	440	376	414	452	402	458	442	388	398	504	460	438	382	430	426	442	450	496	464	442	470	434	392	410	430	452	412	418	394	412	460	400	388	424	440	442	442
					Prkacb-202_37	432	452	390	362	410	344	424	378	346	414	444	402	408	428	414	428	506	392	382	440	338	400	404	408	396	420	414	406	420	412	410	362	362	344	330	410	378	390	384	400	372	440	350	394
					Myt1l-202_9	408	438	382	382	432	400	434	370	394	396	436	390	410	384	354	430	514	366	328	418	382	416	422	432	414	406	414	376	432	346	372	398	394	362	330	380	438	438	410	386	420	418	416	452
					Vmn2r42-204_33	454	432	456	434	404	444	448	470	406	394	414	442	416	402	454	464	478	368	432	458	394	444	422	488	404	346	328	416	420	448	426	422	422	438	434	478	444	452	442	428	392	472	402	438
					Piezo2-215_81	394	412	416	412	422	418	408	444	438	386	448	414	388	372	398	412	388	414	398	432	420	348	372	498	414	394	408	388	420	418	368	438	374	376	428	426	390	422	394	416	444	340	444	430
					Ryk-201_9	428	438	380	400	420	456	450	474	394	450	430	452	318	422	480	482	472	416	456	488	426	404	456	478	384	396	340	374	422	456	434	466	400	404	442	474	446	452	472	490	412	458	400	446
					Gucy1a1-204_9	400	386	382	432	432	486	492	472	484	412	428	450	406	438	478	454	376	446	460	480	464	402	432	518	400	404	460	434	398	480	444	448	436	386	494	488	434	446	472	472	466	410	474	398
					Adgrg1-202_5	470	350	436	424	406	382	446	412	448	390	468	402	468	410	348	400	402	460	422	436	390	424	358	424	470	424	458	410	440	382	448	382	448	446	402	356	462	390	402	418	464	404	464	366
					Abi2-210_41	400	430	434	416	422	398	344	432	402	392	444	392	386	408	344	380	474	420	420	344	406	402	358	424	422	428	438	390	392	386	380	368	394	414	380	396	406	384	356	356	434	418	396	432
					Ero1b-202_29	440	390	402	420	394	410	428	430	404	432	466	430	352	378	410	456	434	388	434	442	432	430	400	466	372	408	372	358	426	446	412	480	380	418	448	464	448	430	448	444	468	412	382	428
					Ssh1-204_69	414	382	434	430	462	470	472	442	486	368	462	440	448	414	444	416	410	432	404	440	440	396	390	450	424	436	440	434	376	426	392	442	422	450	462	430	418	432	436	462	460	376	464	432
					Mrap2-201_5	360	416	438	428	406	406	426	424	408	428	418	424	412	394	370	348	486	422	360	400	392	440	378	438	426	432	416	378	408	404	410	360	406	422	434	364	394	360	448	408	400	434	410	408
					Fgf2-204_9	414	480	468	464	440	390	388	454	360	422	432	400	406	434	438	428	518	412	418	428	402	420	442	416	438	460	410	420	462	358	400	418	400	424	408	384	454	436	390	434	436	436	390	454
					Cnot2-203_9	332	454	438	430	434	444	424	402	384	418	404	412	428	434	428	412	412	410	378	456	406	346	420	478	392	414	432	406	424	446	384	428	394	384	412	440	334	396	452	414	426	398	432	432
					Fam131c-201_9	424	468	438	398	408	380	388	418	394	424	394	434	384	438	442	430	492	388	406	424	394	424	454	428	368	398	358	384	426	434	424	396	408	420	360	432	428	426	412	460	412	434	378	434
					Ereg-201_25	426	418	456	422	388	434	368	454	402	410	418	412	394	410	396	400	432	352	414	414	410	394	328	472	394	430	414	364	420	398	360	438	392	438	408	412	426	396	378	364	434	420	440	406
					Rcor3-206_5	388	482	440	456	506	384	414	390	368	480	416	428	484	500	462	430	464	476	390	422	404	478	468	386	460	482	502	468	464	408	506	426	422	476	414	458	410	442	434	468	352	460	434	462
					Rabgap1-202_25	430	374	394	324	442	402	450	396	464	360	424	422	420	448	438	398	478	418	382	446	386	442	442	446	382	408	430	436	366	438	400	392	406	378	374	422	398	448	454	478	408	420	446	382
					Npbwr1-201_33	430	416	356	310	386	360	452	380	392	360	410	416	384	412	390	406	508	416	400	452	396	378	420	458	420	392	406	412	398	414	402	378	388	396	342	410	416	438	358	446	358	400	434	364
					Trpm3-209_45	442	434	412	406	424	410	416	442	406	390	412	440	364	396	448	448	488	364	428	478	438	446	430	450	382	414	362	406	434	438	428	446	376	438	398	460	444	436	444	444	454	440	394	458
					A830018L16Rik-202_65	419	341	379	423	433	433	455	395	399	395	445	445	413	407	443	441	353	395	405	479	391	413	411	465	373	387	395	401	427	431	457	457	391	389	387	445	417	411	413	445	419	377	393	393
					Mavs-201_9	404	454	384	384	370	430	384	376	384	414	414	366	348	422	450	404	466	350	422	442	416	422	382	442	322	372	412	372	364	416	394	426	410	454	414	436	432	428	462	410	404	418	394	400
					Cipc-205_37	490	398	438	474	492	510	510	470	488	476	516	490	440	432	460	516	354	448	466	494	464	412	448	538	414	432	466	438	490	472	474	518	454	456	494	468	470	456	468	474	506	424	464	460
					Slc10a7-202_5	434	436	450	470	402	428	354	466	416	424	472	430	428	410	404	378	462	422	408	400	428	380	400	418	436	450	400	410	432	414	326	398	408	416	436	362	430	402	360	376	446	386	410	420
					Gm3435-201_5	410	432	364	420	400	492	490	428	482	420	478	452	434	416	414	414	434	420	430	442	434	442	424	478	400	342	416	400	378	470	422	432	448	400	474	432	394	412	464	442	444	378	478	402
					Cdk14-201_9	398	444	430	430	414	468	462	430	436	432	494	452	376	378	394	436	402	408	412	482	442	378	380	498	316	400	410	382	402	480	400	466	392	442	452	442	406	438	436	428	478	398	416	414
					Aco2-201_29	436	390	374	420	460	460	466	416	400	388	380	442	388	432	452	450	432	388	420	514	432	436	402	456	408	424	416	418	406	436	404	454	400	406	396	450	404	460	460	414	452	428	406	424
					Zc3hav1-204_29	396	438	468	430	436	378	400	420	430	420	432	404	424	388	382	390	510	424	396	426	406	378	394	424	422	456	452	422	424	370	390	404	390	430	412	378	416	396	394	424	430	432	420	442
					Slc4a1ap-209_25	360	358	380	424	464	472	460	376	450	370	462	414	418	430	434	414	376	384	378	488	432	362	370	484	408	374	402	434	388	482	414	418	440	418	432	470	388	446	436	466	432	378	434	378
					Cbfa2t2-206_33	430	382	372	420	450	438	456	396	434	364	460	356	442	464	438	408	458	476	434	428	408	456	390	460	424	408	420	444	356	408	438	402	472	408	416	444	388	464	470	430	414	416	394	390
					Ttn-203_653	420	430	440	394	386	366	380	434	394	378	414	408	416	390	368	420	520	374	386	380	358	384	398	410	430	452	440	368	424	366	380	392	388	416	358	418	446	426	350	412	376	428	418	390
					Olfr462-203_37	400	456	434	438	388	434	418	460	418	432	440	430	358	390	362	446	458	406	400	450	422	446	408	472	372	390	388	402	408	430	408	434	368	424	418	420	406	386	418	402	432	420	404	410
					Tulp4-209_9	458	500	430	450	488	390	370	428	438	464	450	416	484	498	416	446	500	482	436	418	382	478	404	398	476	486	474	484	480	412	472	436	466	442	386	432	446	484	404	414	382	492	414	384
					Jade1-202_25	452	468	434	410	414	416	330	410	354	426	426	426	442	432	388	402	520	428	402	416	380	454	426	384	434	422	454	418	406	414	432	380	428	428	414	434	424	372	350	434	420	458	404	386
					Myo18a-222_9	402	450	386	354	372	422	438	446	386	408	422	450	370	402	400	432	460	402	452	466	376	416	416	460	402	398	388	354	406	380	416	374	402	374	404	408	376	344	410	456	446	444	404	408
					Olfr374-202_33	440	442	410	354	410	386	432	400	440	408	440	388	442	392	348	422	486	436	324	406	356	390	388	484	388	382	384	414	400	412	424	360	426	348	348	398	428	428	406	436	420	368	440	382
					Bhlhe40-201_5	436	472	446	364	424	368	424	402	428	416	446	358	418	352	408	414	520	360	366	430	320	394	416	416	406	426	422	370	452	354	374	388	404	414	366	404	436	436	402	380	436	450	424	374
					Slc4a10-202_33	434	380	396	380	458	446	444	386	432	392	424	438	414	406	466	456	454	388	454	512	416	446	428	430	380	398	348	402	406	468	418	430	396	388	424	484	414	458	492	450	404	438	342	466
					Hic1-201_33	414	420	398	398	444	432	446	394	416	432	416	448	462	464	476	458	448	432	384	496	406	460	434	434	444	432	438	462	442	428	454	382	426	354	424	472	348	424	460	426	386	440	426	400
					Lad1-201_21	478	410	446	492	468	478	424	468	404	370	460	454	462	450	442	426	428	472	468	376	460	434	412	442	454	456	484	478	444	404	454	440	484	426	484	384	464	422	424	478	450	424	482	438
					ENSMUSG00000033335.18_21	404	416	446	452	452	436	448	448	436	436	428	402	386	424	428	410	426	424	382	386	414	376	402	478	392	436	450	390	360	440	434	424	392	406	434	408	416	436	416	446	444	372	442	438
					Gm8251-202_77	370	456	472	408	422	394	388	432	378	444	364	364	426	434	460	380	514	420	414	410	396	422	410	410	408	436	396	416	406	370	424	414	444	448	418	412	382	420	426	414	348	452	402	368
					Spata6-201_25	402	406	412	380	382	358	388	422	372	380	340	356	364	378	404	388	468	366	374	432	370	388	370	410	404	378	324	350	374	408	370	404	368	394	394	380	372	372	354	412	372	420	324	406
					Mettl21e-201_29	372	354	394	394	436	410	424	380	382	384	340	346	422	420	432	432	472	376	426	458	392	410	414	440	376	356	340	422	390	406	380	430	394	390	374	420	424	444	418	434	428	424	350	404
					Snx5-201_21	456	416	426	430	364	398	420	432	398	386	430	398	382	404	396	386	492	450	394	418	414	446	428	438	436	426	390	390	402	404	420	380	384	448	390	314	458	412	408	414	378	418	372	398
					Ttpa-203_21	430	368	444	422	432	412	434	436	454	386	424	428	442	444	404	412	476	432	406	384	406	386	428	458	400	426	450	430	398	414	414	416	408	404	410	412	392	394	402	418	436	416	430	432
					C77080-201_49	452	428	442	424	390	446	418	440	456	372	466	404	450	394	386	410	410	424	448	456	428	402	364	500	442	436	420	406	420	444	390	414	420	434	430	426	430	456	358	422	464	366	434	386
					Map2-205_29	408	456	418	420	372	376	446	436	452	390	436	392	392	356	382	386	482	412	398	444	410	404	400	474	428	432	374	368	408	380	384	412	366	384	418	414	382	354	380	386	414	412	412	452
					Tshz1-201_45	428	410	370	388	446	452	448	396	422	366	424	438	434	418	432	408	456	362	410	452	378	422	402	464	396	392	420	424	400	444	434	444	376	414	380	466	394	432	448	458	428	380	392	420
					Creb3l2-201_21	456	444	406	398	372	376	374	360	394	396	432	362	458	494	402	400	528	422	448	362	398	456	470	374	446	392	412	404	404	398	446	338	472	444	356	372	438	418	418	436	370	438	356	386
					Olfr1048-202_5	440	438	418	412	428	412	446	356	412	408	446	388	394	412	416	398	486	478	394	416	354	442	428	424	462	434	456	432	410	386	440	370	440	424	404	348	482	418	394	402	438	438	450	342
					Ctnnal1-201_25	356	478	420	416	420	400	396	358	364	418	408	362	448	430	430	408	482	384	404	416	386	408	458	340	410	380	380	416	418	382	416	420	396	446	358	396	406	400	448	402	386	474	364	436
					Trp53-201_5	450	460	388	420	500	408	474	386	434	430	450	452	396	462	480	444	408	428	390	456	400	452	474	402	390	420	488	476	418	396	466	412	424	426	400	424	426	420	456	478	446	444	454	480
					Zfp536-202_25	444	410	458	438	402	432	414	456	450	424	458	418	472	406	408	378	396	442	432	384	428	384	424	452	438	430	402	428	400	442	386	372	460	432	428	364	436	436	398	398	458	402	458	400
					Dhrs4-201_9	350	442	468	384	382	348	378	408	378	422	372	364	446	432	400	402	516	440	386	394	400	382	406	430	442	414	398	418	398	392	424	336	442	424	368	346	408	344	432	432	356	466	388	424
					Gan-202_57	418	430	404	436	352	416	438	446	386	382	360	400	348	402	436	384	488	394	418	470	388	430	400	488	398	394	336	356	342	416	418	416	408	430	442	422	432	380	378	418	398	432	394	422
					ENSMUSG00000049676.15_29	396	470	374	388	390	372	394	400	416	380	406	386	414	376	386	400	510	390	372	446	370	396	426	440	426	382	342	358	388	400	354	396	400	390	368	382	408	408	402	356	398	424	438	404
					Rrnad1-206_5	366	438	376	388	460	404	404	342	426	434	444	432	436	442	446	408	438	428	372	450	440	426	448	406	416	390	424	388	380	418	440	414	436	402	408	434	358	372	440	384	392	436	452	408
					Olfr1440-205_21	486	376	446	470	436	492	488	476	456	408	476	450	454	454	458	434	406	440	512	376	464	486	430	492	390	354	424	444	420	494	470	436	498	416	488	416	492	452	438	500	472	446	472	426
					Maf-202_21	386	482	458	394	424	432	428	436	386	406	448	430	368	434	464	432	474	386	430	438	394	370	446	466	338	428	460	388	436	396	400	438	358	408	430	404	446	430	444	428	478	462	406	434
					Fstl1-201_37	334	354	380	430	408	374	432	338	462	406	450	410	416	436	444	374	484	440	356	412	432	444	464	404	446	468	448	452	388	402	414	402	470	432	350	390	396	418	438	444	412	394	416	442
					Kcnn3-201_5	478	400	398	462	378	462	470	464	466	418	482	432	408	406	392	448	420	420	456	448	474	462	368	500	412	400	360	380	432	458	394	420	430	468	462	442	430	388	430	410	496	444	422	374
					ENSMUSG00000035521.14_9	452	434	414	446	382	414	392	384	438	416	482	424	462	412	414	386	448	440	406	428	418	412	402	426	452	478	458	432	460	392	410	380	464	400	396	358	440	436	390	374	432	442	430	422
					Snx29-207_25	416	458	376	422	382	428	436	426	442	376	460	404	384	378	390	384	442	416	410	446	386	406	424	472	402	404	394	356	356	392	360	420	388	318	440	414	382	372	436	372	436	384	428	440
					Ctnnd1-216_9	392	450	388	376	416	390	434	396	442	438	432	418	436	436	444	390	466	404	356	470	374	430	422	440	396	406	424	434	426	424	412	434	436	412	394	442	422	444	450	426	416	448	460	394
					Amer2-201_41	450	390	408	470	436	452	438	452	500	438	502	442	460	416	430	462	368	404	442	448	414	394	388	528	422	408	430	408	468	466	430	482	432	436	476	470	446	468	434	444	484	398	458	438
					Rasef-202_37	412	464	430	356	434	344	442	412	404	408	396	392	386	378	346	408	498	392	368	414	372	404	386	490	406	428	424	406	424	374	410	370	408	382	352	358	374	414	394	398	422	426	432	440
					Katnbl1-201_21	400	374	368	350	418	434	474	368	414	348	422	394	434	446	446	450	406	394	420	460	384	414	394	456	358	342	402	424	366	454	378	440	426	418	410	484	376	466	450	458	438	404	408	422
					Foxg1-201_29	424	422	452	404	390	408	338	442	410	438	442	384	400	380	402	372	510	398	386	414	414	408	402	430	366	414	398	392	438	352	390	398	412	456	392	426	424	422	364	396	390	456	436	434
					Csnk1e-201_9	450	440	412	430	404	410	418	438	452	414	448	402	430	356	380	394	478	408	400	408	418	390	358	476	406	418	382	408	436	414	390	424	422	440	404	428	400	402	406	434	454	436	436	410
					Cd2bp2-207_21	410	440	360	372	374	404	464	440	382	416	402	408	376	414	442	392	490	412	434	476	436	428	440	486	444	374	346	366	406	444	436	440	420	444	448	412	402	436	486	464	380	442	398	400
					Gpr107-201_45	434	476	432	410	410	430	366	452	424	400	426	444	434	418	372	370	470	374	428	374	356	422	378	412	404	416	398	410	408	400	402	436	388	432	438	386	444	442	388	364	430	412	432	426
					Agl-205_53	360	458	448	374	406	364	376	422	392	384	418	418	358	432	392	402	516	362	384	434	388	404	434	432	428	416	336	410	410	418	358	418	392	396	374	378	418	404	380	398	340	436	398	396
					Olfr286-201_33	480	396	392	468	444	488	496	460	466	416	488	472	454	406	428	442	398	416	480	460	476	480	398	462	410	418	412	446	426	466	460	446	402	458	492	442	456	416	452	464	512	444	460	422
					Lrp1-201_65	446	426	390	418	444	426	408	426	400	406	494	402	462	472	424	426	420	490	420	404	448	416	448	450	444	426	512	462	408	436	466	440	458	412	412	426	464	422	404	480	428	442	446	426
					Klk14-201_5	428	432	374	352	426	376	448	380	402	388	464	390	392	374	430	426	416	362	422	468	358	374	430	454	338	368	404	422	392	398	390	388	404	414	400	400	404	434	416	418	454	388	430	444
					Slc4a7-210_21	434	464	426	390	370	372	460	404	426	402	420	404	436	446	418	438	506	400	374	444	380	442	416	488	384	380	408	394	420	422	414	376	378	416	386	452	400	416	422	428	388	420	396	418
					Dlgap5-201_21	398	438	408	440	444	428	412	438	392	392	374	442	380	432	496	422	494	412	410	472	418	448	420	424	408	416	374	394	374	414	446	412	386	406	444	456	420	452	464	460	384	450	362	456
					Ms4a2-204_21	456	430	418	450	448	442	458	472	486	446	480	460	454	380	380	436	446	416	450	430	446	418	392	454	398	438	418	438	432	464	380	452	436	420	454	424	422	382	414	386	476	402	478	448
					Psma4-201_5	430	464	416	392	448	408	432	402	400	400	372	414	460	462	428	440	540	422	402	466	364	412	412	418	426	416	426	420	450	420	438	396	426	412	376	448	436	452	452	450	372	470	354	438
					Smok3b-201_5	496	432	456	508	468	490	434	456	398	426	506	450	484	458	436	440	390	490	456	334	450	478	432	426	484	476	500	476	444	380	476	424	450	482	464	376	476	440	424	408	496	414	472	454
					Slc16a2-201_5	472	438	344	438	460	402	452	310	412	450	440	420	470	470	456	426	414	410	456	424	414	456	472	360	428	384	448	450	450	434	470	374	442	432	376	366	418	412	458	446	440	446	406	428
					Ccdc187-202_5	414	456	388	370	414	368	416	418	410	376	456	420	362	366	426	428	456	344	388	464	350	364	424	434	370	362	370	404	420	394	344	402	396	400	352	382	412	418	396	422	416	398	408	464
					Sinhcaf-202_5	428	440	416	366	412	382	386	378	392	400	446	362	398	428	360	400	512	402	400	398	418	386	400	432	424	440	420	408	442	350	386	400	418	466	344	406	434	418	344	416	422	434	394	416
					Nktr-205_9	454	380	430	416	412	430	410	426	396	376	444	440	432	444	420	406	456	446	440	402	408	454	390	426	438	424	444	426	450	358	406	360	456	438	452	394	456	384	344	394	450	434	452	378
					Kif5b-202_5	448	418	448	458	372	442	384	448	420	360	476	406	402	398	364	374	496	418	418	388	382	410	406	418	416	430	436	412	420	368	398	366	420	436	404	360	458	342	364	422	460	426	376	430
					Col5a1-201_49	428	420	344	440	390	478	490	432	444	394	404	416	368	424	424	442	482	430	442	468	454	480	438	494	394	412	388	398	356	492	422	426	440	424	474	444	426	418	434	464	444	442	428	438
					Tut4-202_53	388	412	396	448	388	406	374	426	448	420	462	392	412	430	410	358	488	404	412	398	360	418	374	418	468	426	418	390	414	394	402	380	412	454	410	364	404	422	394	368	412	428	432	394
					Rbm12b2-202_5	368	458	398	402	450	408	458	416	420	424	420	420	414	414	404	350	450	464	408	498	426	426	402	472	398	416	394	368	406	428	422	386	426	368	426	450	334	340	482	452	432	392	430	422
					Tmem138-204_5	400	478	454	442	428	426	342	454	370	458	382	422	436	456	490	400	530	404	442	416	430	452	414	406	414	446	396	396	430	420	432	436	424	430	420	484	394	444	464	452	362	458	380	380
					Col4a5-201_49	478	406	468	494	460	460	388	418	494	434	464	450	482	494	422	404	392	500	424	412	468	446	400	418	454	484	516	488	458	460	450	412	480	422	424	402	482	442	372	440	466	390	518	452
					Tsku-207_5	404	454	418	408	394	386	398	440	412	412	412	446	382	412	434	418	496	342	378	456	400	422	426	456	384	434	434	390	398	418	370	390	386	414	402	442	408	448	428	412	408	416	412	464
					Pde6c-202_25	442	466	454	450	432	378	418	416	338	430	394	426	364	398	452	422	502	364	432	434	416	438	426	400	400	416	356	420	420	394	410	438	408	454	426	440	436	454	470	452	388	492	344	452
					Tex21-202_9	386	438	444	440	378	388	428	436	394	398	448	428	360	342	412	408	450	342	412	440	396	402	424	452	368	364	350	334	404	438	332	422	366	404	416	410	412	406	446	418	432	430	378	398
					Glud1-201_33	402	386	396	448	386	420	444	402	434	400	476	420	412	378	352	400	484	428	428	366	434	418	378	410	426	388	386	388	418	400	414	348	388	424	436	330	442	350	428	388	438	424	382	458
					Gpn3-201_9	446	404	404	442	340	430	414	478	436	404	462	456	354	406	384	418	502	394	466	460	450	438	400	436	412	440	384	384	466	408	378	418	392	432	432	374	484	446	370	400	466	410	378	464
					Abce1-201_33	432	418	398	460	426	422	448	440	418	418	452	442	406	380	402	434	446	396	430	434	432	402	404	494	406	408	410	364	446	412	420	434	402	420	434	430	416	432	408	412	452	408	412	436
					N4bp1-201_21	432	478	424	428	406	416	406	466	394	402	446	446	398	392	394	434	430	394	412	428	394	418	380	446	382	410	426	400	400	362	362	406	410	420	422	394	400	414	390	424	434	392	428	408
					Sorl1-201_9	380	450	388	396	402	392	410	390	392	408	394	334	422	388	402	414	494	368	396	434	386	366	424	454	410	394	436	396	426	398	378	406	408	406	360	400	390	406	408	408	416	424	404	428
					Agtpbp1-201_65	430	412	448	458	418	442	472	442	430	422	444	430	452	424	444	410	404	446	432	436	420	358	444	480	396	398	444	400	436	454	438	436	402	388	452	404	444	412	386	462	430	446	416	438
					Eif1a-201_5	460	412	444	470	398	452	448	472	476	424	494	470	464	422	388	382	412	452	466	408	452	432	426	426	416	448	436	424	438	410	428	408	434	444	490	370	466	366	440	396	480	398	454	410
					Armcx1-205_21	432	420	416	406	406	410	436	408	374	380	384	370	420	434	450	408	488	412	410	448	390	438	420	428	398	384	354	440	378	376	378	372	368	402	406	410	418	400	412	436	404	414	372	410
					Dnmt3c-201_5	404	414	420	422	432	344	412	384	340	438	354	304	434	466	420	406	492	444	448	402	424	450	386	414	404	424	414	404	412	390	418	414	440	462	378	408	430	414	442	438	356	452	330	402
					Qpctl-201_9	440	450	374	416	408	402	420	336	426	386	450	348	356	438	414	388	480	376	368	402	414	424	432	422	412	384	436	412	390	356	422	394	410	402	318	324	412	362	414	412	430	406	416	444
					Zap70-201_9	458	422	438	426	410	450	472	436	448	438	448	442	398	394	424	474	452	392	446	482	464	370	398	522	378	412	378	412	446	454	372	442	426	454	442	444	470	454	414	448	472	418	416	438
					Slc35e1-202_25	462	410	462	444	416	434	398	466	420	406	458	394	460	440	418	410	458	452	436	362	440	432	416	446	458	448	444	458	460	364	412	406	446	454	434	366	454	426	374	442	464	424	456	424
					Sirpb1b-202_9	380	418	434	460	360	378	400	452	388	396	426	410	380	342	412	310	484	392	382	456	412	408	368	492	406	400	370	340	388	416	402	432	380	468	414	396	438	386	446	416	402	424	368	410
					Pde7b-201_29	408	418	474	426	446	450	398	440	450	448	402	412	462	436	432	400	534	424	346	424	408	418	396	440	434	478	474	444	428	408	434	430	436	470	416	420	430	384	386	444	428	454	432	450
					Map3k9-202_29	454	430	410	380	438	414	440	402	410	366	446	414	434	390	444	440	476	376	400	474	314	390	434	442	342	344	386	426	398	442	396	386	366	358	340	434	432	452	428	406	416	446	398	448
					Ralbp1-202_5	428	486	398	430	438	430	374	454	386	402	386	420	424	420	442	408	520	422	384	438	400	426	428	442	404	408	402	436	386	378	404	332	420	436	418	382	424	424	370	428	410	464	420	416
					Apobec3-201_9	434	422	396	430	430	408	420	432	420	398	432	366	468	470	386	414	438	472	436	402	416	480	394	442	468	430	422	456	352	406	462	368	458	430	388	434	418	422	416	448	394	400	442	338
					Hspa1a-201_21	426	410	396	410	394	442	474	436	458	440	446	434	370	420	402	422	486	438	410	426	458	412	414	454	376	394	400	354	406	432	448	402	400	428	464	430	398	412	468	420	452	430	410	380
					D430041D05Rik-207_89	406	422	430	388	386	366	434	422	428	372	382	354	414	404	428	426	502	388	368	454	386	402	408	462	362	388	390	418	372	410	394	374	412	384	382	418	428	416	438	440	366	452	406	416
					Spats2-201_25	374	442	434	402	440	402	406	444	326	406	420	336	364	450	418	374	484	382	418	394	412	394	412	444	424	424	434	376	402	374	440	430	416	444	396	382	418	384	378	404	378	432	402	386
					Utp14b-202_25	398	444	390	376	404	426	416	396	440	412	422	420	422	382	410	444	484	408	410	478	354	406	416	458	404	390	374	382	432	438	404	428	418	370	386	412	380	434	426	400	410	428	450	412
					Astn1-205_9	378	408	434	430	392	360	432	432	426	408	408	372	402	414	388	336	462	434	404	412	420	396	384	446	428	428	404	362	384	436	404	424	404	404	434	412	396	404	422	384	406	368	438	412
					Cfap97d2-204_5	352	486	434	398	444	370	424	426	438	398	446	424	428	410	354	438	464	412	352	394	422	382	406	448	412	412	438	390	452	394	354	416	412	400	372	386	406	396	412	382	462	360	454	460
					Ciita-201_53	352	420	396	394	376	376	416	414	378	370	430	386	406	404	378	350	498	422	376	450	414	356	412	472	384	420	410	398	376	416	378	404	398	358	388	408	382	426	436	388	384	416	400	432
					Pign-205_21	398	416	386	402	360	374	404	366	358	418	416	374	400	400	424	388	502	376	424	388	402	424	434	398	388	398	316	398	374	360	364	380	380	390	384	386	434	428	422	396	372	446	312	426
					Ttbk2-201_29	430	382	404	378	406	352	446	414	318	394	378	330	462	434	396	390	484	392	406	446	374	442	374	428	338	384	392	402	374	400	432	396	410	420	418	438	430	392	420	436	400	418	320	408
					Ttc33-203_5	436	378	400	404	436	430	448	398	450	388	464	436	440	406	454	434	412	442	412	438	424	444	406	492	376	436	432	446	406	438	440	462	406	430	462	446	434	434	444	462	478	388	440	426
					Phc1-215_25	466	424	422	410	366	430	424	410	402	398	440	442	462	440	400	368	480	446	434	432	336	428	436	378	470	424	420	438	428	402	430	346	472	442	422	368	454	448	386	400	420	442	420	342
					Med25-201_21	362	436	430	420	364	384	354	458	362	396	420	384	354	412	404	360	514	402	428	414	432	416	392	436	420	452	424	356	436	400	410	428	384	434	430	414	390	380	398	438	420	418	430	442
					ENSMUSG00000073906.4_5	434	464	396	352	436	402	434	390	442	406	430	426	424	476	418	418	478	418	374	444	416	438	424	408	430	390	446	414	438	392	456	368	446	426	380	412	436	438	436	418	414	472	434	378
					ENSMUSG00000021898.17_9	416	476	424	432	480	440	412	396	442	434	438	452	450	494	468	420	502	448	334	470	408	464	430	428	462	448	476	454	438	422	454	432	454	464	390	482	420	428	450	430	408	442	422	404
					Galntl6-208_45	414	426	392	394	410	400	426	382	390	388	442	422	360	364	404	388	436	414	350	398	382	392	394	458	432	430	420	416	376	372	368	410	400	372	362	358	426	420	382	398	446	382	432	418
					Nkx2-1-201_29	421	359	343	361	379	339	429	353	371	337	413	329	415	397	357	401	439	393	403	385	371	393	391	387	433	387	411	353	345	365	389	345	425	381	373	369	393	397	407	359	353	401	349	395
					Dock4-204_49	400	462	458	468	412	438	340	446	438	434	438	428	424	422	400	376	506	434	416	346	394	442	378	400	420	478	440	410	396	400	410	422	386	438	442	362	422	388	390	416	398	426	424	414
					Svil-203_37	446	444	426	344	414	388	450	422	396	376	448	400	394	410	426	444	498	348	424	458	354	416	430	470	382	394	414	420	436	368	390	382	366	380	350	398	450	450	380	440	452	404	382	454
					Gon4l-202_45	394	424	374	432	390	402	378	426	416	350	456	416	350	372	372	372	462	390	412	412	412	396	356	474	402	392	392	342	400	410	378	424	378	406	420	398	412	390	420	400	434	388	382	398
					Zfp618-203_5	384	472	418	466	406	400	438	416	410	390	478	426	428	366	362	414	460	408	378	426	400	398	430	462	438	434	430	396	456	384	358	426	422	384	370	348	400	374	394	390	474	378	428	450
					Pde1c-205_49	438	408	470	466	456	432	416	432	372	412	404	414	426	432	450	450	464	412	424	430	426	420	414	462	456	438	440	456	418	388	404	442	404	428	430	444	474	458	406	430	366	422	430	388
					Gmip-202_29	392	462	418	402	424	356	418	424	432	438	422	388	428	392	414	410	488	432	350	442	388	434	414	456	394	416	454	364	386	362	416	416	444	386	386	388	410	408	424	402	416	418	440	390
					Papss1-201_21	412	462	470	452	424	450	372	474	416	436	450	382	398	402	438	384	420	428	444	428	458	402	380	488	406	460	458	410	430	420	370	468	394	412	432	450	454	418	444	416	446	380	462	416
					Nrxn1-207_93	448	432	434	400	442	380	376	414	372	380	398	360	410	412	394	414	514	382	378	430	390	426	438	416	422	424	406	418	438	372	400	402	406	422	388	396	440	416	342	390	422	444	398	400
					Acad9-201_25	428	422	428	420	438	376	342	392	390	402	428	354	472	420	364	416	522	412	414	360	394	434	388	458	416	428	432	434	404	348	412	404	426	434	374	428	444	452	342	396	380	444	390	396
					Igdcc3-203_29	428	450	418	422	368	384	448	404	402	374	414	392	422	412	398	430	496	330	428	454	400	424	380	444	434	412	400	378	396	418	382	398	398	410	390	380	448	458	392	406	390	412	388	456
					Cfap61-204_21	410	468	442	422	446	434	418	456	440	438	420	388	434	400	466	444	530	418	418	464	372	420	438	416	424	434	406	440	462	404	400	428	402	426	428	408	432	462	410	414	396	482	450	346
					Abhd15-201_5	426	456	440	398	418	348	416	414	378	402	414	384	420	438	388	418	534	424	402	420	396	440	416	408	430	424	424	426	424	332	442	336	414	438	408	392	404	414	370	426	370	428	364	450
					ENSMUSG00000035238.5_9	402	430	444	392	392	336	402	412	376	404	422	392	398	422	368	404	520	394	396	362	418	412	394	446	406	452	394	378	398	366	396	356	388	418	390	356	378	400	368	400	358	460	396	438
					1810013L24Rik-201_5	428	466	432	438	496	428	416	420	382	436	382	466	440	506	490	466	440	446	410	500	426	480	486	440	456	424	452	472	448	430	494	402	430	456	412	500	420	432	456	500	422	452	438	436
					Runx2-211_9	442	452	352	386	420	402	344	402	398	426	426	398	410	462	438	416	496	442	416	430	382	448	424	378	430	408	408	424	400	408	432	396	412	394	400	424	424	436	386	394	360	420	418	376
					Mark2-209_29	492	358	422	424	362	448	472	428	434	386	434	434	436	424	376	412	456	430	452	416	444	430	428	476	440	388	358	430	414	422	370	388	372	422	446	370	458	408	428	444	426	450	394	386
					Mybl1-201_9	452	418	426	418	438	428	382	422	434	436	472	398	422	438	376	436	536	410	424	360	418	436	412	420	404	444	462	414	438	390	426	406	408	480	440	406	444	420	412	390	422	450	446	472
					Prss44-201_5	444	378	444	462	390	436	394	464	436	388	432	420	434	462	434	378	462	462	444	386	456	438	400	418	480	472	456	418	412	446	432	368	420	424	464	428	448	406	446	458	392	388	388	398
					Kcnab2-202_9	452	376	432	426	384	416	416	450	386	394	442	404	416	404	390	404	468	418	414	444	386	396	402	452	436	462	418	408	446	410	372	420	392	450	436	416	476	436	368	406	434	398	378	430
					Olfr1033-204_33	414	482	422	428	480	428	502	476	424	474	426	504	432	438	468	492	320	458	412	516	462	452	450	534	366	438	436	436	420	496	454	466	440	382	450	450	426	428	494	500	464	368	444	506
					Zfp697-201_25	372	352	356	404	474	426	478	352	430	396	450	404	408	440	468	424	392	418	382	494	420	366	412	464	410	406	454	426	376	450	396	440	436	426	418	464	362	424	482	452	414	364	452	398
					Tifab-201_21	392	392	410	430	468	462	480	436	470	390	470	428	434	446	450	398	382	422	396	460	424	416	416	502	396	408	474	424	338	452	386	456	440	360	452	478	352	428	456	472	472	352	452	426
					Ccdc30-202_5	440	444	368	440	458	450	432	456	398	390	472	448	406	376	438	404	442	412	448	444	448	452	442	490	462	446	444	372	428	418	396	482	410	380	436	426	440	444	434	462	494	348	452	448
					ENSMUSG00000054988.10_5	366	442	400	430	412	410	454	380	426	376	448	434	402	360	454	460	418	404	422	482	444	414	432	488	416	394	402	404	434	406	396	428	410	388	420	428	370	392	440	426	478	358	468	460
					Eif5-212_5	404	434	392	412	412	390	416	452	408	404	444	434	386	316	376	428	462	374	392	440	400	394	414	478	396	376	350	364	422	368	366	400	386	366	386	388	436	408	360	422	456	386	426	436
					Mapk8-205_41	426	434	398	368	424	390	424	454	400	378	406	422	438	364	412	452	506	382	406	448	362	416	422	460	384	424	402	428	408	416	386	426	340	388	418	460	422	448	436	406	404	402	436	426
					ENSMUSG00000020121.16_29	414	428	400	360	418	376	424	406	416	398	380	392	382	406	420	446	496	358	384	448	366	386	432	448	378	412	392	412	420	372	386	388	384	428	350	406	430	450	392	414	430	430	428	418
					Ext1-201_21	412	426	446	414	394	430	330	452	424	374	408	404	406	402	416	390	480	402	384	422	420	398	376	452	420	392	408	388	406	400	398	382	436	448	422	420	390	368	376	414	378	420	386	388
					Tmcc3-201_53	452	422	428	456	446	436	436	458	424	432	500	454	458	400	368	448	390	416	426	376	436	414	380	488	424	426	442	448	440	416	396	440	462	412	444	420	450	422	376	456	470	398	448	438
					Hnf4a-202_21	464	408	376	398	406	430	486	406	430	438	382	458	446	432	462	486	434	394	390	494	378	424	456	460	398	356	414	394	418	432	452	412	400	406	422	472	436	474	472	462	394	430	388	392
					Cass4-201_21	396	460	428	400	406	378	432	382	366	442	426	422	400	412	446	426	460	378	436	418	370	400	442	424	344	430	422	424	450	382	424	390	392	414	418	416	438	430	440	408	440	440	376	494
					Vmn2r73-205_61	394	462	428	418	372	396	444	436	422	428	436	404	422	378	374	446	452	360	414	426	390	374	420	488	442	410	418	376	456	392	402	414	404	374	384	422	392	418	394	368	460	394	442	456
					Zranb3-203_21	362	450	424	380	378	390	418	482	372	398	424	412	370	416	388	418	472	412	464	446	384	392	408	490	424	394	368	362	370	456	408	352	408	388	442	398	378	366	428	454	422	444	410	430
					Kansl3-205_9	416	446	382	342	360	384	456	388	394	428	432	434	400	436	402	460	506	342	422	442	380	422	398	422	360	370	414	376	428	402	430	350	402	408	390	442	404	428	430	436	426	450	396	450
					Col4a2-201_45	450	440	376	396	324	464	472	368	450	402	462	462	408	422	420	408	502	408	398	434	440	454	398	428	394	378	398	400	412	436	434	420	442	456	390	386	434	408	442	424	456	430	406	424
					Tmem82-201_9	440	410	426	382	400	404	432	434	384	400	394	390	390	426	414	442	510	380	430	456	382	392	410	442	420	390	340	380	382	400	394	404	396	394	420	408	416	458	372	444	390	414	384	446
					Stam-201_25	404	442	428	420	420	436	442	460	460	420	472	414	400	358	412	460	426	398	424	462	438	404	420	470	396	424	396	400	438	462	384	458	384	408	436	422	406	424	462	392	452	384	420	458
					Tigd2-201_5	354	426	414	430	430	402	444	386	378	408	426	402	434	442	454	402	428	404	370	482	412	378	432	480	374	342	442	392	398	440	418	430	444	434	422	436	350	408	470	438	420	370	438	440
					Rgs6-208_5	420	464	404	414	446	396	424	392	380	448	406	446	430	474	476	438	472	384	422	412	392	476	436	346	414	358	410	438	458	426	470	352	420	434	414	456	366	396	460	466	374	480	398	442
					Mei1-201_25	440	402	438	458	426	450	386	400	456	430	472	440	460	474	408	368	472	462	378	376	454	470	382	390	442	454	440	428	408	400	444	378	480	470	420	358	408	420	422	394	408	404	442	374
					Col7a1-202_61	402	510	456	404	422	500	494	478	446	510	440	490	382	420	474	482	362	394	474	536	474	428	498	524	416	398	432	404	492	476	472	486	418	408	470	500	438	430	520	496	512	458	446	498
					Rnf165-201_33	406	418	410	414	416	460	494	408	436	422	438	442	448	408	428	460	358	360	422	468	416	372	424	470	376	312	348	388	402	490	418	436	404	388	428	480	410	440	480	438	490	404	444	450
					Skap1-203_5	442	444	448	448	426	468	420	448	454	396	490	428	456	414	404	386	428	446	430	390	430	428	404	432	446	458	484	422	454	438	414	414	426	410	460	376	446	394	376	424	498	410	456	420
					Snrnp200-201_25	402	438	410	410	412	448	484	426	434	436	484	424	448	394	388	408	430	436	408	404	428	396	410	472	340	380	418	412	386	424	408	396	426	426	438	422	352	346	410	442	448	394	396	422
					Zfp865-201_21	348	460	430	426	444	380	404	372	402	396	452	406	390	454	434	402	480	440	334	420	392	412	436	460	420	438	460	430	402	402	436	444	448	386	348	408	386	416	424	440	394	398	460	424
					Chrna4-201_9	438	374	458	420	422	398	434	420	370	434	400	402	382	382	448	464	474	386	404	500	418	378	420	446	404	416	370	374	452	436	402	448	368	444	390	454	470	456	426	404	446	424	350	468
					Tln2-209_5	424	368	416	402	442	430	408	416	442	348	406	320	410	420	432	392	434	404	408	432	414	396	380	506	424	404	382	436	366	448	386	426	404	340	378	404	408	440	442	464	422	408	410	350
					ENSMUSG00000056724.16_37	460	440	370	414	394	430	458	404	390	346	442	418	388	474	420	408	534	404	408	398	398	444	430	422	404	408	400	384	370	398	414	364	432	396	424	356	436	418	462	432	380	414	406	418
					ENSMUSG00000020455.17_9	478	492	444	410	440	384	406	420	432	424	420	418	462	448	406	438	486	464	418	404	396	446	412	386	482	472	486	468	454	428	456	378	458	464	406	442	470	432	414	454	400	460	430	348
					Flt4-201_37	482	394	412	426	424	396	422	446	412	358	430	358	446	418	374	406	458	436	436	416	430	418	356	460	422	406	394	462	446	410	404	392	440	436	434	414	440	404	356	414	430	430	428	362
					Neurod1-201_9	470	424	444	428	368	408	468	452	448	444	432	428	400	404	416	470	446	360	444	452	428	402	416	514	384	376	370	362	438	412	396	422	416	460	448	414	456	442	420	424	460	448	412	440
					Vmn2r88-204_9	408	416	406	392	332	410	478	414	444	424	454	434	418	418	422	420	442	392	434	442	412	388	426	470	354	336	394	406	434	424	410	402	416	426	416	420	412	416	440	472	484	440	396	438
					Sanbr-202_29	348	430	474	466	394	418	400	454	396	408	436	398	412	440	440	304	514	406	396	420	420	424	396	406	416	422	418	406	364	412	416	404	418	452	438	416	422	388	458	428	404	396	378	446
					ENSMUSG00000001211.16_5	418	430	376	412	350	392	470	412	368	426	418	392	424	454	394	388	484	428	428	488	362	384	426	440	372	312	384	372	386	466	436	382	436	418	402	416	422	386	472	456	396	460	348	418
					Vmn2r110-201_41	458	312	392	472	464	464	466	442	446	420	514	468	516	464	380	460	362	458	472	408	468	432	412	454	438	414	476	480	464	392	432	402	484	418	452	432	474	442	408	440	496	386	476	432
					Dab2ip-204_53	436	432	454	394	408	452	402	438	454	376	420	392	456	440	452	408	468	438	456	440	394	482	416	392	462	446	456	460	374	440	466	356	472	398	412	424	470	420	454	450	380	384	436	326
					Disc1-207_9	412	442	344	380	394	430	454	410	432	440	440	374	400	404	386	418	492	444	456	396	426	452	420	420	412	406	414	362	386	396	436	396	436	418	434	386	412	360	422	418	416	462	428	412
					Slmap-204_5	438	466	414	406	464	400	412	458	420	430	498	442	326	400	430	454	486	396	396	440	346	410	458	506	428	488	454	432	458	386	394	436	402	358	406	380	404	448	388	420	474	408	464	460
					Pigt-202_9	430	468	418	414	414	336	414	414	360	392	420	390	456	396	344	418	504	418	422	416	374	388	414	426	446	412	404	420	416	370	356	374	426	410	364	364	390	454	360	350	368	448	424	416
					Map2k5-201_21	412	500	434	456	426	432	376	450	352	450	416	402	422	482	446	438	540	432	424	422	386	446	462	366	402	438	448	438	436	386	478	418	426	482	442	382	474	410	392	462	414	486	390	398
					Cacna1g-208_53	402	456	410	436	408	416	474	388	400	398	436	372	408	434	458	430	390	416	424	488	432	422	408	432	380	372	382	388	386	438	396	424	392	384	392	418	410	434	460	438	386	406	384	422
					Ryr3-210_45	406	444	434	454	440	412	426	450	418	422	438	380	426	424	398	410	476	410	400	408	416	396	406	462	434	412	420	436	430	414	376	424	426	404	416	398	422	450	426	398	458	454	390	432
					Mak-206_9	440	436	400	382	358	398	428	422	458	404	410	384	434	400	400	374	510	426	396	398	408	434	384	438	398	380	390	380	350	426	414	352	444	418	402	404	414	394	426	396	380	424	400	410
					Olfr685-204_25	346	416	394	400	416	430	444	432	450	394	418	382	422	416	428	376	436	422	390	428	420	412	392	488	416	404	404	376	316	448	380	390	438	380	420	430	358	396	438	444	392	388	450	390
					Ugt2a3-201_21	414	424	442	390	388	428	432	470	448	390	440	406	428	412	362	432	424	384	412	462	394	348	422	502	372	386	366	402	386	434	332	426	412	366	418	436	392	434	384	396	438	388	390	416
					Nphs2-201_21	432	436	452	418	414	374	428	438	408	424	372	408	356	392	474	434	480	394	394	496	386	452	436	430	412	392	344	380	428	400	430	448	366	434	396	440	428	464	418	466	400	452	392	424
					R3hcc1l-201_25	400	484	416	384	442	414	448	436	356	454	370	438	404	448	438	458	422	378	390	470	394	436	408	436	398	404	428	416	476	428	450	388	392	400	396	436	414	432	438	424	432	432	424	458
					ENSMUSG00000075297.11_9	456	386	454	492	462	488	400	498	442	410	490	488	464	448	460	394	418	444	484	432	468	416	440	456	432	464	498	466	462	454	432	472	460	472	494	442	486	430	418	448	486	410	494	454
					Zfp268-202_33	384	400	386	382	418	372	388	398	434	346	412	400	382	412	440	360	486	380	386	446	378	398	414	470	408	392	382	410	342	416	402	404	440	374	402	418	362	378	454	416	330	422	432	398
					Grm5-202_21	422	352	376	386	436	442	446	392	442	386	466	374	376	404	438	420	412	396	416	446	420	380	376	478	396	332	378	388	374	438	376	436	398	408	386	438	422	460	454	454	464	360	462	408
					Vcpip1-201_45	380	410	426	398	346	380	406	388	424	352	440	384	408	390	400	374	504	342	400	430	378	366	404	436	432	404	428	368	378	408	364	398	394	442	358	414	418	426	388	388	390	390	404	414
					Rab3il1-201_41	456	472	328	398	452	426	398	352	414	430	442	400	424	476	416	426	526	424	388	438	394	462	414	364	426	444	460	454	458	394	464	394	438	426	370	414	432	444	394	374	404	454	394	388
					Osbpl6-203_29	394	474	404	384	410	356	432	406	374	392	424	410	420	366	418	434	464	366	414	438	350	366	440	436	350	394	396	394	454	414	412	404	342	430	368	428	452	438	396	416	430	426	362	452
					Dlg3-201_45	430	452	380	422	482	460	482	376	400	464	410	464	476	506	476	460	434	440	416	488	410	478	478	422	404	386	458	458	424	458	502	408	448	434	432	460	402	404	502	520	388	486	390	392
					ENSMUSG00000005506.17_61	464	442	406	442	382	454	420	418	458	386	440	406	422	436	402	354	428	470	462	390	418	466	388	436	456	418	444	416	384	426	436	392	456	472	434	392	448	390	420	412	450	368	432	398
					Slc6a17-208_21	440	410	406	404	394	422	424	454	370	402	410	406	398	398	440	452	496	380	400	480	370	392	436	464	404	414	384	390	464	406	394	434	364	420	406	380	460	448	402	422	432	432	394	428
					Abcc12-205_29	384	474	386	440	378	468	458	440	470	458	474	440	434	414	420	388	446	408	452	490	454	448	428	476	416	386	432	384	410	436	444	454	404	426	460	422	400	368	466	428	438	420	432	438
					Tnfrsf14-205_5	442	390	374	426	426	462	484	412	492	376	462	418	482	472	420	418	386	490	438	404	460	420	406	468	420	402	452	438	418	434	436	386	468	388	450	398	438	400	434	462	454	406	458	402
					Vmn2r120-203_29	430	402	454	438	408	388	366	452	364	430	382	364	444	436	422	398	440	412	416	390	402	422	380	466	446	426	404	394	362	416	388	400	418	434	424	408	422	440	434	418	396	414	416	390
					Gls-204_29	370	456	434	428	356	408	408	436	426	400	426	386	412	412	400	340	506	418	392	456	396	376	418	470	412	388	370	370	332	430	374	406	412	416	406	410	388	346	438	410	412	450	392	380
					Nlrc5-204_37	390	490	392	392	436	434	490	444	384	446	416	480	382	422	450	464	390	426	390	524	432	428	462	520	340	406	400	410	438	484	472	406	418	412	450	446	364	376	480	474	438	424	438	478
					Phlda3-201_9	426	462	366	424	382	370	424	358	374	408	468	386	428	410	408	426	514	370	420	368	392	418	442	360	412	442	404	424	402	378	398	346	384	430	370	334	436	424	416	394	412	418	366	450
					Olfr1360-202_9	426	436	474	460	438	416	374	464	414	412	426	426	414	424	420	378	398	420	410	384	438	402	350	436	406	452	432	422	362	412	382	420	400	416	456	426	436	442	400	418	432	370	436	394
					Wnk2-207_33	436	418	412	438	390	482	444	464	478	428	476	432	442	404	392	418	426	392	430	426	442	394	406	500	354	386	376	426	432	462	366	430	440	422	460	422	456	420	428	416	478	426	436	424
					Ttll10-202_5	420	466	418	430	428	414	412	422	374	402	382	418	418	432	428	394	486	436	384	442	346	452	428	412	432	406	428	438	420	392	456	368	416	404	414	402	430	414	414	408	400	426	398	388
					Wscd2-201_41	394	470	448	422	450	416	360	428	414	430	438	414	426	384	398	428	488	404	408	392	400	376	376	490	434	454	424	394	444	384	368	452	402	428	400	464	430	446	360	336	444	408	436	446
					Dop1b-201_21	436	420	446	418	414	416	372	444	376	364	436	396	394	360	404	398	486	420	416	396	404	366	392	498	416	378	350	388	388	414	336	378	388	374	414	370	422	416	352	434	462	432	434	442
					Pwwp4b-201_5	416	476	412	456	450	432	366	424	448	454	420	438	470	482	444	346	538	466	408	434	440	466	436	398	432	452	468	432	422	416	458	380	464	464	420	416	408	434	458	426	386	490	434	426
					B3gnt5-202_5	396	422	352	342	362	348	410	372	466	404	386	386	428	384	386	396	504	402	376	438	352	416	394	450	406	400	382	356	388	418	396	376	438	350	320	424	398	408	426	398	376	360	404	384
					Stox2-209_89	384	428	428	436	444	410	406	458	420	382	434	414	418	394	396	418	456	404	408	400	394	354	420	498	406	414	410	408	396	420	340	420	422	388	390	404	414	434	368	416	438	394	438	414
					Prx-201_37	402	436	388	430	402	432	414	422	422	402	492	384	380	350	392	364	444	404	404	446	444	372	410	494	390	418	406	398	414	394	368	450	406	396	406	394	446	400	410	404	458	374	448	406
					Map3k4-209_5	364	452	402	434	384	402	456	424	422	436	402	446	412	420	466	426	438	390	428	478	448	436	446	444	388	392	400	398	406	402	396	420	392	380	432	438	382	398	478	432	432	426	420	422
					Vmn1r71-203_9	366	464	468	428	440	366	410	398	400	412	432	422	398	452	392	376	528	470	348	384	434	446	370	390	438	468	414	416	422	358	440	360	450	424	408	364	400	366	428	404	392	460	394	452
					Ino80b-202_9	400	482	418	384	408	408	414	416	430	452	432	406	432	376	408	426	462	392	386	452	360	424	424	454	394	392	394	394	438	420	414	390	404	396	366	418	374	338	426	392	440	468	424	432
					Rasa1-201_41	456	438	430	452	422	458	386	456	438	404	428	426	456	428	428	416	434	438	404	378	410	428	386	444	432	448	470	442	436	438	414	426	436	422	454	392	458	430	408	424	456	392	488	408
					Hcn4-201_25	418	414	412	430	422	416	444	442	458	336	422	404	440	434	390	366	466	412	400	414	402	434	380	464	430	418	424	354	390	380	386	424	426	380	418	370	416	428	404	426	424	414	446	426
					Abitram-201_33	400	426	424	414	374	420	416	428	400	410	442	368	394	374	392	344	466	416	412	468	418	416	338	474	380	398	374	334	392	424	376	424	418	392	442	408	386	354	412	430	452	390	362	378
					ENSMUSG00000090231.11_21	350	464	442	448	416	398	446	472	380	436	416	436	428	376	390	382	454	414	406	450	412	354	412	486	384	436	406	400	404	396	400	408	416	364	446	364	402	410	442	420	410	434	398	450
					Glp2r-202_37	460	394	378	416	400	434	444	398	460	434	498	432	460	460	390	412	508	450	416	446	426	444	384	450	462	434	462	434	436	412	458	418	474	404	402	438	382	414	398	386	386	442	458	398
					Xirp1-201_5	444	408	450	452	414	460	420	420	438	350	474	420	438	462	414	376	412	478	424	402	384	458	406	410	484	448	458	446	424	390	448	360	442	480	432	354	438	392	418	400	466	416	464	378
					ENSMUSG00000033565.19_25	450	426	460	416	424	414	416	418	456	400	440	416	460	450	388	418	442	468	440	376	428	428	384	458	454	400	444	414	390	390	382	374	456	402	384	380	448	416	364	398	434	370	446	384
					Rdh11-203_25	370	392	438	448	394	410	416	444	402	366	466	406	424	436	412	354	432	416	412	440	420	414	402	444	398	414	382	418	372	438	380	390	414	428	432	410	436	404	418	430	438	364	416	396
					Fgfr1-202_25	444	392	406	408	382	396	438	424	422	390	454	394	400	412	382	376	506	420	410	416	430	426	408	422	430	370	426	420	406	392	428	382	418	434	420	362	472	410	388	422	396	432	400	392
					Bdnf-208_29	386	448	460	444	422	462	392	484	394	394	386	402	388	422	424	418	466	392	424	424	420	400	404	496	424	424	380	420	412	400	356	434	420	380	444	402	438	412	394	438	428	428	414	442
					Prorp-201_9	388	456	418	412	382	392	450	452	416	392	452	428	366	382	376	414	450	398	428	458	406	410	376	472	378	422	388	356	442	406	408	404	332	388	402	394	410	384	386	394	460	402	412	450
					Rnf130-204_45	432	426	400	410	430	440	442	440	416	438	472	404	352	388	456	390	402	384	422	474	448	376	372	514	398	408	414	374	382	414	388	466	414	408	400	420	452	444	420	426	484	364	438	428
					Synpo-211_21	362	458	396	444	478	458	500	396	452	412	466	444	446	422	410	418	446	460	372	466	438	442	442	500	396	448	442	426	368	446	454	418	472	370	450	404	358	380	456	468	438	414	462	440
					Nxpe3-201_25	402	424	434	428	402	410	418	416	384	412	380	376	356	458	464	384	464	452	350	426	428	448	390	430	418	410	362	388	350	394	446	420	418	442	418	416	422	398	438	428	354	402	374	392
					Nr2e1-201_5	408	442	418	358	372	386	416	454	398	370	384	420	426	392	406	406	486	354	442	456	360	434	390	458	390	398	318	408	414	426	370	396	360	422	432	410	440	438	406	444	390	410	388	398
					Olfr715-202_5	388	416	424	448	378	422	380	430	392	390	422	384	350	340	452	358	488	362	390	428	406	398	404	440	386	436	340	364	360	422	346	434	398	390	452	390	432	396	448	436	446	386	370	420
					Nt5el-201_5	454	334	442	410	398	390	498	446	418	342	396	366	450	408	408	402	454	444	458	458	436	444	396	468	432	408	352	454	384	432	440	346	434	426	436	402	454	414	442	452	426	398	398	400
					Dcaf13-201_5	442	408	328	368	452	406	436	374	412	356	436	418	418	422	426	462	488	360	394	438	368	416	444	428	416	430	444	402	418	358	422	404	382	364	388	430	438	454	426	422	430	404	386	402
					ENSMUSG00000070733.14_85	432	388	376	438	382	418	476	406	438	374	454	406	438	414	386	388	432	400	428	450	440	402	378	492	388	392	436	408	388	446	430	432	398	428	440	434	464	422	440	442	454	394	386	414
					Gm7347-201_21	406	414	366	408	392	420	450	430	408	344	386	398	402	404	390	426	442	404	372	416	416	400	390	512	404	408	394	396	370	416	356	412	384	420	408	406	398	420	406	428	406	370	404	440
					Lrrc71-201_25	438	452	396	476	498	494	524	466	492	470	498	506	464	472	504	480	302	442	436	536	486	436	442	538	422	452	444	446	454	524	454	514	450	438	472	500	452	498	522	504	528	364	498	484
					Tmem181a-201_5	414	378	402	392	388	430	436	434	396	430	470	428	380	428	364	452	496	344	422	416	418	340	452	450	398	390	400	416	456	356	336	392	414	450	400	358	456	458	370	390	460	402	402	488
					Olfr1323-203_45	434	454	470	428	454	362	404	470	426	432	384	384	416	424	404	406	482	398	402	454	354	432	368	406	434	464	432	442	456	438	438	374	436	470	390	430	438	446	380	442	382	442	434	376
					Fez2-202_9	384	492	440	436	438	430	392	472	356	470	346	404	398	436	470	382	486	428	438	452	438	466	412	474	398	442	394	386	434	418	426	450	438	422	454	430	378	408	420	446	410	452	426	412
					Clec12b-202_9	366	342	360	390	428	440	478	346	428	364	468	420	422	450	454	430	364	390	418	504	432	418	396	434	364	328	418	438	402	456	408	416	426	430	416	450	408	460	466	438	414	376	428	446
					Rxrg-202_5	364	472	426	472	436	424	412	460	400	448	458	414	362	414	438	322	468	416	396	462	452	402	400	478	420	438	412	370	394	428	376	456	390	426	440	410	400	362	440	408	426	404	442	400
					Nrd1-202_21	432	376	430	360	370	408	460	390	390	364	422	392	402	408	424	426	454	358	432	454	320	410	398	466	360	320	376	406	432	422	410	396	384	344	380	408	444	414	422	442	422	444	330	424
					Atp11a-202_57	406	468	452	424	394	400	410	434	382	416	384	370	328	420	414	426	490	430	402	408	452	420	416	460	422	428	386	376	406	416	398	408	424	428	414	376	408	386	426	426	390	452	444	384
					Vmn1r229-205_93	430	498	454	480	494	448	414	460	330	458	382	462	446	494	496	412	466	428	444	460	384	458	476	422	422	442	438	424	436	452	496	412	426	474	472	468	416	442	448	502	400	468	406	434
					ENSMUSG00000032327.15_9	410	454	396	442	424	356	400	422	370	426	428	374	416	438	416	384	504	454	382	376	430	408	436	422	406	450	440	422	408	360	422	378	450	390	424	376	426	410	430	438	368	412	394	446
					Emilin2-201_9	430	498	444	472	480	436	404	450	358	432	398	388	424	450	432	400	506	420	440	406	426	454	404	434	460	474	454	422	420	408	446	468	420	476	408	392	450	414	410	426	396	448	414	422
					Agl-203_9	394	440	416	348	374	356	378	384	424	368	414	356	400	406	364	378	506	366	378	440	380	384	418	392	418	364	374	374	384	386	382	388	414	396	318	378	420	418	380	350	372	408	392	376
					Ackr2-201_21	440	366	382	454	440	486	412	420	442	322	422	438	448	402	440	406	388	392	400	436	414	424	390	456	414	424	434	404	358	434	428	412	404	410	426	406	434	444	420	442	466	396	428	388
					Mis18bp1-201_21	414	470	456	444	458	402	388	428	402	434	368	402	458	436	456	460	484	422	424	464	390	410	436	428	422	430	368	422	438	412	432	386	388	442	412	428	432	404	398	414	420	474	440	414
					Nbea-209_9	414	426	398	434	386	410	420	426	412	408	460	432	384	314	384	346	466	400	418	460	424	394	356	464	392	392	378	284	388	424	400	410	402	396	446	402	374	362	432	422	452	424	382	390
					Slc35b2-205_9	414	448	456	448	388	426	352	426	446	438	436	366	460	462	404	360	472	458	418	392	402	420	408	416	450	434	432	402	414	420	440	398	470	442	436	444	462	464	424	386	352	404	416	372
					Fbxo11-201_5	428	448	460	456	446	416	352	458	436	436	410	428	456	452	458	414	548	430	420	438	394	442	408	402	472	450	430	432	416	420	424	426	408	442	398	418	434	406	430	418	406	438	434	382
					Stradb-201_5	406	478	460	410	428	410	396	432	420	390	404	414	424	412	442	434	546	408	374	448	394	412	460	428	390	454	446	436	432	362	376	436	394	424	378	424	450	468	398	424	420	450	424	422
					Fbln2-202_37	422	386	378	438	434	466	474	432	480	430	450	432	426	426	380	410	372	438	418	462	468	374	414	506	348	412	432	440	388	468	386	480	456	410	454	448	440	464	432	450	464	382	458	408
					Myof-211_21	418	390	360	374	414	366	418	354	366	364	428	364	454	452	410	370	510	444	388	392	394	442	410	402	414	410	414	440	380	394	400	388	394	428	358	396	410	416	428	442	414	402	340	412
					Iars2-202_9	440	438	428	452	422	358	388	416	436	418	456	392	424	426	428	406	482	396	402	418	364	422	388	442	426	434	414	432	432	380	434	412	412	448	386	378	382	416	386	390	390	452	446	358
					Hnmt-203_5	434	468	376	444	418	458	426	458	474	436	474	424	402	392	366	430	466	412	392	450	426	448	368	444	422	394	420	364	426	420	444	416	388	412	464	406	408	390	434	372	412	438	416	424
					Usp40-201_37	430	442	478	454	410	444	392	454	408	402	408	420	390	420	418	368	478	420	408	460	430	396	372	460	452	452	416	412	430	418	380	392	442	442	460	402	444	384	416	392	448	440	388	418
					Dnaaf10-201_5	376	482	412	414	412	432	458	450	424	428	392	414	394	406	460	384	470	384	392	492	436	418	416	488	368	344	380	374	372	442	424	446	454	448	460	464	374	384	470	422	418	436	414	432
					Vmn2r105-206_5	412	458	478	478	422	412	354	478	362	414	398	382	410	440	430	414	492	382	414	406	414	434	358	460	440	460	392	386	428	404	434	456	388	472	438	448	426	434	432	404	426	424	408	402
					Atp11a-202_45	446	486	424	452	490	436	402	434	410	470	414	470	450	490	450	452	440	438	408	456	398	472	444	378	416	448	438	472	468	444	458	410	454	440	396	442	452	428	448	436	414	476	412	418
					Reep3-202_21	392	452	412	340	402	370	406	406	412	418	444	422	380	376	404	440	506	356	386	422	346	386	414	468	398	420	386	402	432	376	386	402	390	430	370	420	402	466	406	386	442	386	442	458
					Ermp1-203_25	392	402	408	428	390	392	424	388	442	410	458	410	462	404	344	428	448	430	390	406	396	332	412	476	436	378	410	392	422	396	412	408	416	378	382	402	414	414	408	384	444	446	414	416
					Dpysl3-204_37	396	410	408	496	446	440	426	462	452	398	468	448	468	410	396	380	356	456	424	420	444	384	360	432	436	464	468	454	384	462	372	438	420	442	478	404	434	402	414	450	466	350	442	412
					Wipf2-201_5	440	470	462	414	436	432	448	412	396	446	428	454	420	386	440	468	516	374	448	482	370	446	442	420	406	432	414	410	450	420	468	426	386	440	398	466	462	482	456	396	452	464	396	482
					ENSMUSG00000002107.19_53	470	482	436	432	500	474	422	404	440	480	470	440	500	468	466	432	472	458	428	470	400	472	422	382	456	462	482	488	460	462	490	440	496	468	468	462	468	462	446	456	440	472	458	364
					Abhd5-204_9	450	430	400	398	398	372	440	300	398	366	408	348	468	448	402	382	536	424	430	364	412	430	432	382	456	444	424	434	458	352	416	360	416	452	356	398	428	434	418	418	390	406	362	406
					Kdm5d-201_37	442	452	348	382	454	414	398	368	446	436	458	408	424	462	426	410	472	410	368	472	376	454	432	388	426	398	432	456	406	408	452	378	474	400	346	420	432	432	396	382	424	416	424	378
					Gm4631-202_33	372	442	424	420	400	314	410	380	380	378	444	370	404	410	328	352	530	404	400	340	404	368	394	378	424	438	406	360	408	342	364	366	410	426	358	328	428	408	394	404	362	430	358	420
					Nbr1-206_25	436	404	426	446	434	394	372	436	438	440	434	398	430	440	394	412	416	428	426	458	414	404	384	428	428	468	446	442	444	440	400	430	432	426	392	416	416	406	384	374	438	434	472	384
					Dll3-201_5	480	466	400	416	440	430	436	392	414	422	428	426	412	428	432	442	516	420	388	450	352	440	400	430	438	404	378	420	458	386	412	382	436	444	382	358	452	418	390	406	418	460	434	364
					Rnasel-204_5	442	446	378	402	436	390	430	408	424	424	436	416	382	412	442	424	518	414	406	470	370	410	442	436	426	414	438	430	458	394	404	440	380	420	370	446	442	478	446	408	458	444	390	422
					Fam118b-203_9	400	440	430	414	376	386	394	420	356	352	366	380	420	438	384	384	518	372	406	402	398	434	418	440	416	410	372	372	388	410	418	376	396	422	400	400	446	418	408	418	380	428	368	422
					Ptprd-218_5	426	470	454	476	402	438	332	436	390	396	394	414	442	424	418	348	422	414	428	396	434	436	394	428	438	466	452	422	402	420	424	416	462	450	426	436	468	426	406	402	374	388	378	404
					Nup210l-202_57	430	432	428	436	390	404	356	450	392	374	446	392	406	398	414	376	474	412	374	412	404	400	366	426	424	428	396	392	400	412	424	412	420	438	424	392	382	402	384	378	424	416	398	386
					Plin3-201_21	448	432	400	460	542	526	460	420	466	450	468	506	494	558	552	470	362	488	444	542	472	518	536	466	472	450	492	522	450	490	526	504	508	478	492	528	422	472	552	504	448	494	504	470
					Inppl1-201_41	386	402	386	460	422	454	452	444	482	386	474	440	410	396	386	374	388	418	434	432	436	406	400	450	364	380	404	422	384	474	410	358	432	404	452	422	392	408	424	422	400	386	424	370
					ENSMUSG00000038843.19_29	382	458	440	408	412	396	420	426	432	408	442	406	430	434	444	332	526	438	398	462	410	414	450	450	430	386	414	380	344	424	386	388	452	408	404	440	328	362	462	412	364	456	404	412
					Pik3cd-205_45	378	442	424	454	382	444	406	464	420	400	466	444	378	402	402	334	498	380	404	418	422	386	384	444	400	438	432	340	386	392	374	466	400	416	452	392	430	396	416	430	430	412	392	426
					ENSMUSG00000041229.16_33	432	422	430	376	432	382	442	408	388	376	410	396	378	370	446	440	504	394	420	460	352	406	398	462	394	416	356	394	430	396	390	448	376	438	406	452	430	468	442	426	400	402	372	462
					Sspo-206_85	452	488	434	442	424	414	432	370	390	452	396	386	452	492	446	394	502	472	426	398	416	476	452	338	452	412	452	478	468	414	454	362	442	426	350	378	478	400	432	444	428	500	370	426
					Gucy2f-201_5	424	412	448	454	356	414	392	448	432	360	424	400	396	400	406	386	488	416	402	400	388	392	428	444	430	432	386	396	394	408	330	392	404	380	368	388	410	408	408	366	420	410	382	436
					ENSMUSG00000039763.11_25	446	418	450	410	432	418	412	386	402	418	432	418	432	422	414	436	524	446	354	410	380	430	434	404	456	444	486	442	434	314	464	360	420	460	430	412	436	424	382	406	402	464	400	412
					Dcun1d5-201_5	436	406	398	404	394	462	420	452	410	378	414	400	428	434	446	402	502	436	438	448	370	456	442	434	426	376	334	408	348	436	396	380	442	398	436	404	418	436	434	456	362	442	406	380
					ENSMUSG00000055333.15_77	388	456	408	416	442	426	422	458	396	412	446	410	394	364	404	444	466	408	400	462	386	378	412	474	394	412	396	392	450	420	410	416	392	368	398	414	410	386	404	404	466	410	422	452
					Zfp612-202_29	420	426	420	394	408	408	426	424	390	374	458	404	328	374	422	414	492	362	356	452	392	390	426	458	406	414	390	388	420	380	388	412	408	412	356	418	422	468	406	402	442	426	396	438
					Krt40-201_5	416	474	388	394	394	478	452	440	426	466	448	466	394	434	522	462	398	364	424	512	418	428	472	456	376	374	406	410	478	478	444	482	416	434	444	476	414	452	482	474	436	468	452	478
					Etv5-203_21	344	462	468	472	434	426	418	460	436	432	444	412	390	412	428	340	526	432	384	432	424	396	430	452	426	464	452	378	392	394	430	422	420	400	442	410	342	330	456	420	384	446	448	420
					Pcdh15-211_37	420	444	432	420	398	392	372	428	398	416	448	450	410	396	350	428	482	400	406	412	390	426	428	386	416	438	442	418	440	370	426	392	406	438	376	376	450	350	342	380	432	438	434	426
					Tmod2-202_29	478	410	416	412	408	422	456	410	398	374	420	444	494	446	414	412	440	456	444	416	386	454	422	412	462	442	462	458	412	400	482	344	460	474	436	368	472	440	394	442	456	416	446	352
					Ftsj1-201_21	434	448	398	404	410	358	430	410	418	420	448	386	492	412	336	422	506	454	402	416	398	410	406	486	424	428	434	434	396	412	412	416	414	378	408	390	426	448	398	370	400	424	412	458
					Jade2-203_25	440	436	392	454	404	474	426	440	452	428	480	434	456	432	390	412	504	442	406	426	422	430	412	442	458	436	468	410	464	390	394	418	452	426	438	354	426	424	406	390	492	436	460	408
					ENSMUSG00000033909.18_9	438	422	402	432	466	398	416	438	374	398	408	386	414	436	402	396	448	452	394	420	438	404	406	492	434	452	440	424	442	414	442	438	430	422	438	406	442	402	396	462	420	436	410	400
					Nkapl-201_9	416	496	462	410	414	468	430	466	408	456	448	482	438	428	448	470	492	366	402	458	380	454	448	452	394	406	422	418	424	436	440	464	382	414	448	466	428	426	422	428	478	450	452	480
					Zfp518a-202_33	442	442	454	464	452	462	366	458	390	354	396	412	404	430	422	318	488	422	420	404	424	432	370	434	426	434	418	426	376	422	392	428	416	406	454	440	406	388	388	440	408	406	420	446
					Cgn-201_33	430	430	414	450	460	410	422	470	424	406	432	402	454	404	364	386	436	430	408	390	412	402	404	460	442	454	446	394	424	360	392	428	416	412	422	370	416	412	412	388	402	422	408	410
					Zfp551-201_9	384	488	466	454	426	420	458	462	378	466	380	456	368	400	476	448	426	406	384	510	416	462	416	466	384	462	378	400	484	438	444	476	396	408	428	448	428	428	418	460	456	420	400	456
					Ggct-202_21	402	398	434	462	402	452	446	462	442	384	456	402	446	420	414	374	442	478	422	404	410	426	348	446	456	456	446	428	420	444	426	368	452	422	442	382	444	406	446	406	444	388	442	410
					Csl-201_5	376	456	418	378	388	318	414	380	398	424	406	366	400	464	372	424	528	416	392	388	398	410	398	430	444	432	406	404	418	368	388	366	406	434	338	392	410	412	412	436	366	444	392	424
					Erc1-207_33	420	476	430	424	380	454	450	446	356	454	416	452	412	404	468	448	458	326	476	482	420	432	456	440	368	366	346	398	444	446	432	442	380	420	436	448	452	438	484	446	438	488	344	448
					Olfr845-203_33	448	490	462	428	430	442	440	456	400	440	366	456	426	418	500	470	438	368	442	498	416	458	428	476	394	430	386	420	462	450	466	406	412	464	466	472	476	468	462	450	414	426	434	444
					Ugt2b35-201_33	398	350	386	370	394	400	466	408	448	342	448	398	422	432	410	406	482	434	406	444	364	432	442	462	452	422	394	422	324	430	376	380	424	352	380	376	362	440	434	418	404	380	368	408
					Olfr1349-206_9	432	458	430	416	432	404	418	436	402	340	422	382	412	414	400	452	524	388	424	428	420	384	428	490	428	460	418	448	416	420	356	414	396	408	388	388	428	432	406	418	418	424	400	452
					Ffar1-201_29	430	490	482	448	442	416	388	450	392	438	406	394	432	462	410	432	524	424	428	416	416	436	440	460	450	436	414	404	446	412	434	456	438	470	412	390	444	432	420	438	414	456	468	420
					Mef2a-203_25	412	414	404	384	432	404	436	388	418	422	450	380	438	440	384	424	482	434	380	410	390	388	414	468	420	408	430	410	430	352	412	406	422	400	356	374	404	404	396	394	430	410	434	414
					Ucp3-201_25	428	456	428	398	424	342	386	436	342	376	366	388	394	382	384	418	472	384	390	376	348	388	406	430	430	400	400	374	414	372	372	386	380	422	382	366	416	398	360	396	402	402	392	392
					Sox21-201_37	412	420	432	398	430	408	438	456	420	400	458	394	446	396	340	386	452	410	414	452	410	372	394	476	414	398	406	404	420	418	380	404	398	418	420	414	406	394	378	400	424	402	444	430
					Asap1-206_25	444	390	398	426	416	446	412	418	402	350	410	376	390	408	428	374	426	388	426	444	410	422	348	466	422	426	418	374	340	438	352	456	406	430	454	452	412	420	446	440	442	380	380	366
					Ghr-208_21	440	466	476	440	472	384	402	460	374	362	390	380	414	436	426	428	502	444	406	422	390	438	384	438	444	446	398	434	432	386	404	424	402	434	414	412	438	426	396	362	424	440	396	434
					ENSMUSG00000056724.16_45	436	430	444	452	456	432	414	430	398	412	482	430	428	384	406	404	436	416	410	342	442	430	412	452	406	422	434	426	414	392	416	402	394	418	430	388	444	400	392	462	448	382	436	428
					Map3k5-201_49	368	430	402	438	458	456	494	436	408	402	460	474	434	482	496	450	376	438	418	536	482	420	464	502	386	398	450	434	430	490	432	490	450	398	486	488	378	444	524	498	434	378	460	488
					Sbf1-205_37	448	444	408	430	414	420	410	420	396	414	414	450	432	446	464	434	488	396	402	492	386	434	484	394	398	392	376	420	438	440	374	370	366	422	376	440	446	468	450	430	414	474	392	418
					Pigz-201_9	442	428	464	390	458	362	384	466	416	386	372	372	426	436	378	416	478	434	424	388	400	422	400	466	422	440	428	418	414	388	394	398	396	410	374	406	426	396	376	440	424	436	444	400
					Lzts3-203_29	452	392	388	470	392	442	450	418	448	398	450	454	414	382	396	440	410	406	454	448	420	426	350	482	382	396	416	400	426	414	434	404	394	440	440	430	448	394	416	450	456	348	432	414
					ENSMUSG00000038506.14_5	402	454	424	404	456	414	412	438	446	394	440	380	424	436	412	394	478	400	412	424	390	418	416	478	442	464	408	402	404	402	352	430	440	402	394	404	372	444	396	386	434	412	442	434
					Tbc1d24-206_29	428	400	422	464	414	474	476	448	456	394	470	406	374	418	430	434	376	456	480	492	470	446	422	442	404	444	440	408	404	458	464	434	438	460	476	432	438	422	416	410	468	410	470	366
					Eif4g1-201_41	454	432	426	444	364	422	438	410	346	426	404	436	406	436	456	440	496	398	390	482	378	426	456	402	376	358	368	384	356	434	436	386	418	414	430	436	456	414	446	458	404	450	368	440
					Srd5a1-202_9	378	442	458	436	366	414	380	460	442	350	430	416	368	418	432	364	510	400	388	430	430	396	404	442	398	394	348	368	340	404	360	416	358	424	432	402	398	396	438	376	390	366	420	410
					ENSMUSG00000001995.10_21	376	446	400	372	412	386	392	440	360	368	430	390	384	408	430	390	452	344	362	432	378	390	426	438	318	372	402	370	390	372	392	428	386	384	404	396	420	426	430	440	392	416	384	412
					ENSMUSG00000022565.16_33	426	486	394	414	494	404	474	366	350	468	392	444	476	506	452	412	400	458	408	470	428	456	476	436	394	392	476	484	462	424	518	408	450	466	368	442	394	438	466	492	410	448	386	470
					Pcnx2-201_29	460	474	436	376	404	410	416	436	412	422	398	370	462	428	446	410	504	428	440	396	306	438	446	412	442	402	410	414	398	390	460	370	428	396	360	384	440	398	436	430	396	462	408	334
					Ate1-201_37	398	418	400	394	368	412	390	442	356	412	426	366	368	410	402	386	462	390	426	406	390	362	394	472	386	404	398	364	398	422	416	420	346	432	418	416	432	388	390	400	420	410	398	388
					Ercc6l-201_25	450	420	480	480	442	420	372	460	466	460	464	432	482	470	418	388	416	454	444	420	430	388	398	424	462	470	464	452	430	440	428	414	460	450	438	408	474	456	402	394	436	374	472	384
					Tbc1d14-204_25	390	424	382	380	388	404	426	380	388	406	426	410	406	428	442	358	468	378	414	464	436	410	412	458	326	336	378	394	394	414	408	420	420	436	420	414	394	358	458	458	410	432	370	402
					Zdhhc20-201_45	422	430	434	418	386	436	412	456	458	412	438	400	400	374	384	386	462	420	426	418	420	384	408	476	388	430	410	428	408	420	340	406	376	366	454	372	456	370	380	440	440	410	440	422
					Trappc6b-201_5	428	456	394	392	404	356	416	390	378	390	434	348	440	412	372	402	524	420	410	426	408	406	450	426	454	434	428	410	406	336	408	402	396	428	350	370	436	438	372	408	408	402	380	428
					Grin2a-202_37	422	468	474	408	426	378	428	446	366	424	368	410	392	434	458	446	508	380	410	430	344	438	406	426	390	444	398	444	456	392	416	404	382	438	404	434	454	454	394	414	398	438	392	434
					Muc5b-201_73	468	420	430	452	432	460	428	452	446	344	436	444	412	404	386	420	410	378	440	460	454	416	366	490	398	406	428	396	400	428	366	456	400	460	464	448	450	438	424	406	454	386	410	396
					ENSMUSG00000030583.17_5	458	450	422	420	412	450	464	442	382	430	450	468	374	418	472	484	456	406	440	486	426	430	438	436	380	454	396	412	462	404	424	466	326	458	426	480	504	476	438	506	462	450	368	488
					Vmn2r111-203_45	424	472	460	454	460	472	410	466	446	454	458	464	462	392	426	458	426	418	424	406	464	438	408	506	414	470	422	430	438	428	422	468	418	454	450	470	428	418	402	428	486	422	472	450
					Apbb2-215_9	462	466	466	430	480	400	400	486	462	428	464	404	420	448	452	448	526	442	392	418	378	444	418	432	452	500	488	470	418	384	398	420	416	420	424	404	446	436	424	432	438	454	456	420
					Wdr44-202_25	372	460	416	400	376	388	416	414	424	400	454	402	386	404	382	398	454	416	356	424	434	394	398	458	414	372	374	374	404	398	394	390	398	394	392	400	386	404	382	416	424	406	400	442
					Map3k10-201_37	440	366	426	430	384	378	424	406	376	386	408	362	406	420	408	406	486	408	432	448	420	410	360	482	426	408	380	404	422	402	392	378	410	428	390	428	416	430	420	420	394	412	358	392
					Mon1b-201_21	398	384	434	466	412	452	420	394	418	382	462	396	444	438	410	360	466	482	372	388	444	422	396	406	428	436	408	412	394	372	426	358	460	442	446	320	416	348	434	440	414	438	410	392
					Sart1-201_37	424	396	322	402	412	448	462	402	448	374	460	458	418	412	430	440	416	376	424	480	400	440	452	514	386	388	454	386	420	430	424	446	368	388	408	460	440	478	470	480	462	406	406	450
					Svil-204_25	422	440	378	410	408	416	444	392	384	412	452	378	388	446	400	370	438	424	366	406	392	402	418	448	396	402	430	394	376	370	384	390	422	406	398	374	388	392	386	416	442	374	408	400
					C9orf72-203_25	412	436	402	432	418	404	424	448	426	380	482	384	460	420	388	418	470	424	394	420	432	404	432	472	456	468	476	436	408	374	400	410	434	452	410	382	448	452	390	390	434	414	436	428
					Bcl9l-206_5	454	426	400	420	398	448	482	424	396	418	390	430	418	446	478	454	434	432	436	484	458	452	396	446	420	412	422	436	418	484	440	448	418	424	442	464	448	434	462	494	404	434	350	430
					Chchd6-201_5	470	422	348	396	398	406	472	380	446	402	444	420	442	406	386	422	474	454	432	380	406	454	418	462	424	374	430	380	414	406	430	370	414	410	416	380	420	434	386	440	470	426	440	396
					ENSMUSG00000018654.19_5	448	422	430	422	410	410	392	442	372	410	444	412	446	426	362	412	470	432	428	380	396	404	406	422	434	404	424	422	414	376	364	366	438	420	414	330	452	430	366	440	416	406	438	452
					ENSMUSG00000055022.15_45	394	454	382	404	418	382	350	386	404	456	432	438	408	466	422	382	482	468	408	404	458	418	396	432	454	448	422	400	438	436	424	450	472	432	418	438	376	410	364	426	388	478	446	412
					ENSMUSG00000044067.8_33	340	398	376	444	466	480	474	442	512	376	474	438	424	440	474	450	356	434	426	494	452	434	428	520	442	412	434	462	378	488	416	472	454	366	444	480	374	444	488	462	454	332	460	438
					ENSMUSG00000032816.16_41	354	472	444	466	324	434	390	458	432	418	474	404	440	390	434	364	486	418	398	408	430	394	404	460	434	470	398	412	392	412	404	374	444	432	432	366	410	374	394	394	440	424	430	414
					ENSMUSG00000027797.16_41	408	406	422	440	436	386	444	384	432	402	452	418	452	382	450	428	382	362	414	454	418	380	422	496	376	410	386	402	452	430	400	416	424	422	390	430	442	470	436	436	490	370	428	420
					Rab11fip5-201_41	327	405	391	421	357	373	381	385	333	369	399	379	371	387	397	273	461	407	349	411	397	413	355	425	407	389	395	341	339	399	403	363	377	425	397	379	359	379	433	407	349	361	405	375
					Mtf1-202_45	354	420	392	438	478	412	414	388	380	432	398	454	410	496	468	398	400	422	370	438	416	442	470	398	426	430	466	448	420	396	460	406	452	440	398	426	400	404	464	466	418	432	428	450
					Fmnl2-204_41	480	440	418	466	484	490	476	418	464	462	464	470	436	452	528	522	374	408	458	536	448	484	478	464	412	412	424	442	472	508	460	492	434	462	474	516	444	512	516	476	478	460	468	510
					Fhad1-203_5	456	370	414	418	404	456	462	440	430	358	438	442	362	374	424	424	444	384	426	478	434	428	370	476	382	390	336	412	378	468	400	430	396	434	442	472	438	406	436	476	462	392	382	406
					Fance-202_9	400	360	436	462	472	492	454	416	452	404	444	390	428	508	530	426	418	490	442	478	462	488	440	478	440	466	458	486	354	472	428	426	480	424	460	494	430	448	506	480	426	424	452	358
					Glyctk-201_9	440	454	392	406	392	432	426	452	426	398	412	396	466	402	426	396	508	420	432	444	358	402	446	472	440	390	392	372	392	424	382	370	420	438	398	428	420	450	368	414	414	440	442	390
					Llgl1-201_21	418	416	370	476	502	506	556	442	526	456	526	510	470	458	516	522	276	450	500	536	526	500	456	504	422	426	470	478	464	536	486	548	486	442	524	494	440	508	532	540	520	376	504	478
					ENSMUSG00000025571.14_5	418	442	442	416	396	426	420	414	346	424	402	404	386	374	460	376	516	374	430	440	420	426	424	412	382	380	376	348	390	398	388	372	406	448	396	438	434	430	418	440	430	442	386	440
					Fbxo7-204_9	346	454	456	452	440	408	398	448	384	460	372	412	424	454	482	432	456	400	380	448	448	444	420	462	412	440	422	440	434	410	452	424	440	446	458	466	386	390	436	466	398	410	446	434
					Tubgcp6-202_37	466	414	402	410	384	434	478	424	406	396	442	462	372	362	424	468	466	378	446	508	446	432	398	498	392	414	368	364	410	436	430	482	368	454	420	480	484	424	428	436	464	426	390	458
					Cep72-203_5	440	366	406	422	462	450	454	406	462	402	484	422	454	394	428	442	388	424	452	454	436	380	424	536	362	412	406	392	452	466	430	472	444	422	458	464	440	414	422	458	480	390	434	462
					Car6-202_9	404	418	430	452	404	426	342	442	400	350	434	412	412	430	450	356	476	430	408	414	402	392	414	430	432	406	418	414	354	414	398	416	396	396	442	394	446	442	426	468	414	376	420	384
					Itga2-201_5	388	462	448	450	426	400	386	388	442	414	426	436	378	422	420	388	524	430	356	430	380	434	418	430	434	474	436	448	374	400	410	376	432	402	362	362	412	400	386	428	432	414	468	428
					Pbx1-205_9	452	404	434	442	354	448	416	448	452	392	476	458	424	424	406	390	452	384	446	442	414	430	398	436	432	408	440	386	412	416	404	408	402	436	464	382	426	360	392	382	462	410	402	384
					Wdr5-201_25	424	460	410	436	376	434	448	430	460	414	488	434	430	336	358	366	468	422	438	410	416	410	398	466	414	412	384	380	372	404	364	372	428	394	406	368	386	370	356	406	440	436	410	426
					Mtpn-201_29	372	424	412	354	442	346	400	446	380	400	380	396	440	434	412	404	484	384	362	442	362	404	376	468	382	388	428	400	412	382	428	374	392	398	414	434	382	412	418	430	440	424	390	430
					Tnnt3-213_9	402	428	448	394	422	354	396	418	410	410	422	396	406	414	376	376	520	386	384	394	338	398	368	440	428	450	414	388	368	366	400	398	362	446	362	404	392	412	380	390	408	402	392	428
					Olfr57-202_9	424	364	444	406	408	422	422	452	382	372	378	384	350	376	432	396	480	372	410	444	396	420	390	458	392	388	346	384	392	424	368	414	372	400	398	422	436	422	446	408	414	416	350	444
					Fignl1-201_21	406	428	426	420	372	418	374	446	414	408	446	430	438	378	380	354	498	372	422	408	390	384	382	436	430	430	410	400	426	396	384	420	392	448	400	362	454	432	342	338	444	380	416	430
					Mzf1-201_21	414	408	444	456	420	472	460	460	450	396	454	422	406	468	430	408	406	462	398	408	422	456	414	486	372	376	450	462	342	466	456	426	442	392	446	406	460	440	400	492	444	372	474	414
					Fign-203_9	382	456	452	414	412	418	388	430	418	436	418	390	394	422	364	374	492	424	364	410	436	434	388	438	416	428	420	412	400	398	392	422	398	426	400	388	388	364	400	376	394	446	440	428
					ENSMUSG00000022454.18_21	500	424	450	470	454	466	394	438	470	404	484	468	504	450	434	424	366	456	466	412	416	468	428	412	496	492	500	474	426	430	472	384	456	482	424	400	492	450	402	426	490	402	498	420
					ENSMUSG00000068117.11_5	448	446	386	420	394	356	468	338	378	414	462	322	450	446	386	442	504	440	440	384	414	374	444	416	424	422	454	448	448	370	410	366	442	428	346	344	446	436	396	416	398	442	376	426
					Nat3-201_5	408	486	414	382	456	392	400	406	320	418	404	360	406	430	418	418	534	402	426	388	376	446	418	378	392	474	434	432	448	372	450	426	362	438	392	386	462	452	388	436	436	424	370	434
					9930104L06Rik-201_25	432	444	408	398	388	394	392	418	382	410	460	398	404	408	390	410	484	414	406	384	388	410	394	462	420	408	452	418	414	402	434	388	396	442	410	384	452	376	384	424	420	400	422	434
					Smoc2-201_25	412	450	400	446	432	450	432	476	402	418	448	424	422	430	400	370	428	440	410	426	432	424	414	482	406	446	424	406	384	380	390	428	394	390	458	384	406	388	408	422	436	374	444	446
					Kdm4b-202_41	426	440	404	388	366	410	440	438	390	414	448	426	350	382	382	368	478	404	374	464	438	402	420	490	366	360	350	340	406	454	392	428	420	418	408	416	396	388	430	444	394	460	342	394
					Dnah3-202_29	430	452	434	410	406	402	396	446	368	396	400	422	422	434	348	406	518	420	388	396	396	400	414	408	440	452	420	406	416	342	422	382	424	438	356	368	442	418	356	420	410	430	400	414
					Cndp2-201_9	416	376	426	472	476	476	460	452	488	410	494	402	472	480	408	408	322	486	456	448	462	416	372	488	450	426	472	486	376	466	440	400	488	424	488	446	418	428	426	492	484	362	480	358
					Grhl3-201_5	384	448	432	426	402	382	416	462	352	400	354	420	368	412	436	434	494	426	404	442	410	402	402	456	406	432	384	386	432	436	436	396	394	430	432	400	422	402	364	450	420	464	380	424
					Knop1-202_9	450	400	408	464	434	466	420	474	492	434	498	456	434	410	388	420	396	436	450	434	416	426	416	432	442	430	440	434	450	430	408	428	408	454	470	384	432	442	410	390	494	408	470	428
					Alas1-202_21	414	388	440	438	364	408	420	448	364	334	416	418	354	426	432	366	460	424	398	462	452	436	382	484	416	442	404	390	382	424	424	434	374	450	436	426	452	404	420	458	464	366	382	430
					Tm9sf1-201_21	402	416	410	402	364	438	450	424	440	388	446	374	404	380	376	418	436	406	378	462	430	378	404	504	360	396	362	384	330	462	376	410	434	402	428	400	392	382	416	410	406	378	402	408
					Atr-201_41	408	484	442	460	440	442	350	442	386	432	452	424	422	464	456	344	468	466	446	408	424	412	414	410	458	486	464	430	410	442	414	456	440	454	472	430	418	394	402	436	394	446	454	384
					Srrm2-201_73	412	410	436	428	384	410	402	448	434	374	430	376	426	436	436	334	492	418	420	416	430	438	384	418	438	452	428	420	364	376	388	352	420	408	408	366	412	422	420	428	408	406	424	384
					Asph-207_9	458	372	398	372	464	362	428	384	396	394	432	388	434	426	418	454	470	410	410	448	350	394	376	476	410	398	394	418	400	404	424	416	404	346	376	462	430	470	408	434	418	408	398	428
					Eya1-209_5	360	450	398	404	410	358	398	368	388	410	392	416	446	400	436	356	508	362	382	414	368	374	382	390	402	414	360	392	378	390	410	382	386	422	406	416	382	404	432	396	356	452	360	422
					Synrg-201_21	436	422	444	490	420	444	392	406	454	434	456	468	446	414	418	374	452	418	396	458	434	388	394	422	432	478	462	440	464	444	414	448	430	442	424	380	434	396	384	370	468	418	484	434
					Ahi1-201_21	354	450	434	430	404	368	402	432	358	444	402	368	414	422	446	380	488	380	380	430	380	406	392	442	346	380	448	404	396	376	448	422	396	446	430	432	416	414	464	434	352	426	374	398
					Spry4-201_9	422	416	424	394	356	400	424	414	436	352	440	352	390	364	408	370	468	400	364	434	390	386	374	472	416	390	358	400	348	404	392	408	402	404	394	414	438	390	432	378	428	360	410	376
					Arid4b-204_29	392	470	428	422	454	434	432	474	444	454	432	456	432	390	408	450	494	394	410	466	424	420	394	470	378	424	398	410	432	400	440	466	394	426	454	454	424	430	442	436	470	422	462	418
					Fkbp5-210_9	358	430	442	436	384	418	354	406	398	364	424	406	450	448	390	326	506	428	378	428	418	408	404	416	412	402	416	400	378	394	422	370	422	446	406	372	346	374	410	426	364	438	372	402
					Olfr1383-202_41	436	388	402	400	352	452	432	406	408	394	428	384	436	432	440	412	464	406	398	460	416	464	358	454	402	380	388	416	368	438	448	352	452	444	388	400	420	402	454	408	388	410	420	330
					Atf2-205_37	464	378	394	392	420	424	452	440	410	390	462	454	426	462	432	420	430	432	446	472	392	460	432	492	400	410	426	410	370	440	430	448	384	400	444	460	404	414	480	482	460	406	400	438
					Ogdh-202_5	444	420	384	446	404	428	444	412	444	382	426	412	400	406	448	450	482	390	404	450	406	380	420	464	392	428	428	420	412	430	394	466	380	426	416	470	382	454	454	470	458	388	412	452
					Trio-201_21	418	400	368	410	466	430	488	402	476	408	420	490	426	448	502	478	398	416	430	528	422	456	474	468	398	412	424	416	414	492	430	452	422	356	468	496	408	462	490	488	394	400	440	434
					Mat2a-202_5	364	464	434	368	390	374	396	444	354	400	402	414	358	416	392	420	534	364	388	428	342	400	396	446	374	404	418	380	426	394	388	352	338	412	376	400	416	430	362	398	436	410	362	442
					Ppig-201_37	398	414	370	394	412	404	448	378	436	354	432	376	398	422	424	422	462	342	386	436	420	412	426	456	396	372	400	426	388	424	376	410	426	404	410	424	390	450	448	432	412	392	388	454
					Epb41-216_29	430	412	440	466	452	460	376	474	450	412	428	388	428	420	450	414	442	424	438	462	432	370	408	452	420	442	434	430	452	446	426	470	432	402	428	440	476	452	422	434	460	402	456	380
					Uck2-202_41	420	388	400	420	456	426	446	404	418	368	466	388	430	486	456	374	438	454	428	408	416	444	394	470	430	446	440	460	390	450	416	426	436	420	440	438	396	398	428	480	418	392	420	412
					Scart1-204_9	446	472	382	434	416	450	382	388	448	452	486	428	472	476	456	366	464	494	432	448	410	482	392	328	500	466	482	434	416	452	452	420	502	434	424	446	424	440	458	432	392	448	448	332
					ENSMUSG00000056917.14_9	404	410	412	466	460	412	400	382	432	448	434	404	464	468	404	372	430	490	396	414	430	458	376	398	466	492	480	462	448	426	456	418	454	452	396	386	406	404	416	436	410	402	494	350
					Wdr36-201_41	360	448	412	430	422	388	340	400	338	410	402	412	396	430	422	352	482	396	370	426	434	410	406	430	416	412	362	374	426	380	408	454	416	458	406	414	342	382	434	414	372	456	422	424
					Wipf3-201_29	430	452	406	402	428	432	402	416	386	398	418	408	434	428	452	436	502	374	390	414	384	410	434	430	398	436	406	436	416	398	394	426	366	386	372	424	422	454	418	410	462	414	374	460
					Steap4-201_29	428	458	440	432	352	426	410	430	430	416	412	372	392	444	428	384	524	452	378	404	426	450	408	420	426	418	412	384	346	426	450	376	450	460	424	398	430	378	434	454	402	436	384	424
					Adarb2-201_33	426	420	420	438	378	402	388	432	386	384	428	394	418	424	440	346	514	420	356	438	378	438	378	426	420	452	442	406	400	394	422	398	352	458	402	364	424	380	388	452	412	400	438	402
					Rbfox2-201_9	470	490	412	356	442	424	444	418	390	450	438	428	464	436	442	454	532	396	448	442	342	468	446	416	390	410	434	430	440	438	442	422	410	378	400	462	404	432	442	440	466	472	436	386
					Mfsd2a-201_21	430	388	390	376	480	424	402	402	370	370	444	418	412	406	450	378	450	420	402	442	402	356	392	472	368	422	436	418	432	400	398	452	404	362	372	434	424	412	410	442	458	384	404	456
					Srcap-214_9	436	454	362	416	424	360	432	338	392	400	452	380	384	438	404	414	488	392	364	396	406	414	416	426	446	402	462	418	408	374	402	382	402	416	378	362	446	426	400	410	458	434	412	440
					Optc-203_9	492	432	462	484	446	452	396	416	456	440	456	410	506	496	438	392	400	482	460	362	440	490	406	404	512	484	474	478	440	424	490	398	480	500	420	384	490	444	452	450	468	398	486	402
					Mrps31-201_5	430	408	426	422	376	422	394	452	408	392	458	428	392	372	422	438	498	332	430	450	396	378	390	456	386	436	358	404	416	378	354	432	350	450	410	414	458	418	380	408	444	418	390	420
					Npr3-201_29	392	410	398	400	402	396	452	440	428	390	468	408	422	384	354	428	400	382	384	438	392	368	408	486	376	390	396	376	428	426	382	406	392	404	382	412	438	386	394	414	456	388	370	434
					Nectin3-202_29	344	418	410	446	494	398	388	402	362	448	410	450	436	476	462	376	448	378	386	442	414	442	448	378	420	402	464	432	426	406	434	406	450	430	416	422	380	406	462	408	402	454	426	434
					Cct4-204_21	426	470	462	446	406	414	392	406	384	420	376	342	426	398	440	408	534	408	440	414	396	418	434	400	414	416	408	432	432	404	370	438	416	426	408	404	450	452	428	368	418	468	388	446
					Afdn-214_25	432	340	390	432	474	480	448	378	464	342	484	450	422	432	456	434	392	414	434	474	424	428	428	496	380	410	444	438	412	444	414	452	424	394	420	462	414	508	472	484	488	378	440	450
					Ttn-203_701	462	398	392	434	456	466	500	432	464	410	428	478	442	426	474	474	414	426	426	530	446	460	426	504	404	416	442	428	416	486	458	486	400	408	458	496	442	478	470	480	448	424	444	434
					ENSMUSG00000118667.1_5	416	426	416	438	418	436	444	410	430	436	474	414	442	442	426	390	400	456	364	414	416	396	422	474	360	430	470	432	398	374	428	420	468	360	398	392	408	434	444	446	452	312	450	448
					Galnt16-201_5	434	430	394	416	430	446	422	428	414	404	418	420	452	458	456	406	514	430	430	504	388	452	456	416	446	432	388	446	402	432	436	448	466	428	424	460	432	466	440	420	406	408	428	422
					Sox6-210_85	344	482	468	412	402	410	380	444	400	450	418	384	400	418	410	360	504	426	384	420	408	434	410	458	380	460	412	414	420	374	434	414	432	396	396	420	368	356	420	390	382	476	452	400
					Surf4-201_5	462	444	330	426	460	448	478	316	418	388	432	364	438	492	452	414	432	462	378	384	468	452	448	440	464	430	476	462	396	420	474	390	490	424	388	376	434	438	474	444	472	422	464	412
					Csnk2a1-201_21	462	388	434	422	496	428	426	388	406	392	462	466	430	444	454	458	460	414	360	458	392	410	454	448	424	432	438	412	408	408	416	460	404	386	382	460	386	468	428	416	434	386	450	430
					Elavl4-202_5	362	402	398	442	442	470	432	434	480	374	448	454	418	440	422	398	430	418	426	426	420	376	374	468	442	434	458	412	398	458	400	452	430	378	430	428	406	452	434	440	454	336	464	416
					Taok3-201_29	412	428	422	394	370	388	436	462	438	428	444	444	420	342	402	458	492	384	398	424	384	406	384	510	366	424	390	382	420	422	410	450	372	428	422	438	398	384	404	422	468	426	450	452
					Olfr1226-205_61	430	440	406	356	402	380	432	456	366	372	400	438	356	388	370	442	512	344	406	434	370	394	426	420	412	386	388	400	428	378	364	366	374	396	364	386	434	446	388	420	390	432	408	416
					Stk10-201_49	438	344	392	384	436	378	440	422	462	386	432	420	480	428	366	436	418	400	416	416	400	388	372	466	398	376	458	402	404	422	440	382	428	410	406	440	444	464	392	438	400	402	434	408
					Dock6-207_49	406	402	396	404	404	408	350	414	402	354	416	342	404	398	424	400	498	416	406	418	418	416	390	436	404	420	408	416	418	396	400	412	424	430	388	444	388	412	418	448	372	432	390	366
					Epha5-202_25	360	458	444	464	454	412	398	420	434	402	418	390	348	454	454	400	410	414	336	428	402	390	434	446	414	450	454	392	368	396	396	434	428	410	428	380	390	398	452	440	436	390	422	404
					Eml5-210_5	432	482	390	392	396	432	454	436	384	456	396	452	398	444	444	436	414	400	436	474	440	416	488	440	382	346	420	378	450	418	444	436	412	424	412	424	430	424	460	470	444	424	368	494
					Gba-201_9	462	416	462	446	446	412	404	430	442	370	408	442	480	428	416	406	508	436	392	416	410	432	400	370	448	376	422	454	410	396	444	336	452	446	412	396	450	448	398	444	372	442	434	396
					Olfr1241-202_9	424	418	360	414	392	408	484	370	474	424	466	450	384	376	448	478	374	358	470	496	446	432	438	508	348	380	348	380	464	478	408	470	412	422	448	488	412	452	454	444	466	394	426	482
					Oprm1-201_5	394	450	414	406	420	340	414	406	418	384	408	348	426	388	384	418	526	404	388	426	378	396	422	440	416	422	386	402	400	382	386	402	408	384	328	378	438	422	406	408	376	448	434	406
					Acad12-202_5	430	422	422	388	372	422	472	454	450	358	418	400	388	426	432	392	498	378	430	464	408	418	404	484	388	306	340	380	336	454	388	350	448	398	390	424	382	422	466	448	394	442	422	404
					Rbck1-202_21	426	412	384	358	388	440	504	434	478	392	474	458	402	354	418	436	448	366	472	462	446	386	448	514	326	288	360	344	358	492	388	408	424	384	414	446	426	434	464	430	456	434	398	420
					ENSMUSG00000066036.15_81	452	400	426	492	416	464	428	444	468	374	466	432	448	474	414	374	412	442	454	450	452	392	380	454	462	440	460	434	396	426	402	456	412	438	482	394	438	448	414	440	460	346	452	404
					Nr3c2-203_25	414	454	456	418	430	394	400	412	386	438	376	418	412	412	424	420	482	398	388	436	348	406	430	432	404	448	426	432	384	368	416	352	384	390	382	384	382	418	402	426	408	432	368	458
					Smtn-203_25	396	414	414	396	442	458	374	410	412	432	380	444	428	456	494	418	462	394	416	456	376	442	462	410	374	398	362	426	394	438	428	428	442	396	384	468	416	434	478	452	354	458	368	416
					Trip4-202_21	444	440	436	418	426	374	374	446	382	402	434	372	420	448	452	398	500	454	436	394	436	462	406	416	398	434	446	416	394	422	438	432	440	460	440	420	422	428	428	442	352	414	416	378
					Ext1-201_65	414	458	418	368	430	370	412	400	408	408	432	382	444	400	356	424	504	422	416	430	348	396	438	450	480	410	398	432	436	386	406	376	446	404	336	398	444	444	396	374	406	428	430	376
					ENSMUSG00000071656.8_9	372	416	426	430	410	398	422	418	414	392	446	410	410	346	372	364	486	420	344	446	378	396	388	454	418	456	446	378	448	420	426	392	346	384	392	334	412	386	408	426	440	402	450	404
					ENSMUSG00000034157.13_29	418	468	374	350	408	386	478	408	412	406	446	384	448	394	390	402	446	434	380	408	398	438	436	448	402	400	394	348	398	402	428	336	446	356	378	332	398	374	418	420	376	418	432	414
					Fam43b-201_21	426	378	406	396	388	430	474	386	414	342	416	396	432	452	454	426	432	418	416	494	400	446	406	478	440	416	408	422	330	400	426	426	396	426	420	460	416	450	476	460	388	390	400	362
					Lat2-202_9	436	412	408	414	466	454	474	394	436	378	428	436	424	480	486	444	424	434	350	472	442	452	452	440	472	410	464	472	392	448	458	460	408	422	400	492	410	470	484	460	394	406	410	446
					Syde2-204_25	410	460	448	440	386	438	408	482	468	422	452	400	430	386	384	390	418	414	422	432	426	404	404	490	378	402	390	406	426	458	402	450	438	430	444	430	438	428	376	350	464	406	440	430
					Ddx19b-201_41	428	400	374	380	408	374	426	354	354	370	424	366	430	426	420	412	522	408	376	406	346	406	442	432	404	426	426	424	398	386	406	358	390	368	338	402	368	448	406	442	384	394	332	430
					Adh7-201_9	410	454	442	436	380	420	434	454	440	404	462	440	396	354	426	410	434	390	382	448	386	380	424	480	372	436	404	352	434	422	368	444	350	420	440	382	416	394	404	388	490	382	420	470
					Zc3h13-203_57	388	430	378	412	332	408	444	438	394	372	442	420	416	370	392	404	466	364	426	426	366	368	386	480	398	374	362	364	414	424	428	364	384	384	420	356	394	344	434	406	428	444	354	434
					Adcy8-202_57	396	434	364	436	452	428	466	384	438	404	468	434	442	394	416	416	426	390	384	464	442	452	418	468	372	388	410	364	412	416	432	414	456	408	414	396	428	400	440	432	424	396	448	402
					Olfr1361-202_21	426	416	474	436	422	382	418	452	384	420	382	406	408	416	440	430	526	376	394	460	398	404	418	454	416	454	376	416	446	388	392	424	336	466	422	452	418	432	426	442	434	440	406	438
					Wnt9a-201_21	376	456	430	424	448	422	396	448	432	398	428	392	428	382	402	404	440	408	400	420	420	340	392	448	408	448	408	406	402	366	372	412	408	402	420	374	372	382	372	420	420	382	428	436
					Dennd6a-201_45	408	432	394	372	384	380	440	416	442	360	452	406	444	366	382	420	520	384	376	432	352	396	422	450	406	410	400	396	372	400	404	406	400	388	398	404	376	446	396	366	378	434	446	380
					Srcin1-209_29	432	452	406	422	428	396	440	398	434	412	440	406	378	346	406	442	466	366	398	488	400	392	392	460	386	382	346	352	426	386	424	464	354	422	394	444	414	444	412	408	464	424	402	428
					Egr2-201_21	430	370	412	458	454	436	436	406	464	378	504	478	472	432	460	430	382	432	410	456	430	388	418	486	426	450	484	476	416	442	412	460	402	434	452	432	416	482	404	470	476	346	454	448
					Dbx1-201_9	436	418	446	470	430	468	450	454	398	380	390	404	408	430	476	410	452	436	432	484	422	462	368	450	372	418	418	432	332	450	448	478	412	466	478	468	430	394	480	460	442	438	370	436
					Vmn1r75-204_37	428	396	400	394	386	426	422	454	454	390	460	398	404	374	388	442	420	412	412	436	414	372	396	524	428	402	410	378	448	414	400	438	380	450	424	432	456	438	384	442	488	394	444	426
					ENSMUSG00000045095.17_21	410	364	426	442	402	392	458	428	450	364	430	410	426	396	422	388	452	414	404	424	406	412	380	458	386	420	410	400	382	408	376	402	358	388	432	430	414	444	444	422	424	346	434	412
					Myh14-208_21	374	416	422	478	414	446	442	450	412	420	472	438	412	414	444	408	442	408	414	482	440	372	434	490	386	434	420	352	418	458	360	482	422	438	456	426	388	428	414	444	458	408	390	450
					Col6a1-201_41	424	434	428	392	402	316	374	400	358	398	354	360	426	414	354	418	512	382	382	402	374	404	422	440	404	430	396	384	398	338	402	402	394	430	366	386	438	434	342	422	356	416	398	434
					Pou3f3-201_21	396	450	398	456	406	368	432	386	404	450	466	324	450	464	394	372	478	462	430	358	424	406	422	414	464	458	456	396	398	368	408	422	460	444	392	384	416	408	430	394	350	420	396	390
					Cd163-202_41	434	458	416	398	436	400	378	444	396	428	440	400	402	444	442	388	524	420	344	414	376	432	386	450	410	432	426	404	418	408	406	442	398	442	376	438	426	406	404	440	360	466	436	386
					ENSMUSG00000022562.16_21	418	454	406	438	422	452	464	430	370	470	432	458	360	410	470	438	422	416	462	502	394	414	434	444	394	414	400	368	464	480	468	432	378	418	440	464	450	436	486	476	478	468	380	476
					Septin12-202_5	424	410	390	392	406	402	442	414	398	356	404	340	398	432	392	440	480	378	410	404	346	396	440	438	422	382	380	414	406	394	406	362	440	368	370	354	436	418	392	402	418	434	368	450
					Hspa4l-207_45	372	452	410	398	408	398	428	392	418	366	376	372	396	408	390	444	492	380	340	468	394	432	402	474	368	396	348	380	432	408	372	400	398	426	380	408	426	410	384	422	426	398	394	402
					Rab3c-201_41	446	416	420	424	412	402	412	406	388	396	430	390	404	394	416	404	462	400	416	444	412	422	322	482	420	424	346	404	412	398	388	436	394	412	432	388	422	388	426	400	452	436	382	430
					Vmn1r178-205_5	394	472	450	416	378	418	438	450	406	444	446	436	408	380	440	418	448	342	408	490	442	394	432	494	362	370	372	376	412	436	392	488	418	440	442	446	404	400	450	434	444	432	398	464
					Atxn1l-202_45	342	482	420	452	428	446	422	418	410	426	458	418	384	366	418	392	430	436	370	460	442	374	420	480	390	408	410	388	380	434	378	420	414	368	412	402	332	338	430	410	400	402	426	408
					Phldb1-207_29	440	430	368	404	404	436	426	354	454	410	448	410	382	472	430	400	482	420	396	468	410	468	412	428	434	428	432	420	402	392	434	392	466	434	408	374	434	428	416	448	408	458	436	430
					Plekha7-201_25	406	468	406	496	486	466	356	368	452	480	462	458	490	476	440	352	432	468	394	452	440	444	408	390	456	496	500	444	448	456	460	418	458	498	442	380	436	426	428	440	428	402	490	432
					Gm906-201_9	408	452	456	452	414	436	408	448	328	408	388	430	394	426	458	418	502	410	408	416	402	428	414	438	394	418	420	420	380	374	418	406	372	458	384	410	446	418	416	406	456	440	382	460
					Cdc42ep4-202_5	402	474	370	438	424	416	406	418	414	438	446	352	378	442	444	428	484	436	386	386	404	402	420	420	400	442	446	418	406	408	438	386	442	394	396	366	420	422	430	428	420	410	408	412
					ENSMUSG00000074361.12_21	424	468	434	442	402	366	362	402	402	396	414	386	390	418	388	434	520	384	374	400	416	394	444	412	424	418	406	418	402	386	380	386	406	424	360	352	436	442	356	378	422	420	396	432
					Rapgef2-201_61	426	480	438	404	420	416	426	424	432	414	432	448	372	392	440	444	448	346	384	454	344	412	440	452	374	384	430	412	424	396	392	412	388	378	402	402	450	464	414	422	470	422	420	458
					ENSMUSG00000051262.10_5	454	400	432	458	480	494	470	452	428	404	470	444	462	456	460	392	358	466	426	486	472	444	416	486	418	422	484	446	418	464	406	446	448	446	450	450	444	466	460	484	482	410	448	422
					Cutal-201_21	380	468	356	382	402	384	432	368	390	392	426	428	360	368	398	354	458	384	386	446	428	392	424	440	380	370	330	376	382	414	398	394	396	394	380	372	378	370	422	430	378	420	380	432
					Vma21-201_25	362	470	412	404	402	362	418	416	348	436	420	418	380	402	446	360	496	378	388	464	354	308	436	470	372	362	386	348	418	384	406	398	410	418	380	386	370	390	418	408	392	436	404	434
					Prkca-201_49	450	432	420	442	436	414	426	472	446	360	456	410	444	388	436	412	480	420	430	354	416	380	426	466	412	392	394	398	390	410	402	396	464	368	460	394	408	402	428	436	438	388	444	424
					Abhd11-206_9	486	464	476	492	478	434	404	472	430	466	490	430	480	452	442	456	398	482	466	380	466	424	422	452	442	410	470	456	494	436	446	464	482	410	464	390	476	442	408	450	428	452	470	380
					Qsox2-202_9	444	498	426	418	448	398	430	424	382	420	348	378	414	446	454	438	516	430	414	482	412	462	432	376	360	418	426	442	436	424	470	410	420	452	410	420	454	394	460	396	402	470	382	414
					Vmn2r43-201_25	418	448	402	414	418	400	418	420	394	384	458	400	342	400	450	386	490	400	362	458	388	400	420	498	424	430	432	384	370	410	392	458	376	378	346	400	420	410	406	398	438	374	442	442
					Synpo-209_49	470	446	384	426	376	422	488	458	424	456	462	430	388	394	394	472	426	372	450	460	462	444	426	488	386	348	376	396	438	466	418	396	428	416	446	406	450	448	430	466	450	440	382	448
					Ndnf-201_69	430	414	366	448	406	462	376	404	446	436	468	430	458	444	412	386	418	430	418	430	430	422	400	376	444	430	448	438	426	410	434	404	462	450	444	382	474	444	386	434	416	414	462	340
					Gxylt1-201_61	422	352	440	388	392	388	430	430	446	336	444	392	432	394	378	394	482	392	406	442	366	388	396	458	410	414	394	414	312	406	320	392	386	352	396	382	408	430	394	420	430	390	390	404
					Wdfy3-207_81	410	414	380	354	418	404	428	388	436	378	396	408	434	468	414	394	486	426	366	454	406	426	434	438	426	408	460	406	326	440	420	404	438	406	392	434	382	418	458	452	374	388	428	404
					Dach1-202_49	434	456	352	384	448	452	456	380	432	432	398	448	446	478	444	412	418	440	374	514	406	462	444	462	390	404	430	460	396	464	464	416	464	422	420	438	402	416	472	486	416	452	440	410
					Ebf1-201_25	394	478	418	394	354	448	434	470	416	448	436	466	392	364	410	394	468	364	430	484	438	416	410	474	342	356	380	360	358	456	400	434	390	424	452	426	416	362	450	434	430	436	374	440
					ENSMUSG00000039697.17_21	352	436	380	416	420	398	422	368	376	416	382	400	448	434	454	388	480	350	396	464	378	380	436	422	364	360	400	388	396	384	414	432	416	438	420	428	358	412	470	416	368	412	398	414
					Strada-203_33	454	410	384	426	454	444	422	414	422	444	440	446	474	456	456	458	496	458	436	490	418	444	466	414	440	394	392	428	458	444	468	452	426	418	410	440	418	494	476	428	432	480	386	394
					Usp18-201_5	454	414	376	404	500	490	442	418	450	402	472	422	462	480	506	450	416	454	432	550	428	466	448	454	440	428	446	478	418	516	476	462	434	444	462	512	430	486	510	482	440	430	416	448
					Epb41-215_37	404	432	404	428	388	398	438	420	426	380	448	418	398	330	412	432	408	388	418	472	422	414	426	490	384	392	340	376	398	434	366	432	390	350	396	366	424	408	384	418	446	386	412	434
					Ocln-203_5	392	334	388	422	426	424	490	402	466	384	440	432	458	442	424	426	448	432	386	458	408	394	438	502	414	416	454	430	360	438	388	426	440	404	408	468	386	460	452	468	442	368	456	422
					Cnot1-203_5	430	404	376	380	462	408	458	354	418	398	460	418	442	482	406	374	454	414	384	432	418	416	438	406	422	404	448	438	442	406	436	368	448	386	320	370	374	424	434	408	434	418	402	386
					Cacna1i-202_21	410	480	428	406	394	436	396	458	382	450	438	462	364	378	424	428	454	374	428	480	418	370	424	500	372	388	396	354	458	446	426	466	350	396	436	442	408	388	434	406	472	446	378	474
					Il10-201_9	416	400	346	388	412	364	424	332	398	348	432	402	388	420	400	416	444	374	370	426	394	388	420	410	412	396	384	420	420	396	364	366	404	400	368	386	400	450	428	418	410	366	368	448
[truncated: 8,001 more rows]
[truncated: 8 more columns]
