# Supplementary material for: Alternative splicing of CARM1 regulated by LincGET-guided paraspeckles biases the first cell fate in mammalian early embryos
Source: Nat Struct Mol Biol. 2024 Apr 24;31(9):1341–54. doi: 10.1038/s41594-024-01292-9 (PMC11402786; doi:10.1038/s41594-024-01292-9)
Supplement: Supplementary file 6 — Sheet ‘S Fig. 3a’: Statistical Source data for line scans and Rp values in Supplementary Fig. 3a. Sheet ‘S Fig. 3b’: Statistical Source data for Rp values in Supplementary Fig. 3b. Sheet ‘S Fig. 3c’: Statistical Source data for line scans and Rp values in Supplementary Fig. 3c. Sheet ‘S Fig. 3e’: Statistical Source data for line scans and Rp values in Supplementary Fig. 3e. Sheet ‘S Fig. 3f’: Statistical Source data for Rp values in Supplementary Fig. 3f. [file 41594_2024_1292_MOESM6_ESM.xlsx]

## Sheet: S Fig. 3a
L2C_line_scan								Rp		E4C_line_scan								Rp
x-axis	intensity		x-axis	y-axis			mean	0.2575		x-axis	intensity		x-axis	y-axis			mean	0.23875
	red	green		red	green		SEM	0.113245			red	green		red	green		SEM	0.131288
0	0	3	0	0	0.0117647		#1	0.23		0	0	1	0	0	0.00392157		#1	0.24
0.04	0	3.314	0.04	0	0.0129961			0.22		0.03	1.011	1.786	0.03	0.00396471	0.00700392			0.42
0.08	0	1.652	0.08	0	0.00647843		#2	0.39		0.07	0.573	2.162	0.07	0.00224706	0.00847843			0.18
0.12	0	2.627	0.12	0	0.010302			0.39		0.1	0.691	1.63	0.1	0.0027098	0.00639216			0.28
0.16	0	1.264	0.16	0	0.00495686		#3	0.39		0.13	0.713	1.883	0.13	0.00279608	0.00738431		#2	0.48
0.21	0	1.746	0.21	0	0.00684706			0.21		0.16	3.652	2.513	0.16	0.0143216	0.0098549			0.17
0.25	0	2.689	0.25	0	0.0105451		#4	0.21		0.2	2.029	2.017	0.2	0.00795686	0.0079098			0.12
0.29	0	2.964	0.29	0	0.0116235			0.41		0.23	0.534	1.548	0.23	0.00209412	0.00607059			0.39
0.33	0	3.266	0.33	0	0.0128078		#5	0.24		0.26	0.928	1.807	0.26	0.00363922	0.00708627		#3	0.31
0.37	0	1.985	0.37	0	0.00778431			0.3		0.29	0.011	0.489	0.29	4.31373e-05	0.00191765			0.07
0.41	0	1.968	0.41	0	0.00771765		#6	0.32		0.33	1.093	0.798	0.33	0.00428627	0.00312941			0.03
0.45	0	1.895	0.45	0	0.00743137			0.17		0.36	1.005	3.928	0.36	0.00394118	0.0154039			0.17
0.49	0	1.117	0.49	0	0.00438039		#7	0.32		0.39	2.263	2.359	0.39	0.00887451	0.00925098		#4	0.26
0.53	0	2.366	0.53	0	0.00927843			0.21		0.42	6.95	2.1	0.42	0.0272549	0.00823529			0.14
0.58	0	1.967	0.58	0	0.00771373		#8	0.03		0.46	0.284	1.953	0.46	0.00111373	0.00765882			0.11
0.62	0	2.215	0.62	0	0.00868627			0.31		0.49	2.21	3.173	0.49	0.00866667	0.0124431			0.27
0.66	0	1.518	0.66	0	0.00595294		#9	0.22		0.52	8.1	4.199	0.52	0.0317647	0.0164667		#5	0.32
0.7	0	2.748	0.7	0	0.0107765			0.32		0.55	0	1.682	0.55	0	0.00659608			0.33
0.74	0	3.08	0.74	0	0.0120784		#10	0.34		0.59	0.911	2.119	0.59	0.00357255	0.0083098			0.21
0.78	0	3.331	0.78	0	0.0130627			0.41		0.62	7.646	3.515	0.62	0.0299843	0.0137843			0.05
0.82	0	4.972	0.82	0	0.019498		#11	0.23		0.65	8.016	3.202	0.65	0.0314353	0.0125569		#6	0.42
0.86	0	6.655	0.86	0	0.026098			0.04		0.68	1.183	4.959	0.68	0.00463922	0.0194471			0.21
0.9	0	4.494	0.9	0	0.0176235		#12	0.19		0.72	3.133	4.608	0.72	0.0122863	0.0180706			0.27
0.95	0	2.903	0.95	0	0.0113843			0.1		0.75	7.809	4.289	0.75	0.0306235	0.0168196			0.16
0.99	0	3.662	0.99	0	0.0143608		#13	0.26		0.78	0.95	1.874	0.78	0.00372549	0.00734902		#7	0.18
1.03	0	4.48	1.03	0	0.0175686			0.27		0.81	2.091	1.901	0.81	0.0082	0.0074549			0.41
1.07	0	4.392	1.07	0	0.0172235		#14	0.33		0.85	1.869	3.274	0.85	0.00732941	0.0128392			0.14
1.11	0	6.471	1.11	0	0.0253765			0.31		0.88	1.77	4.677	0.88	0.00694118	0.0183412			0.3
1.15	0	6.172	1.15	0	0.0242039		#15	0.18		0.91	1.115	7.2	0.91	0.00437255	0.0282353		#8	0.44
1.19	0	6.319	1.19	0	0.0247804			0.3		0.94	0	3.513	0.94	0	0.0137765			0.05
1.23	0	8.601	1.23	0	0.0337294		#16	0.21		0.98	0.17	2.131	0.98	0.000666667	0.00835686			0.35
1.27	0	8.365	1.27	0	0.0328039			0.2		1.01	1.148	2.266	1.01	0.00450196	0.00888627			0.29
1.32	0	6.442	1.32	0	0.0252627		#17	0.12		1.04	0.002	1.467	1.04	7.84314e-06	0.00575294		#9	0.08
1.36	0	11.301	1.36	0	0.0443176			0.38		1.07	7.114	4.223	1.07	0.027898	0.0165608			0.21
1.4	0	13.816	1.4	0	0.0541804		#18	0.53		1.11	10.759	5.428	1.11	0.0421922	0.0212863			0.26
1.44	0	11.668	1.44	0	0.0457569			0.34		1.14	0	2.89	1.14	0	0.0113333			0.06
1.48	0	12.364	1.48	0	0.0484863		#19	0.08		1.17	0	0.356	1.17	0	0.00139608		#10	0.11
1.52	0	15.093	1.52	0	0.0591882			0.19		1.2	5.486	3.473	1.2	0.0215137	0.0136196			0.17
1.56	0	17.61	1.56	0	0.0690588		#20	0.36		1.24	6.698	3.553	1.24	0.0262667	0.0139333			0.44
1.6	0	26.994	1.6	0	0.105859			0.04		1.27	5.404	3.756	1.27	0.0211922	0.0147294			0.28
1.64	0	24.22	1.64	0	0.0949804					1.3	9.556	3.077	1.3	0.0374745	0.0120667		#11	0.53
1.69	0	32.487	1.69	0	0.1274					1.33	1.893	2.23	1.33	0.00742353	0.0087451			0.45
1.73	0	47.715	1.73	0	0.187118					1.37	10.226	1.377	1.37	0.040102	0.0054			0.14
1.77	0	49.401	1.77	0	0.193729					1.4	1.434	3.026	1.4	0.00562353	0.0118667			0.08
1.81	3.234	65.126	1.81	0.0126824	0.255396					1.43	0.189	3.454	1.43	0.000741176	0.0135451		#12	0.33
1.85	3.575	78.032	1.85	0.0140196	0.306008					1.47	0	4.098	1.47	0	0.0160706			0.02
1.89	2.827	89.548	1.89	0.0110863	0.351169					1.5	0.204	3.544	1.5	0.0008	0.013898			0.39
1.93	7.968	86.538	1.93	0.0312471	0.339365					1.53	1.354	3.766	1.53	0.0053098	0.0147686			0.35
1.97	1.886	91.918	1.97	0.00739608	0.360463					1.56	0.733	5.297	1.56	0.00287451	0.0207725		#13	0.12
2.01	5.609	202.813	2.01	0.0219961	0.795345					1.6	0.339	1.547	1.6	0.00132941	0.00606667			0.32
2.06	14.149	203.603	2.06	0.0554863	0.798443					1.63	3.517	2.847	1.63	0.0137922	0.0111647			0.24
2.1	9.013	81.202	2.1	0.0353451	0.318439					1.66	1.756	3.191	1.66	0.00688627	0.0125137			0.27
2.14	11.585	73.798	2.14	0.0454314	0.289404					1.69	4.866	6.988	1.69	0.0190824	0.0274039		#14	0.13
2.18	12.68	63.403	2.18	0.0497255	0.248639					1.73	7.616	6.603	1.73	0.0298667	0.0258941			0.22
2.22	13.128	53.963	2.22	0.0514824	0.21162					1.76	0.051	7.177	1.76	0.0002	0.0281451			0.03
2.26	10.618	40.296	2.26	0.0416392	0.158024					1.79	0	3.848	1.79	0	0.0150902			0.19
2.3	14.266	36.558	2.3	0.0559451	0.143365					1.82	0.852	4.984	1.82	0.00334118	0.0195451		#15	0.27
2.34	19.137	29.396	2.34	0.0750471	0.115278					1.86	2.499	6.284	1.86	0.0098	0.0246431			0.56
2.38	13.88	25.013	2.38	0.0544314	0.0980902					1.89	4.373	8.891	1.89	0.017149	0.0348667			0.28
2.43	12.256	21.56	2.43	0.0480627	0.084549					1.92	4.67	9.302	1.92	0.0183137	0.0364784			0.13
2.47	10.832	22.856	2.47	0.0424784	0.0896314					1.95	9.489	6.503	1.95	0.0372118	0.025502		#16	0.32
2.51	17.439	19.848	2.51	0.0683882	0.0778353					1.99	6.204	7.188	1.99	0.0243294	0.0281882			0.1
2.55	12.738	25.026	2.55	0.0499529	0.0981412					2.02	1.781	5.712	2.02	0.00698431	0.0224			0.05
2.59	13.272	19.777	2.59	0.0520471	0.0775569					2.05	0.619	5.724	2.05	0.00242745	0.0224471			0.18
2.63	13.683	19.475	2.63	0.0536588	0.0763725					2.08	7.077	8.304	2.08	0.0277529	0.0325647		#17	0.2
2.67	11.267	19.087	2.67	0.0441843	0.074851					2.12	12.852	9.695	2.12	0.0504	0.0380196			0.31
2.71	7.963	19.126	2.71	0.0312275	0.0750039					2.15	23.909	5.591	2.15	0.0937608	0.0219255			0.38
2.75	14.141	22.27	2.75	0.0554549	0.0873333					2.18	6.689	8.296	2.18	0.0262314	0.0325333			0.08
2.8	11.905	20.144	2.8	0.0466863	0.0789961					2.21	0	6.656	2.21	0	0.026102		#18	0.33
2.84	10.672	17.298	2.84	0.041851	0.0678353					2.25	5.161	9.571	2.25	0.0202392	0.0375333			0.4
2.88	18.326	20.222	2.88	0.0718667	0.079302					2.28	3.931	8.308	2.28	0.0154157	0.0325804			0.3
2.92	13.949	21.187	2.92	0.054702	0.0830863					2.31	3.007	8.722	2.31	0.0117922	0.0342039			0.11
2.96	13.313	20.933	2.96	0.0522078	0.0820902					2.34	8.561	8.593	2.34	0.0335725	0.033698
3	14.281	24.16	3	0.0560039	0.0947451					2.38	20.537	11.634	2.38	0.0805373	0.0456235
3.04	19.956	27.047	3.04	0.0782588	0.106067					2.41	10.49	7.326	2.41	0.0411373	0.0287294
3.08	28.436	21.943	3.08	0.111514	0.086051					2.44	12.618	8.718	2.44	0.0494824	0.0341882
3.13	23.091	25.97	3.13	0.0905529	0.101843					2.47	6.978	13.329	2.47	0.0273647	0.0522706
3.17	25.19	20.997	3.17	0.0987843	0.0823412					2.51	10.744	14.317	2.51	0.0421333	0.0561451
3.21	18.684	26.431	3.21	0.0732706	0.103651					2.54	10.669	12.513	2.54	0.0418392	0.0490706
3.25	15.285	24.64	3.25	0.0599412	0.0966275					2.57	11.814	9.093	2.57	0.0463294	0.0356588
3.29	27.992	30.278	3.29	0.109773	0.118737					2.6	17.27	15.263	2.6	0.0677255	0.0598549
3.33	24.445	29.061	3.33	0.0958627	0.113965					2.64	26.276	11.663	2.64	0.103043	0.0457373
3.37	19.291	30.662	3.37	0.075651	0.120243					2.67	17.763	19.419	2.67	0.0696588	0.0761529
3.41	22.496	33.849	3.41	0.0882196	0.132741					2.7	8.001	15.486	2.7	0.0313765	0.0607294
3.45	24.15	34.905	3.45	0.0947059	0.136882					2.73	15.524	12.201	2.73	0.0608784	0.0478471
3.5	29.72	34.212	3.5	0.116549	0.134165					2.77	12.92	12.568	2.77	0.0506667	0.0492863
3.54	29.83	32.949	3.54	0.11698	0.129212					2.8	14.349	13.865	2.8	0.0562706	0.0543725
3.58	25.815	30.832	3.58	0.101235	0.12091					2.83	15.04	16.29	2.83	0.0589804	0.0638824
3.62	34.3	37.746	3.62	0.13451	0.148024					2.86	17.07	15.591	2.86	0.0669412	0.0611412
3.66	35.419	26.637	3.66	0.138898	0.104459					2.9	16.424	15.896	2.9	0.0644078	0.0623373
3.7	32.537	26.392	3.7	0.127596	0.103498					2.93	15.422	15.919	2.93	0.0604784	0.0624275
3.74	32.314	28.94	3.74	0.126722	0.11349					2.96	20.697	14.778	2.96	0.0811647	0.0579529
3.78	36.247	28.364	3.78	0.142145	0.111231					2.99	30.367	15.593	2.99	0.119086	0.061149
3.82	31.414	25.707	3.82	0.123192	0.100812					3.03	21.644	11.439	3.03	0.0848784	0.0448588
3.87	38.99	26.636	3.87	0.152902	0.104455					3.06	13.754	20.49	3.06	0.0539373	0.0803529
3.91	42.615	26.571	3.91	0.167118	0.1042					3.09	26.573	13.895	3.09	0.104208	0.0544902
3.95	49.645	28.799	3.95	0.194686	0.112937					3.13	9.933	19.971	3.13	0.0389529	0.0783176
3.99	53.473	23.746	3.99	0.209698	0.0931216					3.16	25.93	16.744	3.16	0.101686	0.0656627
4.03	54.487	24.612	4.03	0.213675	0.0965176					3.19	31.412	15.622	3.19	0.123184	0.0612627
4.07	60.353	29.394	4.07	0.236678	0.115271					3.22	20.147	19.653	3.22	0.0790078	0.0770706
4.11	85.908	28.557	4.11	0.336894	0.111988					3.26	17.526	16.093	3.26	0.0687294	0.0631098
4.15	74.173	32.611	4.15	0.290875	0.127886					3.29	12.045	17.298	3.29	0.0472353	0.0678353
4.19	70.713	31.756	4.19	0.277306	0.124533					3.32	29.564	16.503	3.32	0.115937	0.0647176
4.24	69.011	31.248	4.24	0.270631	0.122541					3.35	21.482	20.434	3.35	0.0842431	0.0801333
4.28	73.418	30.973	4.28	0.287914	0.121463					3.39	25.73	15.974	3.39	0.100902	0.0626431
4.32	73.183	36.011	4.32	0.286992	0.14122					3.42	27.276	16.516	3.42	0.106965	0.0647686
4.36	73.877	29.816	4.36	0.289714	0.116925					3.45	29.718	22.933	3.45	0.116541	0.0899333
4.4	78.851	25.73	4.4	0.30922	0.100902					3.48	32.798	21.244	3.48	0.12862	0.0833098
4.44	74.982	27.179	4.44	0.294047	0.106584					3.52	30.799	15.86	3.52	0.12078	0.0621961
4.48	74.871	33.614	4.48	0.293612	0.13182					3.55	19.625	12.189	3.55	0.0769608	0.0478
4.52	79.993	28.49	4.52	0.313698	0.111725					3.58	22.631	13.551	3.58	0.088749	0.0531412
4.56	87.305	34.664	4.56	0.342373	0.135937					3.61	34.381	13.314	3.61	0.134827	0.0522118
4.61	89.161	29.878	4.61	0.349651	0.117169					3.65	29.481	19.894	3.65	0.115612	0.0780157
4.65	85.642	30.423	4.65	0.335851	0.119306					3.68	25.738	21.524	3.68	0.100933	0.0844078
4.69	81.8	28.374	4.69	0.320784	0.111271					3.71	12.671	21.951	3.71	0.0496902	0.0860824
4.73	84.476	23.175	4.73	0.331278	0.0908824					3.74	10.012	23.09	3.74	0.0392627	0.090549
4.77	89.048	35.396	4.77	0.349208	0.138808					3.78	30.561	19.268	3.78	0.119847	0.0755608
4.81	201.698	27.41	4.81	0.790973	0.10749					3.81	28.296	15.845	3.81	0.110965	0.0621373
4.85	193.988	26.4	4.85	0.760737	0.103529					3.84	26.961	23.413	3.84	0.105729	0.0918157
4.89	179.619	27.196	4.89	0.704388	0.106651					3.87	29.946	25.23	3.87	0.117435	0.0989412
4.93	189.695	25.981	4.93	0.743902	0.101886					3.91	24.154	22.454	3.91	0.0947216	0.0880549
4.98	202.218	30.22	4.98	0.793012	0.11851					3.94	36.618	25.721	3.94	0.1436	0.100867
5.02	216.934	28.11	5.02	0.850722	0.110235					3.97	31.27	22.236	3.97	0.122627	0.0872
5.06	207.859	26.942	5.06	0.815133	0.105655					4	32.942	25.246	4	0.129184	0.0990039
5.1	197.167	28.682	5.1	0.773204	0.112478					4.04	40.94	28.431	4.04	0.160549	0.111494
5.14	196.525	31.901	5.14	0.770686	0.125102					4.07	39.367	29.212	4.07	0.15438	0.114557
5.18	218.286	30.219	5.18	0.856024	0.118506					4.1	41.006	24.861	4.1	0.160808	0.0974941
5.22	211.592	33.622	5.22	0.829773	0.131851					4.13	39.508	29.774	4.13	0.154933	0.116761
5.26	242.864	33.653	5.26	0.952408	0.131973					4.17	33.753	29.764	4.17	0.132365	0.116722
5.3	251.454	36.782	5.3	0.986094	0.144243					4.2	34.871	32.44	4.2	0.136749	0.127216
5.35	240.977	34.3	5.35	0.945008	0.13451					4.23	32.874	41.096	4.23	0.128918	0.161161
5.39	236.196	29.009	5.39	0.926259	0.113761					4.26	42.118	47.114	4.26	0.165169	0.184761
5.43	228.895	25.858	5.43	0.897627	0.101404					4.3	56.343	59.534	4.3	0.220953	0.233467
5.47	241.141	27.482	5.47	0.945651	0.107773					4.33	53.533	81.799	4.33	0.209933	0.32078
5.51	238.706	27.195	5.51	0.936102	0.106647					4.36	50.245	88.117	4.36	0.197039	0.345557
5.55	252.282	28.715	5.55	0.989341	0.112608					4.39	58.671	88.731	4.39	0.230082	0.347965
5.59	255	28.626	5.59	1	0.112259					4.43	40.987	217.259	4.43	0.160733	0.851996
5.63	255	28.81	5.63	1	0.11298					4.46	49.668	249.9	4.46	0.194776	0.98
5.67	255	25.736	5.67	1	0.100925					4.49	58.546	218.853	4.49	0.229592	0.858247
5.72	242.941	33.879	5.72	0.95271	0.132859					4.52	52.192	233.258	4.52	0.204675	0.914737
5.76	253.4	33.993	5.76	0.993725	0.133306					4.56	63.34	236.687	4.56	0.248392	0.928184
5.8	255	27.059	5.8	1	0.106114					4.59	59.366	229.83	4.59	0.232808	0.901294
5.84	255	28.397	5.84	1	0.111361					4.62	55.188	254.187	4.62	0.216424	0.996812
5.88	255	24.925	5.88	1	0.0977451					4.66	70.561	207.13	4.66	0.27671	0.812275
5.92	255	28.31	5.92	1	0.11102					4.69	58.912	236.702	4.69	0.231027	0.928243
5.96	255	34.086	5.96	1	0.133671					4.72	48.231	230.162	4.72	0.189141	0.902596
6	255	36.015	6	1	0.141235					4.75	51.18	247.844	4.75	0.200706	0.971937
6.04	255	30.609	6.04	1	0.120035					4.79	26.528	210.743	4.79	0.104031	0.826443
6.09	255	34.133	6.09	1	0.133855					4.82	25.719	238.383	4.82	0.100859	0.934835
6.13	255	31.336	6.13	1	0.122886					4.85	29.084	246.238	4.85	0.114055	0.965639
6.17	254.416	30.34	6.17	0.99771	0.11898					4.88	37.551	209.74	4.88	0.147259	0.82251
6.21	253.442	28.664	6.21	0.99389	0.112408					4.92	37.692	249.581	4.92	0.147812	0.978749
6.25	248.5	29.4	6.25	0.97451	0.115294					4.95	42.307	220.727	4.95	0.16591	0.865596
6.29	250.624	30.805	6.29	0.982839	0.120804					4.98	36.898	249.185	4.98	0.144698	0.977196
6.33	255	30.694	6.33	1	0.120369					5.01	31.729	205.678	5.01	0.124427	0.80658
6.37	255	28.645	6.37	1	0.112333					5.05	35.634	88.627	5.05	0.139741	0.347557
6.41	251.837	26.864	6.41	0.987596	0.105349					5.08	20.106	77.107	5.08	0.0788471	0.30238
6.46	214.281	24.013	6.46	0.840318	0.0941686					5.11	26.484	65.959	5.11	0.103859	0.258663
6.5	218.031	31.265	6.5	0.855024	0.122608					5.14	30.247	60.521	5.14	0.118616	0.237337
6.54	235.682	28.924	6.54	0.924243	0.113427					5.18	37.3	59.309	5.18	0.146275	0.232584
6.58	246.573	32.738	6.58	0.966953	0.128384					5.21	47.112	40.261	5.21	0.184753	0.157886
6.62	254.112	35.344	6.62	0.996518	0.138604					5.24	24.752	35.4	5.24	0.0970667	0.138824
6.66	241.995	33.258	6.66	0.949	0.130424					5.27	25.897	37.225	5.27	0.101557	0.14598
6.7	236.661	35.085	6.7	0.928082	0.137588					5.31	20.616	35.647	5.31	0.0808471	0.139792
6.74	222.375	30.541	6.74	0.872059	0.119769					5.34	24.763	31.767	5.34	0.0971098	0.124576
6.78	206.551	22.859	6.78	0.810004	0.0896431					5.37	44.595	24.214	5.37	0.174882	0.0949569
6.83	90.616	26.039	6.83	0.355357	0.102114					5.4	34.064	26.762	5.4	0.133584	0.104949
6.87	92.31	28.632	6.87	0.362	0.112282					5.44	43.376	31.028	5.44	0.170102	0.121678
6.91	64.755	30.605	6.91	0.253941	0.12002					5.47	26.877	30.107	5.47	0.1054	0.118067
6.95	77.703	31.336	6.95	0.304718	0.122886					5.5	24.683	31.694	5.5	0.0967961	0.12429
6.99	73.262	30.134	6.99	0.287302	0.118173					5.53	23.959	30.101	5.53	0.0939569	0.118043
7.03	72.589	34.22	7.03	0.284663	0.134196					5.57	35.075	33.516	5.57	0.137549	0.131435
7.07	64.397	32.343	7.07	0.252537	0.126835					5.6	28.631	32.387	5.6	0.112278	0.127008
7.11	59.772	31.128	7.11	0.2344	0.122071					5.63	40.121	41.065	5.63	0.157337	0.161039
7.15	60.201	29.9	7.15	0.236082	0.117255					5.66	26.684	32.172	5.66	0.104643	0.126165
7.2	65.152	25.79	7.2	0.255498	0.101137					5.7	21.953	37.826	5.7	0.0860902	0.148337
7.24	55.821	33.019	7.24	0.218906	0.129486					5.73	32.289	34.864	5.73	0.126624	0.136722
7.28	57.382	31.297	7.28	0.225027	0.122733					5.76	25.466	40.496	5.76	0.0998667	0.158808
7.32	55.04	30.836	7.32	0.215843	0.120925					5.79	33.086	45.613	5.79	0.129749	0.178875
7.36	57.914	31.088	7.36	0.227114	0.121914					5.83	29.2	48.36	5.83	0.11451	0.189647
7.4	43.153	32.415	7.4	0.169227	0.127118					5.86	30.608	67.445	5.86	0.120031	0.26449
7.44	44.731	31.079	7.44	0.175416	0.121878					5.89	35.546	64.594	5.89	0.139396	0.25331
7.48	48.457	34.826	7.48	0.190027	0.136573					5.92	39.61	67.76	5.92	0.155333	0.265725
7.52	46.939	31.694	7.52	0.184075	0.12429					5.96	32.371	73.292	5.96	0.126945	0.28742
7.57	37.665	32.385	7.57	0.147706	0.127					5.99	27.003	83.127	5.99	0.105894	0.325988
7.61	41.429	35.172	7.61	0.162467	0.137929					6.02	26.997	84.754	6.02	0.105871	0.332369
7.65	54.027	35.342	7.65	0.211871	0.138596					6.05	31.681	85.066	6.05	0.124239	0.333592
7.69	47.501	27.727	7.69	0.186278	0.108733					6.09	38.745	89.25	6.09	0.151941	0.35
7.73	44.655	33.431	7.73	0.175118	0.131102					6.12	30.051	80.605	6.12	0.117847	0.316098
7.77	42.305	33.033	7.77	0.165902	0.129541					6.15	30.351	77.109	6.15	0.119024	0.302388
7.81	48.25	26.23	7.81	0.189216	0.102863					6.19	30.957	83.369	6.19	0.1214	0.326937
7.85	47.819	27.572	7.85	0.187525	0.108125					6.22	33.387	80.538	6.22	0.130929	0.315835
7.89	45.286	30.248	7.89	0.177592	0.11862					6.25	40.107	87.571	6.25	0.157282	0.343416
7.94	48.325	31.959	7.94	0.18951	0.125329					6.28	25.767	74.208	6.28	0.101047	0.291012
7.98	41.704	34.439	7.98	0.163545	0.135055					6.32	41.863	71.175	6.32	0.164169	0.279118
8.02	38.448	29.445	8.02	0.150776	0.115471					6.35	35.162	56.944	6.35	0.13789	0.22331
8.06	32.55	29.513	8.06	0.127647	0.115737					6.38	28.977	48.301	6.38	0.113635	0.189416
8.1	29.765	27.946	8.1	0.116725	0.109592					6.41	31.022	48.818	6.41	0.121655	0.191443
8.14	35.678	33.024	8.14	0.139914	0.129506					6.45	27.416	47.345	6.45	0.107514	0.185667
8.18	39.913	29.195	8.18	0.156522	0.11449					6.48	44.34	44.896	6.48	0.173882	0.176063
8.22	39.288	32.064	8.22	0.154071	0.125741					6.51	39.806	44.886	6.51	0.156102	0.176024
8.26	35.729	32.602	8.26	0.140114	0.127851					6.54	29.765	46.75	6.54	0.116725	0.183333
8.31	37.515	32.671	8.31	0.147118	0.128122					6.58	36.811	45.962	6.58	0.144357	0.180243
8.35	27.407	35.121	8.35	0.107478	0.137729					6.61	32.032	42.162	6.61	0.125616	0.165341
8.39	30.135	39.942	8.39	0.118176	0.156635					6.64	33.928	38.095	6.64	0.133051	0.149392
8.43	37.353	36.678	8.43	0.146482	0.143835					6.67	11.657	36.591	6.67	0.0457137	0.143494
8.47	38.62	37.426	8.47	0.151451	0.146769					6.71	29.449	36.703	6.71	0.115486	0.143933
8.51	34.416	40.726	8.51	0.134965	0.15971					6.74	32.365	44.465	6.74	0.126922	0.174373
8.55	37.189	40.118	8.55	0.145839	0.157325					6.77	45.016	39.429	6.77	0.176533	0.154624
8.59	30.778	32.83	8.59	0.120698	0.128745					6.8	46.548	41.975	6.8	0.182541	0.164608
8.63	37.969	29.75	8.63	0.148898	0.116667					6.84	35.969	42.445	6.84	0.141055	0.166451
8.68	40.675	26.388	8.68	0.15951	0.103482					6.87	33.363	40.543	6.87	0.130835	0.158992
8.72	38.863	25.606	8.72	0.152404	0.100416					6.9	27.563	41.136	6.9	0.10809	0.161318
8.76	37.159	26.286	8.76	0.145722	0.103082					6.93	37.625	44.943	6.93	0.147549	0.176247
8.8	36.385	26.371	8.8	0.142686	0.103416					6.97	29.877	37.455	6.97	0.117165	0.146882
8.84	40.081	28.113	8.84	0.15718	0.110247					7	31.752	37.068	7	0.124518	0.145365
8.88	32.379	33.202	8.88	0.126976	0.130204					7.03	34.854	34.35	7.03	0.136682	0.134706
8.92	40.593	31.422	8.92	0.159188	0.123224					7.06	35.414	35.834	7.06	0.138878	0.140525
8.96	44.419	29.205	8.96	0.174192	0.114529					7.1	26.6	41.357	7.1	0.104314	0.162184
9	40.819	29.933	9	0.160075	0.117384					7.13	17.348	35.576	7.13	0.0680314	0.139514
9.05	40.704	33.098	9.05	0.159624	0.129796					7.16	23.268	35.981	7.16	0.0912471	0.141102
9.09	39.418	29.766	9.09	0.15458	0.116729					7.19	28.966	37.613	7.19	0.113592	0.147502
9.13	40.922	32.97	9.13	0.160478	0.129294					7.23	33.128	38.06	7.23	0.129914	0.149255
9.17	36.622	32.808	9.17	0.143616	0.128659					7.26	43.962	28.471	7.26	0.1724	0.111651
9.21	38.052	27.627	9.21	0.149224	0.108341					7.29	54.69	22.279	7.29	0.214471	0.0873686
9.25	33.498	26.125	9.25	0.131365	0.102451					7.32	37.613	34.736	7.32	0.147502	0.13622
9.29	38.42	27.258	9.29	0.150667	0.106894					7.36	27.331	27.094	7.36	0.10718	0.106251
9.33	33.778	33.303	9.33	0.132463	0.1306					7.39	30.114	41.476	7.39	0.118094	0.162651
9.38	33.381	29.951	9.38	0.130906	0.117455					7.42	31.361	40.047	7.42	0.122984	0.157047
9.42	39.999	28.401	9.42	0.156859	0.111376					7.45	37.433	35.199	7.45	0.146796	0.138035
9.46	41.126	28.709	9.46	0.161278	0.112584					7.49	35.117	35.093	7.49	0.137714	0.13762
9.5	38.151	30.04	9.5	0.149612	0.117804					7.52	35.787	35.558	7.52	0.140341	0.139443
9.54	40.36	27.22	9.54	0.158275	0.106745					7.55	31.966	28.129	7.55	0.125357	0.11031
9.58	31.851	25.031	9.58	0.124906	0.0981608					7.58	41.429	43.227	7.58	0.162467	0.169518
9.62	25.783	22.961	9.62	0.10111	0.0900431					7.62	27.288	43.827	7.62	0.107012	0.171871
9.66	31.338	22.135	9.66	0.122894	0.0868039					7.65	30.878	46.112	7.65	0.12109	0.180831
9.7	32.911	25.169	9.7	0.129063	0.098702					7.68	38.228	44.828	7.68	0.149914	0.175796
9.75	28.78	29.407	9.75	0.112863	0.115322					7.72	31.87	45.119	7.72	0.12498	0.176937
9.79	34.646	36.104	9.79	0.135867	0.141584					7.75	36.124	33.218	7.75	0.141663	0.130267
9.83	30.144	34.251	9.83	0.118212	0.134318					7.78	24.407	37.364	7.78	0.0957137	0.146525
9.87	30.406	32.358	9.87	0.119239	0.126894					7.81	35.086	39.881	7.81	0.137592	0.156396
9.91	31.32	30.381	9.91	0.122824	0.119141					7.85	22.954	33.648	7.85	0.0900157	0.131953
9.95	38.357	31.071	9.95	0.15042	0.121847					7.88	31.087	40.267	7.88	0.12191	0.15791
9.99	32.425	28.402	9.99	0.127157	0.11138					7.91	39.806	46.194	7.91	0.156102	0.181153
10.03	38.261	30.425	10.03	0.150043	0.119314					7.94	40.196	34.885	7.94	0.157631	0.136804
10.07	39.212	26.475	10.07	0.153773	0.103824					7.98	31.736	24.367	7.98	0.124455	0.0955569
10.12	36.275	28.038	10.12	0.142255	0.109953					8.01	38.113	32.783	8.01	0.149463	0.128561
10.16	48.204	40.846	10.16	0.189035	0.16018					8.04	34.103	30.014	8.04	0.133737	0.117702
10.2	44.876	35.947	10.2	0.175984	0.140969					8.07	31.739	33.679	8.07	0.124467	0.132075
10.24	39.94	29.181	10.24	0.156627	0.114435					8.11	33.983	33.219	8.11	0.133267	0.130271
10.28	43.046	30.36	10.28	0.168808	0.119059					8.14	25.06	29.421	8.14	0.0982745	0.115376
10.32	49.125	34.634	10.32	0.192647	0.13582					8.17	28.572	32.214	8.17	0.112047	0.126329
10.36	46.217	31.571	10.36	0.181243	0.123808					8.2	22.401	36.382	8.2	0.0878471	0.142675
10.4	47.355	31.753	10.4	0.185706	0.124522					8.24	32.993	35.379	8.24	0.129384	0.138741
10.44	49.784	33.742	10.44	0.195231	0.132322					8.27	30.938	38.465	8.27	0.121325	0.150843
10.49	38.646	39.583	10.49	0.151553	0.155227					8.3	31.107	36.45	8.3	0.121988	0.142941
10.53	42.942	37.76	10.53	0.1684	0.148078					8.33	41.642	42.652	8.33	0.163302	0.167263
10.57	48.092	36.152	10.57	0.188596	0.141773					8.37	36.127	31.515	8.37	0.141675	0.123588
10.61	42.123	42.656	10.61	0.165188	0.167278					8.4	43.62	30.747	8.4	0.171059	0.120576
10.65	40.955	42.393	10.65	0.160608	0.166247					8.43	30.752	33.767	8.43	0.120596	0.13242
10.69	53.044	40.164	10.69	0.208016	0.157506					8.46	45.109	26.539	8.46	0.176898	0.104075
10.73	57.545	39.709	10.73	0.225667	0.155722					8.5	39.706	34.958	8.5	0.15571	0.13709
10.77	57.772	34.678	10.77	0.226557	0.135992					8.53	44.295	34.205	8.53	0.173706	0.134137
10.81	56.037	30.316	10.81	0.219753	0.118886					8.56	52.703	29.171	8.56	0.206678	0.114396
10.86	45.431	25.69	10.86	0.178161	0.100745					8.59	53.264	33.844	8.59	0.208878	0.132722
10.9	57.876	34.071	10.9	0.226965	0.133612					8.63	60.115	40.91	8.63	0.235745	0.160431
10.94	60.086	33.84	10.94	0.235631	0.132706					8.66	43.955	38.17	8.66	0.172373	0.149686
10.98	60.27	33.247	10.98	0.236353	0.13038					8.69	57.39	38.085	8.69	0.225059	0.149353
11.02	62.806	32.089	11.02	0.246298	0.125839					8.72	69.5832	44.8372	8.72	0.272875	0.175832
11.06	60.88	27.818	11.06	0.238745	0.10909					8.76	59.5992	56.1744	8.76	0.233722	0.220292
11.1	55.415	29.995	11.1	0.217314	0.117627					8.79	42.5969	51.4322	8.79	0.167046	0.201695
11.14	53.881	29.803	11.14	0.211298	0.116875					8.82	42.3202	56.9602	8.82	0.165961	0.223373
11.18	51.708	37.395	11.18	0.202776	0.146647					8.85	68.8998	75.9151	8.85	0.270195	0.297706
11.23	47.662	34.538	11.23	0.18691	0.135443					8.89	72.3346	87.286	8.89	0.283665	0.342298
11.27	51.147	31.866	11.27	0.200576	0.124965					8.92	75.7855	248.79	8.92	0.297198	0.975646
11.31	59.238	34.985	11.31	0.232306	0.137196					8.95	65.1022	216.223	8.95	0.255303	0.847933
11.35	56.031	32.071	11.35	0.219729	0.125769					8.98	79.5385	227.409	8.98	0.311916	0.891799
11.39	60.356	30.85	11.39	0.23669	0.12098					9.02	87.7907	252.908	9.02	0.344277	0.991797
11.43	66.812	29.353	11.43	0.262008	0.11511					9.05	80.6556	218.409	9.05	0.316296	0.856506
11.47	69.232	29.845	11.47	0.271498	0.117039					9.08	87.6193	235.754	9.08	0.343605	0.924525
11.51	67.401	26.672	11.51	0.264318	0.104596					9.11	87.5382	208.407	9.11	0.343287	0.817281
11.55	69.241	27.279	11.55	0.271533	0.106976					9.15	88.8628	226.048	9.15	0.348481	0.886464
11.6	70.646	33.608	11.6	0.277043	0.131796					9.18	88.1176	228.256	9.18	0.345559	0.895121
11.64	69.505	33.338	11.64	0.272569	0.130737					9.21	89.25	253.79	9.21	0.35	0.995254
11.68	78.39	28.534	11.68	0.307412	0.111898					9.24	87.8133	225.487	9.24	0.344366	0.884262
11.72	88.46	28.217	11.72	0.346902	0.110655					9.28	81.2912	227.689	9.28	0.318789	0.892899
11.76	89.936	32.665	11.76	0.35269	0.128098					9.31	89.0743	212.674	9.31	0.349311	0.834015
11.8	90.528	37.329	11.8	0.355012	0.146388					9.34	120.983	220.22	9.34	0.474445	0.863606
11.84	89.933	36.7	11.84	0.352678	0.143922					9.38	131.429	219.407	9.38	0.515408	0.860419
11.88	90.023	29.186	11.88	0.353031	0.114455					9.41	131.307	216.968	9.41	0.51493	0.850855
11.92	204.845	26.901	11.92	0.803314	0.105494					9.44	133.294	89.1347	9.44	0.522722	0.349548
11.97	210.809	28.369	11.97	0.826702	0.111251					9.47	132.176	86.1861	9.47	0.518339	0.337985
12.01	207.486	25.976	12.01	0.813671	0.101867					9.51	133.875	69.3496	9.51	0.525	0.271959
12.05	206.603	27.124	12.05	0.810208	0.106369					9.54	131.72	50.7005	9.54	0.516549	0.198826
12.09	212.715	31.39	12.09	0.834176	0.123098					9.57	121.937	39.3389	9.57	0.478183	0.15427
12.13	200.055	28.539	12.13	0.784529	0.111918					9.6	133.611	35.7308	9.6	0.523966	0.140121
12.17	221.752	31.113	12.17	0.869616	0.122012					9.64	223.69	31.1759	9.64	0.877217	0.122258
12.21	204.305	27.376	12.21	0.801196	0.107357					9.67	239.52	34.9691	9.67	0.939295	0.137134
12.25	226.084	29.32	12.25	0.886604	0.11498					9.7	249.534	37.7305	9.7	0.978566	0.147963
12.29	236.553	29.591	12.29	0.927659	0.116043					9.73	235.814	22.2123	9.73	0.92476	0.0871069
12.34	231.465	30.524	12.34	0.907706	0.119702					9.77	238.323	23.694	9.77	0.934599	0.0929177
12.38	247.731	28.325	12.38	0.971494	0.111078					9.8	245.673	27.8552	9.8	0.963424	0.109236
12.42	245.607	28.52	12.42	0.963165	0.111843					9.83	209.287	25.5333	9.83	0.820735	0.100131
12.46	230.771	29.155	12.46	0.904984	0.114333					9.86	215.532	27.9055	9.86	0.845223	0.109433
12.5	255	35.77	12.5	1	0.140275					9.9	242.647	28.7769	9.9	0.951557	0.112851
12.54	254.685	38.004	12.54	0.998765	0.149035					9.93	225.653	27.6412	9.93	0.884912	0.108397
12.58	255	31.704	12.58	1	0.124329					9.96	233.484	26.7768	9.96	0.915625	0.105007
12.62	248.886	34.908	12.62	0.976024	0.136894					9.99	222.307	34.6171	9.99	0.871792	0.135753
12.66	253.744	30.759	12.66	0.995075	0.120624					10.03	244.439	26.6115	10.03	0.958585	0.104359
12.71	252.269	24.511	12.71	0.98929	0.0961216					10.06	200.259	25.1848	10.06	0.785328	0.098764
12.75	253.478	28.095	12.75	0.994031	0.110176					10.09	131.283	20.9358	10.09	0.514835	0.0821012
12.79	255	31.618	12.79	1	0.123992					10.12	138.074	22.3184	10.12	0.541467	0.0875233
12.83	255	31.706	12.83	1	0.124337					10.16	214.576	20.4967	10.16	0.841475	0.0803794
12.87	255	42.625	12.87	1	0.167157					10.19	241.287	24.3478	10.19	0.946225	0.0954815
12.91	255	43.738	12.91	1	0.171522					10.22	131.072	29.0707	10.22	0.514009	0.114003
12.95	255	32.56	12.95	1	0.127686					10.25	110.081	26.7972	10.25	0.43169	0.105087
12.99	252.079	36.346	12.99	0.988545	0.142533					10.29	106.471	27.2489	10.29	0.417532	0.106858
13.03	251.908	36.474	13.03	0.987875	0.143035					10.32	90.4649	26.318	10.32	0.354764	0.103208
13.08	255	39.004	13.08	1	0.152957					10.35	99.5736	19.193	10.35	0.390485	0.0752666
13.12	255	38.484	13.12	1	0.150918					10.38	95.0815	22.9916	10.38	0.372869	0.0901632
13.16	255	38.865	13.16	1	0.152412					10.42	86.2522	16.1628	10.42	0.338244	0.0633836
13.2	255	38.725	13.2	1	0.151863					10.45	80.4651	22.4146	10.45	0.315549	0.0879004
13.24	255	34.938	13.24	1	0.137012					10.48	92.8618	20.1192	10.48	0.364164	0.0788986
13.28	255	39.981	13.28	1	0.156788					10.51	79.2765	22.4897	10.51	0.310888	0.0881951
13.32	255	36.687	13.32	1	0.143871					10.55	45.1114	20.7681	10.55	0.176907	0.0814435
13.36	255	46.174	13.36	1	0.181075					10.58	60.5435	14.7126	10.58	0.237425	0.0576963
13.4	255	38.359	13.4	1	0.150427					10.61	68.9889	24.2977	10.61	0.270545	0.0952851
13.45	255	46.041	13.45	1	0.180553					10.64	49.6108	26.5406	10.64	0.194552	0.104081
13.49	250.346	52.777	13.49	0.981749	0.206969					10.68	52.81	22.5429	10.68	0.207098	0.0884037
13.53	246.089	62.399	13.53	0.965055	0.244702					10.71	53.377	24.4289	10.71	0.209321	0.0957997
13.57	243.086	72.492	13.57	0.953278	0.284282					10.74	48.8652	23.939	10.74	0.191628	0.0938782
13.61	247.835	76.92	13.61	0.971902	0.301647					10.77	54.2954	20.8396	10.77	0.212923	0.081724
13.65	241.797	68.684	13.65	0.948224	0.269349					10.81	25.4863	23.3828	10.81	0.0999463	0.0916974
13.69	201.475	81.841	13.69	0.790098	0.320945					10.84	22.2027	22.7627	10.84	0.0870693	0.0892656
13.73	238.136	210.442	13.73	0.933867	0.825263					10.87	27.5407	22.004	10.87	0.108003	0.0862902
13.77	216.378	226.542	13.77	0.848541	0.8884					10.91	29.3147	26.692	10.91	0.11496	0.104675
13.82	200.211	251.468	13.82	0.785141	0.986149					10.94	40.4031	25.6516	10.94	0.158443	0.100594
13.86	202.795	255	13.86	0.795275	1					10.97	48.4254	27.1643	10.97	0.189904	0.106527
13.9	205.538	255	13.9	0.806031	1					11	38.7583	24.9684	11	0.151993	0.0979152
13.94	202.689	255	13.94	0.794859	1					11.04	45.8222	24.227	11.04	0.179695	0.0950077
13.98	92.068	255	13.98	0.361051	1					11.07	28.2913	25.8891	11.07	0.110946	0.101526
14.02	80.982	255	14.02	0.317576	1					11.1	30.4002	28.4808	11.1	0.119216	0.111689
14.06	76.532	255	14.06	0.300125	1					11.13	32.7769	29.4782	11.13	0.128537	0.115601
14.1	84.004	255	14.1	0.329427	1					11.17	29.6479	18.5345	11.17	0.116266	0.0726844
14.14	68.069	255	14.14	0.266937	1					11.2	15.7585	23.847	11.2	0.0617982	0.0935175
14.19	78.574	255	14.19	0.308133	1					11.23	41.361	23.2792	11.23	0.1622	0.091291
14.23	62.682	255	14.23	0.245812	1					11.26	26.8667	25.015	11.26	0.105359	0.0980979
14.27	49.217	255	14.27	0.193008	1					11.3	30.8818	23.4327	11.3	0.121105	0.0918928
14.31	54.601	255	14.31	0.214122	1					11.33	36.8966	22.2163	11.33	0.144693	0.0871228
14.35	60.906	255	14.35	0.238847	1					11.36	36.3416	23.9299	11.36	0.142516	0.0938428
14.39	55.047	255	14.39	0.215871	1					11.39	52.6997	21.1818	11.39	0.206665	0.083066
14.43	48.451	255	14.43	0.190004	1					11.43	30.085	24.1271	11.43	0.11798	0.094616
14.47	45.284	255	14.47	0.177584	1					11.46	22.3541	22.9895	11.46	0.0876633	0.0901548
14.51	38.4	255	14.51	0.150588	1					11.49	27.6122	30.9899	11.49	0.108283	0.121529
14.56	42.176	255	14.56	0.165396	1					11.52	21.6801	32.8657	11.52	0.0850199	0.128885
14.6	36.216	255	14.6	0.142024	1					11.56	31.9558	28.7272	11.56	0.125317	0.112656
14.64	40.705	255	14.64	0.159627	1					11.59	35.38	17.9535	11.59	0.138745	0.0704059
14.68	37.234	232.572	14.68	0.146016	0.912047					11.62	22.6352	27.2401	11.62	0.0887655	0.106824
14.72	32.23	213.52	14.72	0.126392	0.837333					11.65	32.3657	31.4013	11.65	0.126924	0.123142
14.76	32.165	96.567	14.76	0.126137	0.378694					11.69	32.5219	24.7248	11.69	0.127537	0.0969599
14.8	36.185	84.454	14.8	0.141902	0.331192					11.72	20.956	23.0752	11.72	0.0821803	0.0904911
14.84	39.544	76.31	14.84	0.155075	0.299255					11.75	32.074	25.0533	11.75	0.125781	0.0982484
14.88	29.814	61.837	14.88	0.116918	0.242498					11.78	28.1804	26.8764	11.78	0.110511	0.105398
14.93	32.744	51.323	14.93	0.128408	0.201267					11.82	37.1937	29.7509	11.82	0.145858	0.11667
14.97	31.871	41.42	14.97	0.124984	0.162431					11.85	29.407	29.1139	11.85	0.115322	0.114172
15.01	34.438	37.187	15.01	0.135051	0.145831					11.88	31.8859	25.923	11.88	0.125043	0.101659
15.05	25.629	40.225	15.05	0.100506	0.157745					11.91	25.0939	28.799	11.91	0.0984074	0.112937
15.09	24.056	35.901	15.09	0.0943373	0.140788					11.95	26.8032	22.489	11.95	0.105111	0.088192
15.13	32.012	34.156	15.13	0.125537	0.133945					11.98	32.1989	19.4134	11.98	0.12627	0.0761312
15.17	31.606	36.551	15.17	0.123945	0.143337					12.01	26.794	24.8261	12.01	0.105075	0.0973572
15.21	28.502	35.632	15.21	0.111773	0.139733					12.04	14.779	25.7891	12.04	0.057957	0.101134
15.25	23.901	26.159	15.25	0.0937294	0.102584					12.08	34.7166	18.4286	12.08	0.136143	0.072269
15.3	17.967	26.6	15.3	0.0704588	0.104314					12.11	20.9986	23.6775	12.11	0.0823475	0.0928529
15.34	26.62	27.541	15.34	0.104392	0.108004					12.14	31.7898	26.6407	12.14	0.124666	0.104473
15.38	35.44	28.005	15.38	0.13898	0.109824					12.17	35.5146	24.941	12.17	0.139273	0.0978078
15.42	27.856	23.414	15.42	0.109239	0.0918196					12.21	36.0802	21.6006	12.21	0.141491	0.0847082
15.46	28.575	25.079	15.46	0.112059	0.098349					12.24	35.2823	22.1132	12.24	0.138362	0.0867186
15.5	30.189	24.925	15.5	0.118388	0.0977451					12.27	22.8754	28.9657	12.27	0.0897073	0.113591
15.54	26.55	24.195	15.54	0.104118	0.0948824					12.3	43.4891	28.6658	12.3	0.170546	0.112415
15.58	24.257	24.404	15.58	0.0951255	0.095702					12.34	36.4778	27.4167	12.34	0.14305	0.107516
15.62	25.664	19.968	15.62	0.100643	0.0783059					12.37	22.6244	29.8915	12.37	0.0887232	0.117222
15.67	31.893	17.353	15.67	0.125071	0.068051					12.4	23.9085	28.2073	12.4	0.0937588	0.110617
15.71	24.861	21.908	15.71	0.0974941	0.0859137					12.44	17.0344	28.2729	12.44	0.0668015	0.110874
15.75	28.962	20.612	15.75	0.113576	0.0808314					12.47	36.8489	30.1608	12.47	0.144506	0.118278
15.79	23.249	21.253	15.79	0.0911725	0.0833451					12.5	38.5158	30.201	12.5	0.151042	0.118435
15.83	21.996	24.766	15.83	0.0862588	0.0971216					12.53	24.7324	32.1671	12.53	0.0969899	0.126145
15.87	24.747	23.347	15.87	0.0970471	0.0915569					12.57	33.5159	37.6497	12.57	0.131435	0.147646
15.91	21.345	23.467	15.91	0.0837059	0.0920275					12.6	31.8388	32.5854	12.6	0.124858	0.127786
15.95	19.808	21.677	15.95	0.0776784	0.0850078					12.63	16.8922	27.1053	12.63	0.0662437	0.106295
16	23.121	20.352	16	0.0906706	0.0798118					12.66	37.7148	29.7765	12.66	0.147901	0.116771
16.04	20.624	20.781	16.04	0.0808784	0.0814941					12.7	27.5363	33.237	12.7	0.107986	0.130341
16.08	18.335	17.073	16.08	0.071902	0.0669529					12.73	39.5957	25.0763	12.73	0.155277	0.0983383
16.12	27.482	18.094	16.12	0.107773	0.0709569					12.76	26.5814	25.7777	12.76	0.104241	0.101089
16.16	21.463	21.18	16.16	0.0841686	0.0830588					12.79	27.6908	31.0688	12.79	0.108592	0.121838
16.2	20.768	17.882	16.2	0.0814431	0.0701255					12.83	27.468	28.7226	12.83	0.107718	0.112638
16.24	20.929	21.207	16.24	0.0820745	0.0831647					12.86	18.5615	29.8191	12.86	0.0727901	0.116938
16.28	27.188	20.559	16.28	0.10662	0.0806235					12.89	23.8689	31.0148	12.89	0.0936036	0.121627
16.32	25.618	24.801	16.32	0.100463	0.0972588					12.92	31.5018	25.144	12.92	0.123537	0.0986041
16.37	23.893	23.905	16.37	0.093698	0.0937451					12.96	28.4903	32.6222	12.96	0.111727	0.12793
16.41	26.334	18.195	16.41	0.103271	0.0713529					12.99	29.7328	26.5867	12.99	0.116599	0.104262
16.45	26.64	18.582	16.45	0.104471	0.0728706					13.02	35.4954	28.3547	13.02	0.139197	0.111195
16.49	20.642	26.076	16.49	0.080949	0.102259					13.05	47.5898	36.4222	13.05	0.186627	0.142832
16.53	33.748	19.303	16.53	0.132345	0.075698					13.09	41.3209	35.8307	13.09	0.162043	0.140513
16.57	24.045	19.417	16.57	0.0942941	0.0761451					13.12	32.2525	32.4919	13.12	0.126481	0.127419
16.61	22.744	15.889	16.61	0.0891922	0.0623098					13.15	29.9565	33.8774	13.15	0.117476	0.132852
16.65	26.481	24.88	16.65	0.103847	0.0975686					13.18	32.713	35.145	13.18	0.128286	0.137823
16.69	29.465	20.659	16.69	0.115549	0.0810157					13.22	26.979	31.5162	13.22	0.1058	0.123593
16.74	30.19	19.299	16.74	0.118392	0.0756824					13.25	25.5442	34.9718	13.25	0.100173	0.137144
16.78	28.208	18.387	16.78	0.11062	0.0721059					13.28	31.4825	38.4077	13.28	0.123461	0.150619
16.82	31.755	20.631	16.82	0.124529	0.0809059					13.31	30.0129	37.641	13.31	0.117698	0.147612
16.86	36.891	26.595	16.86	0.144671	0.104294					13.35	48.5363	32.9818	13.35	0.190338	0.12934
16.9	41.438	23.544	16.9	0.162502	0.0923294					13.38	42.1646	38.8796	13.38	0.165352	0.152469
16.94	49.41	23.952	16.94	0.193765	0.0939294					13.41	43.4011	39.1658	13.41	0.1702	0.153591
16.98	49.291	20.754	16.98	0.193298	0.0813882					13.44	49.8115	35.8148	13.44	0.195339	0.14045
17.02	63.817	24.497	17.02	0.250263	0.0960667					13.48	46.8581	35.9088	13.48	0.183757	0.140819
17.06	72.962	24.152	17.06	0.286125	0.0947137					13.51	37.0706	40.2247	13.51	0.145375	0.157744
17.11	72.512	19.644	17.11	0.284361	0.0770353					13.54	51.7138	22.9061	13.54	0.202799	0.0898277
17.15	73.883	20.481	17.15	0.289737	0.0803176					13.57	52.4147	26.2687	13.57	0.205548	0.103014
17.19	78.339	19.63	17.19	0.307212	0.0769804					13.61	42.1277	24.8195	13.61	0.165207	0.0973313
17.23	75.546	17.971	17.23	0.296259	0.0704745					13.64	45.765	32.0555	13.64	0.179471	0.125708
17.27	77.133	18.612	17.27	0.302482	0.0729882					13.67	45.4962	32.8655	13.67	0.178417	0.128884
17.31	86.82	24.409	17.31	0.340471	0.0957216					13.7	41.0781	29.5231	13.7	0.161091	0.115777
17.35	85.099	14.68	17.35	0.333722	0.0575686					13.74	56.6482	33.644	13.74	0.22215	0.131937
17.39	86.907	19.985	17.39	0.340812	0.0783725					13.77	45.5883	32.7879	13.77	0.178778	0.12858
17.43	88.308	20.169	17.43	0.346306	0.0790941					13.8	40.1129	35.8712	13.8	0.157306	0.140671
17.48	78.174	17.8	17.48	0.306565	0.0698039					13.83	40.4523	33.9642	13.83	0.158637	0.133193
17.52	78.754	19.83	17.52	0.308839	0.0777647					13.87	41.6493	30.0814	13.87	0.163331	0.117966
17.56	76.08	19.894	17.56	0.298353	0.0780157					13.9	28.5704	30.208	13.9	0.112041	0.118463
17.6	60.357	20.859	17.6	0.236694	0.0818					13.93	34.8937	32.5872	13.93	0.136838	0.127793
17.64	55.363	19.846	17.64	0.21711	0.0778275					13.97	34.724	45.2461	13.97	0.136172	0.177436
17.68	49.582	20.932	17.68	0.194439	0.0820863					14	43.6791	38.4197	14	0.17129	0.150666
17.72	45.008	19.933	17.72	0.176502	0.0781686					14.03	39.514	40.7911	14.03	0.154957	0.159965
17.76	40.025	17.082	17.76	0.156961	0.0669882					14.06	41.3566	37.7206	14.06	0.162183	0.147924
17.8	42.444	17.096	17.8	0.166447	0.0670431					14.1	35.6469	31.641	14.1	0.139792	0.124082
17.85	34.671	20.923	17.85	0.135965	0.082051					14.13	37.6255	46.9509	14.13	0.147551	0.184121
17.89	27.148	20.641	17.89	0.106463	0.0809451					14.16	33.054	48.5911	14.16	0.129624	0.190553
17.93	27.054	20.812	17.93	0.106094	0.0816157					14.19	39.759	35.7899	14.19	0.155918	0.140352
17.97	23.895	22.058	17.97	0.0937059	0.086502					14.23	54.8657	42.5912	14.23	0.21516	0.167024
18.01	25.335	20.452	18.01	0.0993529	0.0802039					14.26	45.7679	49.5549	14.26	0.179482	0.194333
18.05	28.389	23.4	18.05	0.111329	0.0917647					14.29	33.856	42.3696	14.29	0.132769	0.166155
18.09	29.78	19.994	18.09	0.116784	0.0784078					14.32	32.2153	46.417	14.32	0.126335	0.182028
18.13	14.261	22.38	18.13	0.0559255	0.0877647					14.36	28.4485	42.4069	14.36	0.111563	0.166302
18.17	14.368	19.5	18.17	0.0563451	0.0764706					14.39	46.7987	34.723	14.39	0.183524	0.136169
18.22	18.296	27.492	18.22	0.071749	0.107812					14.42	51.214	38.6468	14.42	0.200839	0.151556
18.26	11.324	20.873	18.26	0.0444078	0.0818549					14.45	45.9729	36.1603	14.45	0.180286	0.141805
18.3	13.368	20.117	18.3	0.0524235	0.0788902					14.49	30.2783	43.2449	14.49	0.118739	0.169588
18.34	13.709	20.767	18.34	0.0537608	0.0814392					14.52	36.748	39.5179	14.52	0.14411	0.154972
18.38	12.493	17.715	18.38	0.0489922	0.0694706					14.55	42.5992	39.2445	14.55	0.167056	0.1539
18.42	15.463	16.764	18.42	0.0606392	0.0657412					14.58	38.2437	39.613	14.58	0.149975	0.155345
18.46	13.897	21.704	18.46	0.054498	0.0851137					14.62	46.5142	32.7623	14.62	0.182409	0.12848
18.5	14.798	22.109	18.5	0.0580314	0.086702					14.65	47.945	30.5222	14.65	0.18802	0.119695
18.54	13.294	22.182	18.54	0.0521333	0.0869882					14.68	33.0882	34.5029	14.68	0.129758	0.135305
18.59	6.531	15.451	18.59	0.0256118	0.0605922					14.71	35.9628	32.0053	14.71	0.141031	0.125511
18.63	10.172	23.531	18.63	0.0398902	0.0922784					14.75	52.0977	34.146	14.75	0.204305	0.133906
18.67	12.407	27.793	18.67	0.0486549	0.108992					14.78	51.4548	38.4735	14.78	0.201784	0.150876
18.71	15.983	23.044	18.71	0.0626784	0.0903686					14.81	37.3668	28.1463	14.81	0.146536	0.110378
18.75	15.19	19.6	18.75	0.0595686	0.0768627					14.84	67.089	36.7437	14.84	0.263094	0.144093
18.79	19.212	21.271	18.79	0.0753412	0.0834157					14.88	61.4033	39.2536	14.88	0.240797	0.153936
18.83	23.927	22.352	18.83	0.0938314	0.0876549					14.91	55.2944	36.9675	14.91	0.216841	0.144971
18.87	22.059	21.762	18.87	0.0865059	0.0853412					14.94	49.647	37.0702	14.94	0.194694	0.145373
18.91	24.074	24.17	18.91	0.0944078	0.0947843					14.97	46.2705	38.9003	14.97	0.181453	0.15255
18.96	22.724	22.59	18.96	0.0891137	0.0885882					15.01	57.2382	41.0439	15.01	0.224463	0.160956
19	23.768	17.566	19	0.0932078	0.0688863					15.04	56.9117	36.0388	15.04	0.223183	0.141328
19.04	18.778	20.096	19.04	0.0736392	0.0788078					15.07	78.1993	30.586	15.07	0.306664	0.119945
19.08	21.276	26.422	19.08	0.0834353	0.103616					15.1	49.7949	33.4931	15.1	0.195274	0.131345
19.12	17.406	21.123	19.12	0.0682588	0.0828353					15.14	57.8414	33.8233	15.14	0.226829	0.132641
19.16	17.934	22.753	19.16	0.0703294	0.0892275					15.17	72.5838	31.4769	15.17	0.284642	0.123439
19.2	16.598	22.062	19.2	0.0650902	0.0865176					15.2	72.5577	39.8533	15.2	0.28454	0.156287
19.24	23.221	19.476	19.24	0.0910627	0.0763765					15.23	50.077	31.3823	15.23	0.19638	0.123068
19.28	19.87	24.023	19.28	0.0779216	0.0942078					15.27	68.8449	28.6823	15.27	0.26998	0.11248
19.33	24.574	25.934	19.33	0.0963686	0.101702					15.3	74.9506	35.4139	15.3	0.293924	0.138878
19.37	21.389	22.265	19.37	0.0838784	0.0873137					15.33	86.6184	28.9261	15.33	0.33968	0.113436
19.41	13.406	17.604	19.41	0.0525725	0.0690353					15.36	72.1992	28.8295	15.36	0.283134	0.113057
19.45	16.471	23.504	19.45	0.0645922	0.0921725					15.4	83.0711	36.6309	15.4	0.325769	0.143651
19.49	17.279	24.585	19.49	0.0677608	0.0964118					15.43	85.4136	37.6676	15.43	0.334955	0.147716
19.53	22.199	18.865	19.53	0.0870549	0.0739804					15.46	82.1443	34.6765	15.46	0.322134	0.135986
19.57	22.073	21.016	19.57	0.0865608	0.0824157					15.49	77.5818	41.0257	15.49	0.304242	0.160885
19.61	24.359	25.148	19.61	0.0955255	0.0986196					15.53	82.7942	35.3852	15.53	0.324683	0.138766
19.65	25.495	21.409	19.65	0.0999804	0.0839569					15.56	96.0769	30.114	15.56	0.376772	0.118094
19.7	28.876	22.638	19.7	0.113239	0.0887765					15.59	92.9079	28.0326	15.59	0.364345	0.109932
19.74	21.648	28.275	19.74	0.0848941	0.110882					15.63	85.0906	29.6449	15.63	0.333689	0.116254
19.78	29.603	29.56	19.78	0.11609	0.115922					15.66	79.8434	31.9312	15.66	0.313111	0.12522
19.82	30.64	25.688	19.82	0.120157	0.100737					15.69	84.1201	31.271	15.69	0.329883	0.122631
19.86	28.076	18.852	19.86	0.110102	0.0739294					15.72	102.273	24.4283	15.72	0.401072	0.0957972
19.9	28.466	26.584	19.9	0.111631	0.104251					15.76	104.095	26.2014	15.76	0.408216	0.10275
19.94	26.135	29.273	19.94	0.10249	0.114796					15.79	93.1299	30.4893	15.79	0.365215	0.119566
19.98	28.424	29.897	19.98	0.111467	0.117243					15.82	98.8477	28.7679	15.82	0.387638	0.112815
20	31	26	20	0.121569	0.101961					15.85	131.591	32.6772	15.85	0.516042	0.128146
										15.89	119.414	31.6219	15.89	0.468289	0.124007
										15.92	99.8497	33.0906	15.92	0.391568	0.129767
										15.95	128.47	34.2161	15.95	0.503806	0.134181
										15.98	131.422	35.4928	15.98	0.51538	0.139188
										16.02	117.381	38.1301	16.02	0.460316	0.14953
										16.05	111.601	38.9362	16.05	0.437651	0.152691
										16.08	121.513	35.6058	16.08	0.476523	0.139631
										16.11	133.803	36.0876	16.11	0.524717	0.14152
										16.15	244.731	32.6263	16.15	0.959731	0.127946
										16.18	243.886	34.5991	16.18	0.956417	0.135683
										16.21	209.401	38.5503	16.21	0.821179	0.151177
										16.24	240.399	32.8362	16.24	0.942741	0.128769
										16.28	249.577	33.4609	16.28	0.978732	0.131219
										16.31	223.951	34.0045	16.31	0.878238	0.133351
										16.34	242.329	33.8222	16.34	0.950311	0.132636
										16.37	247.083	31.494	16.37	0.968952	0.123506
										16.41	224.451	37.8174	16.41	0.880199	0.148303
										16.44	234.654	42.9134	16.44	0.920213	0.168288
										16.47	215.121	44.9838	16.47	0.843612	0.176407
										16.5	252.404	35.9859	16.5	0.98982	0.141121
										16.54	213.236	41.3861	16.54	0.83622	0.162299
										16.57	241.756	39.1778	16.57	0.948061	0.153638
										16.6	231.616	45.6785	16.6	0.908297	0.179131
										16.63	206.206	42.1245	16.63	0.808652	0.165194
										16.67	235.388	43.0549	16.67	0.923089	0.168843
										16.7	246.548	47.8443	16.7	0.966854	0.187625
										16.73	240.213	54.7837	16.73	0.942012	0.214838
										16.76	208.906	42.4641	16.76	0.819238	0.166526
										16.8	239.366	42.9174	16.8	0.938689	0.168304
										16.83	241.136	49.8085	16.83	0.94563	0.195327
										16.86	240.262	50.5075	16.86	0.942203	0.198069
										16.89	214.326	52.7872	16.89	0.840495	0.207009
										16.93	234.479	63.5282	16.93	0.919527	0.24913
										16.96	211.99	62.1389	16.96	0.831333	0.243682
										16.99	248.023	60.2371	16.99	0.972637	0.236224
										17.02	221.123	74.2057	17.02	0.867147	0.291003
										17.06	229.951	70.4574	17.06	0.901767	0.276304
										17.09	219.814	70.6651	17.09	0.862017	0.277118
										17.12	214.24	66.6715	17.12	0.840156	0.261457
										17.16	214.619	56.9316	17.16	0.841643	0.223261
										17.19	207.956	63.2322	17.19	0.815514	0.247969
										17.22	248.057	56.7448	17.22	0.972774	0.222528
										17.25	224.668	60.5827	17.25	0.881053	0.237579
										17.29	207.949	56.9387	17.29	0.815487	0.223289
										17.32	229.019	60.1938	17.32	0.898112	0.236054
										17.35	215.156	57.6447	17.35	0.843748	0.226058
										17.38	254.345	61.548	17.38	0.997431	0.241365
										17.42	230.015	60.9149	17.42	0.902019	0.238882
										17.45	251.688	50.9754	17.45	0.987014	0.199904
										17.48	224.637	47.3197	17.48	0.880931	0.185567
										17.51	220.483	41.7121	17.51	0.86464	0.163577
										17.55	229.637	40.6178	17.55	0.900537	0.159285
										17.58	209.785	43.7535	17.58	0.822687	0.171582
										17.61	242.111	39.876	17.61	0.949454	0.156377
										17.64	208.033	34.7969	17.64	0.815817	0.136459
										17.68	251.316	40.4495	17.68	0.985553	0.158626
										17.71	217.29	36.8616	17.71	0.852119	0.144555
										17.74	131.88	33.6197	17.74	0.517175	0.131842
										17.77	124.281	39.9553	17.77	0.487376	0.156687
										17.81	130.311	48.5665	17.81	0.511022	0.190457
										17.84	132.885	44.2614	17.84	0.521119	0.173574
										17.87	130.554	43.6167	17.87	0.511978	0.171046
										17.9	106.556	47.208	17.9	0.417866	0.185129
										17.94	121.637	51.2139	17.94	0.477008	0.200839
										17.97	125.198	50.9885	17.97	0.490973	0.199955
										18	114.053	64.0029	18	0.447266	0.250992
										18.03	122.139	47.8315	18.03	0.478976	0.187574
										18.07	112.152	50.327	18.07	0.439813	0.197361
										18.1	114.555	50.033	18.1	0.449236	0.196208
										18.13	92.2658	47.2552	18.13	0.361826	0.185315
										18.16	89.1317	48.2135	18.16	0.349536	0.189072
										18.2	113.714	46.7041	18.2	0.445938	0.183153
										18.23	105.205	40.5462	18.23	0.412571	0.159005
										18.26	111.155	44.3695	18.26	0.4359	0.173998
										18.29	99.5671	44.8513	18.29	0.390459	0.175888
										18.33	101.333	45.5567	18.33	0.397384	0.178654
										18.36	86.4936	35.744	18.36	0.339191	0.140173
										18.39	98.6732	30.4038	18.39	0.386954	0.11923
										18.42	97.163	41.5485	18.42	0.381031	0.162935
										18.46	83.3885	44.6248	18.46	0.327014	0.174999
										18.49	95.7301	42.6913	18.49	0.375412	0.167417
										18.52	70.0903	49.3693	18.52	0.274864	0.193605
										18.55	63.2586	46.1407	18.55	0.248073	0.180944
										18.59	60.2086	45.8956	18.59	0.236112	0.179983
										18.62	48.5743	43.6801	18.62	0.190487	0.171295
										18.65	52.3355	37.5415	18.65	0.205237	0.147222
										18.69	59.599	37.3828	18.69	0.233722	0.146599
										18.72	55.3978	36.0631	18.72	0.217246	0.141424
										18.75	39.089	37.16	18.75	0.15329	0.145726
										18.78	42.1765	38.9299	18.78	0.165398	0.152666
										18.82	54.5749	48.0251	18.82	0.214019	0.188334
										18.85	68.6745	47.5067	18.85	0.269312	0.186301
										18.88	49.3486	33.9368	18.88	0.193524	0.133085
										18.91	63.0712	34.8069	18.91	0.247338	0.136498
										18.95	56.4986	40.5944	18.95	0.221563	0.159194
										18.98	55.7128	43.6443	18.98	0.218482	0.171154
										19.01	48.6088	43.5118	19.01	0.190623	0.170634
										19.04	41.8986	50.183	19.04	0.164308	0.196796
										19.08	50.4697	51.3617	19.08	0.19792	0.201418
										19.11	59.56	60.2994	19.11	0.233569	0.236468
										19.14	53.4602	55.5041	19.14	0.209648	0.217663
										19.17	66.9005	76.7398	19.17	0.262355	0.30094
										19.21	58.3697	79.749	19.21	0.228901	0.312741
										19.24	49.8472	79.4434	19.24	0.195479	0.311543
										19.27	48.2509	84.4743	19.27	0.189219	0.331272
										19.3	48.7235	89.0721	19.3	0.191072	0.349302
										19.34	57.0984	88.9114	19.34	0.223915	0.348672
										19.37	48.1659	242.297	19.37	0.188886	0.950185
										19.4	49.388	208.636	19.4	0.193679	0.818179
										19.43	44.1173	249.869	19.43	0.173009	0.979878
										19.47	41.7293	242.859	19.47	0.163644	0.95239
										19.5	48.3622	241.552	19.5	0.189656	0.947261
										19.53	57.0359	241.89	19.53	0.22367	0.948588
										19.56	60.6573	214.495	19.56	0.237872	0.841155
										19.6	44.4759	222.956	19.6	0.174415	0.874338
										19.63	61.3879	241.603	19.63	0.240737	0.947463
										19.66	52.1556	247.569	19.66	0.204532	0.970858
										19.69	47.3034	89.0974	19.69	0.185504	0.349402
										19.73	53.5102	88.1252	19.73	0.209844	0.345589
										19.76	62.7456	88.1508	19.76	0.246061	0.34569
										19.79	63.0655	88.8241	19.79	0.247316	0.34833
										19.82	50.3006	88.0653	19.82	0.197257	0.345354
										19.86	48.485	79.7964	19.86	0.190137	0.312927
										19.89	49.0252	72.8085	19.89	0.192256	0.285523
										19.92	51.5491	83.7881	19.92	0.202153	0.328581
										19.95	51.167	87.8787	19.95	0.200655	0.344622
										19.99	54.1465	71.6231	19.99	0.212339	0.280875
										20	45	78	20	0.176471	0.305882

## Sheet: S Fig. 3b
	Rp
mean	0.272632
SEM	0.113416
#1	0.32
	0.26
#2	0.2
	0.26
#3	0.24
	0.24
#4	0.25
	0.39
#5	0.26
	0.13
#6	0.43
	0.19
#7	0.25
	0.23
#8	0.11
	0.19
#9	0.05
	0.52
#10	0.27
	0.53
#11	0.45
	0.3
#12	0.3
	0.37
#13	0.27
	0.2
#14	0.36
	0.13
#15	0.39
	0.36
#16	0.38
	0.31
#17	0.24
	0.14
#18	0.13
	0.36
#19	0.25
	0.1

## Sheet: S Fig. 3c
L2C_line_scan								Rp		E4C_line_scan								Rp
x-axis	intensity		x-axis	y-axis			mean	0.625833		x-axis	intensity		x-axis	y-axis			mean	0.64625
	red	green		red	green		SEM	0.140256			red	green		red	green		SEM	0.13445
0	46	5	0	0.180392	0.0196078		#1	0.84		0	40	19	0	0.156863	0.0745098		#1	0.58
0.03	48.25	3.114	0.03	0.189216	0.0122118			0.44		0.03	38.495	39.917	0.03	0.150961	0.156537			0.91
0.06	48.518	3.59	0.06	0.190267	0.0140784		#2	0.42		0.06	42.833	30.085	0.06	0.167973	0.11798			0.52
0.09	47.79	3.17	0.09	0.187412	0.0124314			0.8		0.09	43.59	34.621	0.09	0.170941	0.135769			0.56
0.12	47.589	3	0.12	0.186624	0.0117647		#3	0.59		0.12	40.619	34.16	0.12	0.15929	0.133961		#2	0.69
0.15	48.039	7.756	0.15	0.188388	0.0304157			0.56		0.15	39.88	25.898	0.15	0.156392	0.101561			0.88
0.18	48.481	6.406	0.18	0.190122	0.0251216		#4	0.62		0.18	51.212	35.764	0.18	0.200831	0.140251			0.53
0.21	48.378	5.014	0.21	0.189718	0.0196627			0.63		0.22	69.838	41.523	0.22	0.273875	0.162835			0.53
0.24	47.429	7.019	0.24	0.185996	0.0275255		#5	0.76		0.25	77.096	36.873	0.25	0.302337	0.1446		#3	0.7
0.27	46.109	7.594	0.27	0.18082	0.0297804			0.95		0.28	73.75	36.392	0.28	0.289216	0.142714			0.85
0.3	46.261	3	0.3	0.181416	0.0117647		#6	0.71		0.31	87.262	55.848	0.31	0.342204	0.219012			0.58
0.33	48.852	3.743	0.33	0.191576	0.0146784			0.49		0.34	96.721	55.278	0.34	0.379298	0.216776			0.65
0.36	51.351	7.879	0.36	0.201376	0.030898		#7	0.88		0.37	95.627	61.632	0.37	0.375008	0.241694		#4	0.74
0.39	50.536	8.308	0.39	0.19818	0.0325804			0.72		0.4	82.69	54.33	0.4	0.324275	0.213059			0.46
0.42	47.366	3.878	0.42	0.185749	0.0152078		#8	0.67		0.43	74.185	63.225	0.43	0.290922	0.247941			0.54
0.45	45.843	5.575	0.45	0.179776	0.0218627			0.63		0.46	90.909	67.767	0.46	0.356506	0.265753			0.56
0.48	47.781	7.039	0.48	0.187376	0.0276039		#9	0.58		0.49	96.615	84.656	0.49	0.378882	0.331984		#5	0.77
0.51	51.232	5.128	0.51	0.20091	0.0201098			0.71		0.52	87.189	76.883	0.52	0.341918	0.301502			0.76
0.54	53.749	5.964	0.54	0.21078	0.0233882		#10	0.47		0.55	89.742	74.883	0.55	0.351929	0.293659			0.57
0.58	55.323	3.895	0.58	0.216953	0.0152745			0.77		0.58	134.04	90.127	0.58	0.525647	0.353439			0.6
0.61	56.864	3.182	0.61	0.222996	0.0124784		#11	0.61		0.62	167.622	86.578	0.62	0.657341	0.339522		#6	0.48
0.64	57.212	10.205	0.64	0.224361	0.0400196			0.53		0.65	145.391	79.873	0.65	0.570161	0.313227			0.79
0.67	54.54	10.945	0.67	0.213882	0.0429216		#12	0.38		0.68	117.767	108.788	0.68	0.461831	0.42662			0.72
0.7	49.772	10.087	0.7	0.195184	0.0395569			0.47		0.71	145.571	148.343	0.71	0.570867	0.581737			0.58
0.73	45.916	3.788	0.73	0.180063	0.0148549		#13	0.66		0.74	176.784	120.754	0.74	0.693271	0.473545		#7	0.65
0.76	45.022	4.324	0.76	0.176557	0.0169569			0.63		0.77	183.276	164.473	0.77	0.718729	0.644992			0.61
0.79	46.96	8.952	0.79	0.184157	0.0351059		#14	0.59		0.8	192.417	140.525	0.8	0.754576	0.551078			0.56
0.82	49.581	6.651	0.82	0.194435	0.0260824			0.7		0.83	184.924	147.539	0.83	0.725192	0.578584			0.87
0.85	50.224	7.203	0.85	0.196957	0.0282471		#15	0.6		0.86	178.264	137.176	0.86	0.699075	0.537945		#8	0.51
0.88	48.356	9.061	0.88	0.189631	0.0355333			0.54		0.89	185.453	142.49	0.89	0.727267	0.558784			0.64
0.91	45.539	4.44	0.91	0.178584	0.0174118		#16	0.38		0.92	190.128	150.387	0.92	0.7456	0.589753			0.8
0.94	42.989	6.275	0.94	0.168584	0.0246078			0.55		0.95	187.75	168.465	0.95	0.736275	0.660647			0.62
0.97	41.374	12.217	0.97	0.162251	0.0479098		#17	0.43		0.99	192.261	155.346	0.99	0.753965	0.6092		#9	0.49
1	41.711	14.069	1	0.163573	0.0551725			0.66		1.02	185.835	141.566	1.02	0.728765	0.555161			0.6
1.03	44.224	8.524	1.03	0.173427	0.0334275		#18	0.51		1.05	184.475	176.517	1.05	0.723431	0.692224			0.67
1.06	47.502	11.03	1.06	0.186282	0.0432549			0.58		1.08	205.439	178.828	1.08	0.805643	0.701286			0.63
1.09	49.914	10.898	1.09	0.195741	0.0427373		#19	0.76		1.11	224.547	161.195	1.11	0.880576	0.632137		#10	0.71
1.12	51.015	7.193	1.12	0.200059	0.0282078			0.68		1.14	232.308	193.401	1.14	0.911012	0.758435			0.5
1.15	51.236	9.105	1.15	0.200925	0.0357059		#20	0.84		1.17	228.094	240.146	1.17	0.894486	0.941749			0.63
1.18	51.066	5.225	1.18	0.200259	0.0204902			0.64		1.2	202.854	221.428	1.2	0.795506	0.868345			0.55
1.21	50.685	4.764	1.21	0.198765	0.0186824		#21	0.48		1.23	180.431	240.848	1.23	0.707573	0.944502		#11	0.5
1.24	49.657	9.571	1.24	0.194733	0.0375333			0.66		1.26	185.614	255	1.26	0.727898	1			0.57
1.27	47.496	8.05	1.27	0.186259	0.0315686		#22	0.58		1.29	184.067	254.734	1.29	0.721831	0.998957			0.57
1.3	44.834	10.24	1.3	0.17582	0.0401569			0.46		1.32	178.516	255	1.32	0.700063	1			0.48
1.33	42.91	8.449	1.33	0.168275	0.0331333		#23	0.64		1.35	186.269	255	1.35	0.730467	1		#12	0.91
1.36	42.228	5.651	1.36	0.1656	0.0221608			0.84		1.39	191.19	255	1.39	0.749765	1			0.43
1.39	42.753	12.245	1.39	0.167659	0.0480196		#24	0.9		1.42	195.767	254.686	1.42	0.767714	0.998769			0.8
1.42	44.45	15.965	1.42	0.174314	0.0626078			0.5		1.45	223.281	254.428	1.45	0.875612	0.997757			0.67
1.45	46.51	19.519	1.45	0.182392	0.0765451					1.48	246.69	255	1.48	0.967412	1		#13	0.91
1.48	47.306	10.98	1.48	0.185514	0.0430588					1.51	247.725	245.184	1.51	0.971471	0.961506			0.68
1.51	46.566	18.664	1.51	0.182612	0.0731922					1.54	242.138	253.613	1.54	0.949561	0.994561			0.75
1.54	45.914	14.168	1.54	0.180055	0.0555608					1.57	230.882	255	1.57	0.90542	1			0.69
1.57	46.35	14.638	1.57	0.181765	0.0574039					1.6	223.385	255	1.6	0.87602	1		#14	0.55
1.6	47.443	13.588	1.6	0.186051	0.0532863					1.63	229.579	255	1.63	0.90031	1			0.82
1.63	48.852	9.68	1.63	0.191576	0.0379608					1.66	219.472	255	1.66	0.860675	1			0.87
1.66	50.333	6.881	1.66	0.197384	0.0269843					1.69	190.893	255	1.69	0.7486	1			0.61
1.69	50.958	9.834	1.69	0.199835	0.0385647					1.72	188.379	255	1.72	0.738741	1		#15	0.6
1.73	49.868	6.346	1.73	0.195561	0.0248863					1.75	192.403	255	1.75	0.754522	1			0.85
1.76	47.521	16.645	1.76	0.186357	0.0652745					1.79	188.986	255	1.79	0.741122	1			0.99
1.79	45.533	12.383	1.79	0.178561	0.0485608					1.82	199.376	255	1.82	0.781867	1			0.68
1.82	44.894	19.754	1.82	0.176055	0.0774667					1.85	214.729	255	1.85	0.842075	1		#16	0.6
1.85	44.958	21.45	1.85	0.176306	0.0841176					1.88	207.511	255	1.88	0.813769	1			0.57
1.88	45.065	12.387	1.88	0.176725	0.0485765					1.91	186.4	255	1.91	0.73098	1			0.85
1.91	45.689	8.472	1.91	0.179173	0.0332235					1.94	176.603	255	1.94	0.692561	1			0.45
1.94	46.855	11.893	1.94	0.183745	0.0466392					1.97	196.992	255	1.97	0.772518	1		#17	0.61
1.97	47.418	15.866	1.97	0.185953	0.0622196					2	220.522	255	2	0.864792	1			0.49
2	46.637	6.813	2	0.18289	0.0267176					2.03	224.563	255	2.03	0.880639	1			0.57
2.03	45.022	15.473	2.03	0.176557	0.0606784					2.06	234.191	255	2.06	0.918396	1			0.79
2.06	43.604	17.646	2.06	0.170996	0.0692					2.09	239.16	255	2.09	0.937882	1		#18	0.46
2.09	42.841	13.057	2.09	0.168004	0.0512039					2.12	235.611	255	2.12	0.923965	1			0.76
2.12	42.608	32.85	2.12	0.16709	0.128824					2.16	239.015	255	2.16	0.937314	1			0.58
2.15	43.421	11.676	2.15	0.170278	0.0457882					2.19	247.424	255	2.19	0.97029	1			0.69
2.18	46.354	28.447	2.18	0.18178	0.111557					2.22	241.313	255	2.22	0.946325	1		#19	0.46
2.21	51.604	25.689	2.21	0.202369	0.100741					2.25	222.575	255	2.25	0.872843	1			0.59
2.24	58.255	19.404	2.24	0.228451	0.0760941					2.28	197.352	255	2.28	0.773929	1			0.62
2.27	64.242	20.885	2.27	0.251929	0.081902					2.31	164.948	255	2.31	0.646855	1			0.88
2.3	66.311	15.116	2.3	0.260043	0.0592784					2.34	142.729	255	2.34	0.559722	1		#20	0.45
2.33	63.168	15.277	2.33	0.247718	0.0599098					2.37	145.812	255	2.37	0.571812	1			0.57
2.36	58.615	16.685	2.36	0.229863	0.0654314					2.4	146.931	249.129	2.4	0.5762	0.976976			0.63
2.39	57.775	19.432	2.39	0.226569	0.0762039					2.43	131.646	241.083	2.43	0.516259	0.945424			0.56
2.42	60.795	16.792	2.42	0.238412	0.065851					2.46	124.136	210.175	2.46	0.486808	0.824216
2.45	63.534	19.17	2.45	0.249153	0.0751765					2.49	139.62	200.604	2.49	0.547529	0.786682
2.48	63.182	14.497	2.48	0.247773	0.056851					2.52	136.609	171.493	2.52	0.535722	0.672522
2.51	60.66	13.552	2.51	0.237882	0.0531451					2.56	128.901	175.666	2.56	0.505494	0.688886
2.54	58.591	21.676	2.54	0.229769	0.0850039					2.59	137.162	123.907	2.59	0.53789	0.48591
2.57	58.408	18.311	2.57	0.229051	0.0718078					2.62	126.233	121.324	2.62	0.495031	0.47578
2.6	59.337	27.475	2.6	0.232694	0.107745					2.65	120.304	135.011	2.65	0.47178	0.529455
2.63	60.407	38.387	2.63	0.23689	0.150537					2.68	102.209	119.622	2.68	0.40082	0.469106
2.66	62.042	31.632	2.66	0.243302	0.124047					2.71	74.239	90.265	2.71	0.291133	0.35398
2.69	63.778	23.498	2.69	0.25011	0.092149					2.74	62.542	82.564	2.74	0.245263	0.32378
2.72	63.367	25.548	2.72	0.248498	0.100188					2.77	65.428	72.584	2.77	0.25658	0.284643
2.75	60.323	23.448	2.75	0.236561	0.0919529					2.8	78.506	74.303	2.8	0.307867	0.291384
2.78	56.838	27.989	2.78	0.222894	0.109761					2.83	74.168	68.242	2.83	0.290855	0.267616
2.81	54.565	23.952	2.81	0.21398	0.0939294					2.86	59.125	64.406	2.86	0.231863	0.252573
2.85	53.573	37.701	2.85	0.21009	0.147847					2.89	57.753	61.6	2.89	0.226482	0.241569
2.88	53.679	30.119	2.88	0.210506	0.118114					2.92	59.954	37.053	2.92	0.235114	0.145306
2.91	54.686	18.444	2.91	0.214455	0.0723294					2.96	55.437	42.696	2.96	0.2174	0.167435
2.94	55.924	19.907	2.94	0.21931	0.0780667					2.99	57.118	56.255	2.99	0.223992	0.220608
2.97	56.678	22.678	2.97	0.222267	0.0889333					3.02	68.504	49.803	3.02	0.268643	0.195306
3	56.64	22.635	3	0.222118	0.0887647					3.05	71.328	34.533	3.05	0.279718	0.135424
3.03	56.108	15.639	3.03	0.220031	0.0613294					3.08	60.367	38.382	3.08	0.236733	0.150518
3.06	56.944	25.465	3.06	0.22331	0.0998627					3.11	56.867	42.703	3.11	0.223008	0.167463
3.09	61.153	10.639	3.09	0.239816	0.0417216					3.14	66.548	54.839	3.14	0.260973	0.215055
3.12	66.606	20.802	3.12	0.2612	0.0815765					3.17	76.714	41.778	3.17	0.300839	0.163835
3.15	68.466	30.278	3.15	0.268494	0.118737					3.2	72.035	39.432	3.2	0.28249	0.154635
3.18	65.906	13.698	3.18	0.258455	0.0537176					3.23	81.362	38.642	3.23	0.319067	0.151537
3.21	62.968	26.115	3.21	0.246933	0.102412					3.26	93.757	38.812	3.26	0.367675	0.152204
3.24	63.581	28.397	3.24	0.249337	0.111361					3.29	64.386	47.376	3.29	0.252494	0.185788
3.27	68.161	23.315	3.27	0.267298	0.0914314					3.33	40.376	36.756	3.33	0.158337	0.144141
3.3	73.334	26.433	3.3	0.287584	0.103659					3.36	39.431	23.627	3.36	0.154631	0.0926549
3.33	74.804	26.363	3.33	0.293349	0.103384					3.39	41.301	32.171	3.39	0.161965	0.126161
3.36	71.897	37.873	3.36	0.281949	0.148522					3.42	51.725	26.245	3.42	0.202843	0.102922
3.39	67.911	34.574	3.39	0.266318	0.135584					3.45	63.865	28.465	3.45	0.250451	0.111627
3.42	64.983	31.547	3.42	0.254835	0.123714					3.48	70.431	36.958	3.48	0.2762	0.144933
3.45	61.977	26.138	3.45	0.243047	0.102502					3.51	78.75	29.685	3.51	0.308824	0.116412
3.48	59.035	33.771	3.48	0.23151	0.132435					3.54	81.026	26.878	3.54	0.317749	0.105404
3.51	59.007	40.047	3.51	0.2314	0.157047					3.57	65.56	38.367	3.57	0.257098	0.150459
3.54	61.719	36.087	3.54	0.242035	0.141518					3.6	48.884	42.087	3.6	0.191702	0.165047
3.57	62.812	45.51	3.57	0.246322	0.178471					3.63	45.867	35.777	3.63	0.179871	0.140302
3.6	61.03	64.347	3.6	0.239333	0.252341					3.66	52.969	22.569	3.66	0.207722	0.0885059
3.63	60.325	45.699	3.63	0.236569	0.179212					3.69	56.815	34.191	3.69	0.222804	0.134082
3.66	62.836	65.497	3.66	0.246416	0.256851					3.73	52.121	25.773	3.73	0.204396	0.101071
3.69	66.588	60.339	3.69	0.261129	0.236624					3.76	50.342	20.458	3.76	0.19742	0.0802275
3.72	70.552	74.294	3.72	0.276675	0.291349					3.79	51.775	26.314	3.79	0.203039	0.103192
3.75	75.359	71.773	3.75	0.295525	0.281463					3.82	47.169	23.471	3.82	0.184976	0.0920431
3.78	79.834	114.323	3.78	0.313075	0.448325					3.85	41.428	22.835	3.85	0.162463	0.089549
3.81	151.446	95.818	3.81	0.593906	0.375757					3.88	43.207	25.301	3.88	0.169439	0.0992196
3.84	152.07	109.33	3.84	0.596353	0.428745					3.91	48.011	26.624	3.91	0.188278	0.104408
3.87	153.492	114.49	3.87	0.601929	0.44898					3.94	52.232	32.562	3.94	0.204831	0.127694
3.9	157.896	135.656	3.9	0.6192	0.531984					3.97	62.405	43.289	3.97	0.244725	0.169761
3.93	163.087	148.82	3.93	0.639557	0.583608					4	72.395	18.097	4	0.283902	0.0709686
3.96	168.459	158.925	3.96	0.660624	0.623235					4.03	68.916	17.271	4.03	0.270259	0.0677294
4	175.071	162.818	4	0.686553	0.638502					4.06	58.543	37.78	4.06	0.22958	0.148157
4.03	181.483	179.056	4.03	0.711698	0.70218					4.09	49.828	19.962	4.09	0.195404	0.0782824
4.06	184.844	173.764	4.06	0.724878	0.681427					4.13	45.044	22.452	4.13	0.176643	0.0880471
4.09	187.875	186.622	4.09	0.736765	0.731851					4.16	53.935	15.115	4.16	0.21151	0.0592745
4.12	197.716	224.543	4.12	0.775357	0.880561					4.19	73.23	24.35	4.19	0.287176	0.0954902
4.15	212.15	211.545	4.15	0.831961	0.829588					4.22	79.107	37.194	4.22	0.310224	0.145859
4.18	219.492	230.005	4.18	0.860753	0.90198					4.25	65.93	30.973	4.25	0.258549	0.121463
4.21	218.06	251.36	4.21	0.855137	0.985725					4.28	55.871	24.272	4.28	0.219102	0.0951843
4.24	218.557	244.576	4.24	0.857086	0.959122					4.31	53.56	18.405	4.31	0.210039	0.0721765
4.27	224.319	235.207	4.27	0.879682	0.92238					4.34	47.182	12.839	4.34	0.185027	0.050349
4.3	225.822	248.256	4.3	0.885576	0.973553					4.37	42.801	15.321	4.37	0.167847	0.0600824
4.33	216.825	248.104	4.33	0.850294	0.972957					4.4	49.526	19.922	4.4	0.19422	0.0781255
4.36	225.617	254.316	4.36	0.884773	0.997318					4.43	58.1	14.861	4.43	0.227843	0.0582784
4.39	225.804	244.713	4.39	0.885506	0.959659					4.46	57.474	31.449	4.46	0.225388	0.123329
4.42	218.802	253.191	4.42	0.858047	0.992906					4.5	56.335	41.242	4.5	0.220922	0.161733
4.45	232.153	255	4.45	0.910404	1					4.53	59.677	21.084	4.53	0.234027	0.0826824
4.48	236.29	255	4.48	0.926627	1					4.56	59.055	23.571	4.56	0.231588	0.0924353
4.51	233.748	255	4.51	0.916659	1					4.59	59.02	26.742	4.59	0.231451	0.104871
4.54	227.795	253.69	4.54	0.893314	0.994863					4.62	61.777	32.818	4.62	0.242263	0.128698
4.57	215.42	253.708	4.57	0.844784	0.994933					4.65	57.41	28.264	4.65	0.225137	0.110839
4.6	220.078	255	4.6	0.863051	1					4.68	47.499	17.798	4.68	0.186271	0.0697961
4.63	215.001	255	4.63	0.843141	1					4.71	42.873	15.919	4.71	0.168129	0.0624275
4.66	235.625	255	4.66	0.92402	1					4.74	46.302	39.781	4.74	0.181576	0.156004
4.69	223.671	255	4.69	0.877141	1					4.77	53.9	28.727	4.77	0.211373	0.112655
4.72	239.255	255	4.72	0.938255	1					4.8	64.338	34.055	4.8	0.252306	0.133549
4.75	248.29	255	4.75	0.973686	1					4.83	71.012	15.202	4.83	0.278478	0.0596157
4.78	251.139	255	4.78	0.984859	1					4.86	67.202	25.239	4.86	0.263537	0.0989765
4.81	247.826	255	4.81	0.971867	1					4.9	64.54	14.073	4.9	0.253098	0.0551882
4.84	236.388	255	4.84	0.927012	1					4.93	73.229	24.092	4.93	0.287173	0.0944784
4.87	220.257	255	4.87	0.863753	1					4.96	79.536	32.051	4.96	0.311906	0.12569
4.9	210.398	255	4.9	0.82509	1					4.99	72.99	32.501	4.99	0.286235	0.127455
4.93	212.195	255	4.93	0.832137	1					5.02	71.925	29.221	5.02	0.282059	0.114592
4.96	218.213	255	4.96	0.855737	1					5.05	81.043	33.823	5.05	0.317816	0.132639
4.99	218.309	255	4.99	0.856114	1					5.08	89.652	14.789	5.08	0.351576	0.0579961
5.02	208.02	251.746	5.02	0.815765	0.987239					5.11	89.927	23.921	5.11	0.352655	0.0938078
5.05	197.64	251.6	5.05	0.775059	0.986667					5.14	62.992	4.429	5.14	0.247027	0.0173686
5.08	194.25	250.228	5.08	0.761765	0.981286					5.17	39.389	19.792	5.17	0.154467	0.0776157
5.12	183.386	244.404	5.12	0.719161	0.958447					5.2	38.594	47.699	5.2	0.151349	0.187055
5.15	184.343	223.711	5.15	0.722914	0.877298					5.23	37.87	37.817	5.23	0.14851	0.148302
5.18	183.451	207.022	5.18	0.719416	0.811851					5.26	38.678	30.9	5.26	0.151678	0.121176
5.21	187.387	219.34	5.21	0.734851	0.860157					5.3	40.945	19.901	5.3	0.160569	0.0780431
5.24	171.304	210.836	5.24	0.67178	0.826808					5.33	41.776	29.113	5.33	0.163827	0.114169
5.27	150.054	174.961	5.27	0.588447	0.686122					5.36	44.079	37.286	5.36	0.172859	0.14622
5.3	136.772	172.978	5.3	0.536361	0.678345					5.39	51.327	32.768	5.39	0.201282	0.128502
5.33	124.001	167.992	5.33	0.486278	0.658792					5.42	65.236	26.881	5.42	0.255827	0.105416
5.36	110.467	159.367	5.36	0.433204	0.624969					5.45	74.869	11.47	5.45	0.293604	0.0449804
5.39	106.961	132.501	5.39	0.419455	0.519612					5.48	65.151	18.904	5.48	0.255494	0.0741333
5.42	107.228	124.252	5.42	0.420502	0.487263					5.51	47.98	17.835	5.51	0.188157	0.0699412
5.45	91.466	107.596	5.45	0.35869	0.421945					5.54	44.73	29.489	5.54	0.175412	0.115643
5.48	84.933	108.383	5.48	0.333071	0.425031					5.57	52.863	22.96	5.57	0.207306	0.0900392
5.51	74.682	105.351	5.51	0.292871	0.413141					5.6	55.151	29.429	5.6	0.216278	0.115408
5.54	73.274	96.982	5.54	0.287349	0.380322					5.63	57.878	30.671	5.63	0.226973	0.120278
5.57	73.918	92.075	5.57	0.289875	0.361078					5.67	75.997	21.24	5.67	0.298027	0.0832941
5.6	75.179	91.762	5.6	0.29482	0.359851					5.7	88.011	21.864	5.7	0.345141	0.0857412
5.63	73.107	79.192	5.63	0.286694	0.310557					5.73	79.038	33.919	5.73	0.309953	0.133016
5.66	67.596	60.82	5.66	0.265082	0.23851					5.76	67.374	17.561	5.76	0.264212	0.0688667
5.69	62.852	54.12	5.69	0.246478	0.212235					5.79	56.688	24.013	5.79	0.222306	0.0941686
5.72	61.374	45.198	5.72	0.240682	0.177247					5.82	42.751	24.501	5.82	0.167651	0.0960824
5.75	62.068	57.218	5.75	0.243404	0.224384					5.85	35.494	23.389	5.85	0.139192	0.0917216
5.78	63.579	39.869	5.78	0.249329	0.156349					5.88	43.01	18.493	5.88	0.168667	0.0725216
5.81	65.087	39.171	5.81	0.255243	0.153612					5.91	59.324	34.481	5.91	0.232643	0.13522
5.84	65.673	31.771	5.84	0.257541	0.124592					5.94	68.907	24.728	5.94	0.270224	0.0969725
5.87	65.284	41.215	5.87	0.256016	0.161627					5.97	72.435	37.398	5.97	0.284059	0.146659
5.9	64.388	15.908	5.9	0.252502	0.0623843					6	76.155	34.183	6	0.298647	0.134051
5.93	62.78	15.979	5.93	0.246196	0.0626627					6.03	73.065	16.376	6.03	0.286529	0.0642196
5.96	60.346	20.308	5.96	0.236651	0.0796392					6.07	68.981	13.897	6.07	0.270514	0.054498
5.99	58.587	11.809	5.99	0.229753	0.0463098					6.1	73.425	20.067	6.1	0.287941	0.0786941
6.02	60.234	21.213	6.02	0.236212	0.0831882					6.13	77.62	26.99	6.13	0.304392	0.105843
6.05	65.789	21.54	6.05	0.257996	0.0844706					6.16	77.758	22.255	6.16	0.304933	0.0872745
6.08	71.339	17	6.08	0.279761	0.0666667					6.19	77.675	21.838	6.19	0.304608	0.0856392
6.11	73.163	19.668	6.11	0.286914	0.0771294					6.22	69.283	27.644	6.22	0.271698	0.108408
6.14	72.37	17.093	6.14	0.283804	0.0670314					6.25	54.703	17.5	6.25	0.214522	0.0686275
6.17	70.711	20.157	6.17	0.277298	0.0790471					6.28	71.362	18.387	6.28	0.279851	0.0721059
6.2	66.644	22.875	6.2	0.261349	0.0897059					6.31	98.748	29.261	6.31	0.387247	0.114749
6.23	60.177	11.469	6.23	0.235988	0.0449765					6.34	96.798	32.837	6.34	0.3796	0.128773
6.27	55.63	8.779	6.27	0.218157	0.0344275					6.37	75.684	22.252	6.37	0.2968	0.0872627
6.3	56.005	20.087	6.3	0.219627	0.0787725					6.4	55.524	32.255	6.4	0.217741	0.12649
6.33	59.145	15.408	6.33	0.231941	0.0604235					6.43	50.986	39.679	6.43	0.199945	0.155604
6.36	61.238	34.506	6.36	0.240149	0.135318					6.47	54.847	39.537	6.47	0.215086	0.155047
6.39	61.871	18.1	6.39	0.242631	0.0709804					6.5	61.637	46.525	6.5	0.241714	0.182451
6.42	63.897	14.07	6.42	0.250576	0.0551765					6.53	60.563	42.912	6.53	0.237502	0.168282
6.45	68.22	15.596	6.45	0.267529	0.0611608					6.56	57.423	39.726	6.56	0.225188	0.155788
6.48	71.603	27.834	6.48	0.280796	0.109153					6.59	86.77	65.936	6.59	0.340275	0.258573
6.51	71.26	24.543	6.51	0.279451	0.0962471					6.62	136.443	63.913	6.62	0.535071	0.250639
6.54	68.2	19.751	6.54	0.267451	0.0774549					6.65	159.603	70.041	6.65	0.625894	0.274671
6.57	64.633	19.349	6.57	0.253463	0.0758784					6.68	161.612	76.257	6.68	0.633773	0.299047
6.6	61.75	19.414	6.6	0.242157	0.0761333					6.71	147.49	96.962	6.71	0.578392	0.380243
6.63	60.672	16.184	6.63	0.237929	0.0634667					6.74	130.814	104.026	6.74	0.512996	0.407945
6.66	61.842	18.205	6.66	0.242518	0.0713922					6.77	143.819	93.4	6.77	0.563996	0.366275
6.69	63.185	11.184	6.69	0.247784	0.0438588					6.8	140.062	110.018	6.8	0.549263	0.431443
6.72	62.018	17.685	6.72	0.243208	0.0693529					6.83	149.309	111.956	6.83	0.585525	0.439043
6.75	58.725	19.918	6.75	0.230294	0.0781098					6.87	179.058	121.826	6.87	0.702188	0.477749
6.78	55.983	17.484	6.78	0.219541	0.0685647					6.9	161.691	130.579	6.9	0.634082	0.512075
6.81	54.624	22.375	6.81	0.214212	0.0877451					6.93	169.508	169.632	6.93	0.664737	0.665224
6.84	53.116	41.564	6.84	0.208298	0.162996					6.96	192.09	165.435	6.96	0.753294	0.648765
6.87	51.335	23.306	6.87	0.201314	0.0913961					6.99	180.514	167.534	6.99	0.707898	0.656996
6.9	51.316	16.617	6.9	0.201239	0.0651647					7.02	175.348	192.718	7.02	0.687639	0.755757
6.93	53.736	11.606	6.93	0.210729	0.0455137					7.05	177.442	204.328	7.05	0.695851	0.801286
6.96	56.831	29.899	6.96	0.222867	0.117251					7.08	158.572	213.492	7.08	0.621851	0.837224
6.99	58.498	28.484	6.99	0.229404	0.111702					7.11	136.378	239.762	7.11	0.534816	0.940243
7.02	57.865	28.783	7.02	0.226922	0.112875					7.14	148.103	243.388	7.14	0.580796	0.954463
7.05	56.044	11.429	7.05	0.21978	0.0448196					7.17	165.924	239.734	7.17	0.650682	0.940133
7.08	54.942	17.696	7.08	0.215459	0.0693961					7.2	169.678	209.958	7.2	0.665404	0.823365
7.11	54.656	27.505	7.11	0.214337	0.107863					7.24	168.539	206.658	7.24	0.660937	0.810424
7.14	54.095	22.061	7.14	0.212137	0.0865137					7.27	170.677	235.119	7.27	0.669322	0.922035
7.17	53.615	15.567	7.17	0.210255	0.0610471					7.3	174.336	225.255	7.3	0.683671	0.883353
7.2	54.376	18.424	7.2	0.213239	0.072251					7.33	178.039	224.351	7.33	0.698192	0.879808
7.23	56.237	16.671	7.23	0.220537	0.0653765					7.36	182.635	212.389	7.36	0.716216	0.832898
7.26	58.422	16.604	7.26	0.229106	0.0651137					7.39	188.628	185.913	7.39	0.739718	0.729071
7.29	60.659	13.282	7.29	0.237878	0.0520863					7.42	194.019	195.827	7.42	0.760859	0.767949
7.32	62.522	11.938	7.32	0.245184	0.0468157					7.45	190.77	202.892	7.45	0.748118	0.795655
7.35	63.55	11.591	7.35	0.249216	0.0454549					7.48	188.912	204.438	7.48	0.740831	0.801718
7.38	64.607	16.808	7.38	0.253361	0.0659137					7.51	187.127	203.129	7.51	0.733831	0.796584
7.42	67.808	13.105	7.42	0.265914	0.0513922					7.54	179.654	194.329	7.54	0.704525	0.762075
7.45	74.131	29.604	7.45	0.29071	0.116094					7.57	173.482	202.846	7.57	0.680322	0.795475
7.48	80.903	24.364	7.48	0.317267	0.0955451					7.6	183.731	189.652	7.6	0.720514	0.743733
7.51	95.503	10.379	7.51	0.374522	0.040702					7.64	195.938	177.825	7.64	0.768384	0.697353
7.54	79.421	19.158	7.54	0.311455	0.0751294					7.67	198.025	142.785	7.67	0.776569	0.559941
7.57	71.366	14.354	7.57	0.279867	0.0562902					7.7	203.276	156.484	7.7	0.797161	0.613663
7.6	62.572	18.786	7.6	0.24538	0.0736706					7.73	198.966	211.933	7.73	0.780259	0.83111
7.63	55.254	15.715	7.63	0.216682	0.0616275					7.76	205.1	202.579	7.76	0.804314	0.794427
7.66	50.256	23.833	7.66	0.197082	0.0934627					7.79	216.268	179.689	7.79	0.84811	0.704663
7.69	47.981	25.146	7.69	0.188161	0.0986118					7.82	203.373	167.851	7.82	0.797541	0.658239
7.72	49.177	11.029	7.72	0.192851	0.043251					7.85	185.174	218.571	7.85	0.726173	0.857141
7.75	53.719	19.101	7.75	0.210663	0.0749059					7.88	182.731	209.692	7.88	0.716592	0.822322
7.78	59.092	23.741	7.78	0.231733	0.093102					7.91	178.682	178.528	7.91	0.700714	0.70011
7.81	61.956	27.708	7.81	0.242965	0.108659					7.94	175.837	172.93	7.94	0.689557	0.678157
7.84	61.405	28.189	7.84	0.240804	0.110545					7.97	181.026	159.065	7.97	0.709906	0.623784
7.87	59.643	11.761	7.87	0.233894	0.0461216					8	188.747	194.764	8	0.740184	0.76378
7.9	58.916	14.38	7.9	0.231043	0.0563922					8.04	206.049	178.408	8.04	0.808035	0.699639
7.93	58.936	29.054	7.93	0.231122	0.113937					8.07	200.097	212.182	8.07	0.784694	0.832086
7.96	58.991	15.263	7.96	0.231337	0.0598549					8.1	177.957	216.507	8.1	0.697871	0.849047
7.99	60.59	43.989	7.99	0.237608	0.172506					8.13	181.829	227.421	8.13	0.713055	0.891847
8.02	65.249	23.655	8.02	0.255878	0.0927647					8.16	196.823	239.676	8.16	0.771855	0.939906
8.05	71.335	39.256	8.05	0.279745	0.153945					8.19	197.59	243.753	8.19	0.774863	0.955894
8.08	75.006	29.729	8.08	0.294141	0.116584					8.22	173.361	232.172	8.22	0.679847	0.910478
8.11	73.788	51.312	8.11	0.289365	0.201224					8.25	171.226	243.331	8.25	0.671475	0.954239
8.14	69.204	49.42	8.14	0.271388	0.193804					8.28	203.698	236.572	8.28	0.798816	0.927733
8.17	65.459	54.127	8.17	0.256702	0.212263					8.31	219.935	230.138	8.31	0.86249	0.902502
8.2	64.865	86.961	8.2	0.254373	0.341024					8.34	227.07	232.893	8.34	0.890471	0.913306
8.23	66.031	104.564	8.23	0.258945	0.410055					8.37	236.08	227.336	8.37	0.925804	0.891514
8.26	67.711	109.426	8.26	0.265533	0.429122					8.41	240.773	244.076	8.41	0.944208	0.957161
8.29	71.556	129.48	8.29	0.280612	0.507765					8.44	241.754	253.325	8.44	0.948055	0.993431
8.32	78.029	144.242	8.32	0.305996	0.565655					8.47	245.78	231.621	8.47	0.963843	0.908318
8.35	154.571	126.514	8.35	0.606161	0.496133					8.5	245.51	253.044	8.5	0.962784	0.992329
8.38	155.153	147.362	8.38	0.608443	0.57789					8.53	236.46	254.546	8.53	0.927294	0.99822
8.41	181.368	121.481	8.41	0.711247	0.476396					8.56	223.927	255	8.56	0.878145	1
8.44	150.433	156.611	8.44	0.589933	0.614161					8.59	219.532	254.969	8.59	0.86091	0.999878
8.47	156.86	188.681	8.47	0.615137	0.739925					8.62	228.576	252.736	8.62	0.896376	0.991122
8.5	160.67	157.042	8.5	0.630078	0.615851					8.65	233.849	254.312	8.65	0.917055	0.997302
8.54	153.415	204.105	8.54	0.601627	0.800412					8.68	228.892	254.417	8.68	0.897616	0.997714
8.57	175.425	180.851	8.57	0.687941	0.70922					8.71	232.554	251.973	8.71	0.911976	0.988129
8.6	166.791	199.613	8.6	0.654082	0.782796					8.74	243.809	255	8.74	0.956114	1
8.63	162.164	173.56	8.63	0.635937	0.680627					8.77	226.417	255	8.77	0.88791	1
8.66	164.448	203.051	8.66	0.644894	0.796278					8.81	196.455	255	8.81	0.770412	1
8.69	172.083	211.766	8.69	0.674835	0.830455					8.84	189.85	255	8.84	0.74451	1
8.72	180.189	210.581	8.72	0.706624	0.825808					8.87	187.209	255	8.87	0.734153	1
8.75	157.662	211.672	8.75	0.618282	0.830086					8.9	190.108	255	8.9	0.745522	1
8.78	155.935	207.037	8.78	0.61151	0.81191					8.93	195.419	255	8.93	0.766349	1
8.81	152.061	204.053	8.81	0.596318	0.800208					8.96	203.637	255	8.96	0.798576	1
8.84	152.947	219.814	8.84	0.599792	0.862016					8.99	219.087	253.987	8.99	0.859165	0.996027
8.87	164.754	220.793	8.87	0.646094	0.865855					9.02	216.053	252.281	9.02	0.847267	0.989337
8.9	173.26	216.231	8.9	0.679451	0.847965					9.05	206.384	255	9.05	0.809349	1
8.93	181.27	244.209	8.93	0.710863	0.957682					9.08	214.021	255	9.08	0.839298	1
8.96	179.267	232.402	8.96	0.703008	0.91138					9.11	225.502	254.468	9.11	0.884322	0.997914
8.99	176.249	222.275	8.99	0.691173	0.871667					9.14	219.353	248.866	9.14	0.860208	0.975945
9.02	172.911	210.088	9.02	0.678082	0.823875					9.17	196.674	248.328	9.17	0.771271	0.973835
9.05	169.954	238.655	9.05	0.666486	0.935902					9.21	164.546	250.398	9.21	0.645278	0.981953
9.08	167.903	238.045	9.08	0.658443	0.93351					9.24	169.237	249.992	9.24	0.663675	0.980361
9.11	168.324	227.234	9.11	0.660094	0.891114					9.27	183.85	250.81	9.27	0.72098	0.983569
9.14	171.646	212.107	9.14	0.673122	0.831792					9.3	171.255	244.57	9.3	0.671588	0.959098
9.17	175.07	234.757	9.17	0.686549	0.920616					9.33	181.034	240.33	9.33	0.709937	0.942471
9.2	175.938	218.798	9.2	0.689953	0.858031					9.36	203.349	232.431	9.36	0.797447	0.911494
9.23	174.975	214.537	9.23	0.686176	0.841322					9.39	219.322	236.139	9.39	0.860086	0.926035
9.26	73.545	193.526	9.26	0.288412	0.758925					9.42	226.279	218.612	9.42	0.887369	0.857302
9.29	70.285	143.419	9.29	0.275627	0.562427					9.45	202.845	202.764	9.45	0.795471	0.795153
9.32	63.729	138.611	9.32	0.249918	0.543573					9.48	176.472	213.141	9.48	0.692047	0.835847
9.35	56.318	122.094	9.35	0.220855	0.4788					9.51	174.186	223.24	9.51	0.683082	0.875451
9.38	52.259	104.154	9.38	0.204937	0.408447					9.54	171.374	191.393	9.54	0.672055	0.750561
9.41	52.933	114.503	9.41	0.20758	0.449031					9.58	164.07	176.595	9.58	0.643412	0.692529
9.44	56.664	90.97	9.44	0.222212	0.356745					9.61	175.843	174.039	9.61	0.68958	0.682506
9.47	60.744	79.696	9.47	0.238212	0.312533					9.64	165.785	176.765	9.64	0.650137	0.693196
9.5	62.535	65.953	9.5	0.245235	0.258639					9.67	161.108	180.731	9.67	0.631796	0.708749
9.53	61.317	73.59	9.53	0.240459	0.288588					9.7	199.065	197.537	9.7	0.780647	0.774655
9.56	59.986	62.171	9.56	0.235239	0.243808					9.73	217.891	175.544	9.73	0.854475	0.688408
9.59	62.379	44.414	9.59	0.244624	0.174173					9.76	212.166	166.485	9.76	0.832024	0.652882
9.62	67.953	28.865	9.62	0.266482	0.113196					9.79	191.69	146.909	9.79	0.751725	0.576114
9.65	71.898	24.226	9.65	0.281953	0.0950039					9.82	143.075	145.867	9.82	0.561078	0.572027
9.69	71.38	35.855	9.69	0.279922	0.140608					9.85	156.701	170.337	9.85	0.614514	0.667988
9.72	67.975	29.789	9.72	0.266569	0.11682					9.88	143.721	154.934	9.88	0.563612	0.607584
9.75	63.684	24.775	9.75	0.249741	0.0971569					9.91	134.975	188.439	9.91	0.529314	0.738976
9.78	59.16	32.993	9.78	0.232	0.129384					9.94	105.464	139.711	9.94	0.413584	0.547886
9.81	55.699	54.262	9.81	0.218427	0.212792					9.98	125.255	151.025	9.98	0.491196	0.592255
9.84	54.865	44.282	9.84	0.215157	0.173655					10.01	135.068	148.826	10.01	0.529678	0.583631
9.87	56.018	34.381	9.87	0.219678	0.134827					10.04	101.656	165.923	10.04	0.398651	0.650678
9.9	56.671	27.255	9.9	0.222239	0.106882					10.07	70.386	146.962	10.07	0.276024	0.576322
9.93	56.258	18.761	9.93	0.22062	0.0735725					10.1	57.37	126.134	10.1	0.22498	0.494643
9.96	57.424	22.115	9.96	0.225192	0.0867255					10.13	60.424	118.508	10.13	0.236957	0.464737
9.99	60.865	25.154	9.99	0.238686	0.0986431					10.16	69.045	118.928	10.16	0.270765	0.466384
10.02	62.373	22.425	10.02	0.2446	0.0879412					10.19	72.453	115.421	10.19	0.284129	0.452631
10.05	59.853	28.398	10.05	0.234718	0.111365					10.22	76.058	126.079	10.22	0.298267	0.494427
10.08	58.346	24.477	10.08	0.228808	0.0959882					10.25	84.115	114.876	10.25	0.329863	0.450494
10.11	62.124	30.21	10.11	0.243624	0.118471					10.28	86.484	92.003	10.28	0.339153	0.360796
10.14	67.206	29.919	10.14	0.263553	0.117329					10.31	71.636	119.395	10.31	0.280925	0.468216
10.17	67.636	25.951	10.17	0.265239	0.101769					10.34	52.024	124.842	10.34	0.204016	0.489576
10.2	64.368	21.305	10.2	0.252424	0.083549					10.38	46.975	112.515	10.38	0.184216	0.441235
10.23	62.573	23.459	10.23	0.245384	0.0919961					10.41	51.061	95.541	10.41	0.200239	0.374671
10.26	63.668	33.449	10.26	0.249678	0.131173					10.44	52.898	95.569	10.44	0.207443	0.37478
10.29	64.54	24.036	10.29	0.253098	0.0942588					10.47	56.267	87.626	10.47	0.220655	0.343631
10.32	62.685	26.453	10.32	0.245824	0.103737					10.5	60.877	81.84	10.5	0.238733	0.320941
10.35	58.988	36.969	10.35	0.231325	0.144976					10.53	54.727	70.464	10.53	0.214616	0.276329
10.38	56.32	24.819	10.38	0.220863	0.0973294					10.56	64.337	71.049	10.56	0.252302	0.278624
10.41	56.676	19.645	10.41	0.222259	0.0770392					10.59	52.474	55.207	10.59	0.20578	0.216498
10.44	59.098	14.467	10.44	0.231757	0.0567333					10.62	47.815	46.736	10.62	0.18751	0.183278
10.47	60.934	17.071	10.47	0.238957	0.0669451					10.65	50.538	49.488	10.65	0.198188	0.194071
10.5	61.099	29.636	10.5	0.239604	0.11622					10.68	77.37	41.301	10.68	0.303412	0.161965
10.53	60.106	28.978	10.53	0.23571	0.113639					10.71	58.964	42.327	10.71	0.231231	0.165988
10.56	58.299	23.013	10.56	0.228624	0.0902471					10.75	50.967	63.328	10.75	0.199871	0.248345
10.59	56.214	16.18	10.59	0.220447	0.063451					10.78	49.391	54.608	10.78	0.19369	0.214149
10.62	54.586	13.178	10.62	0.214063	0.0516784					10.81	47.011	52.766	10.81	0.184357	0.206925
10.65	53.483	16.349	10.65	0.209737	0.0641137					10.84	43.367	35.712	10.84	0.170067	0.140047
10.68	53.316	25.703	10.68	0.209082	0.100796					10.87	41.233	49.11	10.87	0.161698	0.192588
10.71	55.082	25.449	10.71	0.216008	0.0998					10.9	38.759	52.993	10.9	0.151996	0.207816
10.74	58.198	14.041	10.74	0.228227	0.0550627					10.93	41.805	23.827	10.93	0.163941	0.0934392
10.77	60.38	21.667	10.77	0.236784	0.0849686					10.96	53.379	22.753	10.96	0.209329	0.0892275
10.81	60.839	20.116	10.81	0.238584	0.0788863					10.99	54.748	38.026	10.99	0.214698	0.149122
10.84	61.487	13.957	10.84	0.241125	0.0547333					11.02	43.478	31.731	11.02	0.170502	0.124435
10.87	63.747	24.366	10.87	0.249988	0.0955529					11.05	37.522	28.481	11.05	0.147145	0.11169
10.9	66.258	21.565	10.9	0.259835	0.0845686					11.08	37.457	25.369	11.08	0.14689	0.0994863
10.93	66.748	11.693	10.93	0.261757	0.0458549					11.11	36.953	20.95	11.11	0.144914	0.0821569
10.96	64.441	11.562	10.96	0.25271	0.0453412					11.15	37.13	28.665	11.15	0.145608	0.112412
10.99	60.642	11.357	10.99	0.237812	0.0445373					11.18	38.218	25.909	11.18	0.149875	0.101604
11.02	57.827	15.413	11.02	0.226773	0.0604431					11.21	36.954	20.541	11.21	0.144918	0.0805529
11.05	57.514	12.985	11.05	0.225545	0.0509216					11.24	34.101	17.391	11.24	0.133729	0.0682
11.08	59.189	16.232	11.08	0.232114	0.0636549					11.27	33.968	11.39	11.27	0.133208	0.0446667
11.11	61.048	13.71	11.11	0.239404	0.0537647					11.3	41.032	16.268	11.3	0.16091	0.0637961
11.14	61.102	12.884	11.14	0.239616	0.0505255					11.33	52.631	9.591	11.33	0.206396	0.0376118
11.17	58.44	10.898	11.17	0.229176	0.0427373					11.36	55.289	8.761	11.36	0.21682	0.0343569
11.2	53.799	24.274	11.2	0.210976	0.0951922					11.39	50.441	17.821	11.39	0.197808	0.0698863
11.23	49.143	22.331	11.23	0.192718	0.0875725					11.42	47.015	16.242	11.42	0.184373	0.0636941
11.26	46.86	29.787	11.26	0.183765	0.116812					11.45	41.712	13.122	11.45	0.163576	0.0514588
11.29	48.065	21.747	11.29	0.18849	0.0852824					11.48	35.997	29.844	11.48	0.141165	0.117035
11.32	51.508	30.258	11.32	0.201992	0.118659					11.51	35.808	21.912	11.51	0.140424	0.0859294
11.35	54.809	22.085	11.35	0.214937	0.0866078					11.55	41.122	12.815	11.55	0.161263	0.0502549
11.38	56.237	19.997	11.38	0.220537	0.0784196					11.58	45.399	10.118	11.58	0.178035	0.0396784
11.41	55.445	22.611	11.41	0.217431	0.0886706					11.61	44.181	12.735	11.61	0.173259	0.0499412
11.44	53.274	24.7	11.44	0.208918	0.0968627					11.64	40.66	15.471	11.64	0.159451	0.0606706
11.47	51.11	20.097	11.47	0.200431	0.0788118					11.67	36.94	15.977	11.67	0.144863	0.0626549
11.5	50.399	19.636	11.5	0.197643	0.0770039					11.7	34.143	17.779	11.7	0.133894	0.0697216
11.53	51.797	17.009	11.53	0.203125	0.066702					11.73	33.624	13.129	11.73	0.131859	0.0514863
11.56	54.191	17.155	11.56	0.212514	0.0672745					11.76	37.713	4.644	11.76	0.147894	0.0182118
11.59	55.588	24.076	11.59	0.217992	0.0944157					11.79	48.981	3.958	11.79	0.192082	0.0155216
11.62	55.365	38.893	11.62	0.217118	0.152522					11.82	56.162	6.228	11.82	0.220243	0.0244235
11.65	55.105	25.923	11.65	0.216098	0.101659					11.85	48.962	21.637	11.85	0.192008	0.084851
11.68	57.025	30.435	11.68	0.223627	0.119353					11.88	38.75	22.52	11.88	0.151961	0.0883137
11.71	61.27	37.522	11.71	0.240275	0.147145					11.92	35.543	11.049	11.92	0.139384	0.0433294
11.74	65.036	31.47	11.74	0.255043	0.123412					11.95	36.01	5.488	11.95	0.141216	0.0215216
11.77	65.463	24.433	11.77	0.256718	0.0958157					11.98	36.398	10.07	11.98	0.142737	0.0394902
11.8	63.139	36.636	11.8	0.247604	0.143671					12.01	37.398	12.067	12.01	0.146659	0.0473216
11.83	61.71	45.576	11.83	0.242	0.178729					12.04	44.547	12.158	12.04	0.174694	0.0476784
11.86	64.132	35.181	11.86	0.251498	0.137965					12.07	53.704	5.153	12.07	0.210604	0.0202078
11.89	69.94	28.934	11.89	0.274275	0.113467					12.1	49.829	16.681	12.1	0.195408	0.0654157
11.92	76.56	42.308	11.92	0.300235	0.165914					12.13	38.001	16.769	12.13	0.149024	0.0657608
11.96	81.385	55.414	11.96	0.319157	0.21731					12.16	34.181	8.315	12.16	0.134043	0.0326078
11.99	98.469	64.345	11.99	0.386153	0.252333					12.19	36.221	11.436	12.19	0.142043	0.0448471
12.02	82.657	51.628	12.02	0.324145	0.202463					12.22	36.994	10.247	12.22	0.145075	0.0401843
12.05	107.103	54.928	12.05	0.420012	0.215404					12.25	38.609	7.902	12.25	0.151408	0.0309882
12.08	122.674	64.057	12.08	0.481075	0.251204					12.28	43.199	13.238	12.28	0.169408	0.0519137
12.11	151.712	74.187	12.11	0.594949	0.290929					12.32	46.177	18.075	12.32	0.181086	0.0708824
12.14	173.247	76.874	12.14	0.6794	0.301467					12.35	45.388	9.84	12.35	0.177992	0.0385882
12.17	176.242	95.029	12.17	0.691145	0.372663					12.38	42.484	5.604	12.38	0.166604	0.0219765
12.2	180.812	140.891	12.2	0.709067	0.552514					12.41	37.467	11.384	12.41	0.146929	0.0446431
12.23	161.539	106.774	12.23	0.633486	0.418722					12.44	34.57	14.86	12.44	0.135569	0.0582745
12.26	169.623	110.004	12.26	0.665188	0.431388					12.47	38.226	4.57	12.47	0.149906	0.0179216
12.29	174.726	110.223	12.29	0.6852	0.432247					12.5	42.657	10	12.5	0.167282	0.0392157
12.32	180.082	133.913	12.32	0.706204	0.525149					12.53	41.343	12.748	12.53	0.162129	0.0499922
12.35	182.992	109.826	12.35	0.717616	0.43069					12.56	37.317	17.077	12.56	0.146341	0.0669686
12.38	179.712	93.805	12.38	0.704753	0.367863					12.59	36.27	8.742	12.59	0.142235	0.0342824
12.41	170	139.95	12.41	0.666667	0.548824					12.62	40.501	10.629	12.62	0.158827	0.0416824
12.44	157.801	165.74	12.44	0.618827	0.649961					12.65	46.365	8.272	12.65	0.181824	0.0324392
12.47	160.043	168.984	12.47	0.62762	0.662682					12.68	47.271	8.086	12.68	0.185376	0.0317098
12.5	160.491	159.75	12.5	0.629376	0.626471					12.72	43.01	7.908	12.72	0.168667	0.0310118
12.53	154.481	163.768	12.53	0.605808	0.642227					12.75	38.586	9.764	12.75	0.151318	0.0382902
12.56	163.754	182.586	12.56	0.642173	0.716024					12.78	36.606	11.628	12.78	0.143553	0.0456
12.59	170.087	185.499	12.59	0.667008	0.727447					12.81	38.18	8.089	12.81	0.149725	0.0317216
12.62	176.666	206.99	12.62	0.692808	0.811725					12.84	48.104	9.85	12.84	0.188643	0.0386275
12.65	173.962	198.257	12.65	0.682204	0.777478					12.87	68.593	9.979	12.87	0.268992	0.0391333
12.68	171.952	185.662	12.68	0.674322	0.728086					12.9	86.53	13.835	12.9	0.339333	0.0542549
12.71	170.068	206.489	12.71	0.666933	0.809761					12.93	82.134	7.01	12.93	0.322094	0.0274902
12.74	168.554	187.507	12.74	0.660996	0.735322					12.96	58.438	4.947	12.96	0.229169	0.0194
12.77	98.694	222.723	12.77	0.387035	0.873424					12.99	39.609	12.135	12.99	0.155329	0.0475882
12.8	80.918	186.326	12.8	0.317325	0.73069					13.02	39.345	16.345	13.02	0.154294	0.064098
12.83	92.547	167.299	12.83	0.362929	0.656075					13.05	50.41	9.776	13.05	0.197686	0.0383373
12.86	89.943	176.396	12.86	0.352718	0.691749					13.08	55.019	14.841	13.08	0.215761	0.0582
12.89	83.813	182.462	12.89	0.328678	0.715537					13.12	47.999	5.224	13.12	0.188231	0.0204863
12.92	59.034	187.356	12.92	0.231506	0.734729					13.15	46.624	7.639	13.15	0.182839	0.0299569
12.95	58.456	145.172	12.95	0.229239	0.569302					13.18	55.773	10.915	13.18	0.218718	0.0428039
12.98	60.444	122.13	12.98	0.237035	0.478941					13.21	54.812	17.587	13.21	0.214949	0.0689686
13.01	62.58	111.721	13.01	0.245412	0.438122					13.24	49.511	6.637	13.24	0.194161	0.0260275
13.04	64.434	97.753	13.04	0.252682	0.383345					13.27	60.777	4.515	13.27	0.238341	0.0177059
13.08	66.752	79.007	13.08	0.261773	0.309831					13.3	66.742	13.089	13.3	0.261733	0.0513294
13.11	69.933	68.803	13.11	0.274247	0.269816					13.33	53.81	5.149	13.33	0.21102	0.0201922
13.14	72.382	68.397	13.14	0.283851	0.268224					13.36	46.663	7.755	13.36	0.182992	0.0304118
13.17	70.626	45.074	13.17	0.276965	0.176761					13.39	47.726	14.582	13.39	0.187161	0.0571843
13.2	64.127	36.202	13.2	0.251478	0.141969					13.42	43.36	9.567	13.42	0.170039	0.0375176
13.23	57.599	35.543	13.23	0.225878	0.139384					13.45	38.038	7.762	13.45	0.149169	0.0304392
13.26	55.204	26.091	13.26	0.216486	0.102318					13.49	36.097	9.488	13.49	0.141557	0.0372078
13.29	56.317	29.298	13.29	0.220851	0.114894					13.52	34.115	14.3	13.52	0.133784	0.0560784
13.32	58.598	21.073	13.32	0.229796	0.0826392					13.55	32.526	13.597	13.55	0.127553	0.0533216
13.35	61.034	14.734	13.35	0.239349	0.0577804					13.58	32.848	13.518	13.58	0.128816	0.0530118
13.38	62.835	27.208	13.38	0.246412	0.106698					13.61	33.807	13.933	13.61	0.132576	0.0546392
13.41	62.127	24.408	13.41	0.243635	0.0957176					13.64	34.379	11.673	13.64	0.13482	0.0457765
13.44	58.088	23.969	13.44	0.227796	0.0939961					13.67	34.745	7.492	13.67	0.136255	0.0293804
13.47	53.311	23.751	13.47	0.209063	0.0931412					13.7	38.729	8.198	13.7	0.151878	0.032149
13.5	51.661	15.503	13.5	0.202592	0.0607961					13.73	51.316	8.931	13.73	0.201239	0.0350235
13.53	54.359	26.867	13.53	0.213173	0.105361					13.76	61.936	10.878	13.76	0.242886	0.0426588
13.56	59.24	31.008	13.56	0.232314	0.1216					13.79	55.577	15.596	13.79	0.217949	0.0611608
13.59	62.969	16.475	13.59	0.246937	0.0646078					13.82	43.401	17.676	13.82	0.1702	0.0693176
13.62	63.502	15.712	13.62	0.249027	0.0616157					13.85	43.022	10.625	13.85	0.168714	0.0416667
13.65	61.653	16.956	13.65	0.241776	0.0664941					13.89	47.99	8.419	13.89	0.188196	0.0330157
13.68	60.629	11.59	13.68	0.237761	0.045451					13.92	45.083	16.193	13.92	0.176796	0.063502
13.71	61.741	14.889	13.71	0.242122	0.0583882					13.95	37.139	6.018	13.95	0.145643	0.0236
13.74	61.624	8.116	13.74	0.241663	0.0318275					13.98	32.602	13.557	13.98	0.127851	0.0531647
13.77	57.582	9.792	13.77	0.225812	0.0384					14.01	31.405	11.36	14.01	0.123157	0.044549
13.8	52.616	15.592	13.8	0.206337	0.0611451					14.04	31.23	13.761	14.04	0.122471	0.0539647
13.83	50.915	21.593	13.83	0.199667	0.0846784					14.07	31.794	9.027	14.07	0.124682	0.0354
13.86	51.935	11.773	13.86	0.203667	0.0461686					14.1	32.234	14.239	14.1	0.126408	0.0558392
13.89	51.801	13.318	13.89	0.203141	0.0522275					14.13	33.503	9.634	14.13	0.131384	0.0377804
13.92	48.435	16.818	13.92	0.189941	0.0659529					14.16	39.838	9.552	14.16	0.156227	0.0374588
13.95	43.676	17.312	13.95	0.171278	0.0678902					14.19	49	14.535	14.19	0.192157	0.057
13.98	40.909	12.416	13.98	0.160427	0.0486902					14.22	49.534	6.552	14.22	0.194251	0.0256941
14.01	41.662	11.882	14.01	0.16338	0.0465961					14.25	40.461	6.037	14.25	0.158671	0.0236745
14.04	44.609	9.403	14.04	0.174937	0.0368745					14.29	33.798	7	14.29	0.132541	0.027451
14.07	47.416	10.202	14.07	0.185945	0.0400078					14.32	35.801	14.77	14.32	0.140396	0.0579216
14.1	49.403	9.284	14.1	0.193737	0.0364078					14.35	41.355	6.532	14.35	0.162176	0.0256157
14.13	51.397	5.565	14.13	0.201557	0.0218235					14.38	41.961	21.198	14.38	0.164553	0.0831294
14.16	52.901	9.963	14.16	0.207455	0.0390706					14.41	44.548	23.96	14.41	0.174698	0.0939608
14.19	52.141	15.161	14.19	0.204475	0.0594549					14.44	60.536	14.165	14.44	0.237396	0.055549
14.23	49.463	10.234	14.23	0.193973	0.0401333					14.47	77.264	13.223	14.47	0.302996	0.0518549
14.26	47.598	12.192	14.26	0.186659	0.0478118					14.5	77.237	16.4	14.5	0.30289	0.0643137
14.29	48.524	6.286	14.29	0.19029	0.024651					14.53	63.16	14.257	14.53	0.247686	0.0559098
14.32	51.845	14.672	14.32	0.203314	0.0575373					14.56	51.808	7.481	14.56	0.203169	0.0293373
14.35	55.21	8.44	14.35	0.21651	0.033098					14.59	53.809	11.136	14.59	0.211016	0.0436706
14.38	56.193	13.289	14.38	0.220365	0.0521137					14.62	62.013	6.389	14.62	0.243188	0.0250549
14.41	54.774	15.039	14.41	0.2148	0.0589765					14.66	61.522	10.209	14.66	0.241263	0.0400353
14.44	52.846	10.907	14.44	0.207239	0.0427725					14.69	48.764	16.989	14.69	0.191231	0.0666235
14.47	51.587	7.687	14.47	0.202302	0.0301451					14.72	36.134	10.697	14.72	0.141702	0.041949
14.5	51.271	9.035	14.5	0.201063	0.0354314					14.75	33.088	9.159	14.75	0.129757	0.0359176
14.53	52.875	12.535	14.53	0.207353	0.0491569					14.78	39.005	9.195	14.78	0.152961	0.0360588
14.56	57.193	19.488	14.56	0.224286	0.0764235					14.81	46.347	19.79	14.81	0.181753	0.0776078
14.59	62.164	13.492	14.59	0.24378	0.0529098					14.84	46.676	14.539	14.84	0.183043	0.0570157
14.62	63.968	11.087	14.62	0.250855	0.0434784					14.87	42.186	7.199	14.87	0.165435	0.0282314
14.65	61.719	12.506	14.65	0.242035	0.0490431					14.9	38.338	19.374	14.9	0.150345	0.0759765
14.68	58.248	11.751	14.68	0.228424	0.0460824					14.93	36.092	15.478	14.93	0.141537	0.060698
14.71	55.801	11.623	14.71	0.218827	0.0455804					14.96	35.582	9.274	14.96	0.139537	0.0363686
14.74	53.677	15.286	14.74	0.210498	0.0599451					14.99	36.777	8.51	14.99	0.144224	0.0333725
14.77	50.658	11.292	14.77	0.198659	0.0442824					15.02	37.634	5.635	15.02	0.147584	0.022098
14.8	47.746	7.689	14.8	0.187239	0.0301529					15.06	36.807	14.253	15.06	0.144341	0.0558941
14.83	46.629	7.241	14.83	0.182859	0.0283961					15.09	39.049	16.455	15.09	0.153133	0.0645294
14.86	46.869	20.711	14.86	0.1838	0.0812196					15.12	45.879	9.836	15.12	0.179918	0.0385725
14.89	47.333	11.201	14.89	0.18562	0.0439255					15.15	48.186	18.908	15.15	0.188965	0.074149
14.92	48.377	9.563	14.92	0.189714	0.037502					15.18	44.137	17.286	15.18	0.173086	0.0677882
14.95	50.202	10.393	14.95	0.196871	0.0407569					15.21	42.301	16.864	15.21	0.165886	0.0661333
14.98	51.617	5.731	14.98	0.20242	0.0224745					15.24	42.005	10.432	15.24	0.164725	0.0409098
15.01	52.189	11.216	15.01	0.204663	0.0439843					15.27	38.985	16.184	15.27	0.152882	0.0634667
15.04	53.59	10.133	15.04	0.210157	0.0397373					15.3	35.794	19.689	15.3	0.140369	0.0772118
15.07	56.812	6.816	15.07	0.222792	0.0267294					15.33	35.56	12.613	15.33	0.139451	0.0494627
15.1	59.465	9.084	15.1	0.233196	0.0356235					15.36	38.096	13.138	15.36	0.149396	0.0515216
15.13	59.153	14.066	15.13	0.231973	0.0551608					15.39	40.734	10.862	15.39	0.159741	0.0425961
15.16	57.775	9.887	15.16	0.226569	0.0387725					15.42	42.999	18.986	15.42	0.168624	0.0744549
15.19	58.59	7.07	15.19	0.229765	0.0277255					15.46	45.062	16.11	15.46	0.176714	0.0631765
15.22	61.491	10.013	15.22	0.241141	0.0392667					15.49	46.904	5.984	15.49	0.183937	0.0234667
15.25	64.359	8.69	15.25	0.252388	0.0340784					15.52	47.909	13.843	15.52	0.187878	0.0542863
15.28	66.07	18.66	15.28	0.259098	0.0731765					15.55	47.349	11.687	15.55	0.185682	0.0458314
15.31	65.94	17.728	15.31	0.258588	0.0695216					15.58	48.504	16.59	15.58	0.190212	0.0650588
15.35	63.38	11.707	15.35	0.248549	0.0459098					15.61	50.037	14.644	15.61	0.196224	0.0574275
15.38	59.329	7.579	15.38	0.232663	0.0297216					15.64	46.798	10.58	15.64	0.183522	0.0414902
15.41	55.42	13.504	15.41	0.217333	0.0529569					15.67	43.277	18.432	15.67	0.169714	0.0722824
15.44	52.466	17.862	15.44	0.205749	0.0700471					15.7	47.929	18.483	15.7	0.187957	0.0724824
15.47	51.256	13.31	15.47	0.201004	0.0521961					15.73	54.114	9.775	15.73	0.212212	0.0383333
15.5	52.315	21.624	15.5	0.205157	0.0848					15.76	48.228	16.337	15.76	0.189129	0.0640667
15.53	54.605	28.854	15.53	0.214137	0.113153					15.79	36.469	19.661	15.79	0.143016	0.077102
15.56	56.846	24.461	15.56	0.222925	0.0959255					15.83	35.72	25.056	15.83	0.140078	0.0982588
15.59	59.372	16.807	15.59	0.232831	0.0659098					15.86	46.889	17.161	15.86	0.183878	0.067298
15.62	62.902	16.207	15.62	0.246675	0.0635569					15.89	54.229	13.97	15.89	0.212663	0.0547843
15.65	65.75	18.703	15.65	0.257843	0.0733451					15.92	49.312	11.967	15.92	0.19338	0.0469294
15.68	64.757	15.564	15.68	0.253949	0.0610353					15.95	42.447	15.105	15.95	0.166459	0.0592353
15.71	60.312	19.034	15.71	0.236518	0.0746431					15.98	41.55	13.389	15.98	0.162941	0.0525059
15.74	56.999	16.382	15.74	0.223525	0.0642431					16.01	44.155	10.9	16.01	0.173157	0.0427451
15.77	57.666	27.499	15.77	0.226141	0.107839					16.04	46.118	11.832	16.04	0.180855	0.0464
15.8	60.588	37.275	15.8	0.2376	0.146176					16.07	43.371	9.98	16.07	0.170082	0.0391373
15.83	62.463	27.209	15.83	0.244953	0.106702					16.1	38.264	7.389	16.1	0.150055	0.0289765
15.86	61.17	37.47	15.86	0.239882	0.146941					16.13	36.862	17.489	16.13	0.144557	0.0685843
15.89	57.918	32.646	15.89	0.227129	0.128024					16.16	39.6	8.446	16.16	0.155294	0.0331216
15.92	58.118	31.9	15.92	0.227914	0.125098					16.19	44.018	21.381	16.19	0.17262	0.0838471
15.95	65.848	53.978	15.95	0.258227	0.211678					16.23	48.467	18.483	16.23	0.190067	0.0724824
15.98	77.391	72.345	15.98	0.303494	0.283706					16.26	48.336	14.731	16.26	0.189553	0.0577686
16.01	158.154	61.125	16.01	0.620212	0.239706					16.29	41.116	23.447	16.29	0.161239	0.091949
16.04	152.873	98.141	16.04	0.599502	0.384867					16.32	34.824	20.202	16.32	0.136565	0.0792235
16.07	176.917	89.061	16.07	0.693792	0.349259					16.35	34.754	19.556	16.35	0.13629	0.0766902
16.1	175.946	118.732	16.1	0.689984	0.465616					16.38	36.317	26.816	16.38	0.14242	0.105161
16.13	150.263	115.368	16.13	0.589267	0.452424					16.41	37.169	33.535	16.41	0.145761	0.13151
16.16	169.889	111.474	16.16	0.666231	0.437153					16.44	38.913	31.1	16.44	0.1526	0.121961
16.19	178.191	145.444	16.19	0.698788	0.570369					16.47	40.018	27.499	16.47	0.156933	0.107839
16.22	175.789	165.799	16.22	0.689369	0.650192					16.5	38.067	20.475	16.5	0.149282	0.0802941
16.25	170.291	164.785	16.25	0.667808	0.646216					16.53	43.123	24.147	16.53	0.16911	0.0946941
16.28	166.885	203.138	16.28	0.654451	0.79662					16.56	67.218	6.135	16.56	0.2636	0.0240588
16.31	168.502	227.441	16.31	0.660792	0.891925					16.59	93.074	28.53	16.59	0.364996	0.111882
16.34	174.731	231.225	16.34	0.68522	0.906765					16.63	99.203	18.862	16.63	0.389031	0.0739686
16.37	180.233	232.713	16.37	0.706796	0.9126					16.66	89.484	13.792	16.66	0.350918	0.0540863
16.4	182.003	252.365	16.4	0.713737	0.989667					16.69	70.641	19.071	16.69	0.277024	0.0747882
16.43	183.232	255	16.43	0.718557	1					16.72	56.546	19.829	16.72	0.221749	0.0777608
16.46	184.507	255	16.46	0.723557	1					16.75	58.456	17.942	16.75	0.229239	0.0703608
16.5	181.326	255	16.5	0.711082	1					16.78	59.61	15.37	16.78	0.233765	0.0602745
16.53	174.302	255	16.53	0.683537	1					16.81	51.785	18.85	16.81	0.203078	0.0739216
16.56	171.377	255	16.56	0.672067	1					16.84	68.174	21.369	16.84	0.267349	0.0838
16.59	176.954	255	16.59	0.693937	1					16.87	74.673	25.755	16.87	0.292835	0.101
16.62	186.468	255	16.62	0.731247	1					16.9	84.493	34.388	16.9	0.331345	0.134855
16.65	194.029	255	16.65	0.760898	1					16.93	86.664	45.739	16.93	0.339859	0.179369
16.68	199.059	255	16.68	0.780624	1					16.96	60.798	26.398	16.96	0.238424	0.103522
16.71	202.797	255	16.71	0.795282	1					17	51.645	37.13	17	0.202529	0.145608
16.74	205.545	255	16.74	0.806059	1					17.03	42.585	25.476	17.03	0.167	0.0999059
16.77	209.972	255	16.77	0.82342	1					17.06	42.213	38.168	17.06	0.165541	0.149678
16.8	219.116	255	16.8	0.859278	1					17.09	47.546	57.349	17.09	0.186455	0.224898
16.83	229.571	254.861	16.83	0.900278	0.999455					17.12	48.189	58.679	17.12	0.188976	0.230114
16.86	232.837	255	16.86	0.913086	1					17.15	54.16	49.416	17.15	0.212392	0.193788
16.89	225.077	254.888	16.89	0.882655	0.999561					17.18	68.729	43.806	17.18	0.269525	0.171788
16.92	214	255	16.92	0.839216	1					17.21	69.597	57.694	17.21	0.272929	0.226251
16.95	209.941	255	16.95	0.823298	1					17.24	78.9	67.388	17.24	0.309412	0.264267
16.98	210.096	255	16.98	0.823906	1					17.27	118.896	64.271	17.27	0.466259	0.252043
17.01	204.569	255	17.01	0.802231	1					17.3	127.339	75.361	17.3	0.499369	0.295533
17.04	193.24	255	17.04	0.757804	1					17.33	133.862	71.896	17.33	0.524949	0.281945
17.07	182.161	253.597	17.07	0.714357	0.994498					17.36	144.002	78.358	17.36	0.564714	0.307286
17.1	173.922	238.602	17.1	0.682047	0.935694					17.4	149.212	97.245	17.4	0.585145	0.381353
17.13	168.985	247.067	17.13	0.662686	0.96889					17.43	194.626	101.927	17.43	0.763239	0.399714
17.16	166.885	244.587	17.16	0.654451	0.959165					17.46	200.862	119.378	17.46	0.787694	0.468149
17.19	168.16	236.762	17.19	0.659451	0.928478					17.49	187.441	135.877	17.49	0.735063	0.532851
17.22	175.767	244.061	17.22	0.689282	0.957102					17.52	192.011	144.508	17.52	0.752984	0.566698
17.25	186.472	249.89	17.25	0.731263	0.979961					17.55	175.15	159.259	17.55	0.686863	0.624545
17.28	187.354	244.868	17.28	0.734722	0.960267					17.58	218.108	183.656	17.58	0.855325	0.72022
17.31	170.99	244.018	17.31	0.670549	0.956933					17.61	219.464	218.126	17.61	0.860643	0.855396
17.34	180.742	229.009	17.34	0.708792	0.898075					17.64	196.75	180.232	17.64	0.771569	0.706792
17.37	176.162	211.01	17.37	0.690831	0.82749					17.67	192.028	202.989	17.67	0.753051	0.796035
17.4	175.868	219.234	17.4	0.689678	0.859741					17.7	200.743	220.457	17.7	0.787227	0.864537
17.43	177.196	211.186	17.43	0.694886	0.82818					17.73	213.859	241.545	17.73	0.838663	0.947235
17.46	179.445	215.711	17.46	0.703706	0.845925					17.76	224.421	248.563	17.76	0.880082	0.974757
17.49	156.524	195.136	17.49	0.61382	0.765239					17.8	222.689	250.286	17.8	0.87329	0.981514
17.52	169.257	158.078	17.52	0.663753	0.619914					17.83	215.284	253.275	17.83	0.844251	0.993235
17.55	169.182	157.177	17.55	0.663459	0.61638					17.86	218.854	254.755	17.86	0.858251	0.999039
17.58	152.237	175.424	17.58	0.597008	0.687937					17.89	232.741	255	17.89	0.91271	1
17.62	74.795	152.616	17.62	0.293314	0.598494					17.92	242.159	255	17.92	0.949643	1
17.65	71.227	124.762	17.65	0.279322	0.489263					17.95	244.417	255	17.95	0.958498	1
17.68	72.866	112.95	17.68	0.285749	0.442941					17.98	242.063	255	17.98	0.949267	1
17.71	76.597	121.566	17.71	0.30038	0.476729					18.01	236.013	255	18.01	0.925541	1
17.74	79.106	106.06	17.74	0.31022	0.415922					18.04	211.556	255	18.04	0.829631	1
17.77	78.92	71.168	17.77	0.30949	0.27909					18.07	198.985	255	18.07	0.780333	1
17.8	74.96	62.587	17.8	0.293961	0.245439					18.1	181.146	255	18.1	0.710376	1
17.83	68.01	58.819	17.83	0.266706	0.230663					18.13	196.524	255	18.13	0.770682	1
17.86	62.483	42.102	17.86	0.245031	0.165106					18.17	170.921	255	18.17	0.670278	1
17.89	62.044	43.519	17.89	0.24331	0.170663					18.2	186.791	255	18.2	0.732514	1
17.92	65.521	37.516	17.92	0.256945	0.147122					18.23	195.783	255	18.23	0.767776	1
17.95	68.609	37.922	17.95	0.269055	0.148714					18.26	214.298	255	18.26	0.840384	1
17.98	68.03	30.36	17.98	0.266784	0.119059					18.29	223.988	255	18.29	0.878384	1
18.01	65.585	11.972	18.01	0.257196	0.046949					18.32	209.404	255	18.32	0.821192	1
18.04	66.373	24.239	18.04	0.260286	0.0950549					18.35	197.724	253.869	18.35	0.775388	0.995565
18.07	70.936	32.904	18.07	0.27818	0.129035					18.38	194.87	245.499	18.38	0.764196	0.962741
18.1	74.293	31.229	18.1	0.291345	0.122467					18.41	190.664	254.494	18.41	0.747702	0.998016
18.13	73.27	30.485	18.13	0.287333	0.119549					18.44	192.416	250.258	18.44	0.754573	0.981404
18.16	69.121	14.642	18.16	0.271063	0.0574196					18.47	191.98	254.693	18.47	0.752863	0.998796
18.19	64.489	37.349	18.19	0.252898	0.146467					18.5	147.71	253.859	18.5	0.579255	0.995525
18.22	61.811	20.428	18.22	0.242396	0.0801098					18.53	88.34	228.115	18.53	0.346431	0.894569
18.25	62.264	19.753	18.25	0.244173	0.0774627					18.57	79.613	214.739	18.57	0.312208	0.842114
18.28	64.592	14.232	18.28	0.253302	0.0558118					18.6	94.624	197.142	18.6	0.371075	0.773106
18.31	66.698	21.392	18.31	0.261561	0.0838902					18.63	92.983	188.671	18.63	0.364639	0.739886
18.34	67.929	23.985	18.34	0.266388	0.0940588					18.66	85.227	156.31	18.66	0.334224	0.61298
18.37	69.32	20.978	18.37	0.271843	0.0822667					18.69	80.344	146.198	18.69	0.315075	0.573325
18.4	72.203	19.951	18.4	0.283149	0.0782392					18.72	64.658	89.809	18.72	0.253561	0.352192
18.43	75.664	34.012	18.43	0.296722	0.13338					18.75	45.734	128	18.75	0.179349	0.501961
18.46	76.16	32.375	18.46	0.298667	0.126961					18.78	38.601	128.932	18.78	0.151376	0.505616
18.49	71.863	24.203	18.49	0.281816	0.0949137					18.81	39.875	122.093	18.81	0.156373	0.478796
18.52	65.91	30.437	18.52	0.258471	0.119361					18.84	42.364	113.668	18.84	0.166133	0.445757
18.55	62.506	24.218	18.55	0.245122	0.0949725					18.87	42.621	96.559	18.87	0.167141	0.378663
18.58	61.464	18.812	18.58	0.241035	0.0737725					18.9	49.777	104.315	18.9	0.195204	0.409078
18.61	60.443	29.736	18.61	0.237031	0.116612					18.93	64.905	92.602	18.93	0.254529	0.363145
18.64	59.934	28.669	18.64	0.235035	0.112427					18.97	65.13	68.194	18.97	0.255412	0.267427
18.67	61.096	19.999	18.67	0.239592	0.0784275					19	50.908	62.454	19	0.199639	0.244918
18.7	62.25	12.443	18.7	0.244118	0.0487961					19.03	45.167	47.545	19.03	0.177125	0.186451
18.73	61.525	13.563	18.73	0.241275	0.0531882					19.06	50.967	52.384	19.06	0.199871	0.205427
18.77	59.645	27.69	18.77	0.233902	0.108588					19.09	58.184	60.76	19.09	0.228173	0.238275
18.8	58.607	20.199	18.8	0.229831	0.0792118					19.12	61.067	30.525	19.12	0.239478	0.119706
18.83	59.592	11.852	18.83	0.233694	0.0464784					19.15	57.502	46.071	19.15	0.225498	0.180671
18.86	61.954	22.5	18.86	0.242957	0.0882353					19.18	53.704	47.686	19.18	0.210604	0.187004
18.89	63.643	33.489	18.89	0.24958	0.131329					19.21	57.212	32.051	19.21	0.224361	0.12569
18.92	63.188	29.308	18.92	0.247796	0.114933					19.24	57.217	33.363	19.24	0.22438	0.130835
18.95	61.402	23.652	18.95	0.240792	0.0927529					19.27	49.292	37.289	19.27	0.193302	0.146231
18.98	60.688	30.461	18.98	0.237992	0.119455					19.3	45.392	33.988	19.3	0.178008	0.133286
19.01	62.786	34.444	19.01	0.24622	0.135075					19.33	46.48	33.786	19.33	0.182275	0.132494
19.04	67.63	20.195	19.04	0.265216	0.0791961					19.37	49.228	44.74	19.37	0.193051	0.175451
19.07	73.684	22.223	19.07	0.288957	0.087149					19.4	50.867	40.621	19.4	0.199478	0.159298
19.1	79.124	29.775	19.1	0.31029	0.116765					19.43	47.067	34.841	19.43	0.184576	0.136631
19.13	53.648	37.185	19.13	0.210384	0.145824					19.46	45.607	38.872	19.46	0.178851	0.152439
19.16	54.482	24.912	19.16	0.213655	0.0976941					19.49	55.65	56.88	19.49	0.218235	0.223059
19.19	79.318	55.213	19.19	0.311051	0.216522					19.52	68.765	47.804	19.52	0.269667	0.187467
19.22	74.307	20.151	19.22	0.2914	0.0790235					19.55	73.887	33.883	19.55	0.289753	0.132875
19.25	71.341	23.35	19.25	0.279769	0.0915686					19.58	71.453	53.419	19.58	0.280208	0.209486
19.28	70.278	33.878	19.28	0.2756	0.132855					19.61	65.438	48.388	19.61	0.25662	0.189757
19.31	69.543	47.14	19.31	0.272718	0.184863					19.64	59.951	53.633	19.64	0.235102	0.210325
19.34	69.926	38.02	19.34	0.27422	0.149098					19.67	60.557	62.324	19.67	0.237478	0.244408
19.37	72.191	29.989	19.37	0.283102	0.117604					19.7	64.435	62.802	19.7	0.252686	0.246282
19.4	73.419	31.015	19.4	0.287918	0.121627					19.74	58.558	63.695	19.74	0.229639	0.249784
19.43	70.489	40.287	19.43	0.276427	0.157988					19.77	49.01	58.801	19.77	0.192196	0.230592
19.46	65.668	35.215	19.46	0.257522	0.138098					19.8	50.081	43.253	19.8	0.196396	0.16962
19.49	64.037	40.769	19.49	0.251125	0.159878					19.83	55.354	58.424	19.83	0.217075	0.229114
19.52	66.224	31.979	19.52	0.259702	0.125408					19.86	63.525	11.809	19.86	0.249118	0.0463098
19.55	67.869	44.567	19.55	0.266153	0.174773					19.89	70.73	39.917	19.89	0.277373	0.156537
19.58	66.187	37.571	19.58	0.259557	0.147337					19.92	63.883	49.527	19.92	0.250522	0.194224
19.61	63.32	27.449	19.61	0.248314	0.107643					19.95	56.914	35.812	19.95	0.223192	0.140439
19.64	62.622	48.837	19.64	0.245576	0.191518					19.98	66.902	34.231	19.98	0.262361	0.134239
19.67	64.72	39.343	19.67	0.253804	0.154286					20	82	37	20	0.321569	0.145098
19.7	67.796	31.444	19.7	0.265867	0.12331
19.73	69.342	45.252	19.73	0.271929	0.177459
19.76	67.661	42.85	19.76	0.265337	0.168039
19.79	63.246	32.541	19.79	0.248024	0.127612
19.82	58.155	35.046	19.82	0.228059	0.137435
19.85	53.869	37.521	19.85	0.211251	0.147141
19.88	51.295	31.781	19.88	0.201157	0.124631
19.92	51.74	22.802	19.92	0.202902	0.0894196
19.95	55.351	24.226	19.95	0.217063	0.0950039
19.98	59.86	30.058	19.98	0.234745	0.117875
20	63	25	20	0.247059	0.0980392

## Sheet: S Fig. 3e
U2AF2-L2C_line_scan								Rp		U2AF2-E4C_line_scan								Rp		SRSF1-L2C_line_scan								Rp		SRSF1-E4C_line_scan								Rp
x-axis	intensity		x-axis	y-axis			mean	0.2415		x-axis	intensity		x-axis	y-axis			mean	0.274875		x-axis	intensity		x-axis	y-axis			mean	0.225952		x-axis	intensity		x-axis	y-axis			mean	0.253929
	red	green		red	green		SEM	0.116631			red	green		red	green		SEM	0.106996			red	green		red	green		SEM	0.126743			red	green		red	green		SEM	0.135309
0	0	20	0	0	0.0784314		#1	0.36		0	90	47	0	0.352941	0.184314		#1	0.29		0	3	35	0	0.0117647	0.137255		#1	0.1		0	30	49	0	0.117647	0.192157		#1	0.02
0.02	8.325	27.621	0.02	0.0326471	0.108318			0.23		0.03	63.74	50.378	0.03	0.249961	0.197561			0.23		0.02	23.765	34.439	0.02	0.0931961	0.135055			0.17		0.02	26.834	34.268	0.02	0.105231	0.134384			0.39
0.05	9.091	26.97	0.05	0.035651	0.105765		#2	0.32		0.05	100.873	63.502	0.05	0.39558	0.249027			0.3		0.05	25.716	38.712	0.05	0.100847	0.151812		#2	0.49		0.04	19.981	42.522	0.04	0.0783569	0.166753			0.24
0.07	18.837	25.843	0.07	0.0738706	0.101345			0.07		0.08	77.42	58.784	0.08	0.303608	0.230525			0.44		0.07	12.474	44.23	0.07	0.0489176	0.173451			0.21		0.06	36.562	47.302	0.06	0.14338	0.185498			0.25
0.09	14.008	30.531	0.09	0.0549333	0.119729		#3	0.37		0.11	89.357	43.244	0.11	0.35042	0.169584		#2	0.21		0.1	10.736	39.183	0.1	0.042102	0.153659		#3	0.3		0.09	23.845	58.649	0.09	0.0935098	0.229996		#2	0.44
0.11	48.768	27.089	0.11	0.191247	0.106231			0.07		0.14	72.43	53.005	0.14	0.284039	0.207863			0.45		0.12	17.669	37.377	0.12	0.0692902	0.146576			0.34		0.11	18.482	48.497	0.11	0.0724784	0.190184			0.31
0.14	9.483	30.261	0.14	0.0371882	0.118671		#4	0.3		0.16	72.654	59.803	0.16	0.284918	0.234522			0.25		0.14	10.388	36.014	0.14	0.0407373	0.141231		#4	0.11		0.13	29.54	45.651	0.13	0.115843	0.179024			0.45
0.16	3.216	32.757	0.16	0.0126118	0.128459			0.19		0.19	95.523	57.734	0.19	0.3746	0.226408			0.25		0.17	9.667	31.406	0.17	0.0379098	0.123161			0.31		0.15	37.443	52.77	0.15	0.146835	0.206941			0.12
0.18	14.811	29.184	0.18	0.0580824	0.114447		#5	0.29		0.22	101.03	63.118	0.22	0.396196	0.247522		#3	0.24		0.19	49.101	39.744	0.19	0.192553	0.155859		#5	0.28		0.17	44.422	58.71	0.17	0.174204	0.230235		#3	0.14
0.2	22.841	20.906	0.2	0.0895725	0.0819843			0.09		0.25	109.76	57.551	0.25	0.430431	0.22569			0.13		0.21	35	50.795	0.21	0.137255	0.199196			0.18		0.19	24.459	65.867	0.19	0.0959176	0.258302			0.12
0.23	6.369	29.409	0.23	0.0249765	0.115329		#6	0.09		0.27	95.19	71.452	0.27	0.373294	0.280204			0.23		0.24	22.776	35.024	0.24	0.0893176	0.137349		#6	0.22		0.22	19.949	81.157	0.22	0.0782314	0.318263			0.15
0.25	5.109	31.656	0.25	0.0200353	0.124141			0.32		0.3	82.689	74.309	0.3	0.324271	0.291408			0.32		0.26	32.835	38.02	0.26	0.128765	0.149098			0.07		0.24	48.391	203.266	0.24	0.189769	0.797122			0.46
0.27	3.29	32.107	0.27	0.012902	0.12591		#7	0.14		0.33	81.293	78.14	0.33	0.318796	0.306431		#4	0.26		0.29	36.735	50.96	0.29	0.144059	0.199843		#7	0.18		0.26	48.986	227.429	0.26	0.192102	0.891878		#4	0.23
0.3	14.456	34.539	0.3	0.0566902	0.135447			0.21		0.36	106.509	88.022	0.36	0.417682	0.345184			0.15		0.31	23.264	47.852	0.31	0.0912314	0.187655			0.25		0.28	56.625	230.034	0.28	0.222059	0.902094			0.2
0.32	9.118	36.59	0.32	0.0357569	0.14349		#8	0.28		0.38	115.45	98.156	0.38	0.452745	0.384925			0.39		0.33	28	45.371	0.33	0.109804	0.177925		#8	0.05		0.3	59.967	253.879	0.3	0.235165	0.995604			0.47
0.34	23.473	30	0.34	0.092051	0.117647			0.3		0.41	99.765	113.014	0.41	0.391235	0.443192			0.29		0.36	41.357	43.967	0.36	0.162184	0.17242			0.42		0.32	52.974	255	0.32	0.207741	1			0.58
0.36	8.909	26.907	0.36	0.0349373	0.105518		#9	0.02		0.44	76.35	110.825	0.44	0.299412	0.434608		#5	0.07		0.38	25.116	44.059	0.38	0.0984941	0.17278		#9	0.01		0.34	53.902	255	0.34	0.21138	1		#5	0.3
0.39	19.915	24.85	0.39	0.078098	0.097451			0.29		0.47	124.95	207.475	0.47	0.49	0.813627			0.45		0.4	19.804	37.036	0.4	0.0776627	0.145239			0.22		0.37	69.945	255	0.37	0.274294	1			0.57
0.41	40.362	25.76	0.41	0.158282	0.10102		#10	0.18		0.49	124.95	215.466	0.49	0.49	0.844965			0.42		0.43	23.041	48	0.43	0.0903569	0.188235		#10	0.05		0.39	54.626	255	0.39	0.21422	1			0.21
0.43	32.952	33.273	0.43	0.129224	0.130482			0.27		0.52	121.889	255	0.52	0.477996	1			0.24		0.45	43.788	47.9	0.45	0.171718	0.187843			0.27		0.41	47.49	255	0.41	0.186235	1			0.27
0.45	35.895	21.136	0.45	0.140765	0.0828863		#11	0.28		0.55	124.95	255	0.55	0.49	1		#6	0.02		0.48	25.15	47.06	0.48	0.0986275	0.184549		#11	0.23		0.43	55.72	255	0.43	0.21851	1		#6	0.25
0.48	16.809	45.216	0.48	0.0659176	0.177318			0.09		0.58	109.344	255	0.58	0.4288	1			0.23		0.5	30.167	43.61	0.5	0.118302	0.17102			0.18		0.45	61.51	255	0.45	0.241216	1			0.38
0.5	14.016	44.13	0.5	0.0549647	0.173059		#12	0.54		0.6	124.95	255	0.6	0.49	1			0.28		0.52	38.295	44.267	0.52	0.150176	0.173596		#12	0.02		0.47	69.713	255	0.47	0.273384	1			0.05
0.52	30.705	46.56	0.52	0.120412	0.182588			0.34		0.63	112.982	255	0.63	0.443067	1			0.21		0.55	32.955	42.639	0.55	0.129235	0.167212			0.36		0.49	55.315	255	0.49	0.216922	1			0.25
0.55	26.322	51.944	0.55	0.103224	0.203702		#13	0.34		0.66	109.33	255	0.66	0.428745	1		#7	0.37		0.57	24.503	41.66	0.57	0.0960902	0.163373		#13	0.03		0.52	71.106	255	0.52	0.278847	1		#7	0.15
0.57	14.433	34.109	0.57	0.0566	0.133761			0.02		0.68	124.95	255	0.68	0.49	1			0.09		0.6	22.096	41.713	0.6	0.086651	0.16358			0.43		0.54	100.005	255	0.54	0.392176	1			0.2
0.59	18.686	45.785	0.59	0.0732784	0.179549		#14	0.49		0.71	124.95	255	0.71	0.49	1			0.28		0.62	39.415	44.038	0.62	0.154569	0.172698		#14	0.42		0.56	68.298	255	0.56	0.267835	1			0.31
0.61	27.315	41.535	0.61	0.107118	0.162882			0.23		0.74	124.95	255	0.74	0.49	1			0.33		0.64	48.327	42.205	0.64	0.189518	0.16551			0.36		0.58	64.052	255	0.58	0.251184	1			0.24
0.64	30.026	44.027	0.64	0.117749	0.172655		#15	0.28		0.77	122.507	255	0.77	0.48042	1		#8	0.35		0.67	49.778	39.273	0.67	0.195208	0.154012		#15	0.11		0.6	62.614	255	0.6	0.245545	1		#8	0.21
0.66	34.124	43.155	0.66	0.13382	0.169235			0.21		0.79	101.28	255	0.79	0.397176	1			0.19		0.69	47.774	38.49	0.69	0.187349	0.150941			0.15		0.62	60.122	255	0.62	0.235773	1			0.19
0.68	36.282	59.598	0.68	0.142282	0.233718		#16	0.29		0.82	124.95	255	0.82	0.49	1			0.53		0.71	55.122	47.893	0.71	0.216165	0.187816		#16	0.43		0.65	67.196	255	0.65	0.263514	1			0.38
0.7	51.241	54.505	0.7	0.200945	0.213745			0.29		0.85	107.435	255	0.85	0.421314	1			0.15		0.74	52.052	50.276	0.74	0.204125	0.197161			0.36		0.67	72.894	255	0.67	0.285859	1			0.33
0.73	29.991	69.577	0.73	0.117612	0.272851		#17	0.27		0.88	102.356	255	0.88	0.401396	1		#9	0.41		0.76	55.752	50.695	0.76	0.218635	0.198804		#17	0.22		0.69	77.912	255	0.69	0.305537	1		#9	0.29
0.75	32.608	61.028	0.75	0.127875	0.239325			0.29		0.9	91.509	255	0.9	0.358859	1			0.1		0.79	64.231	54.779	0.79	0.251886	0.21482			0.29		0.71	50.194	255	0.71	0.196839	1			0.47
0.77	16.073	73.166	0.77	0.0630314	0.286925		#18	0.3		0.93	123.353	255	0.93	0.483737	1			0.33		0.81	62.729	53.23	0.81	0.245996	0.208745		#18	0.16		0.73	35.289	255	0.73	0.138388	1			0.04
0.8	20.933	88.645	0.8	0.0820902	0.347627			0.15		0.96	122.287	255	0.96	0.479557	1			0.41		0.83	83.148	63.128	0.83	0.326071	0.247561			0.38		0.75	35.653	255	0.75	0.139816	1			0.18
0.82	19.726	90.712	0.82	0.0773569	0.355733		#19	0.21		0.99	96.248	255	0.99	0.377443	1		#10	0.39		0.86	106.429	47.42	0.86	0.417369	0.185961		#19	0.27		0.77	56.772	255	0.77	0.222635	1		#10	0.18
0.84	18.181	84.403	0.84	0.071298	0.330992			0.18		1.01	119.238	255	1.01	0.4676	1			0.26		0.88	125.596	41.052	0.88	0.492533	0.160988			0.18		0.8	72.616	255	0.8	0.284769	1			0.3
0.86	18.927	91.973	0.86	0.0742235	0.360678		#20	0.11		1.04	79.051	255	1.04	0.310004	1			0.35		0.9	136.968	46.745	0.9	0.537129	0.183314		#20	0.14		0.82	59.918	249.036	0.82	0.234973	0.976612			0.08
0.89	19.199	90.52	0.89	0.0752902	0.35498			0.36		1.07	107.23	255	1.07	0.42051	1			0.28		0.93	144.094	48.386	0.93	0.565075	0.189749			0.21		0.84	61.124	235.379	0.84	0.239702	0.923055			0.36
0.91	1.792	97.263	0.91	0.00702745	0.381424					1.1	121.907	255	1.1	0.478067	1		#11	0.16		0.95	149.489	44.415	0.95	0.586231	0.174176		#21	0.06		0.86	74.527	101.179	0.86	0.292263	0.39678		#11	0.19
0.93	19.853	215.525	0.93	0.0778549	0.845196					1.12	104.464	255	1.12	0.409663	1			0.46		0.98	141.374	39.524	0.98	0.554408	0.154996			0.27		0.88	56.473	102.533	0.88	0.221463	0.40209			0.22
0.95	7.342	216.855	0.95	0.0287922	0.850412					1.15	83.441	255	1.15	0.32722	1			0.29		1	152.667	50.307	1	0.598694	0.197282					0.9	58.325	69.144	0.9	0.228725	0.271153			0.3
0.98	5.738	218.958	0.98	0.022502	0.858659					1.18	114.179	255	1.18	0.447761	1			0.23		1.02	176.16	46.101	1.02	0.690824	0.180788					0.92	57.92	65.422	0.92	0.227137	0.256557			0.36
1	13.312	227.333	1	0.0522039	0.891502					1.21	76.574	255	1.21	0.30029	1		#12	0.23		1.05	191.673	42.724	1.05	0.751659	0.167545					0.95	49.961	65.246	0.95	0.195925	0.255867		#12	0.33
1.02	1.998	226.729	1.02	0.00783529	0.889133					1.23	88.596	255	1.23	0.347435	1			0.24		1.07	199.449	44.725	1.07	0.782153	0.175392					0.97	53.571	48.176	0.97	0.210082	0.188925			0.29
1.05	13.25	230.645	1.05	0.0519608	0.90449					1.26	119.907	255	1.26	0.470224	1			0.21		1.1	218.349	50.507	1.1	0.856271	0.198067					0.99	71.512	42.653	0.99	0.280439	0.167267			0.4
1.07	19.802	228.613	1.07	0.0776549	0.896522					1.29	105.448	255	1.29	0.413522	1			0.25		1.12	227.926	42.909	1.12	0.893827	0.168271					1.01	70.788	33.122	1.01	0.2776	0.12989			0.21
1.09	36.309	229.207	1.09	0.142388	0.898851					1.32	93.053	255	1.32	0.364914	1		#13	0.23		1.14	246.728	44.174	1.14	0.967561	0.173231					1.03	81.422	28.293	1.03	0.319302	0.110953		#13	0.18
1.11	21.293	224.409	1.11	0.083502	0.880035					1.34	83.86	255	1.34	0.328863	1			0.39		1.17	251.435	43.955	1.17	0.98602	0.172373					1.05	61.392	31.919	1.05	0.240753	0.125173			0.15
1.14	17.552	228.82	1.14	0.0688314	0.897333					1.37	90.822	255	1.37	0.356165	1			0.55		1.19	252.153	48.847	1.19	0.988835	0.191557					1.08	46.639	31.478	1.08	0.182898	0.123443			0.43
1.16	29.34	228.68	1.16	0.115059	0.896784					1.4	91.536	255	1.4	0.358965	1			0.29		1.21	253.526	52.042	1.21	0.99422	0.204086					1.1	52.027	31.092	1.1	0.204027	0.121929			0.37
1.18	31.678	230.702	1.18	0.124227	0.904714					1.42	110.944	255	1.42	0.435075	1		#14	0.2		1.24	255	46.869	1.24	1	0.1838					1.12	140.341	31.58	1.12	0.550357	0.123843		#14	0.54
1.2	20.066	228.532	1.2	0.0786902	0.896204					1.45	95.919	255	1.45	0.376153	1			0.23		1.26	255	38.049	1.26	1	0.149212					1.14	139.331	29.014	1.14	0.546396	0.11378			0.3
1.23	11.874	223.135	1.23	0.0465647	0.875039					1.48	64.083	255	1.48	0.251306	1			0.13		1.29	255	38.2	1.29	1	0.149804					1.16	203.262	25.703	1.16	0.797106	0.100796			0.48
1.25	24.615	218.703	1.25	0.0965294	0.857659					1.51	83.55	255	1.51	0.327647	1			0.35		1.31	255	45.627	1.31	1	0.178929					1.18	215.019	35.31	1.18	0.843212	0.138471			0.13
1.27	23.158	219.634	1.27	0.0908157	0.86131					1.53	91.335	255	1.53	0.358176	1		#15	0.38		1.33	253.148	49.091	1.33	0.992737	0.192514					1.2	231.934	24.461	1.2	0.909545	0.0959255		#15	0.37
1.3	13.421	201.847	1.3	0.0526314	0.791557					1.56	62.371	255	1.56	0.244592	1			0.29		1.36	252.036	51.505	1.36	0.988376	0.20198					1.23	245.029	30.033	1.23	0.960898	0.117776			0.5
1.32	8.328	97.229	1.32	0.0326588	0.38129					1.59	60.098	235.205	1.59	0.235678	0.922373			0.17		1.38	254.255	45.553	1.38	0.997078	0.178639					1.25	246.953	31.371	1.25	0.968443	0.123024			0.17
1.34	10.311	209.077	1.34	0.0404353	0.81991					1.62	101.293	230.653	1.62	0.397227	0.904522			0.22		1.4	255	45.204	1.4	1	0.177271					1.27	251.019	21.536	1.27	0.984388	0.0844549			0.18
1.36	11.82	97.201	1.36	0.0463529	0.38118					1.64	71.453	227.178	1.64	0.280208	0.890894		#16	0.36		1.43	255	44.773	1.43	1	0.17558					1.29	246.965	20.43	1.29	0.96849	0.0801176		#16	0.09
1.39	15.492	89.274	1.39	0.0607529	0.350094					1.67	69.692	119.597	1.67	0.273302	0.469008			0.21		1.45	255	47.18	1.45	1	0.18502					1.31	247.271	23.53	1.31	0.96969	0.0922745			0.31
1.41	19.034	97.193	1.41	0.0746431	0.381149					1.7	89.334	109.742	1.7	0.350329	0.430361			0.38		1.48	255	54.731	1.48	1	0.214631					1.33	159.634	25.394	1.33	0.626016	0.0995843			0.28
1.43	29.385	97.28	1.43	0.115235	0.38149					1.73	112.707	103.948	1.73	0.441988	0.407639			0.26		1.5	255	50.348	1.5	1	0.197443					1.35	233.825	21.912	1.35	0.916961	0.0859294			0.24
1.45	33.872	89.146	1.45	0.132831	0.349592					1.75	64.114	92.816	1.75	0.251427	0.363984		#17	0.23		1.52	255	43.078	1.52	1	0.168933					1.38	230.894	18.294	1.38	0.905467	0.0717412		#17	0.21
1.48	52.998	72.085	1.48	0.207835	0.282686					1.78	80.087	99.282	1.78	0.314067	0.389341			0.32		1.55	255	41.246	1.55	1	0.161749					1.4	219.092	21.6	1.4	0.859184	0.0847059			0.22
1.5	25.174	85.903	1.5	0.0987216	0.336875					1.81	72.52	90.691	1.81	0.284392	0.355651			0.35		1.57	255	44.897	1.57	1	0.176067					1.42	233.038	23.694	1.42	0.913875	0.0929176			0.44
1.52	32.15	74.02	1.52	0.126078	0.290275					1.84	81.772	81.989	1.84	0.320675	0.321525			0.25		1.6	255	52.509	1.6	1	0.205918					1.44	240.245	23.633	1.44	0.942137	0.0926784			0.07
1.55	31.509	80.683	1.55	0.123565	0.316404					1.86	74.681	73.633	1.86	0.292867	0.288757		#18	0.14		1.62	255	57.025	1.62	1	0.223627					1.46	250.785	21.025	1.46	0.983471	0.082451		#18	0.22
1.57	34.88	61.446	1.57	0.136784	0.240965					1.89	80.91	62.902	1.89	0.317294	0.246675			0.43		1.64	255	52.987	1.64	1	0.207792					1.48	228.838	20.687	1.48	0.897404	0.0811255			0.23
1.59	31.236	67.706	1.59	0.122494	0.265514					1.92	71.368	66.458	1.92	0.279875	0.26062			0.3		1.67	255	45.733	1.67	1	0.179345					1.51	245.556	23.286	1.51	0.962965	0.0913176			0.23
1.61	31.942	63.989	1.61	0.125263	0.250937					1.95	69.727	56.743	1.95	0.273439	0.222522			0.24		1.69	255	41.702	1.69	1	0.163537					1.53	252.993	19.654	1.53	0.992129	0.0770745			0.25
1.64	22.179	64.336	1.64	0.0869765	0.252298					1.97	89.046	58.298	1.97	0.3492	0.22862		#19	0.29		1.71	255	40.22	1.71	1	0.157725					1.55	227.204	23.853	1.55	0.890996	0.0935412		#19	0.11
1.66	12.952	64.139	1.66	0.0507922	0.251525					2	88.527	51.6	2	0.347165	0.202353			0.12		1.74	255	43.281	1.74	1	0.169729					1.57	204.304	28.725	1.57	0.801192	0.112647			0.02
1.68	34.148	56.229	1.68	0.133914	0.220506					2.03	69.141	48.137	2.03	0.271141	0.188773			0.41		1.76	255	48.77	1.76	1	0.191255					1.59	154.394	19.659	1.59	0.605467	0.0770941			0.13
1.7	59.707	50.252	1.7	0.234145	0.197067					2.05	71.62	51.88	2.05	0.280863	0.203451			0.26		1.79	255	50.676	1.79	1	0.198729					1.61	229.957	16.701	1.61	0.901792	0.0654941			0.35
1.73	30.388	63.339	1.73	0.119169	0.248388					2.08	63.6	47.608	2.08	0.249412	0.186698		#20	0.17		1.81	255	52.867	1.81	1	0.207322					1.63	225.622	18.342	1.63	0.884792	0.0719294		#20	0.05
1.75	32.743	59.714	1.75	0.128404	0.234173					2.11	61.308	41.934	2.11	0.240424	0.164447			0.3		1.83	255	57.248	1.83	1	0.224502					1.66	235.181	15.368	1.66	0.922278	0.0602667			0.34
1.77	24.472	41.495	1.77	0.0959686	0.162725					2.14	67.727	43.553	2.14	0.265596	0.170796			0.24		1.86	255	44.666	1.86	1	0.175161					1.68	239.759	19.737	1.68	0.940231	0.0774			0.07
1.8	28.301	40.978	1.8	0.110984	0.160698					2.16	87.556	36.698	2.16	0.343357	0.143914			0.06		1.88	255	40.803	1.88	1	0.160012					1.7	244.305	20.758	1.7	0.958059	0.0814039			0.2
1.82	47.334	37.803	1.82	0.185624	0.148247					2.19	71.162	39.392	2.19	0.279067	0.154478					1.9	255	46.07	1.9	1	0.180667					1.72	254.236	24.636	1.72	0.997004	0.0966118		#21	0.09
1.84	12.728	45.938	1.84	0.0499137	0.180149					2.22	83.864	41.762	2.22	0.328878	0.163773					1.93	255	51.32	1.93	1	0.201255					1.74	240.25	19.355	1.74	0.942157	0.075902			0.06
1.86	27.988	44.569	1.86	0.109757	0.17478					2.25	70.133	40.797	2.25	0.275031	0.159988					1.95	255	53.32	1.95	1	0.209098					1.76	252.531	15.97	1.76	0.990318	0.0626275			0.24
1.89	26.811	48.204	1.89	0.105141	0.189035					2.27	79.87	40.718	2.27	0.313216	0.159678					1.98	255	54.14	1.98	1	0.212314					1.78	221.809	19.744	1.78	0.869839	0.0774275			0.02
1.91	44.413	56.211	1.91	0.174169	0.220435					2.3	84.2	26.12	2.3	0.330196	0.102431					2	255	53.083	2	1	0.208169					1.81	253.92	17.35	1.81	0.995765	0.0680392
1.93	48.28	51.688	1.93	0.189333	0.202698					2.33	88.741	34.978	2.33	0.348004	0.137169					2.02	247.547	56.342	2.02	0.970773	0.220949					1.83	251.934	16.038	1.83	0.987976	0.0628941
1.95	28.858	45.547	1.95	0.113169	0.178616					2.36	52.976	37.992	2.36	0.207749	0.148988					2.05	241.479	54.823	2.05	0.946976	0.214992					1.85	240.1	16.429	1.85	0.941569	0.0644275
1.98	19.082	50.279	1.98	0.0748314	0.197173					2.38	66.62	30.008	2.38	0.261255	0.117678					2.07	255	53.956	2.07	1	0.211592					1.87	204.144	19.177	1.87	0.800565	0.0752039
2	4.247	52.267	2	0.0166549	0.204969					2.41	78.886	33.477	2.41	0.309357	0.131282					2.1	255	61.928	2.1	1	0.242855					1.89	211.164	20.446	1.89	0.828094	0.0801804
2.02	18.247	56.227	2.02	0.0715569	0.220498					2.44	72.285	30.488	2.44	0.283471	0.119561					2.12	255	56.146	2.12	1	0.22018					1.91	208.144	27.983	1.91	0.816251	0.109737
2.05	18.142	52.215	2.05	0.0711451	0.204765					2.47	83.757	27.6	2.47	0.328459	0.108235					2.14	255	55.65	2.14	1	0.218235					1.94	215.337	23.333	1.94	0.844459	0.091502
2.07	25.382	52.923	2.07	0.0995373	0.207541					2.49	84.835	26.899	2.49	0.332686	0.105486					2.17	249.028	52.04	2.17	0.97658	0.204078					1.96	234.126	22.772	1.96	0.918141	0.089302
2.09	32.139	49.741	2.09	0.126035	0.195063					2.52	87.435	37.115	2.52	0.342882	0.145549					2.19	234.173	46.215	2.19	0.918325	0.181235					1.98	244.76	22.144	1.98	0.959843	0.0868392
2.11	24.521	42.402	2.11	0.0961608	0.166282					2.55	73.674	34.784	2.55	0.288918	0.136408					2.21	229.682	48.939	2.21	0.900714	0.191918					2	255	17.111	2	1	0.067102
2.14	8.032	41.518	2.14	0.031498	0.162816					2.58	83.481	29.14	2.58	0.327376	0.114275					2.24	227.437	56.171	2.24	0.89191	0.220278					2.02	240.008	21.976	2.02	0.941208	0.0861804
2.16	35.369	52.267	2.16	0.138702	0.204969					2.6	87.638	35.934	2.6	0.343678	0.140918					2.26	224.239	45.096	2.26	0.879369	0.176847					2.04	253.144	23.446	2.04	0.992722	0.0919451
2.18	17.004	49.466	2.18	0.0666824	0.193984					2.63	84.354	31.307	2.63	0.3308	0.122773					2.29	209.265	37.553	2.29	0.820647	0.147267					2.06	208.352	22.504	2.06	0.817067	0.088251
2.2	29.327	51.51	2.2	0.115008	0.202					2.66	97.17	30.266	2.66	0.381059	0.11869					2.31	188.268	43.225	2.31	0.738306	0.16951					2.09	250.967	22.805	2.09	0.984184	0.0894314
2.23	14.972	57.036	2.23	0.0587137	0.223671					2.68	86.963	29.526	2.68	0.341031	0.115788					2.33	186.926	48.855	2.33	0.733043	0.191588					2.11	253.068	20.212	2.11	0.992424	0.0792627
2.25	12.602	43.335	2.25	0.0494196	0.169941					2.71	93.63	32.902	2.71	0.367176	0.129027					2.36	173.959	51.94	2.36	0.682192	0.203686					2.13	251.416	19.401	2.13	0.985945	0.0760824
2.27	37.124	45.88	2.27	0.145584	0.179922					2.74	89.563	29.556	2.74	0.351227	0.115906					2.38	190.865	37.993	2.38	0.74849	0.148992					2.15	225.119	22.889	2.15	0.88282	0.0897608
2.3	45.022	50.091	2.3	0.176557	0.196435					2.77	95.807	32.491	2.77	0.375714	0.127416					2.4	144.796	43.008	2.4	0.567827	0.168659					2.17	147.772	27.422	2.17	0.579498	0.107537
2.32	21.577	42.435	2.32	0.0846157	0.166412					2.79	99.463	29.992	2.79	0.390051	0.117616					2.43	160.884	45.1	2.43	0.630918	0.176863					2.19	254.785	27.103	2.19	0.999157	0.106286
2.34	19.48	42.686	2.34	0.0763922	0.167396					2.82	98.49	33.814	2.82	0.386235	0.132604					2.45	141.584	45.686	2.45	0.555231	0.179161					2.22	252.226	37.567	2.22	0.989122	0.147322
2.36	54.684	41.238	2.36	0.214447	0.161718					2.85	85.121	34.334	2.85	0.333808	0.134643					2.48	127.677	51.308	2.48	0.500694	0.201208					2.24	241.466	27.751	2.24	0.946925	0.108827
2.39	53.567	43.022	2.39	0.210067	0.168714					2.88	82.521	30.625	2.88	0.323612	0.120098					2.5	94.75	54.349	2.5	0.371569	0.213133					2.26	241.762	27.884	2.26	0.948086	0.109349
2.41	16.815	50.767	2.41	0.0659412	0.199086					2.9	78.167	33.077	2.9	0.306537	0.129714					2.52	100.097	40.475	2.52	0.392537	0.158725					2.28	250.433	23.502	2.28	0.98209	0.0921647
2.43	22.234	41.918	2.43	0.0871922	0.164384					2.93	77.476	34.855	2.93	0.303827	0.136686					2.55	123.681	43.964	2.55	0.485024	0.172408					2.3	238.467	23.46	2.3	0.935165	0.092
2.45	33.477	31.393	2.45	0.131282	0.12311					2.96	106.753	32.087	2.96	0.418639	0.125831					2.57	98.245	35.88	2.57	0.385275	0.140706					2.32	244.548	28.785	2.32	0.959012	0.112882
2.48	20.856	47.579	2.48	0.0817882	0.186584					2.99	86.676	29.392	2.99	0.339906	0.115263					2.6	70.369	38.14	2.6	0.275957	0.149569					2.34	151.154	28.842	2.34	0.592761	0.113106
2.5	36.188	36.495	2.5	0.141914	0.143118					3.01	76.127	33.586	3.01	0.298537	0.13171					2.62	83.73	34.762	2.62	0.328353	0.136322					2.37	124.996	22.415	2.37	0.49018	0.087902
2.52	30.818	46.733	2.52	0.120855	0.183267					3.04	82.253	33.033	3.04	0.322561	0.129541					2.64	63.656	44.149	2.64	0.249631	0.173133					2.39	119.353	26.275	2.39	0.468051	0.103039
2.55	19.246	41.6	2.55	0.0754745	0.163137					3.07	96.353	30.586	3.07	0.377855	0.119945					2.67	47.37	41.015	2.67	0.185765	0.160843					2.41	144.97	32.01	2.41	0.56851	0.125529
2.57	23.225	39.623	2.57	0.0910784	0.155384					3.1	105.209	35.534	3.1	0.412584	0.139349					2.69	43.617	38.976	2.69	0.171047	0.152847					2.43	230.165	38.138	2.43	0.902608	0.149561
2.59	52.861	40.574	2.59	0.207298	0.159114					3.12	95.537	37.964	3.12	0.374655	0.148878					2.71	36.605	39.167	2.71	0.143549	0.153596					2.45	253.864	33.721	2.45	0.995545	0.132239
2.61	66.959	39.001	2.61	0.262584	0.152945					3.15	83.813	36.014	3.15	0.328678	0.141231					2.74	62.794	43.539	2.74	0.246251	0.170741					2.47	214.051	31.665	2.47	0.839416	0.124176
2.64	8.531	28.476	2.64	0.0334549	0.111671					3.18	100.649	31.765	3.18	0.394702	0.124569					2.76	27.965	40.212	2.76	0.109667	0.157694					2.49	109.526	34.262	2.49	0.429514	0.134361
2.66	14.623	31.202	2.66	0.0573451	0.122361					3.21	102.249	28.997	3.21	0.400976	0.113714					2.79	41.413	47.61	2.79	0.162404	0.186706					2.52	137.376	37.363	2.52	0.538729	0.146522
2.68	43.719	33.652	2.68	0.171447	0.131969					3.23	85.775	32.677	3.23	0.336373	0.128145					2.81	47.961	46.112	2.81	0.188082	0.180831					2.54	67.456	44.748	2.54	0.264533	0.175482
2.7	56.66	44.029	2.7	0.222196	0.172663					3.26	112.389	28.814	3.26	0.440741	0.112996					2.83	27.75	33.211	2.83	0.108824	0.130239					2.56	67.825	55.242	2.56	0.26598	0.216635
2.73	37.285	44.209	2.73	0.146216	0.173369					3.29	96.98	33	3.29	0.380314	0.129412					2.86	36.429	41.967	2.86	0.142859	0.164576					2.58	56.22	65.036	2.58	0.220471	0.255043
2.75	34.042	52.7	2.75	0.133498	0.206667					3.32	102.584	34.611	3.32	0.40229	0.135729					2.88	34.402	29.6	2.88	0.13491	0.116078					2.6	62.078	71.422	2.6	0.243443	0.280086
2.77	52.842	37.912	2.77	0.207224	0.148675					3.34	100.336	32.203	3.34	0.393475	0.126286					2.9	28.338	38.055	2.9	0.111129	0.149235					2.62	44.668	77.828	2.62	0.175169	0.305208
2.8	39.585	37.087	2.8	0.155235	0.145439					3.37	94.516	34.085	3.37	0.370651	0.133667					2.93	42.765	46.746	2.93	0.167706	0.183318					2.65	56.649	100.275	2.65	0.222153	0.393235
2.82	15.208	44.762	2.82	0.0596392	0.175537					3.4	80.827	28.778	3.4	0.316969	0.112855					2.95	32.549	30.507	2.95	0.127643	0.119635					2.67	69.244	101.353	2.67	0.271545	0.397463
2.84	29.961	41.38	2.84	0.117494	0.162275					3.42	115.441	28.633	3.42	0.45271	0.112286					2.98	39.941	37.889	2.98	0.156631	0.148584					2.69	56.717	219.768	2.69	0.22242	0.861835
2.86	50.016	49.343	2.86	0.196141	0.193502					3.45	107.793	29.581	3.45	0.422718	0.116004					3	34	47.04	3	0.133333	0.184471					2.71	51.682	248.621	2.71	0.202675	0.974984
2.89	30.614	58.992	2.89	0.120055	0.231341					3.48	96.989	26.087	3.48	0.380349	0.102302					3.02	38.881	33.262	3.02	0.152475	0.130439					2.73	47.877	247.433	2.73	0.187753	0.970325
2.91	26.567	45.562	2.91	0.104184	0.178675					3.51	89.925	33.499	3.51	0.352647	0.131369					3.05	35.608	44.996	3.05	0.139639	0.176455					2.75	60.72	229.481	2.75	0.238118	0.899925
2.93	38.973	36.395	2.93	0.152835	0.142725					3.53	60.948	32.252	3.53	0.239012	0.126478					3.07	15.891	49.878	3.07	0.0623176	0.1956					2.77	38.468	237.055	2.77	0.150855	0.929627
2.95	63.641	32.359	2.95	0.249573	0.126898					3.56	88.932	30.787	3.56	0.348753	0.120733					3.1	38.076	37.541	3.1	0.149318	0.14722					2.8	46.701	244.556	2.8	0.183141	0.959043
2.98	56.576	49.623	2.98	0.221867	0.1946					3.59	101.072	29.877	3.59	0.396361	0.117165					3.12	24.953	43.368	3.12	0.0978549	0.170071					2.82	37.744	249.001	2.82	0.148016	0.976475
3	46.428	45.448	3	0.182071	0.178227					3.62	112.492	35.902	3.62	0.441145	0.140792					3.14	19.163	44.834	3.14	0.075149	0.17582					2.84	45.112	250.943	2.84	0.17691	0.98409
3.02	32.499	57.424	3.02	0.127447	0.225192					3.64	119.034	33.707	3.64	0.4668	0.132184					3.17	34.815	47.212	3.17	0.136529	0.185145					2.86	62.983	233.27	2.86	0.246992	0.914784
3.05	62.201	48.1	3.05	0.243925	0.188627					3.67	87.314	32.945	3.67	0.342408	0.129196					3.19	11.208	54.433	3.19	0.0439529	0.213463					2.88	61.36	238.472	2.88	0.240627	0.935184
3.07	54.003	49.215	3.07	0.211776	0.193					3.7	83.461	33.271	3.7	0.327298	0.130475					3.21	25.311	37.67	3.21	0.0992588	0.147725					2.9	59.708	232.185	2.9	0.234149	0.910529
3.09	51.543	50.258	3.09	0.202129	0.19709					3.73	94.476	33.808	3.73	0.370494	0.13258					3.24	22.538	39.032	3.24	0.0883843	0.153067					2.92	34.753	238.958	2.92	0.136286	0.93709
3.11	38.484	57.567	3.11	0.150918	0.225753					3.75	81.011	29.852	3.75	0.31769	0.117067					3.26	20.443	44.437	3.26	0.0801686	0.174263					2.95	38.078	224.623	2.95	0.149325	0.880875
3.14	38.017	58.623	3.14	0.149086	0.229894					3.78	93.59	33	3.78	0.36702	0.129412					3.29	14.653	47.23	3.29	0.0574627	0.185216					2.97	56.999	239.65	2.97	0.223525	0.939804
3.16	65.538	41.441	3.16	0.257012	0.162514					3.81	97.244	38.123	3.81	0.381349	0.149502					3.31	21.903	40.09	3.31	0.0858941	0.157216					2.99	40.604	230.87	2.99	0.159231	0.905373
3.18	76.496	51.676	3.18	0.299984	0.202651					3.84	85.258	36.934	3.84	0.334345	0.144839					3.33	19.519	33.247	3.33	0.0765451	0.13038					3.01	40.906	229.31	3.01	0.160416	0.899255
3.2	66.035	45.801	3.2	0.258961	0.179612					3.86	98.57	37.167	3.86	0.386549	0.145753					3.36	26.291	33.145	3.36	0.103102	0.12998					3.03	66.086	235.402	3.03	0.259161	0.923145
3.23	41.645	58.313	3.23	0.163314	0.228678					3.89	92.67	33.534	3.89	0.363412	0.131506					3.38	25.807	41.79	3.38	0.101204	0.163882					3.05	33.223	237.711	3.05	0.130286	0.9322
3.25	32.922	55.528	3.25	0.129106	0.217757					3.92	81.671	33.343	3.92	0.320278	0.130757					3.4	29.661	29.975	3.4	0.116318	0.117549					3.08	56.955	230.089	3.08	0.223353	0.90231
3.27	68.074	65.98	3.27	0.266957	0.258745					3.95	105.773	30.995	3.95	0.414796	0.121549					3.43	35.444	45.98	3.43	0.138996	0.180314					3.1	54.047	227.706	3.1	0.211949	0.892965
3.3	87.972	66.75	3.3	0.344988	0.261765					3.97	83.678	33.381	3.97	0.328149	0.130906					3.45	25.055	49.625	3.45	0.0982549	0.194608					3.12	32.318	110.254	3.12	0.126737	0.432369
3.32	74.599	73.256	3.32	0.292545	0.287278					4	92.283	29.2	4	0.361894	0.11451					3.48	27.801	32.792	3.48	0.109024	0.128596					3.14	49.23	76.182	3.14	0.193059	0.298753
3.34	77.418	72.796	3.34	0.3036	0.285475					4.03	88.274	34.627	4.03	0.346173	0.135792					3.5	39.01	39.486	3.5	0.15298	0.154847					3.16	84.838	67.354	3.16	0.332698	0.264133
3.36	72.935	73.77	3.36	0.28602	0.289294					4.05	87.553	38.773	4.05	0.343345	0.152051					3.52	22.396	44.35	3.52	0.0878275	0.173922					3.18	62.591	57.775	3.18	0.245455	0.226569
3.39	79.813	86.215	3.39	0.312992	0.338098					4.08	94.373	39	4.08	0.37009	0.152941					3.55	25.324	49.704	3.55	0.0993098	0.194918					3.2	42.266	50.485	3.2	0.165749	0.19798
3.41	46.09	92.895	3.41	0.180745	0.364294					4.11	118.15	39	4.11	0.463333	0.152941					3.57	23.177	46.84	3.57	0.0908902	0.183686					3.23	32.582	38.679	3.23	0.127773	0.151682
3.43	65.632	81.109	3.43	0.25738	0.318075					4.14	104.151	37.613	4.14	0.408435	0.147502					3.6	36.233	32.642	3.6	0.14209	0.128008					3.25	18.493	34.375	3.25	0.0725216	0.134804
3.45	59.637	93.009	3.45	0.233871	0.364741					4.16	95.243	37.679	4.16	0.373502	0.147761					3.62	22.691	30.474	3.62	0.0889843	0.119506					3.27	61.394	18.745	3.27	0.240761	0.0735098
3.48	67.381	91.973	3.48	0.264239	0.360678					4.19	96.275	36.715	4.19	0.377549	0.14398					3.64	27.544	28.195	3.64	0.108016	0.110569					3.29	59.044	16.541	3.29	0.231545	0.0648667
3.5	59.269	212.25	3.5	0.232427	0.832353					4.22	84.67	34.622	4.22	0.332039	0.135773					3.67	32.15	41.233	3.67	0.126078	0.161698					3.31	53.255	17.362	3.31	0.208843	0.0680863
3.52	65.302	207.884	3.52	0.256086	0.815231					4.25	67.106	35.926	4.25	0.263161	0.140886					3.69	28.507	41.974	3.69	0.111792	0.164604					3.33	41.067	18.881	3.33	0.161047	0.0740431
3.55	57.624	213.628	3.55	0.225976	0.837757					4.27	77.877	37.027	4.27	0.3054	0.145204					3.71	21.41	40.5	3.71	0.0839608	0.158824					3.35	38.499	18.334	3.35	0.150976	0.071898
3.57	73.984	204.365	3.57	0.290133	0.801431					4.3	73.997	40.811	4.3	0.290184	0.160043					3.74	34.088	39.044	3.74	0.133678	0.153114					3.38	70.392	16.196	3.38	0.276047	0.0635137
3.59	50.9	201.033	3.59	0.199608	0.788365					4.33	82.04	36.926	4.33	0.321725	0.144808					3.76	34.69	46.192	3.76	0.136039	0.181145					3.4	38.524	20.827	3.4	0.151075	0.0816745
3.61	62.284	229.796	3.61	0.244251	0.901161					4.36	80.34	35.302	4.36	0.315059	0.138439					3.79	20.525	44.34	3.79	0.0804902	0.173882					3.42	32.646	17.313	3.42	0.128024	0.0678941
3.64	40.121	233.479	3.64	0.157337	0.915604					4.38	76.174	34.639	4.38	0.298722	0.135839					3.81	32.458	38.99	3.81	0.127286	0.152902					3.44	39.082	16.531	3.44	0.153263	0.0648275
3.66	61.265	237.877	3.66	0.240255	0.932851					4.41	85.305	37.041	4.41	0.334529	0.145259					3.83	26.346	50.298	3.83	0.103318	0.197247					3.46	42.08	17.99	3.46	0.16502	0.070549
3.68	68.71	238.748	3.68	0.269451	0.936267					4.44	87.723	40.693	4.44	0.344012	0.15958					3.86	32.546	51.78	3.86	0.127631	0.203059					3.48	32.54	23.204	3.48	0.127608	0.0909961
3.7	48.306	240.112	3.7	0.189435	0.941616					4.47	97.32	39.154	4.47	0.381647	0.153545					3.88	34.936	54.853	3.88	0.137004	0.21511					3.51	41.706	26.961	3.51	0.163553	0.105729
3.73	77.183	241.452	3.73	0.302678	0.946871					4.49	91.755	34.37	4.49	0.359824	0.134784					3.9	21.319	60.926	3.9	0.0836039	0.238925					3.53	33.426	13.831	3.53	0.131082	0.0542392
3.75	68.217	244.828	3.75	0.267518	0.96011					4.52	90.777	37.816	4.52	0.355988	0.148298					3.93	20.042	68.134	3.93	0.0785961	0.267192					3.55	32.03	14.996	3.55	0.125608	0.0588078
3.77	65.809	246.242	3.77	0.258075	0.965655					4.55	74.892	36.929	4.55	0.293694	0.14482					3.95	32.227	78.584	3.95	0.12638	0.308173					3.57	47.531	20.664	3.57	0.186396	0.0810353
3.8	53.631	246.703	3.8	0.210318	0.967463					4.58	77.194	34.748	4.58	0.302722	0.136267					3.98	35.617	93.214	3.98	0.139675	0.365545					3.59	65.874	17.48	3.59	0.258329	0.068549
3.82	58.889	245.603	3.82	0.230937	0.963149					4.6	69.748	28.8	4.6	0.273522	0.112941					4	5.362	213.667	4	0.0210275	0.83791					3.61	59.057	16.795	3.61	0.231596	0.0658627
3.84	63.63	246.337	3.84	0.249529	0.966027					4.63	76.178	33.822	4.63	0.298737	0.132635					4.02	7.775	242.357	4.02	0.0304902	0.95042					3.63	68.385	20.17	3.63	0.268176	0.079098
3.86	45.624	246.227	3.86	0.178918	0.965596					4.66	85.806	36.529	4.66	0.336494	0.143251					4.05	19.592	255	4.05	0.0768314	1					3.66	24.6	18.025	3.66	0.0964706	0.0706863
3.89	69.157	244.36	3.89	0.271204	0.958275					4.68	76.346	36.731	4.68	0.299396	0.144043					4.07	12.104	255	4.07	0.0474667	1					3.68	59.832	21.146	3.68	0.234635	0.0829255
3.91	61.989	246.435	3.91	0.243094	0.966412					4.71	75.046	32.529	4.71	0.294298	0.127565					4.1	20.609	255	4.1	0.0808196	1					3.7	47.088	25.42	3.7	0.184659	0.0996863
3.93	53.127	247.141	3.93	0.208341	0.96918					4.74	77.843	34.896	4.74	0.305267	0.136847					4.12	9.917	255	4.12	0.0388902	1					3.72	55.732	18.108	3.72	0.218557	0.0710118
3.95	45.014	244.205	3.95	0.176525	0.957667					4.77	83.26	37.644	4.77	0.32651	0.147624					4.14	18.509	255	4.14	0.0725843	1					3.74	71.304	20.595	3.74	0.279624	0.0807647
3.98	59.553	244.503	3.98	0.233541	0.958835					4.79	86.236	41.518	4.79	0.33818	0.162816					4.17	10.081	255	4.17	0.0395333	1					3.76	54.274	19.953	3.76	0.212839	0.0782471
4	52.593	244.333	4	0.206247	0.958169					4.82	160.055	32.164	4.82	0.627667	0.126133					4.19	21.939	255	4.19	0.0860353	1					3.78	51.73	26.131	3.78	0.202863	0.102475
4.02	62.716	245.392	4.02	0.245945	0.962322					4.85	141.329	36.6	4.85	0.554231	0.143529					4.21	14.665	255	4.21	0.0575098	1					3.81	44.58	24.302	3.81	0.174824	0.095302
4.05	68.14	245.061	4.05	0.267216	0.961024					4.88	212.658	44.624	4.88	0.833953	0.174996					4.24	26.891	255	4.24	0.105455	1					3.83	24.616	19.942	3.83	0.0965333	0.0782039
4.07	60.426	245.116	4.07	0.236965	0.961239					4.9	142.055	40.027	4.9	0.557078	0.156969					4.26	35.102	255	4.26	0.137655	1					3.85	45.203	23.444	3.85	0.177267	0.0919373
4.09	88.503	243.969	4.09	0.347071	0.956741					4.93	148.192	40.291	4.93	0.581145	0.158004					4.29	36.889	255	4.29	0.144663	1					3.87	44.222	23.849	3.87	0.17342	0.0935255
4.11	55.291	241.33	4.11	0.216827	0.946392					4.96	189.594	34.984	4.96	0.743506	0.137192					4.31	39.642	255	4.31	0.155459	1					3.89	61.121	25.535	3.89	0.23969	0.100137
4.14	59.087	238.059	4.14	0.231714	0.933565					4.99	154.42	41.019	4.99	0.605569	0.160859					4.33	29.197	255	4.33	0.114498	1					3.91	54.88	23.918	3.91	0.215216	0.0937961
4.16	67.827	237.329	4.16	0.265988	0.930702					5.01	178.425	36.091	5.01	0.699706	0.141533					4.36	21.847	255	4.36	0.0856745	1					3.94	62.55	25.007	3.94	0.245294	0.0980667
4.18	61.215	236.256	4.18	0.240059	0.926494					5.04	216.648	36.455	5.04	0.8496	0.142961					4.38	28.854	255	4.38	0.113153	1					3.96	77.327	27.358	3.96	0.303243	0.107286
4.2	55.673	233.667	4.2	0.218325	0.916341					5.07	152.658	43.923	5.07	0.598659	0.172247					4.4	32.609	255	4.4	0.127878	1					3.98	77.697	15.303	3.98	0.304694	0.0600118
4.23	65.777	229.787	4.23	0.257949	0.901125					5.1	149.219	28.471	5.1	0.585173	0.111651					4.43	30.169	255	4.43	0.11831	1					4	77.733	20.596	4	0.304835	0.0807686
4.25	64.994	227.724	4.25	0.254878	0.893035					5.12	181.909	36.25	5.12	0.713369	0.142157					4.45	29.481	255	4.45	0.115612	1					4.02	85.086	22.912	4.02	0.333671	0.089851
4.27	44.849	226.522	4.27	0.175878	0.888322					5.15	164.744	37.025	5.15	0.646055	0.145196					4.48	19.531	255	4.48	0.0765922	1					4.04	77.282	25.749	4.04	0.303067	0.100976
4.3	55.342	221.084	4.3	0.217027	0.866996					5.18	170.26	33.953	5.18	0.667686	0.133149					4.5	33.775	255	4.5	0.132451	1					4.06	86.768	26.499	4.06	0.340267	0.103918
4.32	67.329	207.572	4.32	0.264035	0.814008					5.21	224	34.244	5.21	0.878431	0.13429					4.52	43.099	255	4.52	0.169016	1					4.09	50.595	25.119	4.09	0.198412	0.0985059
4.34	84.481	97.885	4.34	0.331298	0.383863					5.23	216.639	36.28	5.23	0.849565	0.142275					4.55	49.4	255	4.55	0.193725	1					4.11	41.186	21.436	4.11	0.161514	0.0840627
4.36	79.554	93.193	4.36	0.311976	0.365463					5.26	226.164	28.57	5.26	0.886918	0.112039					4.57	45.986	255	4.57	0.180337	1					4.13	58.634	23.19	4.13	0.229937	0.0909412
4.39	65.42	84.078	4.39	0.256549	0.329718					5.29	254.288	34.373	5.29	0.997208	0.134796					4.6	31.689	255	4.6	0.124271	1					4.15	49.034	16.44	4.15	0.19229	0.0644706
4.41	53.804	82.229	4.41	0.210996	0.322467					5.32	216.091	37.699	5.32	0.847416	0.147839					4.62	48.667	255	4.62	0.190851	1					4.17	56.506	23.365	4.17	0.221592	0.0916275
4.43	69.025	80.458	4.43	0.270686	0.315522					5.34	192.904	36.542	5.34	0.756486	0.143302					4.64	69.776	255	4.64	0.273631	1					4.19	66.925	26.716	4.19	0.262451	0.104769
4.45	70.082	80.506	4.45	0.274831	0.31571					5.37	165.941	34.767	5.37	0.650749	0.136341					4.67	60.03	255	4.67	0.235412	1					4.22	42.728	21.116	4.22	0.167561	0.0828078
4.48	62.666	65.165	4.48	0.245749	0.255549					5.4	226.689	32.819	5.4	0.888976	0.128702					4.69	65.286	255	4.69	0.256024	1					4.24	41.625	14.519	4.24	0.163235	0.0569373
4.5	76.195	63.884	4.5	0.298804	0.250525					5.42	214.082	42.995	5.42	0.839537	0.168608					4.71	72.066	255	4.71	0.282612	1					4.26	48.406	18.846	4.26	0.189827	0.0739059
4.52	52.419	72.171	4.52	0.205565	0.283024					5.45	211	28.696	5.45	0.827451	0.112533					4.74	78.259	255	4.74	0.306898	1					4.28	26.732	25.5	4.28	0.104831	0.1
4.55	78.049	67.825	4.55	0.306075	0.26598					5.48	255	36.236	5.48	1	0.142102					4.76	86.231	255	4.76	0.338161	1					4.3	33.132	27.57	4.3	0.129929	0.108118
4.57	47.229	64.224	4.57	0.185212	0.251859					5.51	228.342	34.2	5.51	0.895459	0.134118					4.79	78.213	255	4.79	0.306718	1					4.32	42.953	24.043	4.32	0.168443	0.0942863
4.59	49.348	70.242	4.59	0.193522	0.275459					5.53	187.553	34.655	5.53	0.735502	0.135902					4.81	74.447	255	4.81	0.291949	1					4.34	43.248	22.822	4.34	0.1696	0.089498
4.61	66.567	65.904	4.61	0.261047	0.258447					5.56	249.374	35.05	5.56	0.977937	0.137451					4.83	92.716	255	4.83	0.363592	1					4.37	47.662	23.524	4.37	0.18691	0.092251
4.64	64.875	72.946	4.64	0.254412	0.286063					5.59	249.041	35.293	5.59	0.976631	0.138404					4.86	91.726	255	4.86	0.35971	1					4.39	55.251	23.936	4.39	0.216671	0.0938667
4.66	70.803	68.822	4.66	0.277659	0.26989					5.62	254.616	34.354	5.62	0.998494	0.134722					4.88	85.788	255	4.88	0.336424	1					4.41	67.054	22.143	4.41	0.262957	0.0868353
4.68	60.952	64.394	4.68	0.239027	0.252525					5.64	255	34.616	5.64	1	0.135749					4.9	87	255	4.9	0.341176	1					4.43	59.505	24.917	4.43	0.233353	0.0977137
4.7	78.999	64.696	4.7	0.3098	0.25371					5.67	252.863	40.274	5.67	0.99162	0.157937					4.93	88.926	255	4.93	0.348729	1					4.45	52.238	22.049	4.45	0.204855	0.0864667
4.73	86.601	62.872	4.73	0.339612	0.246557					5.7	255	37.77	5.7	1	0.148118					4.95	109.667	255	4.95	0.430067	1					4.47	52.164	25.779	4.47	0.204565	0.101094
4.75	74.26	67.005	4.75	0.291216	0.262765					5.73	255	38.507	5.73	1	0.151008					4.98	105.583	255	4.98	0.414051	1					4.49	36.868	26.354	4.49	0.14458	0.103349
4.77	71.147	64.022	4.77	0.279008	0.251067					5.75	239.658	32.597	5.75	0.939835	0.127831					5	92.43	255	5	0.362471	1					4.52	47.8	32.493	4.52	0.187451	0.127424
4.8	96.275	65.528	4.8	0.377549	0.256973					5.78	171.178	33	5.78	0.671286	0.129412					5.02	88.659	255	5.02	0.347682	1					4.54	48.571	29.466	4.54	0.190475	0.115553
4.82	70.492	61.638	4.82	0.276439	0.241718					5.81	229.479	34.085	5.81	0.899918	0.133667					5.05	94.17	255	5.05	0.369294	1					4.56	52.546	29.994	4.56	0.206063	0.117624
4.84	65.106	64.461	4.84	0.255318	0.252788					5.84	255	35.449	5.84	1	0.139016					5.07	111.223	255	5.07	0.436169	1					4.58	37.56	32.585	4.58	0.147294	0.127784
4.86	50.819	78.932	4.86	0.19929	0.309537					5.86	255	33.096	5.86	1	0.129788					5.1	105.757	255	5.1	0.414733	1					4.6	41.648	31.35	4.6	0.163325	0.122941
4.89	58.305	73.163	4.89	0.228647	0.286914					5.89	255	41.203	5.89	1	0.16158					5.12	91.5	255	5.12	0.358824	1					4.62	42.694	36.443	4.62	0.167427	0.142914
4.91	67.434	78.55	4.91	0.264447	0.308039					5.92	255	36.542	5.92	1	0.143302					5.14	94.664	255	5.14	0.371231	1					4.65	35.036	39.582	4.65	0.137396	0.155224
4.93	66.605	68.432	4.93	0.261196	0.268361					5.95	254.717	28.877	5.95	0.99889	0.113243					5.17	98.53	254.676	5.17	0.386392	0.998729					4.67	36.795	40.7	4.67	0.144294	0.159608
4.95	76.425	71.054	4.95	0.299706	0.278643					5.97	255	41.414	5.97	1	0.162408					5.19	102.388	246.867	5.19	0.401522	0.968106					4.69	65.082	47.828	4.69	0.255224	0.187561
4.98	100.548	73.751	4.98	0.394306	0.28922					6	255	34.2	6	1	0.134118					5.21	118.825	218.374	5.21	0.46598	0.856369					4.71	40.527	38.193	4.71	0.158929	0.149776
5	52.308	73.378	5	0.205129	0.287757					6.03	255	35.389	6.03	1	0.13878					5.24	124.479	89.787	5.24	0.488153	0.352106					4.73	24.676	50.905	4.73	0.0967686	0.199627
5.02	88.711	69.689	5.02	0.347886	0.27329					6.05	254.945	35.4	6.05	0.999784	0.138824					5.26	131.81	70.896	5.26	0.516902	0.278024					4.75	28.272	53.202	4.75	0.110871	0.208635
5.05	71.766	74.902	5.05	0.281435	0.293733					6.08	255	33.049	6.08	1	0.129604					5.29	134.444	50.006	5.29	0.527231	0.196102					4.77	40.301	56.222	4.77	0.158043	0.220478
5.07	74.657	70.139	5.07	0.292773	0.275055					6.11	255	30.589	6.11	1	0.119957					5.31	131.505	50.232	5.31	0.515706	0.196988					4.8	38.482	44.76	4.8	0.15091	0.175529
5.09	58.809	60.115	5.09	0.230624	0.235745					6.14	255	30.586	6.14	1	0.119945					5.33	152.388	40.942	5.33	0.5976	0.160557					4.82	39.45	38.55	4.82	0.154706	0.151176
5.11	71.12	61.995	5.11	0.278902	0.243118					6.16	255	34.102	6.16	1	0.133733					5.36	158.332	46.725	5.36	0.62091	0.183235					4.84	44.324	54.655	4.84	0.17382	0.214333
5.14	83.833	68.352	5.14	0.328757	0.268047					6.19	255	34.162	6.19	1	0.133969					5.38	155.796	40.074	5.38	0.610965	0.157153					4.86	62.632	49.475	4.86	0.245616	0.19402
5.16	73.642	70.292	5.16	0.288792	0.275655					6.22	255	35.159	6.22	1	0.137878					5.4	167.492	45.942	5.4	0.656831	0.180165					4.88	49.352	59.309	4.88	0.193537	0.232584
5.18	67.856	64.672	5.18	0.266102	0.253616					6.25	255	30.97	6.25	1	0.121451					5.43	160.096	66.886	5.43	0.627827	0.262298					4.9	54.555	61.957	4.9	0.213941	0.242969
5.2	44.257	78.106	5.2	0.173557	0.306298					6.27	239.731	30.844	6.27	0.940122	0.120957					5.45	163.148	60.342	5.45	0.639796	0.236635					4.92	61.126	64.962	4.92	0.23971	0.254753
5.23	81.248	62.578	5.23	0.31862	0.245404					6.3	244.553	39.449	6.3	0.959031	0.154702					5.48	184.517	62.23	5.48	0.723596	0.244039					4.95	52.48	56.789	4.95	0.205804	0.222702
5.25	103.25	68.462	5.25	0.404902	0.268478					6.33	225.699	34.331	6.33	0.885094	0.134631					5.5	187.058	57.003	5.5	0.733561	0.223541					4.97	43.863	66.348	4.97	0.172012	0.260188
5.27	76.782	64.758	5.27	0.301106	0.253953					6.36	255	25.912	6.36	1	0.101616					5.52	183.373	69.262	5.52	0.71911	0.271616					4.99	37.085	69.805	4.99	0.145431	0.273745
5.3	82.587	55.186	5.3	0.323871	0.216416					6.38	249.384	30.638	6.38	0.977976	0.120149					5.55	186.816	71.485	5.55	0.732612	0.280333					5.01	66.272	62.666	5.01	0.25989	0.245749
5.32	47.154	55.621	5.32	0.184918	0.218122					6.41	255	30.953	6.41	1	0.121384					5.57	176.543	66.43	5.57	0.692325	0.26051					5.03	44.351	59.847	5.03	0.173925	0.234694
5.34	46.208	60.715	5.34	0.181208	0.238098					6.44	249.438	32.781	6.44	0.978188	0.128553					5.6	204.466	53.495	5.6	0.801827	0.209784					5.05	56.246	52.127	5.05	0.220573	0.20442
5.36	46.158	65.286	5.36	0.181012	0.256024					6.47	255	27.88	6.47	1	0.109333					5.62	190.667	64.927	5.62	0.747714	0.254616					5.08	62.746	59.17	5.08	0.246063	0.232039
5.39	56.458	63.101	5.39	0.221404	0.247455					6.49	255	33.345	6.49	1	0.130765					5.64	178.344	51.62	5.64	0.699388	0.202431					5.1	40.988	70.477	5.1	0.160737	0.27638
5.41	56.369	60.424	5.41	0.221055	0.236957					6.52	219.384	34.956	6.52	0.860329	0.137082					5.67	183.16	34.591	5.67	0.718275	0.135651					5.12	36.089	68.18	5.12	0.141525	0.267373
5.43	55.021	59.308	5.43	0.215769	0.23258					6.55	252.626	31.148	6.55	0.99069	0.122149					5.69	179.646	37.811	5.69	0.704494	0.148278					5.14	53.652	53.36	5.14	0.2104	0.209255
5.45	73.051	64.891	5.45	0.286475	0.254475					6.58	245.055	36.567	6.58	0.961	0.1434					5.71	170.869	34.733	5.71	0.670075	0.136208					5.16	38.491	57.781	5.16	0.150945	0.226592
5.48	90.131	57.789	5.48	0.353455	0.226624					6.6	251.584	36.537	6.6	0.986604	0.143282					5.74	190.208	32.463	5.74	0.745914	0.127306					5.18	47.982	51.175	5.18	0.188165	0.200686
5.5	91.742	56.044	5.5	0.359773	0.21978					6.63	197.575	37.389	6.63	0.774804	0.146624					5.76	214.49	28.349	5.76	0.841137	0.111173					5.2	55.594	48.527	5.2	0.218016	0.190302
5.52	81.373	54.371	5.52	0.31911	0.21322					6.66	255	38.022	6.66	1	0.149106					5.79	204.213	36.36	5.79	0.800835	0.142588					5.23	48.15	55.151	5.23	0.188824	0.216278
5.55	59.879	59.913	5.55	0.23482	0.234953					6.68	231.968	40.921	6.68	0.909678	0.160475					5.81	182.02	48.338	5.81	0.713804	0.189561					5.25	54.821	49.666	5.25	0.214984	0.194769
5.57	82.476	52.953	5.57	0.323435	0.207659					6.71	236.493	38.531	6.71	0.927424	0.151102					5.83	152.15	34.472	5.83	0.596667	0.135184					5.27	50.378	62.22	5.27	0.197561	0.244
5.59	54.04	51.719	5.59	0.211922	0.20282					6.74	186.753	33.83	6.74	0.732365	0.132667					5.86	158.944	30.473	5.86	0.62331	0.119502					5.29	44.622	55.198	5.29	0.174988	0.216463
5.61	86.972	53.277	5.61	0.341067	0.208929					6.77	226.557	41.386	6.77	0.888459	0.162298					5.88	174.227	36.459	5.88	0.683243	0.142976					5.31	32.869	56.102	5.31	0.128898	0.220008
5.64	85.952	60.925	5.64	0.337067	0.238922					6.79	193.68	41.126	6.79	0.759529	0.161278					5.9	153.823	39.578	5.9	0.603227	0.155208					5.33	38.276	56.74	5.33	0.150102	0.22251
5.66	79.644	46.658	5.66	0.312329	0.182973					6.82	214.151	34.364	6.82	0.839808	0.134761					5.93	164.268	39.91	5.93	0.644188	0.15651					5.35	59.849	61.627	5.35	0.234702	0.241675
5.68	53.39	59.155	5.68	0.209373	0.23198					6.85	241.265	36.26	6.85	0.946137	0.142196					5.95	140.815	45.864	5.95	0.552216	0.179859					5.38	57.423	62.298	5.38	0.225188	0.244306
5.7	60.656	60.613	5.7	0.237867	0.237698					6.88	204.621	40.172	6.88	0.802435	0.157537					5.98	141.842	30.549	5.98	0.556243	0.1198					5.4	41.257	65.057	5.4	0.161792	0.255125
5.73	69.157	63.277	5.73	0.271204	0.248145					6.9	206	32.466	6.9	0.807843	0.127318					6	116.317	22.54	6	0.456145	0.0883922					5.42	32.628	63.399	5.42	0.127953	0.248624
5.75	62.519	58.887	5.75	0.245173	0.230929					6.93	252.516	38.844	6.93	0.990259	0.152329					6.02	105.681	28.334	6.02	0.414435	0.111114					5.44	56.76	71.58	5.44	0.222588	0.280706
5.77	37.475	54.425	5.77	0.146961	0.213431					6.96	184.073	32.255	6.96	0.721855	0.12649					6.05	101.789	24.484	6.05	0.399173	0.0960157					5.46	77.194	81.291	5.46	0.302722	0.318788
5.8	63.853	56.417	5.8	0.250404	0.221243					6.99	211.425	31.496	6.99	0.829118	0.123514					6.07	88.445	29.303	6.07	0.346843	0.114914					5.48	58.634	75.424	5.48	0.229937	0.29578
5.82	57.838	51.342	5.82	0.226816	0.201341					7.01	195.224	34.192	7.01	0.765584	0.134086					6.1	61.62	13.585	6.1	0.241647	0.0532745					5.51	50.822	77.092	5.51	0.199302	0.302322
5.84	67.829	50.989	5.84	0.265996	0.199957					7.04	187.858	37.384	7.04	0.736698	0.146604					6.12	0	19.694	6.12	0	0.0772314					5.53	50.141	90.904	5.53	0.196631	0.356486
5.86	49.484	64.52	5.86	0.194055	0.25302					7.07	196.575	31.414	7.07	0.770882	0.123192					6.14	0	13.96	6.14	0	0.0547451					5.55	40.52	83.462	5.55	0.158902	0.327302
5.89	49.587	69.336	5.89	0.194459	0.271906					7.1	166.653	32.233	7.1	0.653541	0.126404					6.17	0	22.653	6.17	0	0.0888353					5.57	52.34	92.296	5.57	0.205255	0.361945
5.91	61.958	54.462	5.91	0.242973	0.213576					7.12	149.228	41.216	7.12	0.585208	0.161631					6.19	0	11.911	6.19	0	0.0467098					5.59	38.808	85.456	5.59	0.152188	0.335122
5.93	70.643	54.112	5.93	0.277031	0.212204					7.15	179.534	32.934	7.15	0.704055	0.129153					6.21	0	10.807	6.21	0	0.0423804					5.61	47.819	90.55	5.61	0.187525	0.355098
5.95	67.104	63.288	5.95	0.263153	0.248188					7.18	216.041	30.824	7.18	0.84722	0.120878					6.24	4.472	15.535	6.24	0.0175373	0.0609216					5.63	47.748	89.602	5.63	0.187247	0.35138
5.98	63.553	62.178	5.98	0.249227	0.243835					7.21	127.658	31.441	7.21	0.50062	0.123298					6.26	0.362	14.444	6.26	0.00141961	0.0566431					5.66	53.796	86.537	5.66	0.210965	0.339361
6	86.73	63.21	6	0.340118	0.247882					7.23	156.973	32.153	7.23	0.61558	0.12609					6.29	0	13.247	6.29	0	0.051949					5.68	45.82	85.671	5.68	0.179686	0.335965
6.02	51.649	53.34	6.02	0.202545	0.209176					7.26	147.014	36.096	7.26	0.576525	0.141553					6.31	0	13.873	6.31	0	0.0544039					5.7	59.304	93.024	5.7	0.232565	0.3648
6.05	35.314	51.329	6.05	0.138486	0.20129					7.29	143.927	31.844	7.29	0.56442	0.124878					6.33	0	18.366	6.33	0	0.0720235					5.72	74.085	85.342	5.72	0.290529	0.334675
6.07	33.754	54.222	6.07	0.132369	0.212635					7.32	177.014	29.984	7.32	0.694173	0.117584					6.36	0	15.067	6.36	0	0.0590863					5.74	52.823	73.117	5.74	0.207149	0.286733
6.09	68.11	50.043	6.09	0.267098	0.196247					7.34	151.735	31.074	7.34	0.595039	0.121859					6.38	0	14.781	6.38	0	0.0579647					5.76	49.169	76.17	5.76	0.19282	0.298706
6.11	67.969	63.191	6.11	0.266545	0.247808					7.37	197.507	31.011	7.37	0.774537	0.121612					6.4	0	15.005	6.4	0	0.0588431					5.78	46.01	76.193	5.78	0.180431	0.298796
6.14	44.737	56.637	6.14	0.175439	0.222106					7.4	98.521	29.342	7.4	0.386357	0.115067					6.43	0	8.83	6.43	0	0.0346275					5.81	60.917	74.311	5.81	0.23889	0.291416
6.16	48.603	61.368	6.16	0.1906	0.240659					7.42	95.799	29.888	7.42	0.375682	0.117208					6.45	0	11.458	6.45	0	0.0449333					5.83	71.794	78.224	5.83	0.281545	0.306761
6.18	40.766	53.653	6.18	0.159867	0.210404					7.45	183.658	27.562	7.45	0.720227	0.108086					6.48	0	13.912	6.48	0	0.0545569					5.85	69.6	73.414	5.85	0.272941	0.287898
6.2	61.905	60.988	6.2	0.242765	0.239169					7.48	119.575	27.287	7.48	0.468922	0.107008					6.5	0	9.147	6.5	0	0.0358706					5.87	53.895	78.981	5.87	0.211353	0.309729
6.23	61.269	52.627	6.23	0.240271	0.20638					7.51	137.489	27.91	7.51	0.539173	0.109451					6.52	0	13.993	6.52	0	0.0548745					5.89	46.597	71.782	5.89	0.182733	0.281498
6.25	64.295	54.867	6.25	0.252137	0.215165					7.53	113.721	33.572	7.53	0.445965	0.131655					6.55	0	13.594	6.55	0	0.0533098					5.91	61.564	79.876	5.91	0.241427	0.313239
6.27	49.948	52.457	6.27	0.195875	0.205714					7.56	131.671	31.069	7.56	0.516357	0.121839					6.57	0	13.093	6.57	0	0.0513451					5.94	63.666	70.989	5.94	0.249671	0.278388
6.3	28.65	54.491	6.3	0.112353	0.21369					7.59	133.877	24.83	7.59	0.525008	0.0973725					6.6	0	6.423	6.6	0	0.0251882					5.96	61.5	72.51	5.96	0.241176	0.284353
6.32	39.279	61.352	6.32	0.154035	0.240596					7.62	108	31.915	7.62	0.423529	0.125157					6.62	0	5.507	6.62	0	0.0215961					5.98	61.929	61.48	5.98	0.242859	0.241098
6.34	13.771	62.768	6.34	0.0540039	0.246149					7.64	106.63	32.342	7.64	0.418157	0.126831					6.64	0	13.992	6.64	0	0.0548706					6	53.2	73.36	6	0.208627	0.287686
6.36	27.857	53.544	6.36	0.109243	0.209976					7.67	114.128	33	7.67	0.447561	0.129412					6.67	0	13.793	6.67	0	0.0540902					6.02	57.268	69.038	6.02	0.22458	0.270737
6.39	12.557	49.386	6.39	0.0492431	0.193671					7.7	131.511	29.808	7.7	0.515729	0.116894					6.69	0	11.217	6.69	0	0.0439882					6.04	34.476	59.399	6.04	0.1352	0.232937
6.41	40.911	51.698	6.41	0.160435	0.202737					7.73	109.329	37.274	7.73	0.428741	0.146173					6.71	0	14.747	6.71	0	0.0578314					6.06	60.471	67.118	6.06	0.237141	0.263208
6.43	45.787	46.361	6.43	0.179557	0.181808					7.75	97.479	29.501	7.75	0.382271	0.11569					6.74	0	10.605	6.74	0	0.0415882					6.09	64.091	61.409	6.09	0.251337	0.24082
6.45	54.82	53.723	6.45	0.21498	0.210678					7.78	108.279	34.556	7.78	0.424624	0.135514					6.76	0	9.732	6.76	0	0.0381647					6.11	52.196	65.118	6.11	0.20469	0.255365
6.48	17.631	52.289	6.48	0.0691412	0.205055					7.81	92.479	33.715	7.81	0.362663	0.132216					6.79	0	12.521	6.79	0	0.049102					6.13	64.72	51.597	6.13	0.253804	0.202341
6.5	35.964	41.344	6.5	0.141035	0.162133					7.84	123.374	32.852	7.84	0.48382	0.128831					6.81	0	17.335	6.81	0	0.0679804					6.15	58.488	52.142	6.15	0.229365	0.204478
6.52	23.808	40.544	6.52	0.0933647	0.158996					7.86	81.658	33.953	7.86	0.320227	0.133149					6.83	0	15.412	6.83	0	0.0604392					6.17	63.206	61.809	6.17	0.247867	0.242388
6.55	31.34	38.771	6.55	0.122902	0.152043					7.89	88.616	31.734	7.89	0.347514	0.124447					6.86	0	9.96	6.86	0	0.0390588					6.19	41.74	60.484	6.19	0.163686	0.237192
6.57	25.786	45.508	6.57	0.101122	0.178463					7.92	45.615	26.926	7.92	0.178882	0.105592					6.88	0	9.7	6.88	0	0.0380392					6.22	52.59	58.04	6.22	0.206235	0.227608
6.59	27.901	51.168	6.59	0.109416	0.200659					7.95	60.975	30.666	7.95	0.239118	0.120259					6.9	0	12.569	6.9	0	0.0492902					6.24	50.145	47.202	6.24	0.196647	0.185106
6.61	21.167	44.751	6.61	0.0830078	0.175494					7.97	47.893	30.6	7.97	0.187816	0.12					6.93	0	9.548	6.93	0	0.0374431					6.26	45.67	47.326	6.26	0.179098	0.185592
6.64	8.26	47.439	6.64	0.0323922	0.186035					8	46.06	35.8	8	0.180627	0.140392					6.95	0	6.417	6.95	0	0.0251647					6.28	52.093	43.178	6.28	0.204286	0.169325
6.66	34.056	53.7	6.66	0.133553	0.210588					8.03	44.816	38.189	8.03	0.175749	0.149761					6.98	0	10.097	6.98	0	0.0395961					6.3	58.836	38.882	6.3	0.230729	0.152478
6.68	41.735	35.114	6.68	0.163667	0.137702					8.05	77.353	28.562	8.05	0.303345	0.112008					7	0	14.863	7	0	0.0582863					6.32	38.776	36.358	6.32	0.152063	0.14258
6.7	31.294	49.172	6.7	0.122722	0.192831					8.08	43.341	30.833	8.08	0.169965	0.120914					7.02	0	10.812	7.02	0	0.0424					6.34	64.15	33.033	6.34	0.251569	0.129541
6.73	16.104	41.808	6.73	0.0631529	0.163953					8.11	59.91	39.521	8.11	0.234941	0.154984					7.05	0	8.294	7.05	0	0.0325255					6.37	54.353	35.925	6.37	0.213149	0.140882
6.75	13.406	45.149	6.75	0.0525725	0.177055					8.14	48.577	32.786	8.14	0.190498	0.128573					7.07	0	10.775	7.07	0	0.0422549					6.39	49.018	37.954	6.39	0.192227	0.148839
6.77	45.442	47.25	6.77	0.178204	0.185294					8.16	45.08	31.181	8.16	0.176784	0.122278					7.1	0	9.804	7.1	0	0.0384471					6.41	48.493	36.472	6.41	0.190169	0.143027
6.8	37.204	44.338	6.8	0.145898	0.173875					8.19	57.312	31.915	8.19	0.224753	0.125157					7.12	0	10.323	7.12	0	0.0404824					6.43	47.702	33.809	6.43	0.187067	0.132584
6.82	48.694	46.452	6.82	0.190957	0.182165					8.22	56.813	38.005	8.22	0.222796	0.149039					7.14	0	13.663	7.14	0	0.0535804					6.45	60.966	34.203	6.45	0.239082	0.134129
6.84	43.941	47.279	6.84	0.172318	0.185408					8.25	62.243	38.548	8.25	0.24409	0.151169					7.17	0	13.316	7.17	0	0.0522196					6.47	52.351	28.532	6.47	0.205298	0.11189
6.86	40.172	38.007	6.86	0.157537	0.149047					8.27	55.122	36.992	8.27	0.216165	0.145067					7.19	0	11.912	7.19	0	0.0467137					6.49	70.488	31.975	6.49	0.276424	0.125392
6.89	63.144	40.77	6.89	0.247624	0.159882					8.3	60.31	39.419	8.3	0.23651	0.154584					7.21	0	14.791	7.21	0	0.0580039					6.52	49.278	34.306	6.52	0.193247	0.134533
6.91	67.67	48.598	6.91	0.265373	0.19058					8.33	63.98	33.734	8.33	0.250902	0.13229					7.24	0	13.234	7.24	0	0.051898					6.54	38.222	33.587	6.54	0.14989	0.131714
6.93	43.996	44.142	6.93	0.172533	0.173106					8.36	55.952	37.006	8.36	0.21942	0.145122					7.26	0	12.214	7.26	0	0.047898					6.56	57.988	36.766	6.56	0.227404	0.14418
6.95	40.299	44.75	6.95	0.158035	0.17549					8.38	54.323	34.94	8.38	0.213031	0.13702					7.29	0	12.11	7.29	0	0.0474902					6.58	16.204	28.003	6.58	0.0635451	0.109816
6.98	49.139	35.52	6.98	0.192702	0.139294					8.41	65.188	37.43	8.41	0.255639	0.146784					7.31	0	11.494	7.31	0	0.0450745					6.6	33.902	27.18	6.6	0.132949	0.106588
7	48.428	42.671	7	0.189914	0.167337					8.44	63.872	39.244	8.44	0.250478	0.153898					7.33	0	12.304	7.33	0	0.048251					6.62	57.606	34.881	6.62	0.225906	0.136788
7.02	47.027	33.291	7.02	0.18442	0.130553					8.47	59.37	40.726	8.47	0.232824	0.15971					7.36	0	13.434	7.36	0	0.0526824					6.65	44.912	29.686	6.65	0.176125	0.116416
7.05	31.605	37.226	7.05	0.123941	0.145984					8.49	53.513	42.515	8.49	0.209855	0.166725					7.38	0	8.278	7.38	0	0.0324627					6.67	28.079	27.53	6.67	0.110114	0.107961
7.07	49.26	37.282	7.07	0.193176	0.146204					8.52	72.305	39.313	8.52	0.283549	0.154169					7.4	0	5.88	7.4	0	0.0230588					6.69	38.907	23.354	6.69	0.152576	0.0915843
7.09	62.724	42.569	7.09	0.245976	0.166937					8.55	63.029	43.784	8.55	0.247173	0.171702					7.43	0	12.913	7.43	0	0.0506392					6.71	42.982	24.699	6.71	0.168557	0.0968588
7.11	43.792	42.477	7.11	0.171733	0.166576					8.58	67.497	41.052	8.58	0.264694	0.160988					7.45	0	14.993	7.45	0	0.0587961					6.73	35.872	19.244	6.73	0.140675	0.0754667
7.14	47.072	48.262	7.14	0.184596	0.189263					8.6	57.413	42.679	8.6	0.225149	0.167369					7.48	0	14.422	7.48	0	0.0565569					6.75	56.345	18.562	6.75	0.220961	0.0727922
7.16	33.137	38.2	7.16	0.129949	0.149804					8.63	49.181	40.652	8.63	0.192867	0.15942					7.5	0	13.353	7.5	0	0.0523647					6.77	70.842	23.089	6.77	0.277812	0.0905451
7.18	33.694	45.386	7.18	0.132133	0.177984					8.66	61.601	40.268	8.66	0.241573	0.157914					7.52	0	11.177	7.52	0	0.0438314					6.8	64.366	21.468	6.8	0.252416	0.0841882
7.2	28.999	50.858	7.2	0.113722	0.199443					8.68	73.643	44.715	8.68	0.288796	0.175353					7.55	0	11.027	7.55	0	0.0432431					6.82	35.548	24.651	6.82	0.139404	0.0966706
7.23	36.588	55.29	7.23	0.143482	0.216824					8.71	65.445	45.214	8.71	0.256647	0.17731					7.57	0	7.753	7.57	0	0.0304039					6.84	45.461	30.782	6.84	0.178278	0.120714
7.25	21.402	42.087	7.25	0.0839294	0.165047					8.74	54.079	42.901	8.74	0.212075	0.168239					7.6	0	10.251	7.6	0	0.0402					6.86	54.782	18.441	6.86	0.214831	0.0723176
7.27	46.487	39.988	7.27	0.182302	0.156816					8.77	83.26	46.016	8.77	0.32651	0.180455					7.62	0	10.974	7.62	0	0.0430353					6.88	44.284	24.202	6.88	0.173663	0.0949098
7.3	52.25	39.343	7.3	0.204902	0.154286					8.79	68.768	49.915	8.79	0.269678	0.195745					7.64	0	6.86	7.64	0	0.026902					6.9	61.585	26.957	6.9	0.24151	0.105714
7.32	38.957	45.752	7.32	0.152773	0.17942					8.82	66.358	46.94	8.82	0.260227	0.184078					7.67	0	6.751	7.67	0	0.0264745					6.92	52.11	23.737	6.92	0.204353	0.0930863
7.34	48.084	34.822	7.34	0.188565	0.136557					8.85	78.583	53.896	8.85	0.308169	0.211357					7.69	0	7.876	7.69	0	0.0308863					6.95	38.352	27.235	6.95	0.1504	0.106804
7.36	21	33.722	7.36	0.0823529	0.132243					8.88	68.801	49.323	8.88	0.269808	0.193424					7.71	0	8.06	7.71	0	0.0316078					6.97	59.319	25.39	6.97	0.232624	0.0995686
7.39	60.631	49.403	7.39	0.237769	0.193737					8.9	66.548	46.354	8.9	0.260973	0.18178					7.74	0	8.097	7.74	0	0.0317529					6.99	56.758	22.979	6.99	0.22258	0.0901137
7.41	45.114	46.32	7.41	0.176918	0.181647					8.93	78.36	56.482	8.93	0.307294	0.221498					7.76	0	9.91	7.76	0	0.0388627					7.01	52.05	21.552	7.01	0.204118	0.0845176
7.43	72.457	36.946	7.43	0.284145	0.144886					8.96	56.679	52.463	8.96	0.222271	0.205737					7.79	0	12.07	7.79	0	0.0473333					7.03	64.307	28.716	7.03	0.252184	0.112612
7.45	65.606	44.774	7.45	0.257278	0.175584					8.99	77.953	56.743	8.99	0.305698	0.222522					7.81	0	9.948	7.81	0	0.0390118					7.05	52.615	29.715	7.05	0.206333	0.116529
7.48	52.803	45.434	7.48	0.207071	0.178173					9.01	70.591	57.019	9.01	0.276827	0.223604					7.83	0	13.489	7.83	0	0.052898					7.08	45.319	21.367	7.08	0.177722	0.0837922
7.5	46.213	37.393	7.5	0.181227	0.146639					9.04	75.52	53.351	9.04	0.296157	0.20922					7.86	0	17.117	7.86	0	0.0671255					7.1	68.707	28.323	7.1	0.269439	0.111071
7.52	38.912	34.15	7.52	0.152596	0.133922					9.07	77.308	69.518	9.07	0.303169	0.27262					7.88	0	18.888	7.88	0	0.0740706					7.12	59.754	28.013	7.12	0.234329	0.109855
7.55	29.509	34.303	7.55	0.115722	0.134522					9.1	80.387	66.194	9.1	0.315243	0.259584					7.9	0	16.381	7.9	0	0.0642392					7.14	54.845	22.777	7.14	0.215078	0.0893216
7.57	39.68	51.361	7.57	0.155608	0.201416					9.12	80.333	68.038	9.12	0.315031	0.266816					7.93	0	14.752	7.93	0	0.057851					7.16	39.694	25.299	7.16	0.155663	0.0992118
7.59	54.289	61.616	7.59	0.212898	0.241631					9.15	76.257	62.701	9.15	0.299047	0.245886					7.95	0	16.691	7.95	0	0.0654549					7.18	46.614	31.44	7.18	0.1828	0.123294
7.61	38.098	47.085	7.61	0.149404	0.184647					9.18	85.777	75.496	9.18	0.33638	0.296063					7.98	0	17.351	7.98	0	0.0680431					7.2	43.99	29.318	7.2	0.17251	0.114973
7.64	36.094	41.512	7.64	0.141545	0.162792					9.21	77.387	79.693	9.21	0.303478	0.312522					8	0	10.127	8	0	0.0397137					7.23	41.103	26.242	7.23	0.161188	0.10291
7.66	15.705	25.566	7.66	0.0615882	0.100259					9.23	77.123	92.397	9.23	0.302443	0.362341					8.02	0	8.967	8.02	0	0.0351647					7.25	56.897	18.459	7.25	0.223125	0.0723882
7.68	29.545	37.316	7.68	0.115863	0.146337					9.26	79.586	87.131	9.26	0.312102	0.34169					8.05	0	13.92	8.05	0	0.0545882					7.27	70.433	18.907	7.27	0.276208	0.0741451
7.7	56.355	39.523	7.7	0.221	0.154992					9.29	87.663	79.8	9.29	0.343776	0.312941					8.07	0	18.207	8.07	0	0.0714					7.29	73.325	23.549	7.29	0.287549	0.092349
7.73	16.166	42.993	7.73	0.0633961	0.1686					9.32	89.67	78.696	9.32	0.351647	0.308612					8.1	0	10.39	8.1	0	0.0407451					7.31	66.548	26.884	7.31	0.260973	0.105427
7.75	41.252	41.415	7.75	0.161773	0.162412					9.34	76.335	100.132	9.34	0.299353	0.392675					8.12	0	9.317	8.12	0	0.0365373					7.33	56.499	24.294	7.33	0.221565	0.0952706
7.77	51.131	47.439	7.77	0.200514	0.186035					9.37	86.146	93.091	9.37	0.337827	0.365063					8.14	0	14.88	8.14	0	0.0583529					7.35	34.7	28.903	7.35	0.136078	0.113345
7.8	33.528	43.946	7.8	0.131482	0.172337					9.4	76.044	103.562	9.4	0.298212	0.406125					8.17	0	9.192	8.17	0	0.0360471					7.38	58.926	26.229	7.38	0.231082	0.102859
7.82	26.019	45.709	7.82	0.102035	0.179251					9.42	97.092	109.8	9.42	0.380753	0.430588					8.19	0	13.015	8.19	0	0.0510392					7.4	66.707	22.457	7.4	0.261596	0.0880667
7.84	46.854	55.738	7.84	0.183741	0.21858					9.45	63.398	118.389	9.45	0.24862	0.464271					8.21	0	10.81	8.21	0	0.0423922					7.42	57.193	23.435	7.42	0.224286	0.091902
7.86	35.771	56.118	7.86	0.140278	0.220071					9.48	80.899	113.123	9.48	0.317251	0.44362					8.24	0	16.317	8.24	0	0.0639882					7.44	53.963	34.28	7.44	0.21162	0.134431
7.89	23.331	53.147	7.89	0.0914941	0.20842					9.51	84.77	206.584	9.51	0.332431	0.810133					8.26	1.447	11.383	8.26	0.00567451	0.0446392					7.46	73.469	31.203	7.46	0.288114	0.122365
7.91	37.819	41.871	7.91	0.14831	0.1642					9.53	90.71	117.205	9.53	0.355725	0.459627					8.29	9.551	18.16	8.29	0.0374549	0.0712157					7.48	54.275	25.229	7.48	0.212843	0.0989373
7.93	23.016	34.932	7.93	0.0902588	0.136988					9.56	99.526	222.662	9.56	0.390298	0.873184					8.31	0	20.027	8.31	0	0.0785373					7.51	55.71	27.444	7.51	0.218471	0.107624
7.95	33.894	50.357	7.95	0.132918	0.197478					9.59	100.808	227.393	9.59	0.395325	0.891737					8.33	0	19.6	8.33	0	0.0768627					7.53	48.96	25.22	7.53	0.192	0.098902
7.98	54.961	52.734	7.98	0.215533	0.2068					9.62	100.907	243.219	9.62	0.395714	0.9538					8.36	0	16.215	8.36	0	0.0635882					7.55	69.149	29.051	7.55	0.271173	0.113925
8	47.367	55.207	8	0.185753	0.216498					9.64	92.628	249.393	9.64	0.363247	0.978012					8.38	0	17.248	8.38	0	0.0676392					7.57	61.007	37.194	7.57	0.239243	0.145859
8.02	72.633	58.58	8.02	0.284835	0.229725					9.67	93.567	255	9.67	0.366929	1					8.4	0	18.324	8.4	0	0.0718588					7.59	55.38	24.515	7.59	0.217176	0.0961373
8.05	62.906	58.221	8.05	0.24669	0.228318					9.7	89.677	255	9.7	0.351675	1					8.43	0	12.34	8.43	0	0.0483922					7.61	55.204	28.914	7.61	0.216486	0.113388
8.07	48.212	50.246	8.07	0.189067	0.197043					9.73	101.276	255	9.73	0.397161	1					8.45	0	19.719	8.45	0	0.0773294					7.63	53.384	32.807	7.63	0.209349	0.128655
8.09	44.772	44.802	8.09	0.175576	0.175694					9.75	91.216	255	9.75	0.35771	1					8.48	0	19.325	8.48	0	0.0757843					7.66	65.388	33.888	7.66	0.256424	0.132894
8.11	49.261	58.963	8.11	0.19318	0.231227					9.78	82.125	255	9.78	0.322059	1					8.5	0	15.803	8.5	0	0.0619725					7.68	61.924	36.556	7.68	0.242839	0.143357
8.14	53.439	49.714	8.14	0.209565	0.194957					9.81	95.924	255	9.81	0.376173	1					8.52	0.085	14.572	8.52	0.000333333	0.0571451					7.7	60.197	40.8	7.7	0.236067	0.16
8.16	57.208	51.118	8.16	0.224345	0.200463					9.84	83.685	255	9.84	0.328176	1					8.55	4.852	19.297	8.55	0.0190275	0.0756745					7.72	41.582	37.689	7.72	0.163067	0.1478
8.18	84.543	33.591	8.18	0.331541	0.131729					9.86	71.124	255	9.86	0.278918	1					8.57	6.98	20.43	8.57	0.0273725	0.0801176					7.74	47.714	39.125	7.74	0.187114	0.153431
8.2	79.332	40.208	8.2	0.311106	0.157678					9.89	91.35	255	9.89	0.358235	1					8.6	1.375	24.825	8.6	0.00539216	0.0973529					7.76	59.809	44.613	7.76	0.234545	0.174953
8.23	60.436	45.614	8.23	0.237004	0.178878					9.92	71.059	255	9.92	0.278663	1					8.62	6.593	22.709	8.62	0.0258549	0.0890549					7.78	49.89	42.097	7.78	0.195647	0.165086
8.25	48.579	52.767	8.25	0.190506	0.206929					9.95	89.509	255	9.95	0.351016	1					8.64	0.199	16.895	8.64	0.000780392	0.0662549					7.81	64.006	36.717	7.81	0.251004	0.143988
8.27	68.084	55.234	8.27	0.266996	0.216604					9.97	77.872	255	9.97	0.30538	1					8.67	10.024	14.991	8.67	0.0393098	0.0587882					7.83	59.021	39.068	7.83	0.231455	0.153208
8.3	44.483	46.282	8.3	0.174443	0.181498					10	89.017	255	10	0.349086	1					8.69	16.645	14.877	8.69	0.0652745	0.0583412					7.85	68.342	48.695	7.85	0.268008	0.190961
8.32	44.651	45.164	8.32	0.175102	0.177114					10.03	81.548	255	10.03	0.319796	1					8.71	9	21.507	8.71	0.0352941	0.0843412					7.87	78.479	46.018	7.87	0.307761	0.180463
8.34	46.904	43.27	8.34	0.183937	0.169686					10.05	116.372	255	10.05	0.456361	1					8.74	18.587	16.721	8.74	0.0728902	0.0655725					7.89	100.108	36.386	7.89	0.39258	0.14269
8.36	51.137	42.795	8.36	0.200537	0.167824					10.08	91.773	255	10.08	0.359894	1					8.76	29.392	26.279	8.76	0.115263	0.103055					7.91	77.31	43.819	7.91	0.303176	0.171839
8.39	70.851	42.249	8.39	0.277847	0.165682					10.11	101.651	255	10.11	0.398631	1					8.79	26.347	20.963	8.79	0.103322	0.0822078					7.94	70.143	47.612	7.94	0.275071	0.186714
8.41	63.112	44.184	8.41	0.247498	0.173271					10.14	72.992	255	10.14	0.286243	1					8.81	52.658	10.959	8.81	0.206502	0.0429765					7.96	79.21	42.477	7.96	0.310627	0.166576
8.43	42.149	52.633	8.43	0.16529	0.206404					10.16	81.369	255	10.16	0.319094	1					8.83	49.122	19.124	8.83	0.192635	0.0749961					7.98	70.921	42.34	7.98	0.278122	0.166039
8.45	73.496	38.738	8.45	0.28822	0.151914					10.19	82.79	255	10.19	0.324667	1					8.86	72.218	19.58	8.86	0.283208	0.0767843					8	48.711	47.04	8	0.191024	0.184471
8.48	91.842	48.986	8.48	0.360165	0.192102					10.22	62.872	255	10.22	0.246557	1					8.88	58.491	20.614	8.88	0.229376	0.0808392					8.02	58.937	46.99	8.02	0.231125	0.184275
8.5	62.036	44.488	8.5	0.243278	0.174463					10.25	109.198	255	10.25	0.428227	1					8.9	64.456	20.795	8.9	0.252769	0.081549					8.04	76.249	45.064	8.04	0.299016	0.176722
8.52	85.486	58.382	8.52	0.335239	0.228949					10.27	73.339	255	10.27	0.287604	1					8.93	86.888	25.796	8.93	0.340737	0.101161					8.06	77.248	50.209	8.06	0.302933	0.196898
8.55	69.682	45.261	8.55	0.273263	0.177494					10.3	88.976	255	10.3	0.348925	1					8.95	86.719	28.916	8.95	0.340075	0.113396					8.09	69.63	40.909	8.09	0.273059	0.160427
8.57	74.625	36.218	8.57	0.292647	0.142031					10.33	91.536	255	10.33	0.358965	1					8.98	143.994	26.008	8.98	0.564682	0.101992					8.11	69.014	45.937	8.11	0.270643	0.180145
8.59	61.961	35.748	8.59	0.242984	0.140188					10.36	95.369	255	10.36	0.373996	1					9	136.748	35.28	9	0.536267	0.138353					8.13	62.747	45.467	8.13	0.246067	0.178302
8.61	59.207	44.849	8.61	0.232184	0.175878					10.38	91.8	255	10.38	0.36	1					9.02	141.979	28.064	9.02	0.55678	0.110055					8.15	55.313	40.492	8.15	0.216914	0.158792
8.64	67.629	64.871	8.64	0.265212	0.254396					10.41	97.338	255	10.41	0.381718	1					9.05	166.593	33.337	9.05	0.653306	0.130733					8.17	77.18	53.099	8.17	0.302667	0.208231
8.66	55.288	70.881	8.66	0.216816	0.277965					10.44	66.68	255	10.44	0.26149	1					9.07	185.228	22.777	9.07	0.726384	0.0893216					8.19	58.311	45.748	8.19	0.228671	0.179404
8.68	56.87	57.122	8.68	0.22302	0.224008					10.47	70.209	255	10.47	0.275329	1					9.1	189.323	27.42	9.1	0.742443	0.107529					8.22	40.123	43.104	8.22	0.157345	0.169035
8.7	62.848	50.917	8.7	0.246463	0.199675					10.49	75.798	255	10.49	0.297247	1					9.12	193.417	28.837	9.12	0.758498	0.113086					8.24	84.163	44.186	8.24	0.330051	0.173278
8.73	87.256	48.538	8.73	0.34218	0.190345					10.52	92.953	255	10.52	0.364522	1					9.14	223.102	29.56	9.14	0.87491	0.115922					8.26	77.37	46.597	8.26	0.303412	0.182733
8.75	77.783	49.684	8.75	0.305031	0.194839					10.55	70.934	255	10.55	0.278173	1					9.17	210.57	16.701	9.17	0.825765	0.0654941					8.28	67.669	45.672	8.28	0.265369	0.179106
8.77	75.914	49.596	8.77	0.297702	0.194494					10.58	67.56	255	10.58	0.264941	1					9.19	237.174	24.313	9.19	0.930094	0.0953451					8.3	75.699	35.871	8.3	0.296859	0.140671
8.8	79.003	48.013	8.8	0.309816	0.188286					10.6	81.179	255	10.6	0.318349	1					9.21	231.583	40.865	9.21	0.908169	0.160255					8.32	70.271	48.487	8.32	0.275573	0.190145
8.82	39.593	54.093	8.82	0.155267	0.212129					10.63	71.733	255	10.63	0.281306	1					9.24	246.664	27.159	9.24	0.96731	0.106506					8.34	66.901	54.369	8.34	0.262357	0.213212
8.84	43.896	43.949	8.84	0.172141	0.172349					10.66	82.215	255	10.66	0.322412	1					9.26	254.126	36.987	9.26	0.996573	0.145047					8.37	74.148	46.663	8.37	0.290776	0.182992
8.86	92.777	52.002	8.86	0.363831	0.203929					10.68	66.989	255	10.68	0.262702	1					9.29	253.381	50.367	9.29	0.993651	0.197518					8.39	57.23	50.788	8.39	0.224431	0.199169
8.89	67.041	44.942	8.89	0.262906	0.176243					10.71	58.979	255	10.71	0.23129	1					9.31	247.109	31.073	9.31	0.969055	0.121855					8.41	55.247	39.557	8.41	0.216655	0.155125
8.91	55.448	45.581	8.91	0.217443	0.178749					10.74	57.551	255	10.74	0.22569	1					9.33	253.133	30.089	9.33	0.992678	0.117996					8.43	50.768	38.8	8.43	0.19909	0.152157
8.93	46.691	52.893	8.93	0.183102	0.207424					10.77	62.19	237.521	10.77	0.243882	0.931455					9.36	255	37.962	9.36	1	0.148871					8.45	60.472	44.91	8.45	0.237145	0.176118
8.95	64.699	51.989	8.95	0.253722	0.203878					10.79	69.271	253.402	10.79	0.271651	0.993733					9.38	255	33.912	9.38	1	0.132988					8.47	64.842	44.132	8.47	0.254282	0.173067
8.98	70.395	56.017	8.98	0.276059	0.219675					10.82	64.463	245.356	10.82	0.252796	0.96218					9.4	250.124	32.825	9.4	0.980878	0.128725					8.49	93.964	44.89	8.49	0.368486	0.176039
9	49.49	55.615	9	0.194078	0.218098					10.85	67.727	241.616	10.85	0.265596	0.947514					9.43	253.095	37.58	9.43	0.992529	0.147373					8.52	80.136	45.959	8.52	0.314259	0.180231
9.02	44.339	49.421	9.02	0.173878	0.193808					10.88	58.185	239.936	10.88	0.228176	0.940925					9.45	246.15	27.722	9.45	0.965294	0.108714					8.54	56.269	57.901	8.54	0.220663	0.227063
9.05	42.114	48.904	9.05	0.165153	0.19178					10.9	59.751	232.288	10.9	0.234318	0.910933					9.48	251.505	38.372	9.48	0.986294	0.150478					8.56	55.946	45.269	8.56	0.219396	0.177525
9.07	77.079	58.656	9.07	0.302271	0.230024					10.93	57.927	248.233	10.93	0.227165	0.973463					9.5	255	34.953	9.5	1	0.137071					8.58	71.475	40.298	8.58	0.280294	0.158031
9.09	66.604	52.645	9.09	0.261192	0.206451					10.96	58.831	207.091	10.96	0.23071	0.812122					9.52	255	46.248	9.52	1	0.181365					8.6	49.718	46.147	8.6	0.194973	0.180969
9.11	48.708	52.95	9.11	0.191012	0.207647					10.99	66.944	225.735	10.99	0.262525	0.885235					9.55	255	38.499	9.55	1	0.150976					8.62	77.776	38.632	8.62	0.305004	0.151498
9.14	44.051	56.127	9.14	0.172749	0.220106					11.01	64.103	213.219	11.01	0.251384	0.836153					9.57	255	43.113	9.57	1	0.169071					8.65	59.658	46.475	8.65	0.233953	0.182255
9.16	66.687	55.089	9.16	0.261518	0.216035					11.04	52.92	116.255	11.04	0.207529	0.455902					9.6	255	53.442	9.6	1	0.209576					8.67	80.992	49.363	8.67	0.317616	0.19358
9.18	67.137	48.392	9.18	0.263282	0.189773					11.07	45.917	114.197	11.07	0.180067	0.447831					9.62	255	39.447	9.62	1	0.154694					8.69	82.212	41.154	8.69	0.3224	0.161388
9.2	50.231	44.444	9.2	0.196984	0.17429					11.1	49.745	110.548	11.1	0.195078	0.433522					9.64	255	48.69	9.64	1	0.190941					8.71	65.684	33.465	8.71	0.257584	0.131235
9.23	41.413	49.011	9.23	0.162404	0.1922					11.12	41.167	99.668	11.12	0.161439	0.390855					9.67	255	38.583	9.67	1	0.151306					8.73	60.454	34.475	8.73	0.237075	0.135196
9.25	43.735	57.981	9.25	0.17151	0.227376					11.15	63.353	102.521	11.15	0.248443	0.402043					9.69	243.114	42.054	9.69	0.953388	0.164918					8.75	50.709	31.181	8.75	0.198859	0.122278
9.27	84.689	60.007	9.27	0.332114	0.235322					11.18	36.113	98.597	11.18	0.14162	0.386655					9.71	248.333	40.533	9.71	0.973855	0.158953					8.77	49.738	33.71	8.77	0.195051	0.132196
9.3	44.734	59.309	9.3	0.175427	0.232584					11.21	34.64	91.641	11.21	0.135843	0.359376					9.74	254.686	42.638	9.74	0.998769	0.167208					8.8	47.856	35.491	8.8	0.187671	0.13918
9.32	32.508	49.699	9.32	0.127482	0.194898					11.23	53.9	81.844	11.23	0.211373	0.320957					9.76	254.667	41.359	9.76	0.998694	0.162192					8.82	50.93	41.486	8.82	0.199725	0.16269
9.34	58.641	55.548	9.34	0.229965	0.217835					11.26	39.603	87.362	11.26	0.155306	0.342596					9.79	255	40.578	9.79	1	0.159129					8.84	63.106	37.056	8.84	0.247475	0.145318
9.36	60.848	53.751	9.36	0.23862	0.210788					11.29	47.239	90.499	11.29	0.185251	0.354898					9.81	255	33.634	9.81	1	0.131898					8.86	65.098	34.306	8.86	0.255286	0.134533
9.39	45.895	49.651	9.39	0.17998	0.19471					11.32	60.736	69.701	11.32	0.23818	0.273337					9.83	244.7	36.324	9.83	0.959608	0.142447					8.88	60.796	34.53	8.88	0.238416	0.135412
9.41	57.763	55.762	9.41	0.226522	0.218675					11.34	38.14	62.063	11.34	0.149569	0.243384					9.86	248.306	41.08	9.86	0.973749	0.161098					8.9	51.785	34.072	8.9	0.203078	0.133616
9.43	61.268	58.691	9.43	0.240267	0.230161					11.37	45.337	70.485	11.37	0.177792	0.276412					9.88	249.037	42.392	9.88	0.976616	0.166243					8.92	70.078	25.344	8.92	0.274816	0.0993882
9.45	70.587	67.296	9.45	0.276812	0.263906					11.4	44.588	67.556	11.4	0.174855	0.264925					9.9	251.774	49.571	9.9	0.987349	0.194396					8.95	69.042	35.474	8.95	0.270753	0.139114
9.48	84.633	68.335	9.48	0.331894	0.26798					11.42	41.167	60.263	11.42	0.161439	0.236325					9.93	236.52	46.014	9.93	0.927529	0.180447					8.97	51.79	32.212	8.97	0.203098	0.126322
9.5	46.968	75.215	9.5	0.184188	0.294961					11.45	59.997	57.381	11.45	0.235282	0.225024					9.95	216.308	48.126	9.95	0.848267	0.188729					8.99	53.1	29.996	8.99	0.208235	0.117631
9.52	67.358	60.603	9.52	0.264149	0.237659					11.48	45.76	47.219	11.48	0.179451	0.185173					9.98	208.607	40.694	9.98	0.818067	0.159584					9.01	51.002	33.414	9.01	0.200008	0.131035
9.55	82.661	62.986	9.55	0.324161	0.247004					11.51	41.945	45.945	11.51	0.16449	0.180176					10	195.776	34.627	10	0.767749	0.135792					9.03	44.358	33.397	9.03	0.173953	0.130969
9.57	63.992	62.904	9.57	0.250949	0.246682					11.53	40.75	45.688	11.53	0.159804	0.179169					10.02	203.202	50.004	10.02	0.796871	0.196094					9.05	47.8	33.993	9.05	0.187451	0.133306
9.59	60.901	60.297	9.59	0.238827	0.236459					11.56	35.638	45.161	11.56	0.139757	0.177102					10.05	217.444	61.806	10.05	0.852722	0.242376					9.08	56.464	26.149	9.08	0.221427	0.102545
9.61	85.82	43.67	9.61	0.336549	0.171255					11.59	40.348	43.636	11.59	0.158227	0.171122					10.07	198.175	52.713	10.07	0.777157	0.206718					9.1	49.706	27.655	9.1	0.194925	0.108451
9.64	73.855	56.725	9.64	0.289627	0.222451					11.62	47.373	40.838	11.62	0.185776	0.160149					10.1	173.058	57.889	10.1	0.678659	0.227016					9.12	60.002	31.251	9.12	0.235302	0.122553
9.66	74.331	67.542	9.66	0.291494	0.264871					11.64	44.789	34.022	11.64	0.175643	0.13342					10.12	149.592	68.815	10.12	0.586635	0.269863					9.14	58.012	35.39	9.14	0.227498	0.138784
9.68	67.961	60.314	9.68	0.266514	0.236525					11.67	44.355	33.362	11.67	0.173941	0.130831					10.14	159.639	77.97	10.14	0.626035	0.305765					9.16	50.194	36.734	9.16	0.196839	0.144055
9.7	44.31	58.452	9.7	0.173765	0.229224					11.7	42.384	32.309	11.7	0.166212	0.126702					10.17	167.978	94.479	10.17	0.658737	0.370506					9.18	61.304	44.584	9.18	0.240408	0.174839
9.73	86.491	83.181	9.73	0.33918	0.3262					11.73	40.068	36.49	11.73	0.157129	0.143098					10.19	149.412	233.336	10.19	0.585929	0.915043					9.2	63.633	76.77	9.2	0.249541	0.301059
9.75	70.644	70.001	9.75	0.277035	0.274514					11.75	67.956	34.151	11.75	0.266494	0.133925					10.21	143.75	254.702	10.21	0.563725	0.998831					9.23	68.359	69.943	9.23	0.268075	0.274286
9.77	42.423	69.712	9.77	0.166365	0.27338					11.78	45.17	30.754	11.78	0.177137	0.120604					10.24	132.838	254.45	10.24	0.520933	0.997843					9.25	66.768	111.751	9.25	0.261835	0.438239
9.8	51.07	63.961	9.8	0.200275	0.250827					11.81	27.608	32.904	11.81	0.108267	0.129035					10.26	132.7	255	10.26	0.520392	1					9.27	68.82	232.192	9.27	0.269882	0.910557
9.82	78.396	70.471	9.82	0.307435	0.276357					11.84	47.61	25.8	11.84	0.186706	0.101176					10.29	130.048	255	10.29	0.509992	1					9.29	67.189	249.506	9.29	0.263486	0.978455
9.84	58.459	63.234	9.84	0.229251	0.247976					11.86	35.257	22.241	11.86	0.138263	0.0872196					10.31	126.347	255	10.31	0.495478	1					9.31	78.346	255	9.31	0.307239	1
9.86	60.22	64.663	9.86	0.236157	0.25358					11.89	47.44	27.523	11.89	0.186039	0.107933					10.33	128.013	255	10.33	0.502012	1					9.33	62.202	255	9.33	0.243929	1
9.89	72.667	54.029	9.89	0.284969	0.211878					11.92	35.267	28.734	11.92	0.138302	0.112682					10.36	125.704	255	10.36	0.492957	1					9.35	68.685	255	9.35	0.269353	1
9.91	78.884	65.603	9.91	0.309349	0.257267					11.95	34.184	23.362	11.95	0.134055	0.0916157					10.38	137.963	255	10.38	0.541031	1					9.38	59.725	255	9.38	0.234216	1
9.93	53.463	68.647	9.93	0.209659	0.269204					11.97	31.839	31.175	11.97	0.124859	0.122255					10.4	150.113	255	10.4	0.588678	1					9.4	76.2	255	9.4	0.298824	1
9.95	74.187	52.547	9.95	0.290929	0.206067					12	40	28	12	0.156863	0.109804					10.43	136.531	255	10.43	0.535416	1					9.42	78.556	255	9.42	0.308063	1
9.98	97.224	52.506	9.98	0.381271	0.205906															10.45	118.598	255	10.45	0.46509	1					9.44	96.558	255	9.44	0.378659	1
10	74.643	63.047	10	0.292718	0.247243															10.48	125.091	255	10.48	0.490553	1					9.46	85.227	255	9.46	0.334224	1
10.02	71.202	47.737	10.02	0.279224	0.187204															10.5	129.974	255	10.5	0.509702	1					9.48	61.3	255	9.48	0.240392	1
10.05	84.78	47.687	10.05	0.332471	0.187008															10.52	130.214	255	10.52	0.510643	1					9.51	79.246	255	9.51	0.310769	1
10.07	87.441	53.845	10.07	0.342906	0.211157															10.55	130.731	255	10.55	0.512671	1					9.53	79.852	255	9.53	0.313145	1
10.09	91.205	56.789	10.09	0.357667	0.222702															10.57	129.184	255	10.57	0.506604	1					9.55	85.613	255	9.55	0.335737	1
10.11	95.223	56.679	10.11	0.373424	0.222271															10.6	135.777	255	10.6	0.532459	1					9.57	60.354	255	9.57	0.236682	1
10.14	204.192	51.83	10.14	0.800753	0.203255															10.62	103.959	255	10.62	0.407682	1					9.59	72.179	255	9.59	0.283055	1
10.16	218.506	46.826	10.16	0.856886	0.183631															10.64	95.643	255	10.64	0.375071	1					9.61	80.399	255	9.61	0.31529	1
10.18	235.017	55.91	10.18	0.921635	0.219255															10.67	82.743	255	10.67	0.324482	1					9.63	85.257	255	9.63	0.334341	1
10.2	250.59	49.88	10.2	0.982706	0.195608															10.69	75.237	255	10.69	0.295047	1					9.66	53.056	255	9.66	0.208063	1
10.23	253.832	56.489	10.23	0.99542	0.221525															10.71	59.667	251.878	10.71	0.233988	0.987757					9.68	61.167	251.629	9.68	0.239871	0.98678
10.25	228.594	57.057	10.25	0.896447	0.223753															10.74	47.482	239.332	10.74	0.186204	0.938557					9.7	86.306	236.663	9.7	0.338455	0.92809
10.27	250.613	52.564	10.27	0.982796	0.206133															10.76	62.591	207.549	10.76	0.245455	0.813918					9.72	83.625	109.595	9.72	0.327941	0.429784
10.3	255	51.653	10.3	1	0.202561															10.79	48.296	89.537	10.79	0.189396	0.351125					9.74	152.582	83.821	9.74	0.598361	0.32871
10.32	255	61.373	10.32	1	0.240678															10.81	42.669	85.242	10.81	0.167329	0.334282					9.76	155.753	64.668	9.76	0.610796	0.2536
10.34	244.228	45.477	10.34	0.957757	0.178341															10.83	35.6	69.743	10.83	0.139608	0.273502					9.78	236.349	49.411	9.78	0.926859	0.193769
10.36	219.165	53.722	10.36	0.859471	0.210675															10.86	24.918	62.12	10.86	0.0977176	0.243608					9.81	127.212	54.322	9.81	0.498871	0.213027
10.39	247.046	54.025	10.39	0.968808	0.211863															10.88	24.972	62.568	10.88	0.0979294	0.245365					9.83	234.154	31.168	9.83	0.918251	0.122227
10.41	253.621	56.658	10.41	0.994592	0.222188															10.9	20.738	59.182	10.9	0.0813255	0.232086					9.85	208.108	28.959	9.85	0.81611	0.113565
10.43	242.661	58.117	10.43	0.951612	0.22791															10.93	13.49	62.175	10.93	0.052902	0.243824					9.87	217.031	28.694	9.87	0.851102	0.112525
10.45	255	53.334	10.45	1	0.209153															10.95	5.379	50.792	10.95	0.0210941	0.199184					9.89	155.434	32.757	9.89	0.609545	0.128459
10.48	255	53.145	10.48	1	0.208412															10.98	7.625	45.516	10.98	0.029902	0.178494					9.91	221.5	33.113	9.91	0.868627	0.129855
10.5	255	50.96	10.5	1	0.199843															11	4.177	56.513	11	0.0163804	0.22162					9.94	222.295	28.934	9.94	0.871745	0.113467
10.52	255	48.104	10.52	1	0.188643															11.02	9.459	44.782	11.02	0.0370941	0.175616					9.96	240.35	27.918	9.96	0.942549	0.109482
10.55	239.959	48.521	10.55	0.941016	0.190278															11.05	3.519	35.637	11.05	0.0138	0.139753					9.98	204.255	22.815	9.98	0.801	0.0894706
10.57	239.826	43.314	10.57	0.940494	0.169859															11.07	9.26	37.721	11.07	0.0363137	0.147925					10	232.222	24.951	10	0.910675	0.0978471
10.59	217.806	42.736	10.59	0.854141	0.167592															11.1	9.895	35.351	11.1	0.0388039	0.138631					10.02	255	21.344	10.02	1	0.083702
10.61	211.572	36.802	10.61	0.829694	0.144322															11.12	3.51	38.167	11.12	0.0137647	0.149675					10.04	238.099	27.206	10.04	0.933722	0.10669
10.64	252.448	55.675	10.64	0.989992	0.218333															11.14	4.163	48.23	11.14	0.0163255	0.189137					10.06	221.488	32.988	10.06	0.86858	0.129365
10.66	225.676	57.117	10.66	0.885004	0.223988															11.17	1.356	37.798	11.17	0.00531765	0.148227					10.09	249.678	30.718	10.09	0.979129	0.120463
10.68	253.858	52.429	10.68	0.995522	0.205604															11.19	5.542	32.204	11.19	0.0217333	0.12629					10.11	208.679	27.6	10.11	0.818349	0.108235
10.7	245.294	47.393	10.7	0.961937	0.185855															11.21	0.5	35.943	11.21	0.00196078	0.140953					10.13	246.962	22.538	10.13	0.968478	0.0883843
10.73	255	49.302	10.73	1	0.193341															11.24	1.923	32.857	11.24	0.00754118	0.128851					10.15	252.475	25.192	10.15	0.990098	0.0987922
10.75	255	41.854	10.75	1	0.164133															11.26	0	33.844	11.26	0	0.132722					10.17	255	24.601	10.17	1	0.0964745
10.77	255	49.296	10.77	1	0.193318															11.29	0	33.834	11.29	0	0.132682					10.19	244.463	24.581	10.19	0.958678	0.0963961
10.8	255	51.572	10.8	1	0.202243															11.31	0	30.841	11.31	0	0.120945					10.22	243.076	22.84	10.22	0.953239	0.0895686
10.82	255	57.583	10.82	1	0.225816															11.33	0	28.565	11.33	0	0.11202					10.24	248.947	21.365	10.24	0.976263	0.0837843
10.84	255	56.278	10.84	1	0.220698															11.36	0	32.08	11.36	0	0.125804					10.26	254.738	24.887	10.26	0.998973	0.0975961
10.86	255	42.847	10.86	1	0.168027															11.38	0	25.653	11.38	0	0.1006					10.28	255	26.098	10.28	1	0.102345
10.89	255	45.651	10.89	1	0.179024															11.4	0	27.119	11.4	0	0.106349					10.3	238.524	20.523	10.3	0.935388	0.0804824
10.91	254.19	42.642	10.91	0.996824	0.167224															11.43	0	29.793	11.43	0	0.116835					10.32	228.296	14.512	10.32	0.895278	0.0569098
10.93	249.523	45.543	10.93	0.978522	0.1786															11.45	0	21.566	11.45	0	0.0845725					10.34	250.372	18.148	10.34	0.981851	0.0711686
10.95	255	42.988	10.95	1	0.16858															11.48	0	31.633	11.48	0	0.124051					10.37	255	20.012	10.37	1	0.0784784
10.98	255	38.409	10.98	1	0.150624															11.5	0	31.564	11.5	0	0.12378					10.39	254.887	16.866	10.39	0.999557	0.0661412
11	255	44.018	11	1	0.17262															11.52	0	34.264	11.52	0	0.134369					10.41	250.568	12.646	10.41	0.98262	0.0495922
11.02	255	51.846	11.02	1	0.203318															11.55	0.741	22.511	11.55	0.00290588	0.0882784					10.43	238.115	24.013	10.43	0.933784	0.0941686
11.05	255	42.804	11.05	1	0.167859															11.57	10.884	25.26	11.57	0.0426824	0.0990588					10.45	255	21.926	10.45	1	0.0859843
11.07	250.836	40.888	11.07	0.983671	0.160345															11.6	0	17.103	11.6	0	0.0670706					10.47	255	29.366	10.47	1	0.115161
11.09	252.636	39.014	11.09	0.990729	0.152996															11.62	0	24.4	11.62	0	0.0956863					10.49	254.259	24.258	10.49	0.997094	0.0951294
11.11	253.78	46.281	11.11	0.995216	0.181494															11.64	0	22.837	11.64	0	0.0895569					10.52	249.626	24.138	10.52	0.978925	0.0946588
11.14	240.509	50.101	11.14	0.943173	0.196475															11.67	0	30.199	11.67	0	0.118427					10.54	254.875	21.582	10.54	0.99951	0.0846353
11.16	242.871	41.478	11.16	0.952435	0.162659															11.69	0	24.167	11.69	0	0.0947725					10.56	249.176	24.138	10.56	0.977161	0.0946588
11.18	255	42.283	11.18	1	0.165816															11.71	0	21.49	11.71	0	0.0842745					10.58	234.908	21.694	10.58	0.921208	0.0850745
11.2	255	49.561	11.2	1	0.194357															11.74	0	24.699	11.74	0	0.0968588					10.6	251.508	17.334	10.6	0.986306	0.0679765
11.23	255	47.405	11.23	1	0.185902															11.76	0	25.387	11.76	0	0.0995569					10.62	255	21.858	10.62	1	0.0857176
11.25	252.562	47.361	11.25	0.990439	0.185729															11.79	0	33.622	11.79	0	0.131851					10.65	229.626	26.458	10.65	0.900494	0.103757
11.27	248.983	41.321	11.27	0.976404	0.162043															11.81	0	19.376	11.81	0	0.0759843					10.67	212.173	26.79	10.67	0.832051	0.105059
11.3	235.04	46.322	11.3	0.921725	0.181655															11.83	0	26.424	11.83	0	0.103624					10.69	149.639	20.054	10.69	0.58682	0.0786431
11.32	252.738	47.227	11.32	0.991129	0.185204															11.86	0	29.513	11.86	0	0.115737					10.71	225.003	15.747	10.71	0.882365	0.0617529
11.34	74.453	46.366	11.34	0.291973	0.181827															11.88	0	30.295	11.88	0	0.118804					10.73	211.27	21.132	10.73	0.82851	0.0828706
11.36	58.722	60.735	11.36	0.230282	0.238176															11.9	0	18.95	11.9	0	0.0743137					10.75	151.524	23.221	10.75	0.594212	0.0910627
11.39	96.39	42.506	11.39	0.378	0.16669															11.93	0	18.804	11.93	0	0.0737412					10.77	150.465	24.164	10.77	0.590059	0.0947608
11.41	85.776	41.014	11.41	0.336376	0.160839															11.95	0	23.659	11.95	0	0.0927804					10.8	137.717	27.52	10.8	0.540067	0.107922
11.43	86.93	51.021	11.43	0.340902	0.200082															11.98	0	24.49	11.98	0	0.0960392					10.82	126.901	17.804	10.82	0.497651	0.0698196
11.45	49.737	48.045	11.45	0.195047	0.188412															12	0	16	12	0	0.0627451					10.84	94.822	15.6	10.84	0.371851	0.0611765
11.48	65.031	41.756	11.48	0.255024	0.163749																									10.86	96.719	19.02	10.86	0.37929	0.0745882
11.5	72.188	45.938	11.5	0.28309	0.180149																									10.88	109.24	24.976	10.88	0.428392	0.0979451
11.52	82.958	47.609	11.52	0.325325	0.186702																									10.9	112.01	23.491	10.9	0.439255	0.0921216
11.55	62.984	47.8	11.55	0.246996	0.187451																									10.92	102.632	21.376	10.92	0.402478	0.0838275
11.57	40.737	48.04	11.57	0.159753	0.188392																									10.95	82.09	19.02	10.95	0.321922	0.0745882
11.59	64.324	47.441	11.59	0.252251	0.186043																									10.97	92.49	21.415	10.97	0.362706	0.0839804
11.61	53.116	49.998	11.61	0.208298	0.196071																									10.99	95.694	23.558	10.99	0.375271	0.0923843
11.64	51.42	46.369	11.64	0.201647	0.181839																									11.01	59.026	19.218	11.01	0.231475	0.0753647
11.66	49.133	35.857	11.66	0.192678	0.140616																									11.03	51.7	20.047	11.03	0.202745	0.0786157
11.68	62.789	46.798	11.68	0.246231	0.183522																									11.05	43.718	24.012	11.05	0.171443	0.0941647
11.7	74.255	52.946	11.7	0.291196	0.207631																									11.08	48.274	23.478	11.08	0.18931	0.0920706
11.73	78.01	49.971	11.73	0.305922	0.195965																									11.1	85.641	24.696	11.1	0.335847	0.0968471
11.75	49.982	50.036	11.75	0.196008	0.19622																									11.12	79.291	20.252	11.12	0.310945	0.0794196
11.77	73.537	69.189	11.77	0.28838	0.271329																									11.14	81.505	20.448	11.14	0.319627	0.0801882
11.8	44.954	60.26	11.8	0.17629	0.236314																									11.16	48.364	19.844	11.16	0.189663	0.0778196
11.82	50.139	63.444	11.82	0.196624	0.2488																									11.18	50.379	16.274	11.18	0.197565	0.0638196
11.84	59.364	54.246	11.84	0.2328	0.212729																									11.2	60.068	26.468	11.2	0.235561	0.103796
11.86	65.118	56.441	11.86	0.255365	0.221337																									11.23	44.583	24.065	11.23	0.174835	0.0943725
11.89	67.922	31.623	11.89	0.266361	0.124012																									11.25	39.252	21.271	11.25	0.153929	0.0834157
11.91	47.969	45.07	11.91	0.188114	0.176745																									11.27	36.593	24.917	11.27	0.143502	0.0977137
11.93	45.681	57.445	11.93	0.179141	0.225275																									11.29	22.534	29.238	11.29	0.0883686	0.114659
11.95	69.617	61.254	11.95	0.273008	0.240212																									11.31	13.816	22.354	11.31	0.0541804	0.0876627
11.98	55.149	52.708	11.98	0.216271	0.206698																									11.33	9.155	18.466	11.33	0.035902	0.0724157
12	43	42	12	0.168627	0.164706																									11.35	10.541	19.477	11.35	0.0413373	0.0763804
																														11.38	29.245	19.131	11.38	0.114686	0.0750235
																														11.4	49.753	16.62	11.4	0.19511	0.0651765
																														11.42	22.411	16.174	11.42	0.0878863	0.0634275
																														11.44	27.931	14.059	11.44	0.109533	0.0551333
																														11.46	25.618	14.561	11.46	0.100463	0.057102
																														11.48	12.491	15.051	11.48	0.0489843	0.0590235
																														11.51	1.072	19.612	11.51	0.00420392	0.0769098
																														11.53	0.943	12.738	11.53	0.00369804	0.0499529
																														11.55	3.005	10.945	11.55	0.0117843	0.0429216
																														11.57	18.897	9.92	11.57	0.0741059	0.038902
																														11.59	7.114	10.284	11.59	0.027898	0.0403294
																														11.61	3.454	10.668	11.61	0.0135451	0.0418353
																														11.63	1.079	12.474	11.63	0.00423137	0.0489176
																														11.66	13.769	14.636	11.66	0.0539961	0.0573961
																														11.68	26.913	14.915	11.68	0.105541	0.0584902
																														11.7	2.112	12.629	11.7	0.00828235	0.0495255
																														11.72	25.412	20.012	11.72	0.0996549	0.0784784
																														11.74	21.642	14.053	11.74	0.0848706	0.0551098
																														11.76	6.474	12.666	11.76	0.0253882	0.0496706
																														11.78	5.474	13.739	11.78	0.0214667	0.0538784
																														11.81	11.945	14.508	11.81	0.0468431	0.0568941
																														11.83	4.307	12.215	11.83	0.0168902	0.047902
																														11.85	14.427	14.679	11.85	0.0565765	0.0575647
																														11.87	0.37	14.843	11.87	0.00145098	0.0582078
																														11.89	1.087	16.106	11.89	0.00426275	0.0631608
																														11.91	9.29	11.254	11.91	0.0364314	0.0441333
																														11.94	6.653	9.441	11.94	0.0260902	0.0370235
																														11.96	0.237	14.769	11.96	0.000929412	0.0579176
																														11.98	15.175	17.779	11.98	0.0595098	0.0697216
																														12	34	10	12	0.133333	0.0392157

## Sheet: S Fig. 3f
	Rp
mean	0.239565
SEM	0.109767
#1	0.13
	0.05
#2	0.26
	0.22
#3	0.12
	0.37
#4	0.04
	0.14
#5	0.09
	0.31
#6	0.09
	0.35
#7	0.28
	0.25
#8	0.31
	0.15
#9	0.33
	0.19
#10	0.45
	0.07
#11	0.28
	0.32
#12	0.24
	0.19
#13	0.17
	0.19
#14	0.15
	0.24
#15	0.12
	0.19
#16	0.22
	0.25
#17	0.36
	0.23
#18	0.28
	0.18
#19	0.32
	0.47
#20	0.33
	0.2
#21	0.54
	0.31
#22	0.15
	0.32
#23	0.23
	0.34
