# Supplementary material for: Alternative splicing of CARM1 regulated by LincGET-guided paraspeckles biases the first cell fate in mammalian early embryos
Source: Nat Struct Mol Biol. 2024 Apr 24;31(9):1341–54. doi: 10.1038/s41594-024-01292-9 (PMC11402786; doi:10.1038/s41594-024-01292-9)
Supplement: Supplementary file 8 — Sheet ‘Fig. 1b’: Statistical Source data for bar plot in Fig. 1b. Sheet ‘Fig. 1c’: Statistical Source data for bar plot and dot plots in Fig. 1c. [file 41594_2024_1292_MOESM8_ESM.xlsx]

## Sheet: Fig. 1b
x-axis	y-axis (percentage)
	E3456S	E56S	E6S	E5S	E3S	noS
GV_1	0	0	0	0	0	1
GV_2	0	0	0	0	0	1
GV_3	0	0	0	0	0	1
MII_1	0	0	0	0	0	1
MII_2	0	0	0	0	0	1
MII_3	0	0.0318471	0	0	0	0.968153
1C_1	0	0	0	0	0	1
1C_2	0	0	0	0	0	1
1C_3	0	0	0	0	0.0265957	0.973404
2C_1	0.0151976	0.151976	0	0	0.0151976	0.817629
2C_2	0	0.104167	0.0297619	0.0446429	0	0.821429
2C_3	0.0568182	0	0	0	0.0568182	0.886364
4C_1	0	0	0.0231481	0	0.0462963	0.930556
4C_2	0	0	0.172414	0	0	0.827586
4C_3	0	0	0	0	0.0203252	0.979675
8C_1	0	0	0	0	0	1
8C_2	0	0	0	0	0	1
8C_3	0	0	0	0	0	1
MO_1	0	0	0	0	0.0151057	0.984894
MO_2	0	0	0	0	0	1
MO_3	0	0	0	0	0	1
BL_1	0	0	0	0	0	1
BL_2	0	0	0	0	0	1
BL_3	0	0	0	0	0	1
Sperm_1	0	0	0.037594	0	0	0.962406
Sperm_2	0	0.0238663	0	0	0.0119332	0.9642
Sperm_3	0	0	0	0	0	1
mESCs_1	0	0	0	0.00306185	0	0.996938
mESCs_2	0	0	0	0	0	1
mESCs_3	0	0	0	0	0.00190186	0.998098
3T3_1	0	0	0	0	0	1
3T3_2	0	0	0	0	0	1
3T3_3	0	0	0	0	0	1
MEF_1	0	0	0	0	0	1
MEF_2	0	0.00775194	0	0	0	0.992248
MEF_3	0	0.00745156	0	0	0	0.992548
Heart_1	0	0	0	0	0	1
Heart_2	0	0	0	0	0	1
Heart_3	0	0	0	0	0	1
Kidney_1	0	0.00630517	0	0	0	0.993695
Kidney_2	0	0	0	0	0	1
Kidney_3	0	0	0	0	0	1
Liver_1	0	0	0	0	0	1
Liver_2	0	0	0	0	0	1
Liver_3	0	0	0	0	0	1
Brain_1	0.0126582	0	0	0	0	0.987342
Brain_2	0	0.00566251	0	0	0	0.994337
Brain_3	0	0	0	0	0.00436681	0.995633
Lung_1	0	0	0	0	0	1
Lung_2	0	0	0	0	0	1
Lung_3	0	0	0	0	0	1
Muscle_1	0	0	0	0	0	1
Muscle_2	0	0	0	0	0	1
Muscle_3	0	0.00478927	0	0	0	0.995211
Ovary_1	0	0	0	0	0	1
Ovary_2	0	0	0	0	0	1
Ovary_3	0	0	0	0	0	1
Skin_1	0	0.0103093	0	0	0	0.989691
Skin_2	0	0.00980392	0	0	0	0.990196
Skin_3	0	0	0	0	0	1
Spleen_1	0	0.0120192	0	0	0	0.987981
Spleen_2	0	0.0268817	0	0	0	0.973118
Spleen_3	0	0	0	0	0	1
Stomach_1	0	0	0	0	0	1
Stomach_2	0	0	0	0	0	1
Stomach_3	0	0	0	0	0	1
Testis_1	0	0	0	0	0	1
Testis_2	0	0	0	0	0	1
Testis_3	0	0	0	0	0	1

## Sheet: Fig.1c
x-axis	y-axis
	Percentage of exon-skipping splicing events around exon 3 to 6 of Carm1 pre-mRNAs																	SPAR-seq	Sample_name	Sample_name_in_seq	Reads number
	Gfp	E3456S	E56S	E6S	E5S	E3S	noS	AS_sum	sum_blastomeres			x-axis	y-axis								Gfp	other	E345S	E3a	E34S	E4S	E3456S	E56S	E6S	E5S	E3S	noS	total
2C-1-1	0.098004	0.00916357	0.00863359	0.0188058	0.0191905	0.188554	0.654186	0.244348	#1	0.206079	2C Single cell SPAR-seq Exon-skipping splicing	1	1.1857						2C-1-1	FCB3GCB_wHAXPI048101	11465	125	1	233	29	17	1072	1010	2200	2245	22058	76530	116985
2C-1-2	0.0911246	0.0134643	0.0348464	0.0503471	0.0504397	0.018712	0.73831	0.167809				1	0.814299						2C-1-2	FCB3GCB_wHAXPI048102	12798	169	0	194	10	14	1891	4894	7071	7084	2628	103692	140445
2C-2-1	0.0899675	0.0103134	0.0926656	0.0659422	0.0662224	0.0402362	0.632198	0.27538	#2	0.183252		2	1.50273						2C-2-1	FCB3GCB_wHAXPI048103	12204	99	0	205	12	17	1399	12570	8945	8983	5458	85757	135649
2C-2-2	0.0969034	0.010806	0.0655315	0.006443	0.00676299	0.00158152	0.809781	0.091125				2	0.497265						2C-2-2	FCB3GCB_wHAXPI048104	15747	139	0	194	11	12	1756	10649	1047	1099	257	131591	162502
2C-3-1	0.0880535	0.0126359	0.102578	0.0428622	0.0430909	0.00680917	0.701218	0.207976	#3	0.205139		3	1.01383						2C-3-1	FCB3GCB_wHAXPI048105	10397	86	0	208	16	15	1492	12112	5061	5088	804	82797	118076
2C-3-2	0.088249	0.00789451	0.0681638	0.0530389	0.053188	0.0200175	0.707287	0.202303				3	0.986171						2C-3-2	FCB3GCB_wHAXPI048106	13023	146	0	150	11	12	1165	10059	7827	7849	2954	104375	147571
2C-4-1	0.0898984	0.0152445	0.0980476	0.0191703	0.0194438	0.215523	0.538691	0.367429	#4	0.303457		4	1.21081						2C-4-1	FCB3GCB_wHAXPI048107	11175	167	0	277	27	24	1895	12188	2383	2417	26791	66963	124307
2C-4-2	0.0886895	0.00815705	0.0565097	0.0690339	0.0691138	0.0366699	0.669787	0.239484				4	0.789188						2C-4-2	FCB3GCB_wHAXPI048108	14439	93	0	214	9	16	1328	9200	11239	11252	5970	109044	162804
2C-5-1	0.0885854	0.00985042	0.0353581	0.0803463	0.0804527	0.000767664	0.701994	0.206775	#5	0.325426		5	0.635398						2C-5-1	FCB3GCB_wHAXPI048109	11655	168	1	160	12	7	1296	4652	10571	10585	101	92360	131568
2C-5-2	0.08025	0.00918672	0.0192654	0.146861	0.146527	0.122237	0.473257	0.444077				5	1.3646						2C-5-2	FCB3GCB_wHAXPI048110	10797	102	0	191	16	16	1236	2592	19759	19714	16446	63673	134542
2C-6-1	0.0921243	0.0153426	0.00733396	0.0621822	0.0621529	0.181374	0.575696	0.328385	#6	0.226232		6	1.45155						2C-6-1	FCB3GCB_wHAXPI048111	9421	91	1	260	18	18	1569	750	6359	6356	18548	58873	102264
2C-6-2	0.0966129	0.00732239	0.0508934	0.0325677	0.0326072	0.000687215	0.776837	0.124078				6	0.548455						2C-6-2	FCB3GCB_wHAXPI048112	12231	90	0	213	5	5	927	6443	4123	4128	87	98346	126598
2C-7-1	0.0831468	0.00942487	0.0653367	0.0603966	0.0605256	0.121484	0.596514	0.317167	#7	0.245067		7	1.29421						2C-7-1	FCB3GCB_wHAXPI048113	10957	129	0	235	24	30	1242	8610	7959	7976	16009	78608	131779
2C-7-2	0.0918537	0.0124809	0.0224964	0.0681886	0.0683592	0.00144175	0.731946	0.172967				7	0.705794						2C-7-2	FCB3GCB_wHAXPI048114	10767	131	1	224	10	13	1463	2637	7993	8013	169	85798	117219
2C-8-1	0.0898953	0.0109609	0.0534801	0.083601	0.0837395	0.0289608	0.646782	0.260742	#8	0.371124		8	0.702574						2C-8-1	FCB3GCB_wHAXPI048115	10383	124	1	145	13	15	1266	6177	9656	9672	3345	74704	115501
2C-8-2	0.0719833	0.011176	0.131926	0.0992707	0.0993604	0.139774	0.442578	0.481507				8	1.29743						2C-8-2	FCB3GCB_wHAXPI048116	8824	169	0	262	27	24	1370	16172	12169	12180	17134	54253	122584
2C-9-1	0.0794688	0.00718539	0.124125	0.109259	0.109113	0.063744	0.503953	0.413426	#9	0.321694		9	1.28515						2C-9-1	FCB3GCB_wHAXPI048117	10916	169	0	241	12	11	987	17050	15008	14988	8756	69224	137362
2C-9-2	0.0848366	0.0133377	0.114539	0.0501804	0.050399	0.00150533	0.682477	0.229962				9	0.714847						2C-9-2	FCB3GCB_wHAXPI048118	10088	132	1	167	12	12	1586	13620	5967	5993	179	81154	118911
2C-10-1	0.0830948	0.0126382	0.0874025	0.0802591	0.0804627	0.048667	0.604789	0.309429	#10	0.361826		10	0.855189						2C-10-1	FCB3GCB_wHAXPI048119	12249	166	0	189	19	22	1863	12884	11831	11861	7174	89152	147410
2C-10-2	0.083789	0.0098686	0.0490449	0.0774113	0.0775525	0.200345	0.498349	0.414222				10	1.14481						2C-10-2	FCB3GCB_wHAXPI048120	10681	174	0	246	26	18	1258	6252	9868	9886	25539	63527	127475
2C-11-1	0.0819802	0.0132516	0.00558616	0.102083	0.102057	0.0887397	0.603624	0.311717	#11	0.314448		11	0.991312						2C-11-1	FCB3GCB_wHAXPI048121	12577	133	0	229	20	29	2033	857	15661	15657	13614	92605	153415
2C-11-2	0.0800635	0.00911106	0.0538087	0.112975	0.11306	0.0282247	0.599886	0.31718				11	1.00869						2C-11-2	FCB3GCB_wHAXPI048122	9429	158	0	152	16	12	1073	6337	13305	13315	3324	70648	117769
2C-12-1	0.0880046	0.0138963	0.0936902	0.0847188	0.0846874	0.0752455	0.557569	0.352238	#12	0.316813		12	1.11182						2C-12-1	FCB3GCB_wHAXPI048123	11222	88	0	159	13	19	1772	11947	10803	10799	9595	71099	127516
2C-12-2	0.0871386	0.0101379	0.0885897	0.0885567	0.0885502	0.00555376	0.628967	0.281388				12	0.888184						2C-12-2	FCB3GCB_wHAXPI048124	13211	175	0	178	14	13	1537	13431	13426	13425	842	95357	151609
4C-1-1	0.0830776	0.0148802	0.00842025	0.122466	0.122631	0.105179	0.53945	0.373576	#1	0.344604	4C Single cell SPAR-seq Exon-skipping splicing	1	1.08408						4C-1-1	FCB3GCB_wHAXPI048125	10044	177	0	247	16	31	1799	1018	14806	14826	12716	65219	120899
4C-1-2	0.0811715	0.0117952	0.120964	0.101733	0.101821	0.0335605	0.54642	0.369874				1	1.07333						4C-1-2	FCB3GCB_wHAXPI048126	10185	132	1	160	12	13	1480	15178	12765	12776	4211	68562	125475
4C-1-3	0.088239	0.00665927	0.124142	0.0440599	0.0442834	0.0179294	0.67278	0.237074				1	0.687963						4C-1-3	FCB3GCB_wHAXPI048127	11846	83	1	145	12	15	894	16666	5915	5945	2407	90320	134249
4C-1-4	0.0802105	0.0103931	0.0643949	0.13043	0.130282	0.0623894	0.519629	0.397889				1	1.15463						4C-1-4	FCB3GCB_wHAXPI048128	12958	126	0	213	16	12	1679	10403	21071	21047	10079	83946	161550
4C-2-1	0.0819634	0.00980239	0.060788	0.116395	0.116197	0.0357435	0.577294	0.338926	#2	0.307267		2	1.10303						4C-2-1	FCB3GCB_wHAXPI048129	13621	93	0	181	12	16	1629	10102	19343	19310	5940	95937	166184
4C-2-2	0.0877165	0.0134558	0.0227384	0.131724	0.131531	0.111619	0.497489	0.411067				2	1.33782						4C-2-2	FCB3GCB_wHAXPI048130	10026	155	1	241	11	18	1538	2599	15056	15034	12758	56863	114300
4C-2-3	0.0905303	0.0127542	0.119863	0.045457	0.0455809	0.00137516	0.682356	0.22503				2	0.732361						4C-2-3	FCB3GCB_wHAXPI048131	15339	105	0	233	7	8	2161	20309	7702	7723	233	115615	169435
4C-2-4	0.0929279	0.00936664	0.0702611	0.0308504	0.0309634	0.112603	0.650073	0.254045				2	0.826788						4C-2-4	FCB3GCB_wHAXPI048132	12332	147	1	207	19	18	1243	9324	4094	4109	14943	86268	132705
4C-3-1	0.0892678	0.0148691	0.1344	0.016453	0.016711	0.117066	0.608083	0.299499	#3	0.254538		3	1.17664						4C-3-1	FCB3GCB_wHAXPI048133	10032	94	0	232	12	16	1671	15104	1849	1878	13156	68337	112381
4C-3-2	0.0927156	0.00800281	0.0382965	0.0691019	0.0691457	0.0595643	0.660396	0.244111				3	0.959035						4C-3-2	FCB3GCB_wHAXPI048134	12686	142	1	204	18	15	1095	5240	9455	9461	8150	90360	136827
4C-3-3	0.0929624	0.0102643	0.119284	0.00792072	0.00810153	0.00402643	0.755508	0.149597				3	0.587718						4C-3-3	FCB3GCB_wHAXPI048135	13368	86	1	168	10	13	1476	17153	1139	1165	579	108642	143800
4C-3-4	0.0812237	0.00768532	0.130267	0.0791492	0.0793264	0.0285191	0.591689	0.324947				3	1.27661						4C-3-4	FCB3GCB_wHAXPI048136	11002	79	0	176	15	20	1041	17645	10721	10745	3863	80146	135453
4C-4-1	0.0863296	0.0123254	0.128899	0.0777131	0.0778844	0.104687	0.508751	0.401509	#4	0.247759		4	1.62056						4C-4-1	FCB3GCB_wHAXPI048137	11592	153	1	268	16	20	1655	17308	10435	10458	14057	68313	134276
4C-4-2	0.0905844	0.00922989	0.071846	0.0365767	0.0367838	0.00406487	0.748714	0.158501				4	0.63974						4C-4-2	FCB3GCB_wHAXPI048138	12680	150	0	133	12	13	1292	10057	5120	5149	569	104805	139980
4C-4-3	0.0936256	0.0101853	0.123873	0.0245809	0.0248248	0.0361505	0.684285	0.219615				4	0.886404						4C-4-3	FCB3GCB_wHAXPI048139	13053	168	1	155	13	8	1420	17270	3427	3461	5040	95401	139417
4C-4-4	0.0889394	0.0104359	0.0353663	0.0824035	0.0825046	0.000700538	0.69671	0.211411				4	0.853293						4C-4-4	FCB3GCB_wHAXPI048140	12315	146	0	233	16	12	1445	4897	11410	11424	97	96470	138465
4C-5-1	0.0845748	0.0115663	0.112154	0.0754972	0.0756672	0.058294	0.57958	0.333179	#5	0.272982		5	1.22052						4C-5-1	FCB3GCB_wHAXPI048141	12438	102	1	255	12	22	1701	16494	11103	11128	8573	85236	147065
4C-5-2	0.0958432	0.00975908	0.151032	0.00798274	0.00819849	0.0457677	0.678324	0.22274				5	0.815951						4C-5-2	FCB3GCB_wHAXPI048142	13327	173	0	221	19	17	1357	21001	1110	1140	6364	94321	139050
4C-5-3	0.0835208	0.00595263	0.0955981	0.104851	0.104845	0.000943637	0.601916	0.31219				5	1.14363						4C-5-3	FCB3GCB_wHAXPI048143	14073	147	2	228	10	13	1003	16108	17667	17666	159	101421	168497
4C-5-4	0.0939519	0.00853716	0.102175	0.0280938	0.0283217	0.0566927	0.679875	0.22382				5	0.819908						4C-5-4	FCB3GCB_wHAXPI048144	15253	142	1	207	15	17	1386	16588	4561	4598	9204	110377	162349
4C-6-1	0.0863827	0.00777075	0.128055	0.0498655	0.0500765	0.169766	0.504835	0.405534	#6	0.307849		6	1.31731						4C-6-1	FCB3GCB_wHAXPI048145	11461	155	1	238	18	19	1031	16990	6616	6644	22524	66980	132677
4C-6-2	0.0871463	0.00674592	0.122253	0.0399572	0.0402245	0.0926208	0.607773	0.301801				6	0.980353						4C-6-2	FCB3GCB_wHAXPI048146	10761	90	0	270	20	25	833	15096	4934	4967	11437	75049	123482
4C-6-3	0.0852247	0.00719429	0.117649	0.103207	0.10324	0.109768	0.471143	0.441059				6	1.43271						4C-6-3	FCB3GCB_wHAXPI048147	12782	99	0	255	17	15	1079	17645	15479	15484	16463	70662	149980
4C-6-4	0.0987316	0.0112469	0.0347761	0.0174595	0.0178254	0.00169596	0.814891	0.0830038				6	0.269625						4C-6-4	FCB3GCB_wHAXPI048148	11061	117	1	232	14	14	1260	3896	1956	1997	190	91293	112031
4C-7-1	0.089718	0.00858025	0.103507	0.0229401	0.0233058	0.00128436	0.747668	0.159618	#7	0.225968		7	0.706371						4C-7-1	FCB3GCB_wHAXPI048149	10059	103	0	202	19	12	962	11605	2572	2613	144	83827	112118
4C-7-2	0.0860205	0.00780156	0.059537	0.0886055	0.0887101	0.00815011	0.659084	0.252804				7	1.11876						4C-7-2	FCB3GCB_wHAXPI048150	14808	91	0	236	15	18	1343	10249	15253	15271	1403	113458	172145
4C-7-3	0.0858139	0.0118487	0.0750255	0.0772754	0.0775587	0.000696029	0.66958	0.242404				7	1.07274						4C-7-3	FCB3GCB_wHAXPI048151	10603	95	0	157	11	9	1464	9270	9548	9583	86	82732	123558
4C-7-4	0.0879243	0.0116907	0.0103138	0.107944	0.108157	0.0109421	0.660562	0.249047				7	1.10213						4C-7-4	FCB3GCB_wHAXPI048152	13154	114	0	222	12	21	1749	1543	16149	16181	1637	98824	149606
4C-8-1	0.0877632	0.0117579	0.00037751	0.0841139	0.0840746	0.00116399	0.728468	0.181488	#8	0.246895		8	0.735081						4C-8-1	FCB3GCB_wHAXPI048153	11159	101	0	167	12	10	1495	48	10695	10690	148	92624	127149
4C-8-2	0.0907161	0.00728255	0.061989	0.0744446	0.0745924	0.0257106	0.66245	0.244019				8	0.988351						4C-8-2	FCB3GCB_wHAXPI048154	13503	166	0	236	9	8	1084	9227	11081	11103	3827	98605	148849
4C-8-3	0.0942439	0.0133599	0.0272615	0.0272834	0.0274738	0.06606	0.741938	0.161439				8	0.653875						4C-8-3	FCB3GCB_wHAXPI048155	12874	110	0	184	17	14	1825	3724	3727	3753	9024	101351	136603
4C-8-4	0.0780808	0.00722748	0.122466	0.123131	0.123016	0.0247947	0.519513	0.400635				8	1.62269						4C-8-4	FCB3GCB_wHAXPI048156	13623	87	0	196	14	12	1261	21367	21483	21463	4326	90641	174473
4C-9-1	0.0771836	0.00822513	0.0710197	0.143359	0.143385	0.0685449	0.48565	0.434534	#9	0.346449		9	1.25425						4C-9-1	FCB3GCB_wHAXPI048157	11758	155	0	213	13	20	1253	10819	21839	21843	10442	73983	152338
4C-9-2	0.0901679	0.0119151	0.162506	0.000777242	0.00124359	0.169089	0.56134	0.345531				9	0.997349						4C-9-2	FCB3GCB_wHAXPI048158	11601	100	0	227	36	18	1533	20908	100	160	21755	72222	128660
4C-9-3	0.0819529	0.00796477	0.00783458	0.120015	0.119969	0.139537	0.51954	0.395321				9	1.14106						4C-9-3	FCB3GCB_wHAXPI048159	10701	98	0	268	28	22	1040	1023	15671	15665	18220	67839	130575
4C-9-4	0.0858051	0.00880576	0.130913	0.0344503	0.0346836	0.00155996	0.70118	0.210412				9	0.607339						4C-9-4	FCB3GCB_wHAXPI048160	11771	126	0	212	10	9	1208	17959	4726	4758	214	96190	137183
4C-10-1	0.0810016	0.00698927	0.112057	0.0720347	0.0720758	0.0349933	0.618906	0.29815	#10	0.270297		10	1.10305						4C-10-1	FCB3GCB_wHAXPI048161	13803	129	1	178	8	15	1191	19095	12275	12282	5963	105464	170404
4C-10-2	0.0793307	0.00647586	0.100884	0.121578	0.12156	0.000946695	0.567349	0.351444				10	1.30021						4C-10-2	FCB3GCB_wHAXPI048162	13659	139	0	161	13	10	1115	17370	20933	20930	163	97685	172178
4C-10-3	0.0821404	0.00869217	0.0503035	0.112019	0.111985	0.000589785	0.63241	0.283589				10	1.04917						4C-10-3	FCB3GCB_wHAXPI048163	14345	91	0	215	5	14	1518	8785	19563	19557	103	110444	174640
4C-10-4	0.0943576	0.00758187	0.00849292	0.0625443	0.0625994	0.006787	0.755748	0.148005				10	0.547565						4C-10-4	FCB3GCB_wHAXPI048164	15432	99	0	184	10	16	1240	1389	10229	10238	1110	123601	163548
4C-11-1	0.0845497	0.0082309	0.102063	0.043697	0.043825	0.0867903	0.627414	0.284606	#11	0.31422		11	0.905756						4C-11-1	FCB3GCB_wHAXPI048165	9245	98	1	227	23	26	900	11160	4778	4792	9490	68604	109344
4C-11-2	0.0842185	0.00772153	0.00407487	0.0903654	0.0905173	0.14059	0.579653	0.333269				11	1.06062						4C-11-2	FCB3GCB_wHAXPI048166	12194	143	0	228	25	18	1118	590	13084	13106	20356	83928	144790
4C-11-3	0.0818843	0.00721588	0.0787489	0.107734	0.107657	0.000989789	0.613414	0.302345				11	0.96221						4C-11-3	FCB3GCB_wHAXPI048172	12823	107	1	237	17	7	1130	12332	16871	16859	155	96060	156599
4C-11-4	0.082108	0.00974521	0.0477093	0.108148	0.108016	0.0630402	0.579081	0.336659				11	1.07141						4C-11-4	FCB3GCB_wHAXPI048168	12436	97	1	185	20	23	1476	7226	16380	16360	9548	87707	151459
4C-12-1	0.0849553	0.00604045	0.0433433	0.0965176	0.0965862	0.000320327	0.669964	0.242808	#12	0.264626		12	0.917552						4C-12-1	FCB3GCB_wHAXPI048169	11139	108	0	173	8	9	792	5683	12655	12664	42	87843	131116
4C-12-2	0.085042	0.00958112	0.0864741	0.0955543	0.0955286	0.00144487	0.624249	0.288583				12	1.09053						4C-12-2	FCB3GCB_wHAXPI048170	13243	126	0	185	11	9	1492	13466	14880	14876	225	97210	155723
4C-12-3	0.0869818	0.0129587	0.00274092	0.0751752	0.0751631	0.000442671	0.744257	0.166481				12	0.629118						4C-12-3	FCB3GCB_wHAXPI048171	14344	168	0	191	10	7	2137	452	12397	12395	73	122734	164908
4C-12-4	0.0862354	0.0119112	0.0716362	0.111129	0.111192	0.0547626	0.550778	0.360631				12	1.3628						4C-12-4	FCB3GCB_wHAXPI048167	13763	90	0	253	20	13	1901	11433	17736	17746	8740	87903	159598
SC_qPCR Expression in 2C				SC_qPCR Expression in 4C
	x-axis	y-axis			x-axis	y-axis													2C SC_qPCR	Well Name	Well Type	CT	ΔCT	ΔΔCT	2^(-ΔΔCT)
#1	1	1.04272		#1	1	1.083														#1-1	Carm1	28.38	28.3767	5.28333	0.0256778	0.0268237	0.957282	1.04272
	1	0.957282			1	1.01047														#1-1	Carm1	28.37
#2	2	1.20721			1	0.987391														#1-1	Carm1	28.38
	2	0.79279			1	0.919143														#1-1	Hprt	23.29	23.0933
#3	3	1.02541		#2	2	1.11579														#1-1	Hprt	23.17
	3	0.97459			2	1.06786														#1-1	Hprt	22.82
#4	4	1.16146			2	0.946971														#1-2	Carm1	28.15	28.4133	5.16	0.0279695		1.04272	0.957282
	4	0.838536			2	0.86938														#1-2	Carm1	28.57
#5	5	1.02426		#3	3	1.15248														#1-2	Carm1	28.52
	5	0.975745			3	1.08278														#1-2	Hprt	23.27	23.2533
#6	6	1.11843			3	0.921084														#1-2	Hprt	23.24
	6	0.881568			3	0.843662														#1-2	Hprt	23.25
#7	7	1.01155		#4	4	1.08709														#2-1	Carm1	26.95	27	4.77	0.0366511	0.0303602	1.20721	1.20721
	7	0.988448			4	1.07709														#2-1	Carm1	26.73
#8	8	1.08299			4	1.01195														#2-1	Carm1	27.32
	8	0.917014			4	0.823862														#2-1	Hprt	22.23	22.23
#9	9	1.1036		#5	5	1.07399														#2-1	Hprt	22.35
	9	0.896401			5	1.05676														#2-1	Hprt	22.11
#10	10	1.0933			5	0.992852														#2-2	Carm1	28.81	28.63	5.37667	0.0240692		0.79279	0.79279
	10	0.906697			5	0.876393														#2-2	Carm1	28.82
#11	11	1.16933		#6	6	1.09045														#2-2	Carm1	28.26
	11	0.83067			6	1.0388														#2-2	Hprt	23.13	23.2533
#12	12	1.10131			6	0.985038														#2-2	Hprt	23.35
	12	0.898687			6	0.885717														#2-2	Hprt	23.28
#13	13	1.02772		#7	7	1.08263														#3-1	Carm1	27.48	27.4333	4.99	0.0314674	0.0322878	0.97459	1.02541
	13	0.972281			7	0.998525														#3-1	Carm1	27.66
#14	14	1.04848			7	0.98934														#3-1	Carm1	27.16
	14	0.951518			7	0.929507														#3-1	Hprt	22.57	22.4433
#15	15	1.06345		#8	8	1.16756														#3-1	Hprt	22.51
	15	0.936547			8	1.07686														#3-1	Hprt	22.25
#16	16	1.01502			8	0.888944														#3-2	Carm1	28.69	28.5133	4.91667	0.0331082		1.02541	0.97459
	16	0.984983			8	0.866636														#3-2	Carm1	28.55
#17	17	1.02541		#9	9	1.09051														#3-2	Carm1	28.3
	17	0.97459			9	1.09051														#3-2	Hprt	23.25	23.5967
#18	18	1.02079			9	0.969292														#3-2	Hprt	23.58
	18	0.979209			9	0.849687														#3-2	Hprt	23.96
#19	19	1.1468		#10	10	1.10869														#4-1	Carm1	27.29	27.2033	5.14667	0.0282292	0.0336649	0.838536	1.16146
	19	0.853197			10	1.02493														#4-1	Carm1	27.38
#20	20	1.20057			10	0.974132														#4-1	Carm1	26.94
	20	0.799433			10	0.892251														#4-1	Hprt	22.19	22.0567
				#11	11	1.06434														#4-1	Hprt	22.06
					11	1.02335														#4-1	Hprt	21.92
					11	0.977137														#4-2	Carm1	27.74	27.6567	4.67667	0.0391006		1.16146	0.838536
					11	0.935169														#4-2	Carm1	27.47
				#12	12	1.19176														#4-2	Carm1	27.76
					12	0.988351														#4-2	Hprt	22.95	22.98
					12	0.939368														#4-2	Hprt	22.9
					12	0.88052														#4-2	Hprt	23.09
				#13	13	1.20257														#5-1	Carm1	27.49	27.44	4.99667	0.0313223	0.0305805	1.02426	1.02426
					13	0.972289														#5-1	Carm1	27.39
					13	0.928382														#5-1	Carm1	27.44
					13	0.896758														#5-1	Hprt	22.59	22.4433
				#14	14	1.08718														#5-1	Hprt	22.34
					14	1.07718														#5-1	Hprt	22.4
					14	0.946443														#5-2	Carm1	27.93	27.73	5.06667	0.0298388		0.975745	0.975745
					14	0.889204														#5-2	Carm1	27.54
				#15	15	1.15244														#5-2	Carm1	27.72
					15	1.03864														#5-2	Hprt	22.67	22.6633
					15	0.994027														#5-2	Hprt	22.85
					15	0.814897														#5-2	Hprt	22.47
				#16	16	1.07279														#6-1	Carm1	27.86	27.8967	4.89667	0.0335704	0.0300156	1.11843	1.11843
					16	1.06538														#6-1	Carm1	28.06
					16	0.951343														#6-1	Carm1	27.77
					16	0.910483														#6-1	Hprt	22.99	23
				#17	17	1.08062														#6-1	Hprt	22.97
					17	1.04141														#6-1	Hprt	23.04
					17	0.992082														#6-2	Carm1	27.9	28.1067	5.24	0.0264608		0.881568	0.881568
					17	0.885889														#6-2	Carm1	27.87
				#18	18	1.16033														#6-2	Carm1	28.55
					18	0.984775														#6-2	Hprt	23.01	22.8667
					18	0.940304														#6-2	Hprt	22.77
					18	0.914592														#6-2	Hprt	22.82
				#19	19	1.07839														#7-1	Carm1	28.73	28.6133	5.29333	0.0255005	0.0252092	1.01155	1.01155
					19	1.04406														#7-1	Carm1	28.67
					19	1.03925														#7-1	Carm1	28.44
					19	0.838302														#7-1	Hprt	23.15	23.32
				#20	20	1.0527														#7-1	Hprt	23.35
					20	1.03104														#7-1	Hprt	23.46
					20	0.991324														#7-2	Carm1	28.06	27.8333	5.32667	0.024918		0.988448	0.988448
					20	0.924938														#7-2	Carm1	27.59
																				#7-2	Carm1	27.85
																				#7-2	Hprt	22.43	22.5067
																				#7-2	Hprt	22.41
																				#7-2	Hprt	22.68
																				#8-1	Carm1	27.29	27.4333	5.39667	0.0237379	0.025886	0.917014	1.08299
																				#8-1	Carm1	27.25
																				#8-1	Carm1	27.76
																				#8-1	Hprt	22.17	22.0367
																				#8-1	Hprt	21.8
																				#8-1	Hprt	22.14
																				#8-2	Carm1	27.55	27.3267	5.15667	0.0280342		1.08299	0.917014
																				#8-2	Carm1	27.48
																				#8-2	Carm1	26.95
																				#8-2	Hprt	22.13	22.17
																				#8-2	Hprt	22.02
																				#8-2	Hprt	22.36
																				#9-1	Carm1	28.96	28.8167	5.19333	0.0273307	0.0304894	0.896401	1.1036
																				#9-1	Carm1	28.55
																				#9-1	Carm1	28.94
																				#9-1	Hprt	23.75	23.6233
																				#9-1	Hprt	23.5
																				#9-1	Hprt	23.62
																				#9-2	Carm1	27.12	27.3133	4.89333	0.033648		1.1036	0.896401
																				#9-2	Carm1	27.19
																				#9-2	Carm1	27.63
																				#9-2	Hprt	22.4	22.42
																				#9-2	Hprt	22.41
																				#9-2	Hprt	22.45
																				#10-1	Carm1	27.55	27.78	5.04333	0.0303253	0.0334459	0.906697	1.0933
																				#10-1	Carm1	27.68
																				#10-1	Carm1	28.11
																				#10-1	Hprt	22.61	22.7367
																				#10-1	Hprt	22.8
																				#10-1	Hprt	22.8
																				#10-2	Carm1	27.8	27.6833	4.77333	0.0365665		1.0933	0.906697
																				#10-2	Carm1	27.89
																				#10-2	Carm1	27.36
																				#10-2	Hprt	22.77	22.91
																				#10-2	Hprt	22.78
																				#10-2	Hprt	23.18
																				#11-1	Carm1	27.33	27.0567	5.26667	0.0259762	0.0312713	0.83067	1.16933
																				#11-1	Carm1	27.24
																				#11-1	Carm1	26.6
																				#11-1	Hprt	22.11	21.79
																				#11-1	Hprt	21.8
																				#11-1	Hprt	21.46
																				#11-2	Carm1	28.47	28.7533	4.77333	0.0365665		1.16933	0.83067
																				#11-2	Carm1	28.92
																				#11-2	Carm1	28.87
																				#11-2	Hprt	23.99	23.98
																				#11-2	Hprt	23.92
																				#11-2	Hprt	24.03
																				#12-1	Carm1	29	28.9067	5.05333	0.0301158	0.0335109	0.898687	1.10131
																				#12-1	Carm1	28.81
																				#12-1	Carm1	28.91
																				#12-1	Hprt	23.74	23.8533
																				#12-1	Hprt	23.84
																				#12-1	Hprt	23.98
																				#12-2	Carm1	27.97	28.1033	4.76	0.036906		1.10131	0.898687
																				#12-2	Carm1	28.28
																				#12-2	Carm1	28.06
																				#12-2	Hprt	23.23	23.3433
																				#12-2	Hprt	23.43
																				#12-2	Hprt	23.37
																				#13-1	Carm1	27.7	27.88	5.19	0.0273939	0.0281749	0.972281	1.02772
																				#13-1	Carm1	27.78
																				#13-1	Carm1	28.16
																				#13-1	Hprt	22.78	22.69
																				#13-1	Hprt	22.54
																				#13-1	Hprt	22.75
																				#13-2	Carm1	28.45	28.7433	5.11	0.0289559		1.02772	0.972281
																				#13-2	Carm1	28.51
																				#13-2	Carm1	29.27
																				#13-2	Hprt	23.73	23.6333
																				#13-2	Hprt	23.46
																				#13-2	Hprt	23.71
																				#14-1	Carm1	28.02	27.85	4.86667	0.0342758	0.0360222	0.951518	1.04848
																				#14-1	Carm1	28.01
																				#14-1	Carm1	27.52
																				#14-1	Hprt	23.25	22.9833
																				#14-1	Hprt	22.88
																				#14-1	Hprt	22.82
																				#14-2	Carm1	27.58	27.6767	4.72667	0.0377687		1.04848	0.951518
																				#14-2	Carm1	27.71
																				#14-2	Carm1	27.74
																				#14-2	Hprt	23.31	22.95
																				#14-2	Hprt	22.93
																				#14-2	Hprt	22.61
																				#15-1	Carm1	27.45	27.3033	5.05	0.0301855	0.0283844	1.06345	1.06345
																				#15-1	Carm1	27.01
																				#15-1	Carm1	27.45
																				#15-1	Hprt	22.58	22.2533
																				#15-1	Hprt	22.22
																				#15-1	Hprt	21.96
																				#15-2	Carm1	28.11	28.1967	5.23333	0.0265833		0.936547	0.936547
																				#15-2	Carm1	28.33
																				#15-2	Carm1	28.15
																				#15-2	Hprt	22.8	22.9633
																				#15-2	Hprt	23.07
																				#15-2	Hprt	23.02
																				#16-1	Carm1	28.43	28.67	5.11	0.0289559	0.0285275	1.01502	1.01502
																				#16-1	Carm1	28.42
																				#16-1	Carm1	29.16
																				#16-1	Hprt	23.83	23.56
																				#16-1	Hprt	23.43
																				#16-1	Hprt	23.42
																				#16-2	Carm1	27.78	27.7233	5.15333	0.0280991		0.984983	0.984983
																				#16-2	Carm1	27.54
																				#16-2	Carm1	27.85
																				#16-2	Hprt	22.61	22.57
																				#16-2	Hprt	22.41
																				#16-2	Hprt	22.69
																				#17-1	Carm1	28.55	28.2633	5.18333	0.0275208	0.0282383	0.97459	1.02541
																				#17-1	Carm1	28
																				#17-1	Carm1	28.24
																				#17-1	Hprt	22.88	23.08
																				#17-1	Hprt	23.03
																				#17-1	Hprt	23.33
																				#17-2	Carm1	27.51	27.6467	5.11	0.0289559		1.02541	0.97459
																				#17-2	Carm1	27.93
																				#17-2	Carm1	27.5
																				#17-2	Hprt	22.43	22.5367
																				#17-2	Hprt	22.43
																				#17-2	Hprt	22.75
																				#18-1	Carm1	28.24	28.1	4.74	0.0374212	0.036659	1.02079	1.02079
																				#18-1	Carm1	28.39
																				#18-1	Carm1	27.67
																				#18-1	Hprt	23.27	23.36
																				#18-1	Hprt	23.6
																				#18-1	Hprt	23.21
																				#18-2	Carm1	27.39	27.33	4.8	0.0358968		0.979209	0.979209
																				#18-2	Carm1	27.51
																				#18-2	Carm1	27.09
																				#18-2	Hprt	22.73	22.53
																				#18-2	Hprt	22.36
																				#18-2	Hprt	22.5
																				#19-1	Carm1	28.87	29.1133	5.19333	0.0273307	0.0320333	0.853197	1.1468
																				#19-1	Carm1	29.27
																				#19-1	Carm1	29.2
																				#19-1	Hprt	23.85	23.92
																				#19-1	Hprt	24.05
																				#19-1	Hprt	23.86
																				#19-2	Carm1	26.68	26.6433	4.76667	0.0367359		1.1468	0.853197
																				#19-2	Carm1	26.56
																				#19-2	Carm1	26.69
																				#19-2	Hprt	22.02	21.8767
																				#19-2	Hprt	21.69
																				#19-2	Hprt	21.92
																				#20-1	Carm1	27.75	27.6667	5.35667	0.0244052	0.0305282	0.799433	1.20057
																				#20-1	Carm1	27.89
																				#20-1	Carm1	27.36
																				#20-1	Hprt	22.49	22.31
																				#20-1	Hprt	22.34
																				#20-1	Hprt	22.1
																				#20-2	Carm1	28.71	28.7033	4.77	0.0366511		1.20057	0.799433
																				#20-2	Carm1	28.96
																				#20-2	Carm1	28.44
																				#20-2	Hprt	23.94	23.9333
																				#20-2	Hprt	23.86
																				#20-2	Hprt	24
																			4C SC-qPCR	Well Name	Well Type
																				#1-1	Carm1	27.33	27.1867	4.86667	0.0342758	0.0339206	1.01047	1.083
																				#1-1	Carm1	26.95
																				#1-1	Carm1	27.28
																				#1-1	Hprt	22.27	22.32
																				#1-1	Hprt	22.04
																				#1-1	Hprt	22.65
																				#1-2	Carm1	27.72	27.79	4.76667	0.0367359		1.083	1.01047
																				#1-2	Carm1	27.74
																				#1-2	Carm1	27.91
																				#1-2	Hprt	22.89	23.0233
																				#1-2	Hprt	22.89
																				#1-2	Hprt	23.29
																				#1-3	Carm1	28.62	28.7967	4.9	0.0334929		0.987391	0.987391
																				#1-3	Carm1	28.87
																				#1-3	Carm1	28.9
																				#1-3	Hprt	23.97	23.8967
																				#1-3	Hprt	23.7
																				#1-3	Hprt	24.02
																				#1-4	Carm1	27.99	27.8	5.00333	0.0311779		0.919143	0.919143
																				#1-4	Carm1	27.79
																				#1-4	Carm1	27.62
																				#1-4	Hprt	22.72	22.7967
																				#1-4	Hprt	22.95
																				#1-4	Hprt	22.72
																				#2-1	Carm1	27.02	26.91	4.78	0.0363979	0.0326209	1.11579	1.11579
																				#2-1	Carm1	26.71
																				#2-1	Carm1	27
																				#2-1	Hprt	21.98	22.13
																				#2-1	Hprt	22.33
																				#2-1	Hprt	22.08
																				#2-2	Carm1	27.23	27.1933	5.14	0.02836		0.86938	1.06786
																				#2-2	Carm1	27.27
																				#2-2	Carm1	27.08
																				#2-2	Hprt	21.98	22.0533
																				#2-2	Hprt	22.35
																				#2-2	Hprt	21.83
																				#2-3	Carm1	28.65	28.63	5.01667	0.0308911		0.946971	0.946971
																				#2-3	Carm1	28.69
																				#2-3	Carm1	28.55
																				#2-3	Hprt	23.76	23.6133
																				#2-3	Hprt	23.37
																				#2-3	Hprt	23.71
																				#2-4	Carm1	28.16	28.2	4.84333	0.0348346		1.06786	0.86938
																				#2-4	Carm1	28.38
																				#2-4	Carm1	28.06
																				#2-4	Hprt	23.13	23.3567
																				#2-4	Hprt	23.48
																				#2-4	Hprt	23.46
																				#3-1	Carm1	28.74	28.6167	4.85667	0.0345142	0.0299478	1.15248	1.15248
																				#3-1	Carm1	28.67
																				#3-1	Carm1	28.44
																				#3-1	Hprt	23.62	23.76
																				#3-1	Hprt	23.8
																				#3-1	Hprt	23.86
																				#3-2	Carm1	27.65	27.75	5.18	0.0275845		0.921084	1.08278
																				#3-2	Carm1	27.57
																				#3-2	Carm1	28.03
																				#3-2	Hprt	22.62	22.57
																				#3-2	Hprt	22.52
																				#3-2	Hprt	22.57
																				#3-3	Carm1	28.91	28.89	5.30667	0.0252659		0.843662	0.921084
																				#3-3	Carm1	29.14
																				#3-3	Carm1	28.62
																				#3-3	Hprt	23.71	23.5833
																				#3-3	Hprt	23.53
																				#3-3	Hprt	23.51
																				#3-4	Carm1	28.67	28.77	4.94667	0.0324269		1.08278	0.843662
																				#3-4	Carm1	28.69
																				#3-4	Carm1	28.95
																				#3-4	Hprt	23.69	23.8233
																				#3-4	Hprt	23.7
																				#3-4	Hprt	24.08
																				#4-1	Carm1	28.97	29.1067	4.98333	0.0316131	0.0293504	1.07709	1.08709
																				#4-1	Carm1	29.25
																				#4-1	Carm1	29.1
																				#4-1	Hprt	24.21	24.1233
																				#4-1	Hprt	23.96
																				#4-1	Hprt	24.2
																				#4-2	Carm1	28.07	28.1067	5.37	0.0241807		0.823862	1.07709
																				#4-2	Carm1	28.01
																				#4-2	Carm1	28.24
																				#4-2	Hprt	22.87	22.7367
																				#4-2	Hprt	22.77
																				#4-2	Hprt	22.57
																				#4-3	Carm1	27.92	27.3867	4.97	0.0319066		1.08709	1.01195
																				#4-3	Carm1	27.11
																				#4-3	Carm1	27.13
																				#4-3	Hprt	22.29	22.4167
																				#4-3	Hprt	22.3
																				#4-3	Hprt	22.66
																				#4-4	Carm1	28.98	29.2	5.07333	0.0297012		1.01195	0.823862
																				#4-4	Carm1	29.24
																				#4-4	Carm1	29.38
																				#4-4	Hprt	24.23	24.1267
																				#4-4	Hprt	23.89
																				#4-4	Hprt	24.26
																				#5-1	Carm1	28.2	28.2	5.25333	0.0262174	0.0299151	0.876393	1.07399
																				#5-1	Carm1	27.81
																				#5-1	Carm1	28.59
																				#5-1	Hprt	22.95	22.9467
																				#5-1	Hprt	22.88
																				#5-1	Hprt	23.01
																				#5-2	Carm1	28.84	28.74	4.98333	0.0316131		1.05676	1.05676
																				#5-2	Carm1	28.6
																				#5-2	Carm1	28.78
																				#5-2	Hprt	23.71	23.7567
																				#5-2	Hprt	23.91
																				#5-2	Hprt	23.65
																				#5-3	Carm1	28.82	28.71	4.96	0.0321286		1.07399	0.992852
																				#5-3	Carm1	28.74
																				#5-3	Carm1	28.57
																				#5-3	Hprt	23.83	23.75
																				#5-3	Hprt	23.51
																				#5-3	Hprt	23.91
																				#5-4	Carm1	28.04	28.0767	5.07333	0.0297012		0.992852	0.876393
																				#5-4	Carm1	27.83
																				#5-4	Carm1	28.36
																				#5-4	Hprt	22.85	23.0033
																				#5-4	Hprt	23.2
																				#5-4	Hprt	22.96
																				#6-1	Carm1	27.37	27.1967	5.07333	0.0297012	0.0272377	1.09045	1.09045
																				#6-1	Carm1	27
																				#6-1	Carm1	27.22
																				#6-1	Hprt	22.05	22.1233
																				#6-1	Hprt	22.32
																				#6-1	Hprt	22
																				#6-2	Carm1	28.4	28.3733	5.22	0.0268302		0.985038	1.0388
																				#6-2	Carm1	28.63
																				#6-2	Carm1	28.09
																				#6-2	Hprt	23.21	23.1533
																				#6-2	Hprt	22.83
																				#6-2	Hprt	23.42
																				#6-3	Carm1	27.29	27.4833	5.14333	0.0282945		1.0388	0.985038
																				#6-3	Carm1	27.54
																				#6-3	Carm1	27.62
																				#6-3	Hprt	22.33	22.34
																				#6-3	Hprt	22.03
																				#6-3	Hprt	22.66
																				#6-4	Carm1	27.65	27.5467	5.37333	0.0241249		0.885717	0.885717
																				#6-4	Carm1	27.27
																				#6-4	Carm1	27.72
																				#6-4	Hprt	22.4	22.1733
																				#6-4	Hprt	22.09
																				#6-4	Hprt	22.03
																				#7-1	Carm1	28.88	29.02	4.89667	0.0335704	0.03362	0.998525	1.08263
																				#7-1	Carm1	29.24
																				#7-1	Carm1	28.94
																				#7-1	Hprt	24.21	24.1233
																				#7-1	Hprt	24.34
																				#7-1	Hprt	23.82
																				#7-2	Carm1	27.08	27.1767	4.78	0.0363979		1.08263	0.998525
																				#7-2	Carm1	27.03
																				#7-2	Carm1	27.42
																				#7-2	Hprt	22.32	22.3967
																				#7-2	Hprt	22.29
																				#7-2	Hprt	22.58
																				#7-3	Carm1	28.97	29.02	4.91	0.0332616		0.98934	0.98934
																				#7-3	Carm1	28.78
																				#7-3	Carm1	29.31
																				#7-3	Hprt	24	24.11
																				#7-3	Hprt	24.1
																				#7-3	Hprt	24.23
																				#7-4	Carm1	28.56	28.5033	5	0.03125		0.929507	0.929507
																				#7-4	Carm1	28.19
																				#7-4	Carm1	28.76
																				#7-4	Hprt	23.59	23.5033
																				#7-4	Hprt	23.36
																				#7-4	Hprt	23.56
																				#8-1	Carm1	27.72	27.7533	5.25	0.026278	0.0295609	0.888944	1.16756
																				#8-1	Carm1	27.63
																				#8-1	Carm1	27.91
																				#8-1	Hprt	22.49	22.5033
																				#8-1	Hprt	22.23
																				#8-1	Hprt	22.79
																				#8-2	Carm1	27.06	26.92	4.97333	0.031833		1.07686	1.07686
																				#8-2	Carm1	26.81
																				#8-2	Carm1	26.89
																				#8-2	Hprt	21.75	21.9467
																				#8-2	Hprt	22.03
																				#8-2	Hprt	22.06
																				#8-3	Carm1	27.39	27.3467	4.85667	0.0345142		1.16756	0.888944
																				#8-3	Carm1	27.11
																				#8-3	Carm1	27.54
																				#8-3	Hprt	22.52	22.49
																				#8-3	Hprt	22.52
																				#8-3	Hprt	22.43
																				#8-4	Carm1	28.11	27.9933	5.28667	0.0256186		0.866636	0.866636
																				#8-4	Carm1	27.96
																				#8-4	Carm1	27.91
																				#8-4	Hprt	22.73	22.7067
																				#8-4	Hprt	22.93
																				#8-4	Hprt	22.46
																				#9-1	Carm1	27.21	27.1867	5.02667	0.0306777	0.0316496	0.969292	1.09051
																				#9-1	Carm1	26.99
																				#9-1	Carm1	27.36
																				#9-1	Hprt	22.19	22.16
																				#9-1	Hprt	21.9
																				#9-1	Hprt	22.39
																				#9-2	Carm1	27.04	27.0667	5.21667	0.0268922		0.849687	1.09051
																				#9-2	Carm1	27.01
																				#9-2	Carm1	27.15
																				#9-2	Hprt	21.91	21.85
																				#9-2	Hprt	21.77
																				#9-2	Hprt	21.87
																				#9-3	Carm1	27.6	27.7167	4.85667	0.0345142		1.09051	0.969292
																				#9-3	Carm1	27.81
																				#9-3	Carm1	27.74
																				#9-3	Hprt	22.89	22.86
																				#9-3	Hprt	23.01
																				#9-3	Hprt	22.68
																				#9-4	Carm1	28.53	28.45	4.85667	0.0345142		1.09051	0.849687
																				#9-4	Carm1	28.31
																				#9-4	Carm1	28.51
																				#9-4	Hprt	23.53	23.5933
																				#9-4	Hprt	23.62
																				#9-4	Hprt	23.63
																				#10-1	Carm1	27.54	27.56	4.94333	0.0325019	0.0317114	1.02493	1.10869
																				#10-1	Carm1	27.73
																				#10-1	Carm1	27.41
																				#10-1	Hprt	22.65	22.6167
																				#10-1	Hprt	22.38
																				#10-1	Hprt	22.82
																				#10-2	Carm1	27.65	27.7167	4.83	0.0351581		1.10869	1.02493
																				#10-2	Carm1	27.68
																				#10-2	Carm1	27.82
																				#10-2	Hprt	22.89	22.8867
																				#10-2	Hprt	22.96
																				#10-2	Hprt	22.81
																				#10-3	Carm1	28.69	28.87	5.14333	0.0282945		0.892251	0.974132
																				#10-3	Carm1	28.83
																				#10-3	Carm1	29.09
																				#10-3	Hprt	23.78	23.7267
																				#10-3	Hprt	23.72
																				#10-3	Hprt	23.68
																				#10-4	Carm1	27.7	27.81	5.01667	0.0308911		0.974132	0.892251
																				#10-4	Carm1	27.91
																				#10-4	Carm1	27.82
																				#10-4	Hprt	22.6	22.7933
																				#10-4	Hprt	22.98
																				#10-4	Hprt	22.8
																				#11-1	Carm1	28.01	27.9833	5.12667	0.0286233	0.0279702	1.02335	1.06434
																				#11-1	Carm1	27.75
																				#11-1	Carm1	28.19
																				#11-1	Hprt	22.79	22.8567
																				#11-1	Hprt	23
																				#11-1	Hprt	22.78
																				#11-2	Carm1	27.29	27.2	5.07	0.0297699		1.06434	1.02335
																				#11-2	Carm1	27.3
																				#11-2	Carm1	27.01
																				#11-2	Hprt	22.04	22.13
																				#11-2	Hprt	21.96
																				#11-2	Hprt	22.39
																				#11-3	Carm1	28.06	28.1567	5.25667	0.0261569		0.935169	0.977137
																				#11-3	Carm1	28.44
																				#11-3	Carm1	27.97
																				#11-3	Hprt	22.92	22.9
																				#11-3	Hprt	22.62
																				#11-3	Hprt	23.16
																				#11-4	Carm1	27.69	27.6467	5.19333	0.0273307		0.977137	0.935169
																				#11-4	Carm1	27.5
																				#11-4	Carm1	27.75
																				#11-4	Hprt	22.44	22.4533
																				#11-4	Hprt	22.12
																				#11-4	Hprt	22.8
																				#12-1	Carm1	28.29	28.2967	5.08333	0.0294961	0.0298437	0.988351	1.19176
																				#12-1	Carm1	28.33
																				#12-1	Carm1	28.27
																				#12-1	Hprt	23.06	23.2133
																				#12-1	Hprt	23.17
																				#12-1	Hprt	23.41
																				#12-2	Carm1	27.02	26.91	4.81333	0.0355666		1.19176	0.988351
																				#12-2	Carm1	27.03
																				#12-2	Carm1	26.68
																				#12-2	Hprt	21.97	22.0967
																				#12-2	Hprt	22.24
																				#12-2	Hprt	22.08
																				#12-3	Carm1	28.87	29.0567	5.25	0.026278		0.88052	0.939368
																				#12-3	Carm1	29.2
																				#12-3	Carm1	29.1
																				#12-3	Hprt	23.87	23.8067
																				#12-3	Hprt	23.74
																				#12-3	Hprt	23.81
																				#12-4	Carm1	27.55	27.5933	5.15667	0.0280342		0.939368	0.88052
																				#12-4	Carm1	27.86
																				#12-4	Carm1	27.37
																				#12-4	Hprt	22.49	22.4367
																				#12-4	Hprt	22.67
																				#12-4	Hprt	22.15
																				#13-1	Carm1	27.63	27.4367	5.24333	0.0263997	0.0294391	0.896758	1.20257
																				#13-1	Carm1	27.3
																				#13-1	Carm1	27.38
																				#13-1	Hprt	22.19	22.1933
																				#13-1	Hprt	22.14
																				#13-1	Hprt	22.25
																				#13-2	Carm1	27.99	28.1167	5.19333	0.0273307		0.928382	0.972289
																				#13-2	Carm1	28.06
																				#13-2	Carm1	28.3
																				#13-2	Hprt	22.86	22.9233
																				#13-2	Hprt	22.98
																				#13-2	Hprt	22.93
																				#13-3	Carm1	27.66	27.74	4.82	0.0354026		1.20257	0.928382
																				#13-3	Carm1	27.8
																				#13-3	Carm1	27.76
																				#13-3	Hprt	22.72	22.92
																				#13-3	Hprt	23.11
																				#13-3	Hprt	22.93
																				#13-4	Carm1	28.48	28.43	5.12667	0.0286233		0.972289	0.896758
																				#13-4	Carm1	28.45
																				#13-4	Carm1	28.36
																				#13-4	Hprt	23.42	23.3033
																				#13-4	Hprt	23.06
																				#13-4	Hprt	23.43
																				#14-1	Carm1	27.96	27.8267	4.97667	0.0317595	0.0294841	1.07718	1.08718
																				#14-1	Carm1	27.75
																				#14-1	Carm1	27.77
																				#14-1	Hprt	22.69	22.85
																				#14-1	Hprt	23.05
																				#14-1	Hprt	22.81
																				#14-2	Carm1	27.71	27.6367	5.16333	0.027905		0.946443	1.07718
																				#14-2	Carm1	27.32
																				#14-2	Carm1	27.88
																				#14-2	Hprt	22.37	22.4733
																				#14-2	Hprt	22.76
																				#14-2	Hprt	22.29
																				#14-3	Carm1	28.93	28.9933	5.25333	0.0262174		0.889204	0.946443
																				#14-3	Carm1	28.92
																				#14-3	Carm1	29.13
																				#14-3	Hprt	24	23.74
																				#14-3	Hprt	23.69
																				#14-3	Hprt	23.53
																				#14-4	Carm1	27.71	27.85	4.96333	0.0320544		1.08718	0.889204
																				#14-4	Carm1	28.02
																				#14-4	Carm1	27.82
																				#14-4	Hprt	22.91	22.8867
																				#14-4	Hprt	22.97
																				#14-4	Hprt	22.78
																				#15-1	Carm1	28.21	28.2333	5.41333	0.0234652	0.0287953	0.814897	1.15244
																				#15-1	Carm1	28.58
																				#15-1	Carm1	27.91
																				#15-1	Hprt	22.93	22.82
																				#15-1	Hprt	22.93
																				#15-1	Hprt	22.6
																				#15-2	Carm1	27.28	27.17	5.12667	0.0286233		0.994027	1.03864
																				#15-2	Carm1	27.03
																				#15-2	Carm1	27.2
																				#15-2	Hprt	22.19	22.0433
																				#15-2	Hprt	21.87
																				#15-2	Hprt	22.07
																				#15-3	Carm1	28.98	28.5267	5.06333	0.0299078		1.03864	0.994027
																				#15-3	Carm1	28.26
																				#15-3	Carm1	28.34
																				#15-3	Hprt	23.34	23.4633
																				#15-3	Hprt	23.7
																				#15-3	Hprt	23.35
																				#15-4	Carm1	28.23	28.0633	4.91333	0.0331848		1.15244	0.814897
																				#15-4	Carm1	27.85
																				#15-4	Carm1	28.11
																				#15-4	Hprt	23.01	23.15
																				#15-4	Hprt	23.14
																				#15-4	Hprt	23.3
																				#16-1	Carm1	27.87	27.9833	5.38333	0.0239583	0.0251836	0.951343	1.07279
																				#16-1	Carm1	28
																				#16-1	Carm1	28.08
																				#16-1	Hprt	22.79	22.6
																				#16-1	Hprt	22.65
																				#16-1	Hprt	22.36
																				#16-2	Carm1	27.03	26.9367	5.22	0.0268302		1.06538	1.06538
																				#16-2	Carm1	26.85
																				#16-2	Carm1	26.93
																				#16-2	Hprt	21.84	21.7167
																				#16-2	Hprt	21.52
																				#16-2	Hprt	21.79
																				#16-3	Carm1	29.19	29.1633	5.21	0.0270168		1.07279	0.951343
																				#16-3	Carm1	29.25
																				#16-3	Carm1	29.05
																				#16-3	Hprt	24.01	23.9533
																				#16-3	Hprt	23.81
																				#16-3	Hprt	24.04
																				#16-4	Carm1	27.24	27.2167	5.44667	0.0229293		0.910483	0.910483
																				#16-4	Carm1	27.08
																				#16-4	Carm1	27.33
																				#16-4	Hprt	22.13	21.77
																				#16-4	Hprt	21.78
																				#16-4	Hprt	21.4
																				#17-1	Carm1	28.69	28.6433	4.98	0.0316862	0.0304264	1.04141	1.08062
																				#17-1	Carm1	28.8
																				#17-1	Carm1	28.44
																				#17-1	Hprt	23.73	23.6633
																				#17-1	Hprt	23.67
																				#17-1	Hprt	23.59
																				#17-2	Carm1	27.47	27.4333	5.05	0.0301855		0.992082	1.04141
																				#17-2	Carm1	27.35
																				#17-2	Carm1	27.48
																				#17-2	Hprt	22.44	22.3833
																				#17-2	Hprt	22.52
																				#17-2	Hprt	22.19
																				#17-3	Carm1	27.64	27.45	4.92667	0.0328795		1.08062	0.992082
																				#17-3	Carm1	27.46
																				#17-3	Carm1	27.25
																				#17-3	Hprt	22.49	22.5233
																				#17-3	Hprt	22.72
																				#17-3	Hprt	22.36
																				#17-4	Carm1	28.67	28.67	5.21333	0.0269544		0.885889	0.885889
																				#17-4	Carm1	28.31
																				#17-4	Carm1	29.03
																				#17-4	Hprt	23.42	23.4567
																				#17-4	Hprt	23.33
																				#17-4	Hprt	23.62
																				#18-1	Carm1	27.85	27.69	5.16333	0.027905	0.0305109	0.914592	1.16033
																				#18-1	Carm1	27.74
																				#18-1	Carm1	27.48
																				#18-1	Hprt	22.7	22.5267
																				#18-1	Hprt	22.38
																				#18-1	Hprt	22.5
																				#18-2	Carm1	27.17	27.3	5.05667	0.0300463		0.984775	0.984775
																				#18-2	Carm1	27.23
																				#18-2	Carm1	27.5
																				#18-2	Hprt	22.19	22.2433
																				#18-2	Hprt	22.23
																				#18-2	Hprt	22.31
																				#18-3	Carm1	28.52	28.44	4.82	0.0354026		1.16033	0.940304
																				#18-3	Carm1	28.19
																				#18-3	Carm1	28.61
																				#18-3	Hprt	23.63	23.62
																				#18-3	Hprt	23.24
																				#18-3	Hprt	23.99
																				#18-4	Carm1	28.19	28.2967	5.12333	0.0286895		0.940304	0.914592
																				#18-4	Carm1	28.13
																				#18-4	Carm1	28.57
																				#18-4	Hprt	23.27	23.1733
																				#18-4	Hprt	23.08
																				#18-4	Hprt	23.17
																				#19-1	Carm1	28.43	28.4633	4.89667	0.0335704	0.0321536	1.04406	1.07839
																				#19-1	Carm1	28.14
																				#19-1	Carm1	28.82
																				#19-1	Hprt	23.54	23.5667
																				#19-1	Hprt	23.75
																				#19-1	Hprt	23.41
																				#19-2	Carm1	27.03	27.2333	4.90333	0.0334156		1.03925	1.04406
																				#19-2	Carm1	27.42
																				#19-2	Carm1	27.25
																				#19-2	Hprt	22.29	22.33
																				#19-2	Hprt	22.19
																				#19-2	Hprt	22.51
																				#19-3	Carm1	28.09	28.2833	4.85	0.034674		1.07839	1.03925
																				#19-3	Carm1	28.55
																				#19-3	Carm1	28.21
																				#19-3	Hprt	23.15	23.4333
																				#19-3	Hprt	23.49
																				#19-3	Hprt	23.66
																				#19-4	Carm1	28.1	28.1933	5.21333	0.0269544		0.838302	0.838302
																				#19-4	Carm1	28.06
																				#19-4	Carm1	28.42
																				#19-4	Hprt	23.08	22.98
																				#19-4	Hprt	23.07
																				#19-4	Hprt	22.79
																				#20-1	Carm1	28.83	28.7467	4.98	0.0316862	0.0300999	1.0527	1.0527
																				#20-1	Carm1	28.82
																				#20-1	Carm1	28.59
																				#20-1	Hprt	23.76	23.7667
																				#20-1	Hprt	23.62
																				#20-1	Hprt	23.92
																				#20-2	Carm1	28.08	28.28	5.06667	0.0298388		0.991324	1.03104
																				#20-2	Carm1	28.42
																				#20-2	Carm1	28.34
																				#20-2	Hprt	23.05	23.2133
																				#20-2	Hprt	23.26
																				#20-2	Hprt	23.33
																				#20-3	Carm1	27.39	27.3233	5.01	0.0310341		1.03104	0.991324
																				#20-3	Carm1	27.08
																				#20-3	Carm1	27.5
																				#20-3	Hprt	22.07	22.3133
																				#20-3	Hprt	22.31
																				#20-3	Hprt	22.56
																				#20-4	Carm1	28.94	28.8333	5.16667	0.0278406		0.924938	0.924938
																				#20-4	Carm1	28.62
																				#20-4	Carm1	28.94
																				#20-4	Hprt	23.83	23.6667
																				#20-4	Hprt	23.52
																				#20-4	Hprt	23.65
