# Supplementary material for: Alternative splicing of CARM1 regulated by LincGET-guided paraspeckles biases the first cell fate in mammalian early embryos
Source: Nat Struct Mol Biol. 2024 Apr 24;31(9):1341–54. doi: 10.1038/s41594-024-01292-9 (PMC11402786; doi:10.1038/s41594-024-01292-9)
Supplement: Supplementary file 9 — Sheet ‘Fig. 2a’: Statistical Source data for bar plots and dot plots in Fig. 2a. Sheet ‘Fig. 2c’: Statistical Source data for line scans in Fig. 2c. Sheet ‘Fig. 2e’: Statistical Source data for line scans, Rp values, and dot plots in Fig. 2e. Sheet ‘Fig. 2f’: Statistical Source data for line scans and Rp values in Fig. 2f. Sheet ‘Fig. 2g’: Statistical Source data for bar plot and dot plot in Fig. 2g. [file 41594_2024_1292_MOESM9_ESM.xlsx]

## Sheet: Fig. 2a
																				dot plots
bar plots-mean												bar plots-SEM									E56S		E6S		E5S		E3S		noS				Sample_name_in_seq	Reads number												Percentage
	E56S		E6S		E5S		E3S		noS		other	E3456S	E56S	E6S	E5S	E3S	noS	other			x-axis	y-axis	x-axis	y-axis	x-axis	y-axis	x-axis	y-axis	x-axis	y-axis				other	E345S	E3a	E34S	E4S	E3456S	E56S	E6S	E5S	E3S	noS	total	E3456S	E56S	E6S	E5S
i-Control-Gfp(-)	0.0919929	i-Control-Gfp(-)	0.0750124	i-Control-Gfp(-)	0.0418723	i-Control-Gfp(-)	0.0435005	i-Control-Gfp(-)	0.740342	i-Control-Gfp(-)	0.000505915	0.000413835	0.00435739	0.00220264	0.0133515	0.00112484	0.0197702	6.64277e-05		i-Control-Gfp(-)-1	0.1	0.0928605	0.1	0.0750103	0.1	0.0404248	0.1	0.0429514	0.1	0.000519967		i-Control-Gfp(-)-1	FCB999V_10536621	77	1	148	21	18	1129	16491	13321	7179	7955	131249	177589	0.00635738	0.0928605	0.0750103	0.0404248
i-Control-Gfp(+)	0.0967977	i-Control-Gfp(+)	0.0771499	i-Control-Gfp(+)	0.0494947	i-Control-Gfp(+)	0.0455201	i-Control-Gfp(+)	0.723634	i-Control-Gfp(+)	0.000374777	0.00033611	0.0102036	0.00728587	0.0100444	0.00241829	0.0300173	8.11707e-05		i-Control-Gfp(-)-2	0.2	0.0958512	0.2	0.0772161	0.2	0.0558885	0.2	0.0447944	0.2	0.000564192		i-Control-Gfp(-)-2	FCB999V_10536622	101	1	99	17	13	1030	17159	13823	10005	7654	129115	179017	0.00575364	0.0958512	0.0772161	0.0558885
i-NONO-Gfp(-)	0.0982333	i-NONO-Gfp(-)	0.0779757	i-NONO-Gfp(-)	0.0540243	i-NONO-Gfp(-)	0.0403286	i-NONO-Gfp(-)	0.722625	i-NONO-Gfp(-)	0.00041913	0.000943859	0.0115716	0.00765419	0.00192177	0.001974	0.0240251	9.59221e-05		i-Control-Gfp(-)-3	0.3	0.087267	0.3	0.0728109	0.3	0.0293035	0.3	0.0427557	0.3	0.000433585		i-Control-Gfp(-)-3	FCB999V_10536623	101	0	134	17	16	1081	16951	14143	5692	8343	147765	194243	0.00556519	0.087267	0.0728109	0.0293035
i-NONO-Gfp(+)	0.16044	i-NONO-Gfp(+)	0.155153	i-NONO-Gfp(+)	0.104094	i-NONO-Gfp(+)	0.0641728	i-NONO-Gfp(+)	0.507684	i-NONO-Gfp(+)	0.000409698	0.00179246	0.0272681	0.000723564	0.00110351	0.00522349	0.0244639	0.000134942		i-Control-Gfp(+)-1	1.1	0.0943783	1.1	0.0769235	1.1	0.050565	1.1	0.0455663	1.1	0.000372522		i-Control-Gfp(+)-1	FCB999V_10536624	69	0	122	23	25	1154	20003	15660	10921	8875	128372	185224	0.00623029	0.107994	0.0845463	0.058961
i-PSPC1-Gfp(-)	0.0873245	i-PSPC1-Gfp(-)	0.0753265	i-PSPC1-Gfp(-)	0.0527204	i-PSPC1-Gfp(-)	0.0396293	i-PSPC1-Gfp(-)	0.737409	i-PSPC1-Gfp(-)	0.000515893	0.000509766	0.00698782	0.00385892	0.0110052	0.00247391	0.0232702	0.000161966		i-Control-Gfp(+)-2	1.2	0.107994	1.2	0.0845463	1.2	0.058961	1.2	0.047915	1.2	0.000457052		i-Control-Gfp(+)-2	FCB999V_10536625	79	0	131	21	17	1099	16313	13296	8740	7876	125275	172847	0.00635822	0.0943783	0.0769235	0.050565
i-PSPC1-Gfp(+)	0.230578	i-PSPC1-Gfp(+)	0.109451	i-PSPC1-Gfp(+)	0.0579391	i-PSPC1-Gfp(+)	0.0631916	i-PSPC1-Gfp(+)	0.528971	i-PSPC1-Gfp(+)	0.000464566	0.00191612	0.0268717	0.00458855	0.00102518	0.00216894	0.0222068	1.29773e-05		i-Control-Gfp(+)-3	1.3	0.0880212	1.3	0.0699798	1.3	0.038958	1.3	0.043079	1.3	0.000294757		i-Control-Gfp(+)-3	FCB999V_10536626	53	0	127	11	20	1029	15827	12583	7005	7746	135408	179809	0.00572274	0.0880212	0.0699798	0.038958
i-LincGET-Gfp(-)	0.0936058	i-LincGET-Gfp(-)	0.0743768	i-LincGET-Gfp(-)	0.0592177	i-LincGET-Gfp(-)	0.0452324	i-LincGET-Gfp(-)	0.720264	i-LincGET-Gfp(-)	0.000398281	0.000398147	0.0103001	0.00542444	0.00512712	0.00254912	0.0229056	0.000121642		i-NONO-Gfp(-)-1	2.1	0.0938651	2.1	0.074535	2.1	0.0530832	2.1	0.0395278	2.1	0.000469232		i-NONO-Gfp(-)-1	FCB999V_10536541	84	0	119	24	24	1183	19934	15529	10067	7622	124430	179016	0.00660835	0.111353	0.0867464	0.0562352
i-LincGET-Gfp(+)	0.217761	i-LincGET-Gfp(+)	0.189431	i-LincGET-Gfp(+)	0.130323	i-LincGET-Gfp(+)	0.0968098	i-LincGET-Gfp(+)	0.355934	i-LincGET-Gfp(+)	0.000345126	0.00249059	0.0338105	0.00826017	0.0243756	0.0136308	0.0617723	1.60615e-05		i-NONO-Gfp(-)-2	2.2	0.111353	2.2	0.0867464	2.2	0.0562352	2.2	0.0425772	2.2	0.000479627		i-NONO-Gfp(-)-2	FCB999V_10536533	69	1	96	15	18	1089	20992	16669	11798	8840	164053	223640	0.00486943	0.0938651	0.074535	0.0527544
OE-Gfp-Gfp(-)	0.0951153	OE-Gfp-Gfp(-)	0.0755815	OE-Gfp-Gfp(-)	0.0503941	OE-Gfp-Gfp(-)	0.0459569	OE-Gfp-Gfp(-)	0.72559	OE-Gfp-Gfp(-)	0.000407522	0.000227947	0.00905214	0.00448715	0.0147947	0.00184883	0.0291651	7.14985e-05		i-NONO-Gfp(-)-3	2.3	0.0894815	2.3	0.0726457	2.3	0.0527544	2.3	0.0388809	2.3	0.000308532		i-NONO-Gfp(-)-3	FCB999V_10536604	108	0	186	28	31	1149	20149	16358	11953	8755	166458	225175	0.0051027	0.0894815	0.0726457	0.0530832
OE-Gfp-Gfp(+)	0.0967235	OE-Gfp-Gfp(+)	0.0764714	OE-Gfp-Gfp(+)	0.0472652	OE-Gfp-Gfp(+)	0.0458816	OE-Gfp-Gfp(+)	0.726329	OE-Gfp-Gfp(+)	0.000333242	0.000372976	0.0106373	0.00618782	0.00415381	0.00168982	0.0224436	4.63349e-05		i-NONO-Gfp(+)-1	3.1	0.151168	3.1	0.154877	3.1	0.104584	3.1	0.0623129	3.1	0.000473031		i-NONO-Gfp(+)-1	FCB999V_10536540	57	0	130	13	19	1272	42768	34655	23009	13943	107892	223758	0.00568471	0.191135	0.154877	0.10283
OE-NONO-Gfp(-)	0.100122	OE-NONO-Gfp(-)	0.0777382	OE-NONO-Gfp(-)	0.0528201	OE-NONO-Gfp(-)	0.0394358	OE-NONO-Gfp(-)	0.722717	OE-NONO-Gfp(-)	0.000361991	0.000545524	0.0182763	0.0100724	0.0106976	0.00229418	0.0400741	0.000146252		i-NONO-Gfp(+)-2	3.2	0.191135	3.2	0.155974	3.2	0.104867	3.2	0.0700716	3.2	0.000501323		i-NONO-Gfp(+)-2	FCB999V_10536510	75	0	115	15	14	1095	23968	24730	16582	11110	80848	158552	0.00690625	0.151168	0.155974	0.104584
OE-NONO-Gfp(+)	0.106478	OE-NONO-Gfp(+)	0.0781538	OE-NONO-Gfp(+)	0.0591125	OE-NONO-Gfp(+)	0.0390158	OE-NONO-Gfp(+)	0.70968	OE-NONO-Gfp(+)	0.000460905	0.000681307	0.0264649	0.0106679	0.0139649	0.0007219	0.0519015	0.000162029		i-NONO-Gfp(+)-3	3.3	0.139017	3.3	0.154608	3.3	0.10283	3.3	0.0601338	3.3	0.000254739		i-NONO-Gfp(+)-3	FCB999V_10536605	100	1	105	15	19	1838	27730	30840	20918	11995	105911	199472	0.00921433	0.139017	0.154608	0.104867
OE-PSPC1-Gfp(-)	0.0981132	OE-PSPC1-Gfp(-)	0.0775277	OE-PSPC1-Gfp(-)	0.0426616	OE-PSPC1-Gfp(-)	0.0464062	OE-PSPC1-Gfp(-)	0.727829	OE-PSPC1-Gfp(-)	0.000508326	0.000487514	0.0120948	0.00689112	0.00896361	0.00152493	0.0297751	0.000107946		i-PSPC1-Gfp(-)-1	4.1	0.0838264	4.1	0.0731615	4.1	0.0534416	4.1	0.0386402	4.1	0.000422929		i-PSPC1-Gfp(-)-1	FCB999V_10536531	78	0	159	21	29	1074	17589	14714	11683	7828	131253	184428	0.00582341	0.0953706	0.0797818	0.0633472
OE-PSPC1-Gfp(+)	0.0933162	OE-PSPC1-Gfp(+)	0.0761761	OE-PSPC1-Gfp(+)	0.0511945	OE-PSPC1-Gfp(+)	0.0444223	OE-PSPC1-Gfp(+)	0.727127	OE-PSPC1-Gfp(+)	0.000485207	0.000260537	0.00651631	0.00491663	0.00882813	0.0012431	0.0197436	0.000178484		i-PSPC1-Gfp(-)-2	4.2	0.0953706	4.2	0.0797818	4.2	0.0633472	4.2	0.0424447	4.2	0.000702915		i-PSPC1-Gfp(-)-2	FCB999V_10536516	105	1	143	20	19	986	12365	10910	7983	5772	111074	149378	0.0066007	0.0827766	0.0730362	0.0534416
OE-LincGET-Gfp(-)	0.0992038	OE-LincGET-Gfp(-)	0.0769362	OE-LincGET-Gfp(-)	0.0498796	OE-LincGET-Gfp(-)	0.0402475	OE-LincGET-Gfp(-)	0.72602	OE-LincGET-Gfp(-)	0.00043725	0.000567895	0.00978984	0.0064371	0.0119274	0.00153489	0.0283195	0.00011851		i-PSPC1-Gfp(-)-3	4.3	0.0827766	4.3	0.0730362	4.3	0.0413724	4.3	0.037803	4.3	0.000421836		i-PSPC1-Gfp(-)-3	FCB999V_10536595	78	0	102	24	22	1043	15500	13528	7650	6990	139969	184906	0.0056407	0.0838264	0.0731615	0.0413724
OE-LincGET-Gfp(+)	0.0299947	OE-LincGET-Gfp(+)	0.0336534	OE-LincGET-Gfp(+)	0.0249165	OE-LincGET-Gfp(+)	0.0287333	OE-LincGET-Gfp(+)	0.876536	OE-LincGET-Gfp(+)	0.000400114	0.000874012	0.00160602	0.000977658	0.00222135	0.000206264	0.00402347	0.00012429		i-PSPC1-Gfp(+)-1	5.1	0.242913	5.1	0.111063	5.1	0.0583056	5.1	0.0634102	5.1	0.000457262		i-PSPC1-Gfp(+)-1	FCB999V_10536543	98	1	125	20	23	1388	53380	23803	12496	13590	109395	214319	0.00647633	0.249068	0.111063	0.0583056
																				i-PSPC1-Gfp(+)-2	5.2	0.249068	5.2	0.113016	5.2	0.0587307	5.2	0.065243	5.2	0.000479549		i-PSPC1-Gfp(+)-2	FCB999V_10536537	79	0	125	15	8	1688	32907	18618	9354	10748	91196	164738	0.0102466	0.199754	0.113016	0.0567811
																				i-PSPC1-Gfp(+)-3	5.3	0.199754	5.3	0.104274	5.3	0.0567811	5.3	0.0609217	5.3	0.000456887		i-PSPC1-Gfp(+)-3	FCB999V_10536612	88	0	129	21	13	1725	46787	20084	11312	11734	100715	192608	0.00895601	0.242913	0.104274	0.0587307
												p values								i-LincGET-Gfp(-)-1	6.1	0.089363	6.1	0.072471	6.1	0.0600561	6.1	0.044366	6.1	0.000360577		i-LincGET-Gfp(-)-1	FCB999V_10536547	55	0	120	21	19	1150	19317	14760	11712	8820	127387	183361	0.00627178	0.10535	0.0804969	0.063874
												E3456S	E56S	E6S	E5S	E3S				i-LincGET-Gfp(-)-2	6.2	0.10535	6.2	0.0804969	6.2	0.063874	6.2	0.0481018	6.2	0.000534311		i-LincGET-Gfp(-)-2	FCB999V_10536530	86	0	144	20	15	985	13859	11293	8647	6958	118948	160955	0.00611972	0.0861048	0.0701625	0.0537231
											i-Control	0.264717	0.247461	0.326069	0.236813	0.129942				i-LincGET-Gfp(-)-3	6.3	0.0861048	6.3	0.0701625	6.3	0.0537231	6.3	0.0432295	6.3	0.000299955		i-LincGET-Gfp(-)-3	FCB999V_10536607	72	0	123	22	19	1102	17844	14471	11992	8859	145176	199680	0.00551883	0.089363	0.072471	0.0600561
											i-NONO	0.105351	0.011008	3.21162e-05	1.2736e-06	0.000891227				i-LincGET-Gfp(+)-1	7.1	0.217261	7.1	0.184805	7.1	0.116863	7.1	0.0908778	7.1	0.000338976		i-LincGET-Gfp(+)-1	FCB999V_10536520	74	0	137	10	14	1662	44247	37637	23552	18508	77817	203658	0.00816074	0.217261	0.184805	0.115645
											i-PSPC1	0.0454526	0.000433572	0.000296957	0.22969	0.000121406				i-LincGET-Gfp(+)-2	7.2	0.251818	7.2	0.198968	7.2	0.158461	7.2	0.112401	7.2	0.000363354		i-LincGET-Gfp(+)-2	FCB999V_10536534	61	0	67	8	11	1211	46122	33796	29023	20587	52270	183156	0.00661185	0.251818	0.18452	0.158461
											i-LincGET	0.0642965	0.00184453	1.78473e-05	0.00389636	0.00149368				i-LincGET-Gfp(+)-3	7.3	0.184203	7.3	0.18452	7.3	0.115645	7.3	0.08715	7.3	0.000333049		i-LincGET-Gfp(+)-3	FCB999V_10536606	61	0	107	9	5	2067	33148	35805	21030	15683	72039	179954	0.0114863	0.184203	0.198968	0.116863
											OE-Gfp	0.379464	0.42583	0.42502	0.371066	0.480483				OE-Gfp-Gfp(-)-1	8.1	0.0918767	8.1	0.0749853	8.1	0.0554371	8.1	0.0458897	8.1	0.000404238		OE-Gfp-Gfp(-)-1	FCB999V_10536615	76	0	137	24	34	1148	19805	15104	11658	8994	131028	188008	0.00610612	0.105341	0.080337	0.062008
											OE-NONO	0.243659	0.374677	0.481608	0.284549	0.388686				OE-Gfp-Gfp(-)-2	8.2	0.105341	8.2	0.080337	8.2	0.062008	8.2	0.0478384	8.2	0.000480606		OE-Gfp-Gfp(-)-2	FCB999V_10536616	58	0	139	20	12	1031	15135	12266	5794	7581	129703	171739	0.0060033	0.0881279	0.0714223	0.0337372
											OE-PSPC1	0.107071	0.28898	0.397921	0.15263	0.0778244				OE-Gfp-Gfp(-)-3	8.3	0.0881279	8.3	0.0714223	8.3	0.0337372	8.3	0.0441426	8.3	0.000337722		OE-Gfp-Gfp(-)-3	FCB999V_10536617	89	0	153	18	24	1050	17014	13886	10266	8498	134185	185183	0.00567007	0.0918767	0.0749853	0.0554371
											OE-LincGET	0.0309801	0.000134531	0.000162427	0.0117532	0.000104841				OE-Gfp-Gfp(+)-1	9.1	0.0976267	9.1	0.0781993	9.1	0.0478469	9.1	0.0463225	9.1	0.000356397		OE-Gfp-Gfp(+)-1	FCB999V_10536618	66	1	147	29	25	1169	17729	14201	8689	8591	130953	181600	0.00643722	0.0976267	0.0781993	0.0478469
																				OE-Gfp-Gfp(+)-2	9.2	0.10688	9.2	0.0816115	9.2	0.0510975	9.2	0.0473073	9.2	0.000363436		OE-Gfp-Gfp(+)-2	FCB999V_10536619	50	0	145	22	14	1043	19093	14579	9128	8275	126290	178639	0.00583859	0.10688	0.0816115	0.0510975
																				OE-Gfp-Gfp(+)-3	9.3	0.0856634	9.3	0.0696032	9.3	0.0428512	9.3	0.044015	9.3	0.000279894		OE-Gfp-Gfp(+)-3	FCB999V_10536620	64	0	110	21	19	1033	15383	12499	7695	7904	134847	179575	0.00575247	0.0856634	0.0696032	0.0428512
																				OE-NONO-Gfp(-)-1	10.1	0.0921488	10.1	0.072239	10.1	0.055352	10.1	0.038565	10.1	0.000308509		OE-NONO-Gfp(-)-1	FCB999V_10536542	65	0	191	45	32	1295	25500	18828	13068	8857	142810	210691	0.00614644	0.12103	0.0893631	0.0620245
																				OE-NONO-Gfp(-)-2	10.2	0.12103	10.2	0.0893631	10.2	0.0620245	10.2	0.0420379	10.2	0.000527457		OE-NONO-Gfp(-)-2	FCB999V_10536544	91	0	136	18	23	1035	15042	12355	7088	6505	130233	172526	0.0059991	0.0871869	0.0716124	0.0410837
																				OE-NONO-Gfp(-)-3	10.3	0.0871869	10.3	0.0716124	10.3	0.0410837	10.3	0.0377045	10.3	0.000250009		OE-NONO-Gfp(-)-3	FCB999V_10536600	55	0	146	15	23	1130	20272	15892	12177	8484	161798	219992	0.00513655	0.0921488	0.072239	0.055352
																				OE-NONO-Gfp(+)-1	11.1	0.0929573	11.1	0.0723871	11.1	0.0539153	11.1	0.0386555	11.1	0.000437176		OE-NONO-Gfp(+)-1	FCB999V_10536528	72	0	179	40	39	1481	31604	20873	17289	9194	149962	230733	0.00641867	0.136972	0.0904639	0.0749308
																				OE-NONO-Gfp(+)-2	11.2	0.136972	11.2	0.0904639	11.2	0.0749308	11.2	0.0398469	11.2	0.00063349		OE-NONO-Gfp(+)-2	FCB999V_10536509	97	0	109	9	21	1018	13705	10965	7425	5902	113869	153120	0.00664838	0.089505	0.0716105	0.0484914
																				OE-NONO-Gfp(+)-3	11.3	0.089505	11.3	0.0716105	11.3	0.0484914	11.3	0.0385449	11.3	0.000312049		OE-NONO-Gfp(+)-3	FCB999V_10536601	95	0	139	28	14	1167	20200	15730	11716	8400	159815	217304	0.00537036	0.0929573	0.0723871	0.0539153
																				OE-PSPC1-Gfp(-)-1	12.1	0.0949671	12.1	0.0763738	12.1	0.0421794	12.1	0.0462004	12.1	0.000548072		OE-PSPC1-Gfp(-)-1	FCB999V_10536515	68	1	116	13	24	1145	19630	14955	9132	8457	122560	176101	0.00650195	0.11147	0.0849229	0.0518566
																				OE-PSPC1-Gfp(-)-2	12.2	0.11147	12.2	0.0849229	12.2	0.0518566	12.2	0.0480236	12.2	0.000590765		OE-PSPC1-Gfp(-)-2	FCB999V_10536519	93	0	137	30	20	932	14950	12023	6640	7273	115325	157423	0.00592035	0.0949671	0.0763738	0.0421794
																				OE-PSPC1-Gfp(-)-3	12.3	0.0879024	12.3	0.0712863	12.3	0.0339489	12.3	0.0449946	12.3	0.000386142		OE-PSPC1-Gfp(-)-3	FCB999V_10536608	104	0	116	22	22	1050	16680	13527	6442	8538	143255	189756	0.00553342	0.0879024	0.0712863	0.0339489
																				OE-PSPC1-Gfp(+)-1	13.1	0.092812	13.1	0.0750962	13.1	0.0475681	13.1	0.0440899	13.1	0.000502624		OE-PSPC1-Gfp(+)-1	FCB999V_10536536	69	0	179	32	29	1440	21443	17350	10990	10581	168924	231037	0.00623277	0.092812	0.0750962	0.0475681
																				OE-PSPC1-Gfp(+)-2	13.2	0.10007	13.2	0.081543	13.2	0.0612583	13.2	0.0457979	13.2	0.000654345		OE-PSPC1-Gfp(+)-2	FCB999V_10536511	102	1	78	12	14	1051	15599	12711	9549	6762	110002	155881	0.00674232	0.10007	0.081543	0.0612583
																				OE-PSPC1-Gfp(+)-3	13.3	0.0870666	13.3	0.0718893	13.3	0.044757	13.3	0.0433792	13.3	0.000298653		OE-PSPC1-Gfp(+)-3	FCB999V_10536609	107	0	123	23	15	1361	18535	15304	9528	9386	158501	212883	0.00639318	0.0870666	0.0718893	0.044757
																				OE-LincGET-Gfp(-)-1	14.1	0.0935585	14.1	0.0734009	14.1	0.0518786	14.1	0.0398653	14.1	0.000430637		OE-LincGET-Gfp(-)-1	FCB999V_10536538	78	0	142	19	18	1100	20016	15281	10991	7596	125886	181127	0.00607309	0.110508	0.0843662	0.0606812
																				OE-LincGET-Gfp(-)-2	14.2	0.110508	14.2	0.0843662	14.2	0.0606812	14.2	0.0419374	14.2	0.000558927		OE-LincGET-Gfp(-)-2	FCB999V_10536532	77	0	150	17	13	952	12889	10112	7147	5492	100915	137764	0.00691037	0.0935585	0.0734009	0.0518786
																				OE-LincGET-Gfp(-)-3	14.3	0.0935446	14.3	0.0730415	14.3	0.037079	14.3	0.0389399	14.3	0.000322185		OE-LincGET-Gfp(-)-3	FCB999V_10536602	58	0	97	12	21	1049	16840	13149	6675	7010	135110	180021	0.0058271	0.0935446	0.0730415	0.037079
																				OE-LincGET-Gfp(+)-1	15.1	0.0307872	15.1	0.0341149	15.1	0.0253928	15.1	0.0286729	15.1	0.000358406		OE-LincGET-Gfp(+)-1	FCB999V_10536539	57	1	129	28	34	820	5810	6438	4792	5411	165195	188715	0.00434518	0.0307872	0.0341149	0.0253928
																				OE-LincGET-Gfp(+)-2	15.2	0.0310505	15.2	0.0343149	15.2	0.026861	15.2	0.028963	15.2	0.000539895		OE-LincGET-Gfp(+)-2	FCB999V_10536526	75	0	99	20	18	795	3910	4519	3125	3968	122387	138916	0.00572288	0.0281465	0.0325305	0.0224956
																				OE-LincGET-Gfp(+)-3	15.3	0.0281465	15.3	0.0325305	15.3	0.0224956	15.3	0.028564	15.3	0.000302043		OE-LincGET-Gfp(+)-3	FCB999V_10536603	74	1	178	27	26	847	6411	7085	5546	5980	180295	206470	0.00410229	0.0310505	0.0343149	0.026861
[truncated: 41 more columns]

## Sheet: Fig. 2c
NONO		PSPC1
x-axis	y-axis	x-axis	y-axis
1	-0.1	1	0.09
20	0.01	20	-0.07
50	-0.14	50	-0.08
70	0.1	70	0.13
90	-0.05	90	-0.69
110	0.06	110	0.11
130	0.07	130	0.17
150	-0.03	150	0
170	-0.01	170	-0.13
190	0.02	190	-0.03
210	0.09	210	-0.02
230	0.04	230	-0.05
260	-0.07	260	-0.08
280	0.02	280	0.12
300	-0.01	300	-0.06
320	0.04	320	0.04
340	0.09	340	-0.03
360	-0.01	360	-0.05
380	0.03	380	0.05
400	0.07	400	0
420	-0.07	420	-0.04
440	0.07	440	0.09
470	0.01	470	-0.03
490	0.16	490	0.11
510	0.15	510	0.02
530	-0.03	530	-0.09
550	0.06	550	0.04
570	-0.06	570	-0.12
590	0.05	590	0
610	-0.02	610	-0.04
630	0.03	630	-0.19
650	-0.02	650	-0.02
680	-0.04	680	0.02
700	0.01	700	-0.16
720	0.08	720	0.14
740	-0.19	740	-0.18
760	0.08	760	-0.04
780	-0.03	780	-0.11
800	-0.06	800	-0.09
820	0.09	820	0.23
840	0.03	840	0
860	0.02	860	-0.09
890	0.05	890	-0.09
910	0.08	910	-0.07
930	0.06	930	-0.12
950	0.03	950	-0.3
970	-0.01	970	-0.06
990	-0.07	990	-0.17
1010	0.12	1010	0
1030	-0.12	1030	0.22
1050	-0.06	1050	-0.35
1100	-0.02	1100	-0.07
1120	-0.06	1120	0.01
1140	0.09	1140	0.05
1160	-0.04	1160	-0.06
1180	-0.04	1180	-0.01
1200	0	1200	0.06
1220	0.09	1220	-0.05
1240	-0.04	1240	0.06
1260	0.01	1260	-0.08
1280	0.01	1280	-0.12
1310	0.03	1310	-0.08
1330	-0.04	1330	-0.11
1350	0	1350	-0.05
1370	-0.12	1370	0.07
1390	0.03	1390	-0.06
1410	0.05	1410	0.03
1430	0.05	1430	0.02
1450	0.1	1450	0.04
1470	-0.05	1470	-0.06
1500	0.04	1500	-0.06
1520	0.02	1520	0
1540	-0.01	1540	0.03
1560	0.04	1560	-0.01
1580	-0.05	1580	-0.01
1600	0.07	1600	-0.09
1620	0.04	1620	-0.01
1640	0.07	1640	0.05
1660	0.07	1660	-0.02
1680	0.01	1680	-0.07
1700	-0.02	1700	-0.08
1720	0.13	1720	0.08
1750	0.03	1750	-0.02
1770	0.03	1770	-0.04
1790	-0.02	1790	-0.12
1810	0.05	1810	0
1830	0.01	1830	-0.07
1850	-0.3	1850	-0.04
1870	0.02	1870	0.03
1890	0.12	1890	0.01
1920	-0.07	1920	-0.2
1940	0.03	1940	-0.02
1960	0.07	1960	-0.02
1980	0.03	1980	-0.1
2000	0.04	2000	0.01
2020	0.03	2020	-0.01
2040	-0.07	2040	-0.16
2060	-0.02	2060	0
2080	0	2080	0
2100	-0.02	2100	0.04
2130	-0.04	2130	-0.12
2150	0.06	2150	-0.07
2170	0.01	2170	0.04
2190	0.04	2190	0.04
2210	-0.12	2210	-0.11
2230	0.04	2230	-0.08
2250	-0.03	2250	-0.15
2270	0.05	2270	0.06
2290	0.01	2290	-0.09
2320	-0.05	2320	-0.09
2340	-0.12	2340	-0.14
2360	-0.04	2360	0.05
2380	0.01	2380	0.03
2400	0.14	2400	0.07
2420	0.03	2420	0.01
2440	0.07	2440	-0.08
2460	0.11	2460	0.06
2480	0.09	2480	-0.04
2500	-0.02	2500	0.03
2520	0	2520	-0.05
2550	0	2550	0.02
2570	-0.16	2570	-0.03
2590	-0.03	2590	-0.1
2610	0.08	2610	0.07
2630	-0.06	2630	-0.1
2650	0.06	2650	-0.03
2670	-0.01	2670	0
2690	0.02	2690	0.05
2710	-0.01	2710	-0.03
2740	-0.02	2740	-0.29
2760	-0.2	2760	0.39
2780	0.09	2780	-0.24
2800	0.02	2800	-0.09
2820	0.01	2820	0.15
2840	-0.05	2840	0.19
2860	0.02	2860	0.03
2880	-0.02	2880	-0.04
2920	-0.01	2920	-0.03
2940	0.05	2940	0.14
2970	-0.04	2970	-0.06
2990	0.05	2990	-0.02
3010	-0.13	3010	-0.1
3030	-0.05	3030	0
3050	0.04	3050	0.08
3070	-0.04	3070	-0.05
3090	-0.01	3090	-0.1
3110	0.04	3110	0.06
3130	-0.06	3130	-0.11
3160	-0.02	3160	-0.05
3180	-0.1	3180	-0.14
3200	-0.06	3200	-0.05
3220	-0.01	3220	-0.02
3240	-0.1	3240	-0.07
3260	-0.02	3260	0.12
3280	-0.16	3280	-0.59
3300	0.03	3300	0.17
3320	-0.08	3320	-0.05
3340	-0.13	3340	-0.15
3370	-0.18	3370	-0.17
3390	-0.05	3390	-0.18
3410	0.1	3410	-0.09
3430	0.05	3430	0.1
3450	0.21	3450	0.11
3470	0.08	3470	0.12
3490	0.04	3490	0
3510	0.06	3510	0.09
3530	0.07	3530	0
3550	0.25	3550	0.02
3580	0.22	3580	0.21
3600	0.5	3600	0.46
3620	0.1	3620	0.13
3640	0.09	3640	0.05
3660	1.04	3660	1.31
3680	0.05	3680	0.04
3700	0.11	3700	0.07
3720	0.01	3720	0.01
3740	0.02	3740	0.03
3760	0.09	3760	0.1
3790	0.15	3790	0.15
3810	0.24	3810	0.29
3820	0.56	3820	0.59
3850	0.33	3850	0.25
3870	0.85	3870	0.84
3890	0.2	3890	0.16
3910	0.09	3910	0.08
3930	-0.03	3930	0.1
3950	0.07	3950	0.06
3970	0.76	3970	0.81
4000	0.38	4000	0.15
4020	-0.01	4020	-0.04
4040	0.09	4040	0.05
4060	-0.05	4060	-0.09
4080	0.4	4080	0.44
4100	0.12	4100	0.05
4120	0.74	4120	0.76
4140	-0.03	4140	-0.04
4160	0.22	4160	0.17
4180	0.18	4180	0.16
4200	1.18	4200	1.25
4230	0.05	4230	0.03
4250	0.32	4250	0.35
4270	0.59	4270	0.59
4290	1.39	4290	1.42
4310	0.8	4310	1.03
4330	0.2	4330	0.13
4350	-0.01	4350	-0.04
4370	0.73	4370	0.79
4390	1.03	4390	1.05
4420	0.1	4420	0.07
4440	0.49	4440	0.44
4450	2.53	4450	2.52
4500	0.04	4500	-0.07
4520	0.06	4520	-0.01
4540	2.15	4540	2.15
4560	0.48	4560	0.48
4580	0.23	4580	0.14
4600	0.29	4600	0.28
4630	0.16	4630	0.12
4640	1.13	4640	1.16
4670	0.35	4670	0.33
4690	0.2	4690	0.16
4710	0.9	4710	0.9
4730	0.22	4730	0.2
4750	0.24	4750	0.21
4770	1.81	4770	1.82
4790	0.49	4790	0.51
4810	1.09	4810	1.11
4830	0.96	4830	0.98
4860	-0.03	4860	-0.05
4880	0.39	4880	0.37
4910	2.07	4910	2.05
4940	0.02	4940	-0.04
4960	0.45	4960	0.46
4980	0.16	4980	0.11
5000	2.15	5000	2.15
5020	1.54	5020	1.55
5040	0.92	5040	0.86
5060	2.18	5060	2.16
5090	0.71	5090	0.72
5100	1.26	5100	1.29
5130	1.8	5130	1.81
5150	0.51	5150	0.5
5170	1.62	5170	1.64
5190	0.88	5190	0.91
5220	0.14	5220	0.14
5230	2.16	5230	2.23
5250	0.89	5250	0.92
5270	1.85	5270	1.77
5300	0.68	5300	0.69
5320	0.38	5320	0.44
5340	0.07	5340	-0.01
5360	0.34	5360	0.28
5380	-0.04	5380	-0.06
5400	0.06	5400	0.06
5420	0.7	5420	0.78
5440	0.03	5440	0.09
5470	0	5470	0.02
5490	-0.58	5490	-0.6
5510	-0.01	5510	0.05
5530	-0.01	5530	-0.01
5550	-0.18	5550	-0.25
5570	-0.2	5570	-0.02
5590	-0.08	5590	-0.07
5610	-0.07	5610	-0.09
5640	-0.05	5640	-0.03
5650	-0.14	5650	-0.07
5680	-0.02	5680	0
5700	-0.07	5700	-0.1
5720	-0.11	5720	-0.08
5740	-0.11	5740	-0.01
5760	0.03	5760	-0.05
5780	-0.03	5780	-0.08
5800	-0.09	5800	0
5820	-0.05	5820	-0.09
5840	0	5840	0.01
5870	0	5870	0.06
5880	-0.04	5880	-0.02
5910	-0.07	5910	-0.12
5930	-0.02	5930	0
5950	-0.07	5950	0.03
5970	-0.11	5970	-0.15
5990	-0.11	5990	0.03
6010	-0.03	6010	-0.06
6030	-0.13	6030	-0.2
6060	-0.07	6060	-0.03
6080	0	6080	-0.06
6100	-0.04	6100	-0.02
6120	-0.08	6120	-0.08
6140	-0.02	6140	-0.11
6160	-0.05	6160	-0.03
6180	-0.08	6180	-0.02
6200	0.02	6200	-0.03
6220	-0.11	6220	-0.05
6240	0.04	6240	0.08
6270	-0.29	6270	-0.12
6285	0.18	6285	0.31

## Sheet: Fig. 2e
i-Control_line_scan									LincGET -NONO	Rp		LincGET -PSPC1	Rp		i-Nono_line_scan									i-LincGET_line_scan									i-Pspc1_line_scan									dot plots
x-axis	intensity			x-axis	y-axis				mean	0.721842		mean	0.633947		x-axis	intensity			x-axis	y-axis				x-axis	intensity			x-axis	y-axis				x-axis	intensity			x-axis	y-axis				embryos	i-Control		i-Nono		i-PSPC1
	red	green	blue		red	green	blue		SEM	0.0947216		SEM	0.0799168			red	green	blue		red	green	blue			red	green	blue		red	green	blue			red	green	blue		red	green	blue			PSPC1	LincGET	PSPC1	LincGET	NONO	LincGET
0	5	5	10	0	0.0196078	0.0196078	0.0392157		#1	0.61		#1	0.61		0	4	3	8	0	0.0156863	0.0117647	0.0313725		0	0	14	2	0	0	0.054902	0.00784314		0	3	0	5	0	0.0117647	0	0.0196078		#1	44	45	3	4	8	8
0.03	13.369	2.204	30.277	0.03	0.0524275	0.00864314	0.118733			0.69			0.57		0.03	7.68	7.04	10.88	0.03	0.0301176	0.0276078	0.0426667		0.03	4.151	9.721	6.365	0.03	0.0162784	0.0381216	0.0249608		0.04	11.782	6.925	7.235	0.04	0.0462039	0.0271569	0.0283725			10	13	3	3	10	9
0.06	8	12.076	8.175	0.06	0.0313725	0.0473569	0.0320588		#2	0.88		#2	0.7		0.07	24.297	5.719	8.571	0.07	0.0952824	0.0224275	0.0336118		0.06	0.019	13.436	3.269	0.06	7.45098e-05	0.0526902	0.0128196		0.07	8.743	4.166	5.048	0.07	0.0342863	0.0163373	0.0197961		#2	39	42	5	6	5	3
0.09	13.8	3.069	31.158	0.09	0.0541176	0.0120353	0.122188			0.75			0.57		0.1	29.433	9.682	14.052	0.1	0.115424	0.0379686	0.0551059		0.09	0.803	13.028	3.776	0.09	0.00314902	0.0510902	0.0148078		0.11	11.201	6.171	7.224	0.11	0.0439255	0.0242	0.0283294			52	47	1	2	1	0
0.13	13.969	6.363	27.78	0.13	0.0547804	0.0249529	0.108941		#3	0.73		#3	0.59		0.13	29.398	20.003	26.936	0.13	0.115286	0.0784431	0.105631		0.12	0.011	16.546	3.183	0.12	4.31373e-05	0.0648863	0.0124824		0.14	6.906	3.574	6.132	0.14	0.0270824	0.0140157	0.0240471		#3	45	41	9	9	1	3
0.16	15.662	9.25	28.526	0.16	0.0614196	0.0362745	0.111867			0.76			0.66		0.16	26.588	16.466	22.938	0.16	0.104267	0.0645725	0.0899529		0.15	0	10.263	4.583	0.15	0	0.0402471	0.0179725		0.18	2.796	0.235	4.793	0.18	0.0109647	0.000921569	0.0187961			37	38	9	9	5	6
0.19	13.851	9.159	25.078	0.19	0.0543176	0.0359176	0.0983451		#4	0.94		#4	0.61		0.2	36.41	16.337	22.788	0.2	0.142784	0.0640667	0.0893647		0.18	19.102	9.086	22.496	0.18	0.0749098	0.0356314	0.0882196		0.21	7.331	3.611	5.543	0.21	0.028749	0.0141608	0.0217373		#4	29	27	6	4	5	4
0.22	21.834	9.638	43.025	0.22	0.0856235	0.0377961	0.168725			0.64			0.63		0.23	19.741	8.159	12.301	0.23	0.0774157	0.0319961	0.0482392		0.21	4.686	13.387	8.243	0.21	0.0183765	0.052498	0.0323255		0.25	16.92	11.049	5.904	0.25	0.0663529	0.0433294	0.0231529			44	43	6	5	5	4
0.25	17.03	2.908	37.988	0.25	0.0667843	0.0114039	0.148973		#5	0.79		#5	0.79		0.26	22.018	12.127	17.098	0.26	0.0863451	0.0475569	0.067051		0.24	0.086	13.109	4.236	0.24	0.000337255	0.0514078	0.0166118		0.28	7.251	3.003	5.223	0.28	0.0284353	0.0117765	0.0204824		#5	30	38	7	8	5	3
0.28	12.305	10.13	20.478	0.28	0.0482549	0.0397255	0.0803059			0.76			0.57		0.29	20.218	11.983	17.149	0.29	0.0792863	0.0469922	0.067251		0.27	0	10.223	4.772	0.27	0	0.0400902	0.0187137		0.32	6.469	2.2	6.958	0.32	0.0253686	0.00862745	0.0272863			31	36	1	1	3	4
0.31	13.527	18.4	13.878	0.31	0.0530471	0.0721569	0.0544235		#6	0.78		#6	0.46		0.33	22.299	19.938	26.803	0.33	0.0874471	0.0781882	0.10511		0.3	2.63	12.178	7.188	0.3	0.0103137	0.0477569	0.0281882		0.35	8.689	4.297	6.439	0.35	0.0340745	0.016851	0.025251		#6	37	37	6	8	3	3
0.34	13.388	17.546	15.651	0.34	0.052502	0.0688078	0.0613765			0.8			0.6		0.36	33.828	16.737	23.165	0.36	0.132659	0.0656353	0.0908431		0.33	0.079	10.139	4.337	0.33	0.000309804	0.0397608	0.0170078		0.39	7.855	3.984	6.371	0.39	0.0308039	0.0156235	0.0249843			31	26	10	8	8	8
0.38	37.693	3.862	85.446	0.38	0.147816	0.0151451	0.335082		#7	0.56		#7	0.63		0.39	21.437	3.225	5.485	0.39	0.0840667	0.0126471	0.0215098		0.36	0	8.256	3.496	0.36	0	0.0323765	0.0137098		0.42	18.478	12.286	6.426	0.42	0.0724627	0.0481804	0.0252		#7	43	40	9	8	3	0
0.41	20.086	12.781	35.221	0.41	0.0787686	0.0501216	0.138122			0.69			0.67		0.43	20.084	7.541	11.363	0.43	0.0787608	0.0295725	0.0445608		0.4	0	14.009	3.664	0.4	0	0.0549373	0.0143686		0.46	17.058	11.263	5.667	0.46	0.0668941	0.0441686	0.0222235			31	36	9	10	2	2
0.44	29.671	18.841	53.383	0.44	0.116357	0.0738863	0.209345		#8	0.71		#8	0.7		0.46	22.028	11.594	16.735	0.46	0.0863843	0.0454667	0.0656275		0.43	0.635	9.071	5.254	0.43	0.0024902	0.0355725	0.0206039		0.49	10.876	6.352	4.55	0.49	0.042651	0.0249098	0.0178431		#8	24	25	5	6	0	1
0.47	19.25	6.463	40.109	0.47	0.0754902	0.0253451	0.15729			0.76			0.72		0.49	30.611	7.786	11.839	0.49	0.120043	0.0305333	0.0464275		0.46	5.545	8.607	10.382	0.46	0.0217451	0.0337529	0.0407137		0.53	9.097	4.994	4.473	0.53	0.0356745	0.0195843	0.0175412			35	36	7	7	10	8
0.5	29.531	11.645	59.022	0.5	0.115808	0.0456667	0.231459		#9	0.69		#9	0.54		0.52	23.52	7.04	10.88	0.52	0.0922353	0.0276078	0.0426667		0.49	0.914	5.162	4.833	0.49	0.00358431	0.0202431	0.0189529		0.56	15.625	9.767	5.317	0.56	0.0612745	0.038302	0.020851		#9	24	18	5	4	10	10
0.53	22.819	17.242	37.465	0.53	0.0894863	0.0676157	0.146922			0.69			0.61		0.56	11.763	7.04	10.854	0.56	0.0461294	0.0276078	0.0425647		0.52	0.027	15.532	4.416	0.52	0.000105882	0.0609098	0.0173176		0.6	7.538	3.724	6.161	0.6	0.0295608	0.0146039	0.0241608			15	14	5	3	5	4
0.56	17.61	16.55	25.906	0.56	0.0690588	0.064902	0.101592		#10	0.58		#10	0.65		0.59	17.328	15.978	21.755	0.59	0.0679529	0.0626588	0.0853137		0.55	16.777	12.448	20.297	0.55	0.0657922	0.0488157	0.0795961		0.63	14.319	9.298	5.029	0.63	0.0561529	0.0364627	0.0197216		#10	44	47	6	6	1	1
0.59	28.898	19.478	50.479	0.59	0.113325	0.0763843	0.197957			0.53			0.75		0.62	20.781	16.237	22.314	0.62	0.0814941	0.0636745	0.0875059		0.58	29.095	12.583	31.82	0.58	0.114098	0.0493451	0.124784		0.67	8.216	4.904	4.441	0.67	0.0322196	0.0192314	0.0174157			22	21	4	2	0	2
0.63	26.021	11.636	50.534	0.63	0.102043	0.0456314	0.198173		#11	0.84		#11	0.48		0.65	19.738	21.423	28.254	0.65	0.0774039	0.0840118	0.1108		0.61	7.292	10.612	10.881	0.61	0.0285961	0.0416157	0.0426706		0.7	2.893	0.184	5.655	0.7	0.0113451	0.000721569	0.0221765		#11	6	13	10	9	1	0
0.66	32.513	11.136	66.133	0.66	0.127502	0.0436706	0.259345			0.85			0.69		0.69	21.207	19.049	25.725	0.69	0.0831647	0.074702	0.100882		0.64	0.4	10.429	3.502	0.64	0.00156863	0.040898	0.0137333		0.74	13.857	8.741	7.279	0.74	0.0543412	0.0342784	0.0285451			16	11	8	9	1	2
0.69	31.129	16.074	58.806	0.69	0.122075	0.0630353	0.230612		#12	0.78		#12	0.69		0.72	15.867	21.111	28.278	0.72	0.0622235	0.0827882	0.110894		0.67	0	13.499	3.66	0.67	0	0.0529373	0.0143529		0.77	13.823	8.665	6.105	0.77	0.0542078	0.0339804	0.0239412		#12	24	18	3	4	0	1
0.72	36.483	22.168	66.853	0.72	0.143071	0.0869333	0.262169			0.72			0.69		0.75	23.959	21.884	29.091	0.75	0.0939569	0.0858196	0.114082		0.7	16.025	10.282	18.424	0.7	0.0628431	0.0403216	0.072251		0.81	7.129	3.349	5.67	0.81	0.0279569	0.0131333	0.0222353			32	36	4	5	8	9
0.75	38.171	25.049	68.09	0.75	0.14969	0.0982314	0.26702		#13	0.69		#13	0.63		0.79	21.187	26.17	33.189	0.79	0.0830863	0.102627	0.130153		0.73	0.891	11.557	4.359	0.73	0.00349412	0.0453216	0.0170941		0.84	12.473	7.937	5.584	0.84	0.0489137	0.0311255	0.021898		#13	24	25	7	8	6	6
0.78	27.447	21.53	44.643	0.78	0.107635	0.0844314	0.175071			0.74			0.57		0.82	20.236	20.058	25.564	0.82	0.0793569	0.0786588	0.100251		0.76	0	9.369	2.573	0.76	0	0.0367412	0.0100902		0.88	17.029	11.735	6.237	0.88	0.0667804	0.0460196	0.0244588			18	25	1	1	2	3
0.81	22.223	17.806	35.756	0.81	0.087149	0.0698275	0.14022		#14	0.67		#14	0.73		0.85	19.888	15.4	21.125	0.85	0.0779922	0.0603922	0.0828431		0.79	21.632	10.954	23.868	0.79	0.0848314	0.0429569	0.0936		0.91	15.234	10.108	6.184	0.91	0.0597412	0.0396392	0.024251		#14	53	46	6	6	3	4
0.84	30.85	15.444	58.709	0.84	0.12098	0.0605647	0.230231			0.6			0.58		0.88	17.984	24.49	31.866	0.88	0.0705255	0.0960392	0.124965		0.82	22.554	5.327	24.399	0.82	0.0884471	0.0208902	0.0956824		0.95	27.901	20.965	7.301	0.95	0.109416	0.0822157	0.0286314			27	21	8	7	1	2
0.88	38.694	28.153	66.607	0.88	0.151741	0.110404	0.261204		#15	0.75		#15	0.75		0.92	26.043	45.092	49.866	0.92	0.102129	0.176831	0.195553		0.85	12.216	9.17	14.563	0.85	0.0479059	0.0359608	0.0571098		0.98	17.567	12.258	5.848	0.98	0.0688902	0.0480706	0.0229333		#15	12	15	0	1	1	0
0.91	47.675	29.717	90.28	0.91	0.186961	0.116537	0.354039			0.71			0.71		0.95	32.281	38.998	43.818	0.95	0.126592	0.152933	0.171835		0.88	14.474	12.136	16.577	0.88	0.0567608	0.0475922	0.0650078		1.02	15.339	10.025	6.733	1.02	0.0601529	0.0393137	0.0264039			24	19	7	9	4	5
0.94	52.726	38.786	96.199	0.94	0.206769	0.152102	0.377251		#16	0.63		#16	0.49		0.98	29.464	17.274	22.671	0.98	0.115545	0.0677412	0.0889059		0.91	4.315	12.577	6.857	0.91	0.0169216	0.0493216	0.0268902		1.05	38.619	30.049	9.34	1.05	0.151447	0.117839	0.0366275		#16	53	48	7	8
0.97	64.844	30.797	129.119	0.97	0.25429	0.120773	0.506349			0.74			0.57		1.01	20.752	20.145	25.186	1.01	0.0813804	0.079	0.0987686		0.94	23.296	8.491	25.544	0.94	0.0913569	0.033298	0.100173		1.09	44.402	35.076	8.763	1.09	0.174125	0.137553	0.0343647			32	36	3	1
1	43.265	31.969	74.556	1	0.169667	0.125369	0.292376		#17	0.79		#17	0.68		1.05	22.052	23.72	30.792	1.05	0.0864784	0.0930196	0.120753		0.97	6.905	8.68	9.094	0.97	0.0270784	0.0340392	0.0356627		1.13	27.391	19.553	7.113	1.13	0.107416	0.0766784	0.0278941		#17	27	33	6	6
1.03	47.064	39.884	79.652	1.03	0.184565	0.156408	0.312361			0.75			0.68		1.08	35.819	23.887	31.181	1.08	0.140467	0.0936745	0.122278		1	26.174	19.188	27.374	1	0.102643	0.0752471	0.107349		1.16	17.334	12.393	6.463	1.16	0.0679765	0.0486	0.0253451			26	28	4	2
1.06	55.577	53.962	92.49	1.06	0.217949	0.211616	0.362706		#18	0.54		#18	0.59		1.11	30.082	29.164	37.19	1.11	0.117969	0.114369	0.145843		1.03	43.353	9.36	44.464	1.03	0.170012	0.0367059	0.174369		1.2	45.549	36.23	9.974	1.2	0.178624	0.142078	0.0391137		#18	29	26	3	4
1.1	68.813	46.734	132.008	1.1	0.269855	0.183271	0.517678			0.81			0.58		1.15	22.894	32.172	40.291	1.15	0.0897804	0.126165	0.158004		1.06	12.644	11.821	13.751	1.06	0.0495843	0.0463569	0.0539255		1.23	46.541	37.194	8.74	1.23	0.182514	0.145859	0.0342745			20	25	5	3
1.13	59.621	46.89	110.688	1.13	0.233808	0.183882	0.434071		#19	0.63		#19	0.58		1.18	22.961	49.345	55.295	1.18	0.0900431	0.19351	0.216843		1.09	9.227	15.469	10.334	1.09	0.0361843	0.0606627	0.0405255		1.27	35.835	27.199	7.816	1.27	0.140529	0.106663	0.030651		#19	18	21	8	9
1.16	66.597	50.915	126.916	1.16	0.261165	0.199667	0.49771			0.85			0.77		1.21	19.437	73.12	75.18	1.21	0.0762235	0.286745	0.294824		1.13	31.039	6.976	31.643	1.13	0.121722	0.0273569	0.12409		1.3	49.444	39.585	10.319	1.3	0.193898	0.155235	0.0404667			11	19	12	10
1.19	61.772	65.514	100.817	1.19	0.242243	0.256918	0.395361								1.24	26.61	50.32	57.927	1.24	0.104353	0.197333	0.227165		1.16	37.135	15.414	37.845	1.16	0.145627	0.0604471	0.148412		1.34	42.717	33.867	9.686	1.34	0.167518	0.132812	0.0379843
1.22	55.912	70.014	76.87	1.22	0.219263	0.274565	0.301451								1.28	33.122	50.449	57.69	1.28	0.12989	0.197839	0.226235		1.19	98.932	11.433	99.191	1.19	0.387969	0.0448353	0.388984		1.37	45.135	35.866	10.372	1.37	0.177	0.140651	0.0406745
1.25	77.375	92.797	133.594	1.25	0.303431	0.36391	0.523898								1.31	31.924	45.351	53.116	1.31	0.125192	0.177847	0.208298		1.22	13.683	14.723	14.706	1.22	0.0536588	0.0577373	0.0576706		1.41	55.955	45.428	11.88	1.41	0.219431	0.178149	0.0465882
1.28	76.847	96.895	127.191	1.28	0.301361	0.37998	0.498788								1.34	23.13	56.444	63.082	1.34	0.0907059	0.221349	0.24738		1.25	26.02	12.115	26.881	1.25	0.102039	0.0475098	0.105416		1.44	59.018	48.323	11.753	1.44	0.231443	0.189502	0.0460902
1.31	116.609	108.483	137.262	1.31	0.45729	0.425424	0.538282								1.37	29.943	61.544	65.753	1.37	0.117424	0.241349	0.257855		1.28	34.369	16.445	35.721	1.28	0.13478	0.0644902	0.140082		1.48	56.685	46.392	11.871	1.48	0.222294	0.181929	0.0465529
1.35	232.967	139.051	157.484	1.35	0.913596	0.545298	0.617584								1.41	33.364	88.465	85.961	1.41	0.130839	0.346922	0.337102		1.31	46.31	14.367	47.264	1.31	0.181608	0.0563412	0.185349		1.51	34.426	25.763	9.305	1.51	0.135004	0.101031	0.0364902
1.38	240.296	143.634	234.018	1.38	0.942337	0.563271	0.917718								1.44	16.486	53.374	58.506	1.44	0.064651	0.20931	0.229435		1.34	40.945	9.239	41.699	1.34	0.160569	0.0362314	0.163525		1.55	38.522	29.868	9.467	1.55	0.151067	0.117129	0.0371255
1.41	246.331	161.647	234.17	1.41	0.966004	0.63391	0.918314								1.47	29.657	94.75	95.041	1.47	0.116302	0.371569	0.37271		1.37	105.835	10.26	99.693	1.37	0.415039	0.0402353	0.390953		1.58	43.355	34.342	8.525	1.58	0.17002	0.134675	0.0334314
1.44	243.057	169.02	154.752	1.44	0.953165	0.662824	0.606871								1.51	28.067	95.909	93.837	1.51	0.110067	0.376114	0.367988		1.4	59.341	14.939	59.932	1.4	0.23271	0.0585843	0.235027		1.62	54.538	44.732	12.249	1.62	0.213875	0.17542	0.0480353
1.47	252.747	233.92	248.647	1.47	0.991165	0.917333	0.975086								1.54	24.97	105.818	100.547	1.54	0.0979216	0.414973	0.394302		1.43	40.041	10.868	41.026	1.43	0.157024	0.0426196	0.160886		1.65	37.639	29.691	8.459	1.65	0.147604	0.116435	0.0331725
1.5	255	252.227	255	1.5	1	0.989125	1								1.57	44.953	123.366	116.997	1.57	0.176286	0.483788	0.458812		1.46	21.587	12.235	22.728	1.46	0.0846549	0.0479804	0.0891294		1.69	76.676	66.007	12.752	1.69	0.30069	0.258851	0.0500078
1.53	255	252.563	254.728	1.53	1	0.990443	0.998933								1.6	33.9	86.44	86.878	1.6	0.132941	0.33898	0.340698		1.49	27.351	9.083	28.451	1.49	0.107259	0.0356196	0.111573		1.72	61.04	51.064	12.204	1.72	0.239373	0.200251	0.0478588
1.56	255	254.51	254.089	1.56	1	0.998078	0.996427								1.64	35.227	143.636	138.958	1.64	0.138145	0.563278	0.544933		1.52	124.032	14.112	124.207	1.52	0.4864	0.0553412	0.487086		1.76	44.984	35.746	9.538	1.76	0.176408	0.14018	0.0374039
1.6	255	255	254.715	1.6	1	1	0.998882								1.67	18.549	237.734	148.803	1.67	0.0727412	0.93229	0.583541		1.55	71.628	17.296	72.078	1.55	0.280894	0.0678275	0.282659		1.79	54.617	44.717	10.669	1.79	0.214184	0.175361	0.0418392
1.63	255	255	255	1.63	1	1	1								1.7	25.676	240.941	237.555	1.7	0.10069	0.944867	0.931588		1.58	119.641	11.344	119.858	1.58	0.46918	0.0444863	0.470031		1.83	56.27	45.819	10.545	1.83	0.220667	0.179682	0.0413529
1.66	255	255	255	1.66	1	1	1								1.73	30.329	141.638	135.789	1.73	0.118937	0.555443	0.532506		1.61	27.445	9.176	28.334	1.61	0.107627	0.0359843	0.111114		1.86	53.652	44.136	10.726	1.86	0.2104	0.173082	0.0420627
1.69	255	255	255	1.69	1	1	1								1.77	48.16	254.967	254.956	1.77	0.188863	0.999871	0.999827		1.64	96.832	12.342	97.23	1.64	0.379733	0.0484	0.381294		1.9	52.01	42.42	10.387	1.9	0.203961	0.166353	0.0407333
1.72	255	255	255	1.72	1	1	1								1.8	22.281	252.032	251.05	1.8	0.0873765	0.988361	0.98451		1.67	35.936	13.306	36.467	1.67	0.140925	0.0521804	0.143008		1.93	56.061	46.091	11.012	1.93	0.219847	0.180749	0.0431843
1.75	255	255	255	1.75	1	1	1								1.83	20.075	236.225	147.935	1.83	0.0787255	0.926373	0.580137		1.7	50.535	14.892	51.373	1.7	0.198176	0.0584	0.201463		1.97	67.945	57.377	11.979	1.97	0.266451	0.225008	0.0469765
1.78	255	255	255	1.78	1	1	1								1.87	39.822	254.32	254.137	1.87	0.156165	0.997333	0.996616		1.73	94.184	14.424	94.302	1.73	0.369349	0.0565647	0.369812		2	70.721	59.666	12.354	2	0.277337	0.233984	0.0484471
1.81	255	255	241.757	1.81	1	1	0.948067								1.9	30.575	255	255	1.9	0.119902	1	1		1.76	99.5	12.074	99.725	1.76	0.390196	0.047349	0.391078		2.04	62.703	52.326	12.245	2.04	0.245894	0.2052	0.0480196
1.85	255	255	252.732	1.85	1	1	0.991106								1.93	40.209	255	255	1.93	0.157682	1	1		1.79	105.476	13.264	105.509	1.79	0.413631	0.0520157	0.413761		2.07	68.254	57.575	14.042	2.07	0.267663	0.225784	0.0550667
1.88	255	255	255	1.88	1	1	1								1.96	23.366	255	255	1.96	0.0916314	1	1		1.82	105.793	14.74	105.959	1.82	0.414875	0.0578039	0.415525		2.11	53.575	43.267	11.012	2.11	0.210098	0.169675	0.0431843
1.91	255	255	255	1.91	1	1	1								2	30.429	255	255	2	0.119329	1	1		1.86	100.925	15.47	124.154	1.86	0.395784	0.0606667	0.486878		2.14	66.867	56.102	12.982	2.14	0.262224	0.220008	0.0509098
1.94	255	255	255	1.94	1	1	1								2.03	32.884	239.571	235.94	2.03	0.128957	0.939494	0.925255		1.89	51.635	10.685	52.361	1.89	0.20249	0.041902	0.205337		2.18	82.438	72.056	14.429	2.18	0.323286	0.282573	0.0565843
1.97	255	255	255	1.97	1	1	1								2.06	24.28	252.765	252.124	2.06	0.0952157	0.991235	0.988722		1.92	123.782	14.167	123.923	1.92	0.48542	0.0555569	0.485973		2.22	64.692	53.599	13.153	2.22	0.253694	0.210192	0.0515804
2	255	255	190.084	2	1	1	0.745427								2.09	16.911	254.691	254.618	2.09	0.0663176	0.998788	0.998502		1.95	122.927	14.31	113.85	1.95	0.482067	0.0561176	0.446471		2.25	65.32	55.051	12.233	2.25	0.256157	0.215886	0.0479725
2.03	255	255	195.686	2.03	1	1	0.767396								2.13	20.169	244.887	241.643	2.13	0.0790941	0.960341	0.94762		1.98	126.095	14.109	100.673	1.98	0.49449	0.0553294	0.394796		2.29	71.124	60.389	11.485	2.29	0.278918	0.23682	0.0450392
2.07	255	255	233.35	2.07	1	1	0.915098								2.16	13.805	129.93	127.26	2.16	0.0541373	0.509529	0.499059		2.01	60.452	11.457	60.917	2.01	0.237067	0.0449294	0.23889		2.32	67.255	56.416	12.949	2.32	0.263745	0.221239	0.0507804
2.1	255	255	250.901	2.1	1	1	0.983925								2.19	17.767	137.164	135.428	2.19	0.0696745	0.537898	0.53109		2.04	51.061	10.082	51.58	2.04	0.200239	0.0395373	0.202275		2.36	60.924	50.401	10.857	2.36	0.238918	0.197651	0.0425765
2.13	255	255	247.648	2.13	1	1	0.971169								2.23	35.293	128.816	124.644	2.23	0.138404	0.505161	0.4888		2.07	103.986	15.962	103.421	2.07	0.407788	0.0625961	0.405573		2.39	66.753	55.577	13.077	2.39	0.261776	0.217949	0.0512824
2.16	255	255	250.542	2.16	1	1	0.982518								2.26	21.133	112.705	105.834	2.26	0.0828745	0.44198	0.415035		2.1	119.13	10.627	121.41	2.1	0.467176	0.0416745	0.476118		2.43	78.049	67.313	15.537	2.43	0.306075	0.263973	0.0609294
2.19	255	255	138.894	2.19	1	1	0.544682								2.29	18.145	115.772	109.486	2.29	0.0711569	0.454008	0.429357		2.13	113.935	13.739	114.444	2.13	0.446804	0.0538784	0.4488		2.46	83.644	73.02	14.865	2.46	0.328016	0.286353	0.0582941
2.22	252.463	249.926	113.642	2.22	0.990051	0.980102	0.445655								2.32	28.715	88.803	88.468	2.32	0.112608	0.348247	0.346933		2.16	103.038	12.331	123.292	2.16	0.404071	0.0483569	0.483498		2.5	79.668	68.9	13.721	2.5	0.312424	0.270196	0.0538078
2.25	248.33	242.198	110.3	2.25	0.973843	0.949796	0.432549								2.36	29.693	68.627	72.884	2.36	0.116443	0.269125	0.28582		2.19	103.085	11.116	103.431	2.19	0.404255	0.0435922	0.405612		2.53	74.488	63.624	13.048	2.53	0.29211	0.249506	0.0511686
2.28	249.069	240.522	132.607	2.28	0.976741	0.943224	0.520027								2.39	26.858	65.479	70.739	2.39	0.105325	0.25678	0.277408		2.22	102.34	8.982	123.063	2.22	0.401333	0.0352235	0.4826		2.57	82.947	72.347	14.176	2.57	0.325282	0.283714	0.0555922
2.32	238.124	176.248	120.796	2.32	0.93382	0.691169	0.47371								2.42	31.177	63.036	68.819	2.42	0.122263	0.2472	0.269878		2.25	101.818	12.75	102.044	2.25	0.399286	0.05	0.400173		2.6	86.27	75.709	16.108	2.6	0.338314	0.296898	0.0631686
2.35	126.93	157.658	115.833	2.35	0.497765	0.618267	0.454247								2.45	24.485	69.193	73.424	2.45	0.0960196	0.271345	0.287937		2.28	125.186	14.172	115.147	2.28	0.490925	0.0555765	0.451557		2.64	77.055	66.063	14.38	2.64	0.302176	0.259071	0.0563922
2.38	120.896	143.405	111.753	2.38	0.474102	0.562373	0.438247								2.49	23.961	80.755	82.365	2.49	0.0939647	0.316686	0.323		2.31	114.502	7.783	114.672	2.31	0.449027	0.0305216	0.449694		2.67	85.598	74.873	14.493	2.67	0.335678	0.29362	0.0568353
2.41	121.554	116.292	138.011	2.41	0.476682	0.456047	0.54122								2.52	22.387	75.897	78.479	2.52	0.0877922	0.297635	0.307761		2.34	113.727	14.344	113.902	2.34	0.445988	0.056251	0.446675		2.71	81.332	70.92	14.245	2.71	0.318949	0.278118	0.0558627
2.44	122.938	103.182	147.464	2.44	0.48211	0.404635	0.57829								2.55	23.535	65.133	69.882	2.55	0.0922941	0.255424	0.274047		2.37	104.643	11.781	119.811	2.37	0.410365	0.0462	0.469847		2.74	86.515	76.924	14.896	2.74	0.339275	0.301663	0.0584157
2.47	77.894	105.939	119.79	2.47	0.305467	0.415447	0.469765								2.59	25.878	58.288	64.68	2.59	0.101482	0.22858	0.253647		2.4	120.401	10.283	108.752	2.4	0.472161	0.0403255	0.426478		2.78	92.558	83.114	15	2.78	0.362973	0.325937	0.0588235
2.5	116.28	91.684	140.986	2.5	0.456	0.359545	0.552886								2.62	20.378	59.958	65.937	2.62	0.0799137	0.235129	0.258576		2.43	105.771	16.325	111.284	2.43	0.414788	0.0640196	0.436408		2.81	49.431	39.665	9.495	2.81	0.193847	0.155549	0.0372353
2.53	116.609	70.829	154.333	2.53	0.45729	0.277761	0.605227								2.65	23.886	53.363	60.166	2.65	0.0936706	0.209267	0.235945		2.46	118.095	11.876	106.413	2.46	0.463118	0.0465725	0.417306		2.85	74.711	64.72	13.13	2.85	0.292984	0.253804	0.0514902
2.57	126.446	61.306	130.113	2.57	0.495867	0.240416	0.510247								2.68	22.169	44.307	52.307	2.68	0.0869373	0.173753	0.205125		2.49	65.027	10.823	65.465	2.49	0.255008	0.0424431	0.256725		2.88	58.39	48.23	11.464	2.88	0.22898	0.189137	0.0449569
2.6	72.235	49.953	133.454	2.6	0.283275	0.195894	0.523349								2.72	27.054	64.586	68.44	2.72	0.106094	0.253278	0.268392		2.52	119.339	13.238	119.467	2.52	0.467996	0.0519137	0.468498		2.92	78.971	69.044	13.397	2.92	0.30969	0.270761	0.0525373
2.63	77.652	54.818	148.805	2.63	0.304518	0.214973	0.583549								2.75	38.99	58.728	61.887	2.75	0.152902	0.230306	0.242694		2.55	114.253	17.594	110.383	2.55	0.448051	0.0689961	0.432875		2.95	88.985	79.545	14.004	2.95	0.348961	0.311941	0.0549176
2.66	70.039	60.851	126.632	2.66	0.274663	0.238631	0.496596								2.78	30.915	33.983	42.127	2.78	0.121235	0.133267	0.165204		2.59	111.875	10.51	125.79	2.59	0.438725	0.0412157	0.493294		2.99	76.093	66.034	11.519	2.99	0.298404	0.258957	0.0451725
2.69	68.611	69.041	120.936	2.69	0.269063	0.270749	0.474259								2.81	21.453	53.817	61.105	2.81	0.0841294	0.211047	0.239627		2.62	84.159	14.995	84.523	2.62	0.330035	0.0588039	0.331463		3.02	69.716	59.964	11.414	3.02	0.273396	0.235153	0.0447608
2.72	66.181	62.835	117.02	2.72	0.259533	0.246412	0.458902								2.85	16.662	62.308	68.255	2.85	0.0653412	0.244345	0.267667		2.65	70.391	11.611	71.092	2.65	0.276043	0.0455333	0.278792		3.06	71.337	61.904	11.442	3.06	0.279753	0.242761	0.0448706
2.75	59.633	52.834	105.496	2.75	0.233855	0.207192	0.41371								2.88	19.995	61.706	67.341	2.88	0.0784118	0.241984	0.264082		2.68	126.879	13.712	127.032	2.68	0.497565	0.0537725	0.498165		3.09	93.078	85.018	13.354	3.09	0.365012	0.333404	0.0523686
2.78	74.468	49.926	152.725	2.78	0.292031	0.195788	0.598922								2.91	26.508	68.302	72.539	2.91	0.103953	0.267851	0.284467		2.71	102.08	14.42	109.921	2.71	0.400314	0.056549	0.431063		3.13	84.709	76.33	12.739	3.13	0.332192	0.299333	0.0499569
2.82	70.889	48.23	126.588	2.82	0.277996	0.189137	0.496424								2.95	29.556	54.975	58.583	2.95	0.115906	0.215588	0.229737		2.74	101.675	11.706	101.902	2.74	0.398725	0.0459059	0.399616		3.16	76.489	67.814	11.817	3.16	0.299957	0.265937	0.0463412
2.85	58.817	50.162	105.57	2.85	0.230655	0.196714	0.414								2.98	20.872	26.076	33.398	2.98	0.081851	0.102259	0.130973		2.77	84.227	9.712	84.746	2.77	0.330302	0.0380863	0.332337		3.2	89.427	81.973	14.056	3.2	0.350694	0.321463	0.0551216
2.88	67.319	41.619	131.597	2.88	0.263996	0.163212	0.516067								3.01	18.164	53.634	58.85	3.01	0.0712314	0.210329	0.230784		2.8	87.958	13.984	88.453	2.8	0.344933	0.0548392	0.346875		3.23	98.706	92.528	14.13	3.23	0.387082	0.362855	0.0554118
2.91	74.386	39.854	149.331	2.91	0.29171	0.15629	0.585612								3.04	24.457	74.474	76.3	3.04	0.0959098	0.292055	0.299216		2.83	109.978	11.47	115.871	2.83	0.431286	0.0449804	0.454396		3.27	100.218	94.673	13.795	3.27	0.393012	0.371267	0.054098
2.94	64.048	45.19	119.932	2.94	0.251169	0.177216	0.470322								3.08	23.31	41.213	45.871	3.08	0.0914118	0.16162	0.179886		2.86	93.093	11.507	93.706	2.86	0.365071	0.0451255	0.367475		3.31	86.127	81.136	10.255	3.31	0.337753	0.31818	0.0402157
2.97	62.843	44.578	115.795	2.97	0.246443	0.174816	0.454098								3.11	23.616	17.994	20.836	3.11	0.0926118	0.0705647	0.0817098		2.89	41.542	9.155	42.498	2.89	0.16291	0.035902	0.166659		3.34	108.997	105.399	12.579	3.34	0.427439	0.413329	0.0493294
3	71.23	53.838	136.242	3	0.279333	0.211129	0.534282								3.14	26.655	51.477	58.371	3.14	0.104529	0.201871	0.228906		2.92	115.464	12.056	115.701	2.92	0.4528	0.0472784	0.453729		3.38	230.827	225.675	12.78	3.38	0.905204	0.885	0.0501176
3.04	67.892	45.914	133.984	3.04	0.266243	0.180055	0.525427								3.17	22.979	33.221	40.185	3.17	0.0901137	0.130278	0.157588		2.95	118.427	13.692	125.666	2.95	0.46442	0.0536941	0.492808		3.41	232.676	229.398	13.327	3.41	0.912455	0.8996	0.0522627
3.07	69.571	37.262	139.091	3.07	0.272827	0.146125	0.545455								3.21	17.69	57.85	61.745	3.21	0.0693725	0.226863	0.242137		2.98	126.869	12.587	117.397	2.98	0.497525	0.0493608	0.46038		3.45	242.733	240.165	14.115	3.45	0.951894	0.941824	0.0553529
3.1	64.627	41.286	123.218	3.1	0.253439	0.161906	0.483208								3.24	16.748	44.156	51.735	3.24	0.0656784	0.173161	0.202882		3.01	74.789	11.401	75.219	3.01	0.29329	0.0447098	0.294976		3.48	244.569	242.354	11.825	3.48	0.959094	0.950408	0.0463725
3.13	61.735	46.526	116.257	3.13	0.242098	0.182455	0.45591								3.27	19.503	37.203	45.404	3.27	0.0764824	0.145894	0.178055		3.04	119.55	9.086	119.696	3.04	0.468824	0.0356314	0.469396		3.52	248.031	246.702	12.944	3.52	0.972671	0.967459	0.0507608
3.16	62.1	45.202	118.82	3.16	0.243529	0.177263	0.465961								3.3	17.885	54.527	61.625	3.3	0.0701373	0.213831	0.241667		3.07	74.327	3.95	74.684	3.07	0.291478	0.0154902	0.292878		3.55	250.205	249.205	11.535	3.55	0.981196	0.977275	0.0452353
3.19	65.841	40.595	127.978	3.19	0.2582	0.159196	0.501875								3.34	14.832	62.638	67.919	3.34	0.0581647	0.245639	0.266349		3.1	45.775	11.364	46.386	3.1	0.17951	0.0445647	0.181906		3.59	252.089	251.633	11.885	3.59	0.988584	0.986796	0.0466078
3.22	60.519	49.807	107.726	3.22	0.237329	0.195322	0.422455								3.37	26.815	67.672	70.938	3.37	0.105157	0.26538	0.278188		3.13	93.521	15.515	93.806	3.13	0.366749	0.0608431	0.367867		3.62	253.264	253.048	12.766	3.62	0.993192	0.992345	0.0500627
3.25	62.702	42.732	119.2	3.25	0.24589	0.167576	0.467451								3.4	38.352	37.459	44.131	3.4	0.1504	0.146898	0.173063		3.16	108.44	18.319	108.621	3.16	0.425255	0.0718392	0.425965		3.66	253.432	253.101	13.236	3.66	0.993851	0.992553	0.0519059
3.29	59.42	32.878	119.02	3.29	0.23302	0.128933	0.466745								3.44	24.303	39.638	47.852	3.44	0.0953059	0.155443	0.187655		3.19	76.084	11.542	76.138	3.19	0.298369	0.0452627	0.29858		3.69	252.754	252.754	12.474	3.69	0.991192	0.991192	0.0489176
3.32	55.276	37.83	104.806	3.32	0.216769	0.148353	0.411004								3.47	28.501	29.804	36.526	3.47	0.111769	0.116878	0.143239		3.22	59.347	15.653	59.758	3.22	0.232733	0.0613843	0.234345		3.73	252.405	251.921	12.967	3.73	0.989824	0.987925	0.050851
3.35	57.285	46.377	103.313	3.35	0.224647	0.181871	0.405149								3.5	17.962	66.481	70.141	3.5	0.0704392	0.26071	0.275063		3.25	118.593	9.303	118.737	3.25	0.465071	0.0364824	0.465635		3.76	252.661	251.661	15.468	3.76	0.990827	0.986906	0.0606588
3.38	59.336	36.514	115.482	3.38	0.23269	0.143192	0.452871								3.53	17.408	68.339	72.666	3.53	0.0682667	0.267996	0.284965		3.28	44.792	10.691	44.895	3.28	0.175655	0.0419255	0.176059		3.8	252.996	251.996	18.61	3.8	0.992141	0.98822	0.0729804
3.41	119.479	32.744	156.743	3.41	0.468545	0.128408	0.614678								3.57	19.185	76.22	77.438	3.57	0.0752353	0.298902	0.303678		3.32	18.713	9.473	18.935	3.32	0.0733843	0.037149	0.0742549		3.83	247.277	245.883	12.388	3.83	0.969714	0.964247	0.0485804
3.44	114.322	43.854	149.034	3.44	0.448322	0.171976	0.584447								3.6	34.13	24.36	31.931	3.6	0.133843	0.0955294	0.12522		3.35	16.291	5.699	16.481	3.35	0.0638863	0.022349	0.0646314		3.87	247.177	245.177	15.7	3.87	0.969322	0.961478	0.0615686
3.47	74.727	46.006	147.174	3.47	0.293047	0.180416	0.577153								3.63	24.669	34.248	42.36	3.63	0.0967412	0.134306	0.166118		3.38	7.531	5.645	7.806	3.38	0.0295333	0.0221373	0.0306118		3.9	242.179	240.15	12.308	3.9	0.949722	0.941765	0.0482667
3.5	63.784	44.505	119.256	3.5	0.250133	0.174529	0.467671								3.66	13.57	50.588	56.984	3.66	0.0532157	0.198384	0.223467		3.41	10.009	11.644	10.447	3.41	0.039251	0.0456627	0.0409686		3.94	243.509	240.564	16.121	3.94	0.954937	0.943388	0.0632196
3.54	55.815	41.692	102.138	3.54	0.218882	0.163498	0.400541								3.7	23.264	45.536	52.18	3.7	0.0912314	0.178573	0.204627		3.44	5.489	13.078	5.959	3.44	0.0215255	0.0512863	0.0233686		3.97	232.805	228.335	12.82	3.97	0.912961	0.895431	0.0502745
3.57	68.135	39.581	132.493	3.57	0.267196	0.15522	0.51958								3.73	28.613	63.843	67.839	3.73	0.112208	0.250365	0.266035		3.47	12.062	13.237	12.55	3.47	0.047302	0.0519098	0.0492157		4.01	226.301	220.383	12.16	4.01	0.887455	0.864247	0.0476863
3.6	116.851	46.874	155.439	3.6	0.458239	0.18382	0.609565								3.76	30.121	29.149	36.646	3.76	0.118122	0.11431	0.14371		3.5	10.845	15.517	11.338	3.5	0.0425294	0.060851	0.0444627		4.04	228.105	222.492	15.56	4.04	0.894529	0.872518	0.0610196
3.63	74.745	49.282	141.555	3.63	0.293118	0.193263	0.555118								3.8	17.765	57.09	63.412	3.8	0.0696667	0.223882	0.248675		3.53	13.354	10.667	13.656	3.53	0.0523686	0.0418314	0.0535529		4.08	236.978	231.377	18.324	4.08	0.929325	0.907361	0.0718588
3.66	64.315	49.57	120.624	3.66	0.252216	0.194392	0.473035								3.83	16.525	79.919	80.394	3.83	0.0648039	0.313408	0.315271		3.56	6.487	9.117	6.881	3.56	0.0254392	0.0357529	0.0269843		4.11	104.306	99.128	13.844	4.11	0.409043	0.388737	0.0542902
3.69	64.402	43.894	120.653	3.69	0.252557	0.172133	0.473149								3.86	24.442	63.105	68.696	3.86	0.095851	0.247471	0.269396		3.59	4.144	8.153	4.737	3.59	0.016251	0.0319725	0.0185765		4.15	98.567	92.28	12.751	4.15	0.386537	0.361882	0.0500039
3.72	69.49	44.203	135.064	3.72	0.27251	0.173345	0.529663								3.89	15.88	60.907	66.611	3.89	0.0622745	0.238851	0.26122		3.62	10.73	9.055	11.126	3.62	0.0420784	0.0355098	0.0436314		4.18	91.944	85	13.238	4.18	0.360565	0.333333	0.0519137
3.75	72.814	53.348	141.135	3.75	0.285545	0.209208	0.553471								3.93	23.739	64.745	69.911	3.93	0.0930941	0.253902	0.274161		3.65	17.459	13.209	17.727	3.65	0.0684667	0.0518	0.0695176		4.22	96.365	89.689	14.705	4.22	0.377902	0.351722	0.0576667
3.79	124.633	62.125	159.647	3.79	0.488757	0.243627	0.626067								3.96	16.496	58.937	64.903	3.96	0.0646902	0.231125	0.254522		3.68	14.316	16.461	14.673	3.68	0.0561412	0.0645529	0.0575412		4.25	96.9	89.761	13.551	4.25	0.38	0.352004	0.0531412
3.82	114.077	57.962	148.683	3.82	0.447361	0.227302	0.583071								3.99	31.451	52.908	60.221	3.99	0.123337	0.207482	0.236161		3.71	9.483	10.194	9.771	3.71	0.0371882	0.0399765	0.0383176		4.29	88.003	79.63	12.333	4.29	0.34511	0.312275	0.0483647
3.85	118.877	52.123	158.787	3.85	0.466184	0.204404	0.622694								4.02	30.959	44.351	52.52	4.02	0.121408	0.173925	0.205961		3.74	12.578	10.722	12.824	3.74	0.0493255	0.0420471	0.0502902		4.32	88.067	79.363	13.081	4.32	0.345361	0.311227	0.051298
3.88	67.333	56.087	118.761	3.88	0.264051	0.219949	0.465729								4.06	20.196	58.777	63.317	4.06	0.0792	0.230498	0.248302		3.77	16.345	14.041	16.669	3.77	0.064098	0.0550627	0.0653686		4.36	91.465	82.636	13.921	4.36	0.358686	0.324063	0.0545922
3.91	72.484	58.648	123.847	3.91	0.284251	0.229992	0.485675								4.09	25.174	41.983	49.316	4.09	0.0987216	0.164639	0.193396		3.8	15.357	16.112	15.633	3.8	0.0602235	0.0631843	0.0613059		4.4	86.38	76.763	14.594	4.4	0.338745	0.301031	0.0572314
3.94	112.951	50.438	149.505	3.94	0.442945	0.197796	0.586294								4.12	30.151	40.223	48.471	4.12	0.118239	0.157737	0.190082		3.83	6.285	9.028	6.645	3.83	0.0246471	0.0354039	0.0260588		4.43	96.836	88.123	14.802	4.43	0.379749	0.34558	0.0580471
3.97	115.824	50.263	155.662	3.97	0.454212	0.19711	0.610439								4.16	20.769	31.046	38.535	4.16	0.0814471	0.121749	0.151118		3.86	7.433	9.554	7.858	3.86	0.029149	0.0374667	0.0308157		4.47	87.383	78.033	13.733	4.47	0.342678	0.306012	0.0538549
4.01	114.989	52.798	147.546	4.01	0.450937	0.207051	0.578612								4.19	14.685	17.41	23.107	4.19	0.0575882	0.0682745	0.0906157		3.89	14.943	11.88	15.249	3.89	0.0586	0.0465882	0.0598		4.5	71.284	61.096	11.33	4.5	0.279545	0.239592	0.0444314
4.04	75.494	49.335	141.44	4.04	0.296055	0.193471	0.554667								4.22	20.562	21.754	28.558	4.22	0.0806353	0.0853098	0.111992		3.92	6.552	11.275	7.136	3.92	0.0256941	0.0442157	0.0279843		4.54	75.672	65.432	13.648	4.54	0.296753	0.256596	0.0535216
4.07	73.426	44.802	142.79	4.07	0.287945	0.175694	0.559961								4.25	18.722	31.42	38.063	4.25	0.0734196	0.123216	0.149267		3.95	12.323	8.98	12.709	3.95	0.0483255	0.0352157	0.0498392		4.57	68.797	58.557	11.177	4.57	0.269792	0.229635	0.0438314
4.1	68.036	40.375	132.77	4.1	0.266808	0.158333	0.520667								4.29	17.821	33.746	41.27	4.29	0.0698863	0.132337	0.161843		3.98	20.942	6.051	21.185	3.98	0.0821255	0.0237294	0.0830784		4.61	73.324	62.779	11.824	4.61	0.287545	0.246192	0.0463686
4.13	117.714	42.042	152.868	4.13	0.461624	0.164871	0.599482								4.32	18.383	38.713	47.024	4.32	0.0720902	0.151816	0.184408		4.01	18.965	12.54	19.211	4.01	0.0743725	0.0491765	0.0753373		4.64	74.381	64.983	12.013	4.64	0.29169	0.254835	0.0471098
4.16	118.164	54.829	146.663	4.16	0.463388	0.215016	0.575149								4.35	18.28	50.637	58.009	4.35	0.0716863	0.198576	0.227486		4.05	7.648	12.413	7.743	4.05	0.0299922	0.0486784	0.0303647		4.68	75.626	65.452	13.511	4.68	0.296573	0.256675	0.0529843
4.19	67.328	48.454	128.594	4.19	0.264031	0.190016	0.50429								4.38	19.87	38.977	44.859	4.38	0.0779216	0.152851	0.175918		4.08	2.244	11.785	2.563	4.08	0.0088	0.0462157	0.010051		4.71	67.073	56.522	12.03	4.71	0.263031	0.221655	0.0471765
4.22	67.807	39.673	135.386	4.22	0.26591	0.15558	0.530925								4.42	20.45	54.106	58.806	4.42	0.0801961	0.21218	0.230612		4.11	8.469	12.866	8.814	4.11	0.0332118	0.0504549	0.0345647		4.75	86.711	77.197	14.51	4.75	0.340043	0.302733	0.056902
4.26	72.435	42.871	141.563	4.26	0.284059	0.168122	0.555149								4.45	25.731	53.746	59.462	4.45	0.100906	0.210769	0.233184		4.14	14.236	12.149	14.504	4.14	0.0558275	0.0476431	0.0568784		4.78	92.946	83.251	16.034	4.78	0.364494	0.326475	0.0628784
4.29	77.941	46.107	150.39	4.29	0.305651	0.180812	0.589765								4.48	24.16	47.025	54.36	4.48	0.0947451	0.184412	0.213176		4.17	16.055	11.569	16.192	4.17	0.0629608	0.0453686	0.063498		4.82	82.666	71.972	14.014	4.82	0.32418	0.282243	0.0549569
4.32	73.264	53.658	134.588	4.32	0.28731	0.210424	0.527796								4.52	19.892	51.009	58.043	4.52	0.0780078	0.200035	0.22762		4.2	37.322	13.628	37.419	4.2	0.146361	0.0534431	0.146741		4.85	82.548	72.325	13.458	4.85	0.323718	0.283627	0.0527765
4.35	74.364	51.31	138.298	4.35	0.291624	0.201216	0.542345								4.55	18.736	30.157	36.934	4.55	0.0734745	0.118263	0.144839		4.23	21.912	12.298	22.098	4.23	0.0859294	0.0482275	0.0866588		4.89	73.561	63.502	13.457	4.89	0.288475	0.249027	0.0527725
4.38	120.464	49.023	159.559	4.38	0.472408	0.192247	0.625722								4.58	18.749	28.1	35.325	4.58	0.0735255	0.110196	0.138529		4.26	10.517	9.918	10.687	4.26	0.0412431	0.0388941	0.0419098		4.92	93.352	84.122	14.995	4.92	0.366086	0.32989	0.0588039
4.41	78.11	47.134	146.581	4.41	0.306314	0.184839	0.574827								4.61	22.618	39.913	46.996	4.61	0.088698	0.156522	0.184298		4.29	13.039	11.232	13.343	4.29	0.0511333	0.0440471	0.0523255		4.96	80.129	69.415	12.757	4.96	0.314231	0.272216	0.0500275
4.44	70.577	46.122	135.749	4.44	0.276773	0.180871	0.532349								4.65	24.141	26.143	33.506	4.65	0.0946706	0.102522	0.131396		4.32	34.555	11.249	34.753	4.32	0.13551	0.0441137	0.136286		4.99	55.67	45.43	9.84	4.99	0.218314	0.178157	0.0385882
4.47	113.901	44.606	156.816	4.47	0.446671	0.174925	0.614965								4.68	21.852	44.059	49.532	4.68	0.0856941	0.17278	0.194243		4.35	45.976	6.245	46.099	4.35	0.180298	0.0244902	0.18078		5.03	78.634	68.796	14.923	5.03	0.308369	0.269788	0.0585216
4.51	127.42	38.914	239.485	4.51	0.499686	0.152604	0.939157								4.71	22.303	58.612	63.628	4.71	0.0874627	0.229851	0.249522		4.38	51.591	7.803	51.671	4.38	0.202318	0.0306	0.202631		5.06	71.321	60.404	12.372	5.06	0.27969	0.236878	0.0485176
4.54	253.982	34.653	254.433	4.54	0.996008	0.135894	0.997776								4.74	28.189	31.511	39.199	4.74	0.110545	0.123573	0.153722		4.41	25.725	12.77	25.798	4.41	0.100882	0.0500784	0.101169		5.1	66.82	56.48	11.377	5.1	0.262039	0.22149	0.0446157
4.57	158.853	38.173	204.426	4.57	0.622953	0.149698	0.801671								4.78	35.36	35.036	42.828	4.78	0.138667	0.137396	0.167953		4.44	16.927	15.6	17.125	4.44	0.0663804	0.0611765	0.0671569		5.13	88.432	78.45	15.09	5.13	0.346792	0.307647	0.0591765
4.6	180.701	39.447	192.445	4.6	0.708631	0.154694	0.754686								4.81	28.148	41.247	48.905	4.81	0.110384	0.161753	0.191784		4.47	21.088	13.838	21.34	4.47	0.082698	0.0542667	0.0836863		5.17	72.094	61.434	12.83	5.17	0.282722	0.240918	0.0503137
4.63	240.887	40.387	247.427	4.63	0.944655	0.15838	0.970302								4.84	19.647	32.02	39.842	4.84	0.0770471	0.125569	0.156243		4.5	15.231	12.297	15.477	4.5	0.0597294	0.0482235	0.0606941		5.2	67.493	56.452	10.676	5.2	0.264678	0.22138	0.0418667
4.66	239.125	56.045	246.482	4.66	0.937745	0.219784	0.966596								4.88	20.45	46.683	53.723	4.88	0.0801961	0.183071	0.210678		4.53	10.308	7.459	10.408	4.53	0.0404235	0.029251	0.0408157		5.24	87.458	77.815	14.477	5.24	0.342973	0.305157	0.0567725
4.69	242.89	60.117	245.96	4.69	0.95251	0.235753	0.964549								4.91	19.979	40.253	45.221	4.91	0.078349	0.157855	0.177337		4.56	12.455	7.074	12.622	4.56	0.0488431	0.0277412	0.049498		5.27	79.215	69.177	14.296	5.27	0.310647	0.271282	0.0560627
4.72	235.956	52.525	240.784	4.72	0.925318	0.20598	0.944251								4.94	20.614	57.846	62.818	4.94	0.0808392	0.226847	0.246345		4.59	13.818	6.544	14.064	4.59	0.0541882	0.0256627	0.0551529		5.31	67.198	56.58	12.301	5.31	0.263522	0.221882	0.0482392
4.76	248.134	49.918	251.948	4.76	0.973075	0.195757	0.988031								4.97	24.124	39.539	47.432	4.97	0.0946039	0.155055	0.186008		4.62	8.194	10.233	8.361	4.62	0.0321333	0.0401294	0.0327882		5.34	73.326	62.376	12.864	5.34	0.287553	0.244612	0.0504471
4.79	238.013	46.29	247.311	4.79	0.933384	0.181529	0.969847								5.01	19.174	32.629	39.307	5.01	0.0751922	0.127957	0.154145		4.65	3.177	12.63	3.388	4.65	0.0124588	0.0495294	0.0132863		5.38	65.57	54.93	11.911	5.38	0.257137	0.215412	0.0467098
4.82	238.182	62.656	246.91	4.82	0.934047	0.24571	0.968275								5.04	21.201	10.809	13.835	5.04	0.0831412	0.0423882	0.0542549		4.68	11.246	11.584	11.435	4.68	0.044102	0.0454275	0.0448431		5.41	76.686	66.061	12.601	5.41	0.300729	0.259063	0.0494157
4.85	249.258	69.603	251.909	4.85	0.977482	0.272953	0.987878								5.07	13.264	13.474	18.703	5.07	0.0520157	0.0528392	0.0733451		4.71	10.196	10.856	10.468	4.71	0.0399843	0.0425725	0.041051		5.45	84.75	74.351	14.501	5.45	0.332353	0.291573	0.0568667
4.88	243.588	62.871	248.66	4.88	0.955247	0.246553	0.975137								5.1	18.595	23.64	30.81	5.1	0.0729216	0.0927059	0.120824		4.74	5.846	11.492	6.212	4.74	0.0229255	0.0450667	0.0243608		5.49	69.287	58.788	13.695	5.49	0.271714	0.230541	0.0537059
4.91	239.011	65.414	245.863	4.91	0.937298	0.256525	0.964169								5.14	24.597	35.297	43.566	5.14	0.0964588	0.13842	0.170847		4.77	26.364	11.942	26.647	4.77	0.103388	0.0468314	0.104498		5.52	65.725	55.283	12.734	5.52	0.257745	0.216796	0.0499373
4.94	235.371	56.136	243.079	4.94	0.923024	0.220141	0.953251								5.17	26.313	41.094	49.412	5.17	0.103188	0.161153	0.193773		4.81	27.096	11.471	27.17	4.81	0.106259	0.0449843	0.106549		5.56	90.454	79.929	15.11	5.56	0.354722	0.313447	0.0592549
4.97	179.011	52.622	234.764	4.97	0.702004	0.206361	0.920643								5.2	25.597	29.329	37.092	5.2	0.10038	0.115016	0.145459		4.84	8.09	9.893	8.09	4.84	0.0317255	0.0387961	0.0317255		5.59	90.021	79.708	16.081	5.59	0.353024	0.31258	0.0630627
5.01	231.513	55.692	242.634	5.01	0.907894	0.2184	0.951506								5.24	18.163	13.115	17.869	5.24	0.0712275	0.0514314	0.0700745		4.87	15.499	7.7	15.649	4.87	0.0607804	0.0301961	0.0613686		5.63	90.377	80.485	15.368	5.63	0.35442	0.315627	0.0602667
5.04	172.582	52.199	236.615	5.04	0.676792	0.204702	0.927902								5.27	24.74	7.65	10.724	5.27	0.0970196	0.03	0.0420549		4.9	11.484	9.125	11.73	4.9	0.0450353	0.0357843	0.046		5.66	77.453	66.745	13.515	5.66	0.303737	0.261745	0.053
5.07	238.453	48.614	246.726	5.07	0.93511	0.190643	0.967553								5.3	12.187	16.86	23.355	5.3	0.0477922	0.0661176	0.0915882		4.93	10.581	11.493	10.827	4.93	0.0414941	0.0450706	0.0424588		5.7	97.317	87.902	16.083	5.7	0.381635	0.344714	0.0630706
5.1	255	57.402	255	5.1	1	0.225106	1								5.33	14.382	34.077	42.338	5.33	0.0564	0.133635	0.166031		4.96	13.737	8.483	14.119	4.96	0.0538706	0.0332667	0.0553686		5.73	74.383	63.617	13.49	5.73	0.291698	0.249478	0.052902
5.13	248.906	50.164	251.638	5.13	0.976102	0.196722	0.986816								5.37	18.697	59.826	66.251	5.37	0.0733216	0.234612	0.259808		4.99	6.155	8.731	6.349	4.99	0.0241373	0.0342392	0.024898		5.77	78.067	67.099	13.854	5.77	0.306145	0.263133	0.0543294
5.16	233.541	53.53	241.289	5.16	0.915847	0.209922	0.946231								5.4	19.56	36.454	44.764	5.4	0.0767059	0.142957	0.175545		5.02	14.919	10.93	15.08	5.02	0.0585059	0.0428627	0.0591373		5.8	84.054	72.813	15.626	5.8	0.329624	0.285541	0.0612784
5.19	173.446	47.709	235.325	5.19	0.68018	0.187094	0.922843								5.43	16.115	20.326	27.064	5.43	0.0631961	0.0797098	0.106133		5.05	16.707	10.87	16.972	5.05	0.0655176	0.0426275	0.0665569		5.84	85.765	75.069	15.863	5.84	0.336333	0.294388	0.0622078
5.23	152.404	49.588	232.974	5.23	0.597663	0.194463	0.913624								5.46	32.167	34.984	38.736	5.46	0.126145	0.137192	0.151906		5.08	16.206	8.907	16.452	5.08	0.0635529	0.0349294	0.0645176		5.87	79.308	68.746	14.933	5.87	0.311012	0.269592	0.0585608
5.26	237.844	51.326	246.145	5.26	0.932722	0.201278	0.965275								5.5	26.687	38.899	46.817	5.5	0.104655	0.152545	0.183596		5.11	13.3	8.562	13.464	5.11	0.0521569	0.0335765	0.0528		5.91	74.979	64.113	14.219	5.91	0.294035	0.251424	0.0557608
5.29	239.915	51.105	244.826	5.29	0.940843	0.200412	0.960102								5.53	12.969	63.404	68.545	5.53	0.0508588	0.248643	0.268804		5.14	7.838	11.801	7.999	5.14	0.0307373	0.0462784	0.0313686		5.94	67.573	57.03	12.828	5.94	0.264992	0.223647	0.0503059
5.32	152.961	60.727	195.307	5.32	0.599847	0.238145	0.76591								5.56	23.083	43.817	51.468	5.56	0.0905216	0.171831	0.201835		5.17	7.071	12.984	7.331	5.17	0.0277294	0.0509176	0.028749		5.98	94.488	85.228	17.048	5.98	0.370541	0.334227	0.0668549
5.35	152.017	49.509	227.656	5.35	0.596145	0.194153	0.892769								5.6	18.981	34.104	41.805	5.6	0.0744353	0.133741	0.163941		5.2	9.905	10.819	10.192	5.2	0.0388431	0.0424275	0.0399686		6.01	94.026	84.51	16.681	6.01	0.368729	0.331412	0.0654157
5.38	248.426	54.577	251.109	5.38	0.97422	0.214027	0.984741								5.63	21.797	28.554	35.136	5.63	0.0854784	0.111976	0.137788		5.23	9.983	10.521	10.306	5.23	0.039149	0.0412588	0.0404157		6.05	77.038	66.553	13.731	6.05	0.30211	0.260992	0.0538471
5.41	243.197	49.391	241.06	5.41	0.953714	0.19369	0.945333								5.66	20.651	23.756	30.711	5.66	0.0809843	0.0931608	0.120435		5.26	10.263	13.224	10.559	5.26	0.0402471	0.0518588	0.0414078		6.08	67.383	56.743	12.473	6.08	0.264247	0.222522	0.0489137
5.44	181.596	43.661	224.499	5.44	0.712141	0.17122	0.880388								5.69	16.883	31.308	39.384	5.69	0.0662078	0.122776	0.154447		5.29	12.306	14.577	12.469	5.29	0.0482588	0.0571647	0.048898		6.12	82.628	72.474	12.485	6.12	0.324031	0.284212	0.0489608
5.48	243.525	44.674	249.917	5.48	0.955	0.175192	0.980067								5.73	20.873	29.331	37.099	5.73	0.0818549	0.115024	0.145486		5.32	18.185	9.292	18.222	5.32	0.0713137	0.0364392	0.0714588		6.15	73.453	62.792	13.758	6.15	0.288051	0.246243	0.0539529
5.51	236.96	48.623	244.641	5.51	0.929255	0.190678	0.959376								5.76	14.09	30.345	37.357	5.76	0.0552549	0.119	0.146498		5.35	14.428	9.721	14.528	5.35	0.0565804	0.0381216	0.0569725		6.19	80.535	70.769	14.245	6.19	0.315824	0.277525	0.0558627
5.54	154.582	48.539	232.446	5.54	0.606204	0.190349	0.911553								5.79	11.715	43.206	50.963	5.79	0.0459412	0.169435	0.199855		5.38	9.031	10.242	9.22	5.38	0.0354157	0.0401647	0.0361569		6.22	77.633	68.145	12.677	6.22	0.304443	0.267235	0.0497137
5.57	152.136	42.974	230.721	5.57	0.596612	0.168525	0.904788								5.82	10.804	31.288	38.681	5.82	0.0423686	0.122698	0.15169		5.41	13.037	8.767	13.264	5.41	0.0511255	0.0343804	0.0520157		6.26	77.742	67.877	12.303	6.26	0.304871	0.266184	0.0482471
5.6	238.991	46.791	244.289	5.6	0.93722	0.183494	0.957996								5.86	8.739	57.358	62.503	5.86	0.0342706	0.224933	0.24511		5.44	9.491	10.05	9.613	5.44	0.0372196	0.0394118	0.037698		6.29	76.966	67.392	11.649	6.29	0.301827	0.264282	0.0456824
5.63	121.785	49.352	153.561	5.63	0.477588	0.193537	0.6022								5.89	21.658	41.985	49.039	5.89	0.0849333	0.164647	0.19231		5.47	6.148	7.798	6.431	5.47	0.0241098	0.0305804	0.0252196		6.33	86.705	77.943	13.81	6.33	0.34002	0.305659	0.0541569
5.66	57.604	49.474	101.112	5.66	0.225898	0.194016	0.396518								5.92	23.128	18.63	24.457	5.92	0.090698	0.0730588	0.0959098		5.5	13.11	7.704	13.325	5.5	0.0514118	0.0302118	0.0522549		6.36	83.709	75.114	12.848	6.36	0.328271	0.294565	0.0503843
5.69	69.16	45.264	119.34	5.69	0.271216	0.177506	0.468								5.96	25.866	45.468	51.667	5.96	0.101435	0.178306	0.202616		5.54	16.608	11.934	16.735	5.54	0.0651294	0.0468	0.0656275		6.4	92.941	85.257	12.292	6.4	0.364475	0.334341	0.0482039
5.73	121.532	40.382	150.066	5.73	0.476596	0.158361	0.588494								5.99	20.507	55.858	62.732	5.99	0.0804196	0.219051	0.246008		5.57	13.057	10.993	13.289	5.57	0.0512039	0.0431098	0.0521137		6.43	99.594	92.952	14.423	6.43	0.390565	0.364518	0.0565608
5.76	68.909	45.525	120.581	5.76	0.270231	0.178529	0.472867								6.02	14.67	59.155	65.563	6.02	0.0575294	0.23198	0.25711		5.6	14.641	10.964	14.778	5.6	0.0574157	0.0429961	0.0579529		6.47	98.803	92.316	14.135	6.47	0.387463	0.362024	0.0554314
5.79	127.822	45.322	138.211	5.79	0.501263	0.177733	0.542004								6.05	16.582	34.01	40.722	6.05	0.0650275	0.133373	0.159694		5.63	14.834	11.965	14.896	5.63	0.0581725	0.0469216	0.0584157		6.5	110.508	105.353	16.302	6.5	0.433365	0.413149	0.0639294
5.82	76.355	41.73	149.475	5.82	0.299431	0.163647	0.586176								6.09	24.743	37.882	44.891	6.09	0.0970314	0.148557	0.176043		5.66	31.212	9.622	31.289	5.66	0.1224	0.0377333	0.122702		6.54	103.327	97.318	14.315	6.54	0.405204	0.381639	0.0561373
5.85	118.29	43.264	152.935	5.85	0.463882	0.169663	0.599745								6.12	25.597	47.022	54.282	6.12	0.10038	0.1844	0.212871		5.69	26.84	10.929	26.983	5.69	0.105255	0.0428588	0.105816		6.58	99.181	92.732	12.951	6.58	0.388945	0.363655	0.0507882
5.88	69.753	38.065	128.742	5.88	0.273541	0.149275	0.504871								6.15	15.426	54.019	60.519	6.15	0.0604941	0.211839	0.237329		5.72	13.543	11.949	13.774	5.72	0.0531098	0.0468588	0.0540157		6.61	223.029	109.966	15.738	6.61	0.874624	0.431239	0.0617176
5.91	70.249	39.18	137.909	5.91	0.275486	0.153647	0.54082								6.18	12.243	62.614	68.337	6.18	0.0480118	0.245545	0.267988		5.75	15.489	10.706	15.802	5.75	0.0607412	0.0419843	0.0619686		6.65	107.879	103.428	14.658	6.65	0.423055	0.4056	0.0574824
5.94	66.868	37.698	126.107	5.94	0.262227	0.147835	0.494537								6.22	11.81	72.963	75.373	6.22	0.0463137	0.286129	0.29558		5.78	9.757	8.773	10.112	5.78	0.0382627	0.0344039	0.0396549		6.68	112.038	107.956	14.255	6.68	0.439365	0.423357	0.055902
5.98	63.019	42.998	121.407	5.98	0.247133	0.16862	0.476106								6.25	15.302	56.509	60.849	6.25	0.0600078	0.221604	0.238624		5.81	3.942	7.408	4.182	5.81	0.0154588	0.029051	0.0164		6.72	228.275	222.009	16.278	6.72	0.895196	0.870624	0.0638353
6.01	69.262	44.623	135.972	6.01	0.271616	0.174992	0.533224								6.28	22.784	35.52	43.84	6.28	0.089349	0.139294	0.171922		5.84	12.117	9.194	12.368	5.84	0.0475176	0.0360549	0.048502		6.75	237.114	232.733	16.839	6.75	0.929859	0.912678	0.0660353
6.04	66.379	49.086	127.165	6.04	0.26031	0.192494	0.498686								6.32	28.548	41.38	48.748	6.32	0.111953	0.162275	0.191169		5.87	17.526	11.089	17.803	5.87	0.0687294	0.0434863	0.0698157		6.79	243.17	239.955	17.947	6.79	0.953608	0.941	0.0703804
6.07	65.337	50.513	122.277	6.07	0.256224	0.19809	0.479518								6.35	21.643	42.494	50.008	6.35	0.0848745	0.166643	0.19611		5.9	13.902	9.475	14.226	5.9	0.0545176	0.0371569	0.0557882		6.82	246.231	243.326	19	6.82	0.965612	0.95422	0.0745098
6.1	62.217	51.115	111.842	6.1	0.243988	0.200451	0.438596								6.38	16.881	32.187	38.241	6.38	0.0662	0.126224	0.149965		5.93	17.26	8.319	17.572	5.93	0.0676863	0.0326235	0.0689098		6.86	249.603	247.454	19.719	6.86	0.978835	0.970408	0.0773294
6.13	73.615	43.533	144.918	6.13	0.288686	0.170718	0.568306								6.41	28.369	36.968	42.184	6.41	0.111251	0.144973	0.165427		5.96	16.258	8.753	16.377	5.96	0.0637569	0.0343255	0.0642235		6.89	248.794	246.794	15.863	6.89	0.975663	0.96782	0.0622078
6.16	78.385	48.368	150.75	6.16	0.307392	0.189678	0.591176								6.45	27.594	65.072	68.615	6.45	0.108212	0.255184	0.269078		5.99	10.575	9.225	10.705	5.99	0.0414706	0.0361765	0.0419804		6.93	251.287	249.945	19.201	6.93	0.985439	0.980176	0.075298
6.2	72.827	43.442	135.713	6.2	0.285596	0.170361	0.532208								6.48	32.164	58.099	62.045	6.48	0.126133	0.227839	0.243314		6.02	10.235	8.124	10.481	6.02	0.0401373	0.0318588	0.041102		6.96	251.53	250.53	17.536	6.96	0.986392	0.982471	0.0687686
6.23	77.214	48.46	147.076	6.23	0.3028	0.190039	0.576769								6.51	23.965	57.939	62.852	6.51	0.0939804	0.227212	0.246478		6.05	11.446	12.808	11.806	6.05	0.0448863	0.0502275	0.046298		7	251.366	250.366	13.852	7	0.985749	0.981827	0.0543216
6.26	70.738	37.69	138.992	6.26	0.277404	0.147804	0.545067								6.54	15.598	40.554	48.518	6.54	0.0611686	0.159035	0.190267		6.08	6.268	14.592	6.468	6.08	0.0245804	0.0572235	0.0253647		7.03	252.444	251.768	14.851	7.03	0.989976	0.987325	0.0582392
6.29	65.316	37.383	123.868	6.29	0.256141	0.1466	0.485757								6.58	22.3	63.178	67.721	6.58	0.087451	0.247757	0.265573		6.11	7.808	11.877	7.962	6.11	0.0306196	0.0465765	0.0312235		7.07	252.053	251.541	14.282	7.07	0.988443	0.986435	0.0560078
6.32	115.931	32.216	149.837	6.32	0.454631	0.126337	0.587596								6.61	24.783	64.44	67.702	6.61	0.0971882	0.252706	0.265498		6.14	38.062	9.608	38.218	6.14	0.149263	0.0376784	0.149875		7.1	251.366	250.387	14.239	7.1	0.985749	0.98191	0.0558392
6.35	67.646	32.329	136.592	6.35	0.265278	0.12678	0.535655								6.64	20.365	55.437	61.514	6.64	0.0798627	0.2174	0.241231		6.17	34.6	7.81	34.725	6.17	0.135686	0.0306275	0.136176		7.14	249.564	248.412	14.907	7.14	0.978682	0.974165	0.0584588
6.38	53.858	31.435	104.644	6.38	0.211208	0.123275	0.410369								6.68	36.425	49.356	56.258	6.68	0.142843	0.193553	0.22062		6.2	12.931	8.802	13.177	6.2	0.0507098	0.0345176	0.0516745		7.17	246.364	244.276	14.693	7.17	0.966133	0.957945	0.0576196
6.41	53.715	36.325	101.494	6.41	0.210647	0.142451	0.398016								6.71	31.718	47.481	54.7	6.71	0.124384	0.1862	0.21451		6.23	23.697	8.598	23.82	6.23	0.0929294	0.0337176	0.0934118		7.21	239.359	236.334	13.7	7.21	0.938663	0.9268	0.0537255
6.45	69.871	52.198	134.812	6.45	0.274004	0.204698	0.528675								6.74	27.084	61.959	67.973	6.74	0.106212	0.242976	0.266561		6.27	34.218	9.808	34.276	6.27	0.134188	0.0384627	0.134416		7.24	231.917	227.955	13.121	7.24	0.909478	0.893941	0.0514549
6.48	71.37	53.941	137.034	6.48	0.279882	0.211533	0.537388								6.77	14.627	57.62	63.14	6.77	0.0573608	0.225961	0.247608		6.3	27.675	8.992	27.776	6.3	0.108529	0.0352627	0.108925		7.28	222.76	111.184	12.92	7.28	0.873569	0.436016	0.0506667
6.51	63.956	42.062	122.083	6.51	0.250808	0.164949	0.478757								6.81	23.479	30.984	36.663	6.81	0.0920745	0.121506	0.143776		6.33	16.969	10.092	17.013	6.33	0.0665451	0.0395765	0.0667176		7.31	226.236	112.216	15.983	7.31	0.8872	0.440063	0.0626784
6.54	69.511	39.804	136.631	6.54	0.272592	0.156094	0.535808								6.84	31.74	54.577	61.112	6.84	0.124471	0.214027	0.239655		6.36	33.867	13.259	33.902	6.36	0.132812	0.0519961	0.132949		7.35	108.97	103.894	14.663	7.35	0.427333	0.407427	0.057502
6.57	67.292	49.311	125.934	6.57	0.26389	0.193376	0.493859								6.87	37.261	36.148	44.372	6.87	0.146122	0.141757	0.174008		6.39	50.871	11.802	50.927	6.39	0.199494	0.0462824	0.199714		7.38	86.944	80.306	12.151	7.38	0.340957	0.314925	0.047651
6.6	59.139	46.401	97.049	6.6	0.231918	0.181965	0.380584								6.9	16.005	42.314	50.392	6.9	0.0627647	0.165937	0.197616		6.42	30.55	11.561	30.771	6.42	0.119804	0.0453373	0.120671		7.42	73.955	66.498	10.524	7.42	0.29002	0.260776	0.0412706
6.63	105.086	44.281	130.534	6.63	0.412102	0.173651	0.511898								6.94	22.744	60.483	64.831	6.94	0.0891922	0.237188	0.254239		6.45	11.778	11.794	12.112	6.45	0.0461882	0.046251	0.047498		7.45	76.629	68.237	11.347	7.45	0.300506	0.267596	0.044498
6.66	58.01	43.185	105.531	6.66	0.22749	0.169353	0.413847								6.97	19.949	59.188	64.536	6.97	0.0782314	0.23211	0.253082		6.48	16.383	13.415	16.618	6.48	0.0642471	0.0526078	0.0651686		7.49	73.502	64.56	11.237	7.49	0.288243	0.253176	0.0440667
6.7	69.714	36.484	137.426	6.7	0.273388	0.143075	0.538925								7	24.778	49.067	56.342	7	0.0971686	0.19242	0.220949		6.51	9.26	14.908	9.502	6.51	0.0363137	0.0584627	0.0372627		7.52	73.342	63.893	12.545	7.52	0.287616	0.250561	0.0491961
6.73	78.031	45.398	152.192	6.73	0.306004	0.178031	0.596831								7.04	19.322	36.858	44.956	7.04	0.0757725	0.144541	0.176298		6.54	6.824	10.521	7.06	6.54	0.0267608	0.0412588	0.0276863		7.56	82.253	72.647	13.63	7.56	0.322561	0.28489	0.053451
6.76	70.264	47.869	137.737	6.76	0.275545	0.187722	0.540145								7.07	16.714	48.62	56.383	7.07	0.0655451	0.190667	0.22111		6.57	17.587	10.292	17.732	6.57	0.0689686	0.0403608	0.0695373		7.59	76.341	66.49	12.557	7.59	0.299376	0.260745	0.0492431
6.79	67.163	43.099	132.341	6.79	0.263384	0.169016	0.518984								7.1	26.36	32.15	39.928	7.1	0.103373	0.126078	0.15658		6.6	35.42	10.714	35.47	6.6	0.138902	0.0420157	0.139098		7.63	80.311	70.389	14.923	7.63	0.314945	0.276035	0.0585216
6.82	56.836	34.104	110.881	6.82	0.222886	0.133741	0.434827								7.13	31.402	52.309	56.984	7.13	0.123145	0.205133	0.223467		6.63	30.793	11.504	30.887	6.63	0.120757	0.0451137	0.121125		7.67	77.553	67.311	13.611	7.67	0.304129	0.263965	0.0533765
6.85	62.417	33.038	126.16	6.85	0.244773	0.129561	0.494745								7.17	13.297	33.31	40.764	7.17	0.0521451	0.130627	0.159859		6.66	11.963	9.386	12.199	6.66	0.0469137	0.0368078	0.0478392		7.7	50.443	40.57	9.405	7.7	0.197816	0.159098	0.0368824
6.88	75.55	54.872	144.591	6.88	0.296275	0.215184	0.567024								7.2	19.53	33.346	41.661	7.2	0.0765882	0.130769	0.163376		6.69	20.663	7.209	20.916	6.69	0.0810314	0.0282706	0.0820235		7.74	66.979	56.277	13.062	7.74	0.262663	0.220694	0.0512235
6.91	67.404	49.623	129.52	6.91	0.264329	0.1946	0.507922								7.23	23.773	58.589	65.127	7.23	0.0932275	0.229761	0.2554		6.72	26.413	9.865	26.6	6.72	0.10358	0.0386863	0.104314		7.77	68.34	57.888	12.771	7.77	0.268	0.227012	0.0500824
6.95	67.033	37.128	133.804	6.95	0.262875	0.1456	0.524722								7.26	12.093	32.426	40.531	7.26	0.0474235	0.127161	0.158945		6.75	15.345	11.526	15.591	6.75	0.0601765	0.0452	0.0611412		7.81	66.085	55.338	12.595	7.81	0.259157	0.217012	0.0493922
6.98	71.814	42.318	133.741	6.98	0.281624	0.165953	0.524475								7.3	25.867	56.804	63.244	7.3	0.101439	0.222761	0.248016		6.78	17.263	8.302	17.396	6.78	0.067698	0.0325569	0.0682196		7.84	69.278	58.713	12.259	7.84	0.271678	0.230247	0.0480745
7.01	127.16	42.658	136.381	7.01	0.498667	0.167286	0.534827								7.33	17.399	33.894	41.27	7.33	0.0682314	0.132918	0.161843		6.81	11.763	6.574	11.945	6.81	0.0461294	0.0257804	0.0468431		7.88	54.367	44.227	10.989	7.88	0.213204	0.173439	0.0430941
7.04	110.616	45.283	137.456	7.04	0.433788	0.17758	0.539043								7.36	37.636	60.131	65.571	7.36	0.147592	0.235808	0.257141		6.84	8.653	8.158	8.992	6.84	0.0339333	0.0319922	0.0352627		7.91	36.19	27.943	7.039	7.91	0.141922	0.10958	0.0276039
7.07	61.547	51.308	108.176	7.07	0.241361	0.201208	0.42422								7.4	19.268	37.702	45.549	7.4	0.0755608	0.147851	0.178624		6.87	20.063	9.795	20.309	6.87	0.0786784	0.0384118	0.0796431		7.95	49.414	39.806	9.917	7.95	0.19378	0.156102	0.0388902
7.1	118.886	37.666	157.709	7.1	0.46622	0.14771	0.618467								7.43	14.805	51.567	58.82	7.43	0.0580588	0.202224	0.230667		6.9	18.155	11.259	18.312	6.9	0.0711961	0.0441529	0.0718118		7.98	43.275	34.477	10.711	7.98	0.169706	0.135204	0.0420039
7.13	114.327	35.975	157.395	7.13	0.448341	0.141078	0.617235								7.46	23.031	70.203	74.183	7.46	0.0903176	0.275306	0.290914		6.93	12.609	10.266	12.627	6.93	0.0494471	0.0402588	0.0495176		8.02	53.407	43.803	10.939	8.02	0.209439	0.171776	0.042898
7.17	78.291	48.103	152.815	7.17	0.307024	0.188639	0.599275								7.49	29.733	74.636	74.355	7.49	0.1166	0.29269	0.291588		6.96	15.889	10.042	15.991	6.96	0.0623098	0.0393804	0.0627098		8.05	60.122	49.76	10.834	8.05	0.235773	0.195137	0.0424863
7.2	67.643	49.817	129.132	7.2	0.265267	0.195361	0.5064								7.53	21.513	51.931	57.894	7.53	0.0843647	0.203651	0.227035		7	16.727	10.555	17.079	7	0.0655961	0.0413922	0.0669765		8.09	61.133	50.782	12.202	8.09	0.239737	0.199145	0.047851
7.23	77.227	39.99	151.598	7.23	0.302851	0.156824	0.594502								7.56	15.951	47.974	55.72	7.56	0.0625529	0.188133	0.21851		7.03	17.457	10.798	17.731	7.03	0.0684588	0.0423451	0.0695333		8.12	57.553	47.19	11.612	8.12	0.225698	0.185059	0.0455373
7.26	69.898	61.505	128.392	7.26	0.27411	0.241196	0.503498								7.59	18.188	61.588	67.13	7.59	0.0713255	0.241522	0.263255		7.06	20.541	13.939	20.679	7.06	0.0805529	0.0546627	0.0810941		8.16	51.105	41.284	10.276	8.16	0.200412	0.161898	0.040298
7.29	71.234	44.074	133.79	7.29	0.279349	0.172839	0.524667								7.62	18.821	72.705	72.895	7.62	0.0738078	0.285118	0.285863		7.09	17.516	13.831	17.762	7.09	0.0686902	0.0542392	0.0696549		8.19	55.11	45.369	10.713	8.19	0.216118	0.177918	0.0420118
7.32	115.118	39.598	157.219	7.32	0.451443	0.155286	0.616545								7.66	26.33	64.242	68.451	7.66	0.103255	0.251929	0.268435		7.12	11.4	10.581	11.646	7.12	0.0447059	0.0414941	0.0456706		8.23	37.739	28.927	8.536	8.23	0.147996	0.113439	0.0334745
7.35	117.11	48.88	145.854	7.35	0.459255	0.191686	0.571976								7.69	22.195	50.22	57.005	7.69	0.0870392	0.196941	0.223549		7.15	14.577	11.811	14.867	7.15	0.0571647	0.0463176	0.058302		8.26	51.474	41.347	10.431	8.26	0.201859	0.162145	0.0409059
7.38	76.983	44.602	150.532	7.38	0.301894	0.17491	0.590322								7.72	13.521	37.981	44.668	7.72	0.0530235	0.148945	0.175169		7.18	35.124	11.98	35.307	7.18	0.137741	0.0469804	0.138459		8.3	42.338	32.626	10.038	8.3	0.166031	0.127945	0.0393647
7.42	113.813	48.482	154.255	7.42	0.446325	0.190125	0.604922								7.76	10.768	47.053	53.956	7.76	0.0422275	0.184522	0.211592		7.21	29.803	8.394	29.803	7.21	0.116875	0.0329176	0.116875		8.33	44.202	34.986	8.957	8.33	0.173341	0.1372	0.0351255
7.45	68.478	60.102	120.499	7.45	0.268541	0.235694	0.472545								7.79	20.521	39.002	46.732	7.79	0.0804745	0.152949	0.183263		7.24	13.655	7.763	13.754	7.24	0.053549	0.0304431	0.0539373		8.37	25.649	19.095	6.839	8.37	0.100584	0.0748824	0.0268196
7.48	118.946	47.686	149.848	7.48	0.466455	0.187004	0.587639								7.82	17.079	37.025	44.219	7.82	0.0669765	0.145196	0.173408		7.27	18.52	11.893	18.722	7.27	0.0726275	0.0466392	0.0734196		8.4	45.9	36.807	8.129	8.4	0.18	0.144341	0.0318784
7.51	72.026	57.68	134.442	7.51	0.282455	0.226196	0.527224								7.85	15.379	48.432	55.172	7.85	0.0603098	0.189929	0.216361		7.3	20.491	13.127	20.651	7.3	0.0803569	0.0514784	0.0809843		8.44	41.82	32.912	8.322	8.44	0.164	0.129067	0.0326353
7.54	45.486	37.227	74.284	7.54	0.178376	0.145988	0.29131								7.89	23.523	49.632	56.89	7.89	0.0922471	0.194635	0.223098		7.33	17.778	13.785	17.989	7.33	0.0697176	0.0540588	0.0705451		8.47	44.324	35.623	8.421	8.47	0.17382	0.139698	0.0330235
7.57	121.291	54.452	131.071	7.57	0.475651	0.213537	0.514004								7.92	14.493	37.092	45.038	7.92	0.0568353	0.145459	0.17662		7.36	16.293	11.254	16.471	7.36	0.0638941	0.0441333	0.0645922		8.51	30.786	23.926	8.631	8.51	0.120729	0.0938275	0.0338471
7.6	58.172	42.402	109.439	7.6	0.228125	0.166282	0.429173								7.95	10.385	36.811	44.586	7.95	0.0407255	0.144357	0.174847		7.39	11.771	8.378	11.884	7.39	0.0461608	0.0328549	0.0466039		8.54	33.027	25.504	7.831	8.54	0.129518	0.100016	0.0307098
7.63	59.085	49.476	105.264	7.63	0.231706	0.194024	0.4128								7.98	18.425	51.256	57.554	7.98	0.0722549	0.201004	0.225702		7.42	11.486	10.805	11.502	7.42	0.0450431	0.0423725	0.0451059		8.58	22.011	16.306	5.796	8.58	0.0863176	0.0639451	0.0227294
7.67	71.371	61.707	116.299	7.67	0.279886	0.241988	0.456075								8.02	21.367	58.207	64.648	8.02	0.0837922	0.228263	0.253522		7.45	8.561	11.093	8.585	7.45	0.0335725	0.043502	0.0336667		8.61	18.967	14.124	5.296	8.61	0.0743804	0.0553882	0.0207686
7.7	112.977	47.929	154.664	7.7	0.443047	0.187957	0.606525								8.05	19.786	47.775	55.207	8.05	0.0775922	0.187353	0.216498		7.48	5.404	9.779	5.413	7.48	0.0211922	0.038349	0.0212275		8.65	36.813	29.214	8.627	8.65	0.144365	0.114565	0.0338314
7.73	70.967	57.846	134.066	7.73	0.278302	0.226847	0.525749								8.08	20.395	38.014	46.258	8.08	0.0799804	0.149075	0.181404		7.51	24.757	10.095	24.76	7.51	0.0970863	0.0395882	0.097098		8.68	36.329	27.929	8.654	8.68	0.142467	0.109525	0.0339373
7.76	75.022	55.401	143.798	7.76	0.294204	0.217259	0.563914								8.12	22.278	49.245	55.298	8.12	0.0873647	0.193118	0.216855		7.54	42.349	8.365	42.349	7.54	0.166075	0.0328039	0.166075		8.72	35.399	27.446	6.898	8.72	0.13882	0.107631	0.027051
7.79	122.932	56.402	160.874	7.79	0.482086	0.221184	0.630878								8.15	23.715	45.211	52.308	8.15	0.093	0.177298	0.205129		7.57	34.323	9.57	34.338	7.57	0.1346	0.0375294	0.134659		8.76	38.904	30.672	8.287	8.76	0.152565	0.120282	0.032498
7.82	61.77	52.75	112.363	7.82	0.242235	0.206863	0.440639								8.18	18.11	47.599	55.162	8.18	0.0710196	0.186663	0.216322		7.6	39.609	10.891	39.716	7.6	0.155329	0.0427098	0.155749		8.79	19.604	14.322	4.613	8.79	0.0768784	0.0561647	0.0180902
7.85	68.095	58.698	126.256	7.85	0.267039	0.230188	0.495122								8.21	14.526	49.792	57.103	8.21	0.0569647	0.195263	0.223933		7.63	18.943	8.374	19.123	7.63	0.0742863	0.0328392	0.0749922		8.83	31.01	23.575	7.934	8.83	0.121608	0.092451	0.0311137
7.88	73.429	56.667	140.343	7.88	0.287957	0.222224	0.550365								8.25	18.745	38.05	46.323	8.25	0.0735098	0.149216	0.181659		7.66	18.371	13.733	18.537	7.66	0.0720431	0.0538549	0.0726941		8.86	44.568	35.721	10.854	8.86	0.174776	0.140082	0.0425647
7.92	113.238	74.759	144.656	7.92	0.444071	0.293173	0.567278								8.28	20.77	49.658	55.878	8.28	0.081451	0.194737	0.219129		7.69	25.635	17.868	25.728	7.69	0.100529	0.0700706	0.100894		8.9	41.525	32.762	8.312	8.9	0.162843	0.128478	0.0325961
7.95	74.735	47.133	147.482	7.95	0.293078	0.184835	0.578361								8.31	17.403	60.365	65.252	8.31	0.0682471	0.236725	0.25589		7.73	40.166	12.957	40.208	7.73	0.157514	0.0508118	0.157678		8.93	32.304	24.757	6.384	8.93	0.126682	0.0970863	0.0250353
7.98	115.65	51.019	157.025	7.98	0.453529	0.200075	0.615784								8.34	24.638	60.712	64.86	8.34	0.0966196	0.238086	0.254353		7.76	27.258	12.867	27.336	7.76	0.106894	0.0504588	0.1072		8.97	19.116	13.684	6.368	8.97	0.0749647	0.0536627	0.0249725
8.01	244.667	55.207	247.176	8.01	0.959478	0.216498	0.969318								8.38	16.885	70.127	71.528	8.38	0.0662157	0.275008	0.280502		7.79	13.317	14.408	13.357	7.79	0.0522235	0.056502	0.0523804		9	24.755	17.793	6.38	9	0.0970784	0.0697765	0.0250196
8.04	119.053	62.278	245.065	8.04	0.466875	0.244227	0.961039								8.41	6.27	34.584	42.671	8.41	0.0245882	0.135624	0.167337		7.82	16.163	11.091	16.278	7.82	0.0633843	0.0434941	0.0638353		9.04	26.523	19.61	7.087	9.04	0.104012	0.076902	0.0277922
8.07	254.677	68.282	254.849	8.07	0.998733	0.267773	0.999408								8.44	9.645	40.797	48.692	8.44	0.0378235	0.159988	0.190949		7.85	16.687	12.336	16.857	7.85	0.0654392	0.0483765	0.0661059		9.07	36.421	28.071	9.266	9.07	0.142827	0.110082	0.0363373
8.1	245.747	79.455	250.51	8.1	0.963714	0.311588	0.982392								8.48	17.169	57.14	63.548	8.48	0.0673294	0.224078	0.249208		7.88	21.795	10.975	21.912	7.88	0.0854706	0.0430392	0.0859294		9.11	49.182	39.201	10.588	9.11	0.192871	0.153729	0.0415216
8.14	242.232	107.61	243.764	8.14	0.949929	0.422	0.955937								8.51	15.579	46.673	54.436	8.51	0.0610941	0.183031	0.213475		7.91	22.34	7.798	22.357	7.91	0.0876078	0.0305804	0.0876745		9.14	33.834	26.028	7.406	9.14	0.132682	0.102071	0.0290431
8.17	254.956	125.006	254.938	8.17	0.999827	0.49022	0.999757								8.54	12.773	34.293	42.174	8.54	0.0500902	0.134482	0.165388		7.94	33.79	7.872	33.809	7.94	0.13251	0.0308706	0.132584		9.18	29.789	22.684	6.71	9.18	0.11682	0.0889569	0.0263137
8.2	253.239	162.189	252.535	8.2	0.993094	0.636035	0.990333								8.57	17.605	52.763	60.107	8.57	0.0690392	0.206914	0.235714		7.97	47.796	9.659	49.757	7.97	0.187435	0.0378784	0.195125		9.21	41.679	32.954	8.261	9.21	0.163447	0.129231	0.0323961
8.23	255	158.39	255	8.23	1	0.621137	1								8.61	23.393	56.225	62.981	8.61	0.0917373	0.22049	0.246984		8	46.174	6.158	46.174	8	0.181075	0.024149	0.181075		9.25	34.266	26.524	7.954	9.25	0.134376	0.104016	0.0311922
8.26	255	247.906	255	8.26	1	0.97218	1								8.64	25.264	48.906	54.978	8.64	0.0990745	0.191788	0.2156		8.03	14.842	10.562	14.925	8.03	0.0582039	0.0414196	0.0585294		9.28	30.428	23.347	8.125	9.28	0.119325	0.0915569	0.0318627
8.29	255	254.987	255	8.29	1	0.999949	1								8.67	19.425	23.383	30.013	8.67	0.0761765	0.091698	0.117698		8.06	16.21	14.116	16.437	8.06	0.0635686	0.0553569	0.0644588		9.32	41.79	33.165	9.039	9.32	0.163882	0.130059	0.0354471
8.32	255	252.086	255	8.32	1	0.988573	1								8.7	22.256	36.954	44.617	8.7	0.0872784	0.144918	0.174969		8.09	22.556	8.777	22.716	8.09	0.0884549	0.0344196	0.0890824		9.35	34.849	26.933	7.881	9.35	0.136663	0.10562	0.0309059
8.35	255	254.993	255	8.35	1	0.999973	1								8.74	15.378	67.953	71.172	8.74	0.0603059	0.266482	0.279106		8.12	25.52	11.941	25.606	8.12	0.100078	0.0468275	0.100416		9.39	23.594	17.519	6.166	9.39	0.0925255	0.068702	0.0241804
8.39	255	255	255	8.39	1	1	1								8.77	10.844	59.14	65.517	8.77	0.0425255	0.231922	0.256929		8.15	32.754	13.27	32.914	8.15	0.128447	0.0520392	0.129075		9.42	32.431	24.749	7.726	9.42	0.12718	0.0970549	0.030298
8.42	255	255	255	8.42	1	1	1								8.8	9.912	52.98	59.655	8.8	0.0388706	0.207765	0.233941		8.18	45.42	13.642	45.505	8.18	0.178118	0.053498	0.178451		9.46	21.308	15.452	6.785	9.46	0.0835608	0.0605961	0.0266078
8.45	255	255	255	8.45	1	1	1								8.84	16.124	55.909	62.817	8.84	0.0632314	0.219251	0.246341		8.21	29.781	15.228	29.943	8.21	0.116788	0.0597176	0.117424		9.49	12.749	7.929	6.141	9.49	0.0499961	0.0310941	0.0240824
8.48	255	255	255	8.48	1	1	1								8.87	20.982	52.998	59.037	8.87	0.0822824	0.207835	0.231518		8.24	55.244	12.525	55.244	8.24	0.216643	0.0491176	0.216643		9.53	25.854	18.985	7.345	9.53	0.101388	0.074451	0.0288039
8.51	255	255	255	8.51	1	1	1								8.9	23.811	27.665	34.919	8.9	0.0933765	0.10849	0.136937		8.27	49.872	12.553	49.872	8.27	0.195576	0.0492275	0.195576		9.56	13.81	9.277	4.808	9.56	0.0541569	0.0363804	0.0188549
8.54	255	255	255	8.54	1	1	1								8.93	21.415	24.511	32.204	8.93	0.0839804	0.0961216	0.12629		8.3	46.76	15.184	46.76	8.3	0.183373	0.0595451	0.183373		9.6	17.68	12.012	5.938	9.6	0.0693333	0.0471059	0.0232863
8.57	255	255	255	8.57	1	1	1								8.97	17.71	34.968	41.02	8.97	0.069451	0.137129	0.160863		8.33	31.152	14.414	31.152	8.33	0.122165	0.0565255	0.122165		9.63	28.295	20.745	7.402	9.63	0.110961	0.0813529	0.0290275
8.6	255	255	255	8.6	1	1	1								9	18.727	17.157	22.589	9	0.0734392	0.0672824	0.0885843		8.36	53.466	8.545	53.466	8.36	0.209671	0.0335098	0.209671		9.67	21.963	15.884	6.327	9.67	0.0861294	0.0622902	0.0248118
8.64	255	255	253.641	8.64	1	1	0.994671								9.03	22.131	38.475	46.101	9.03	0.0867882	0.150882	0.180788		8.39	39.333	8.324	39.35	8.39	0.154247	0.0326431	0.154314		9.7	19.214	13.808	6.916	9.7	0.075349	0.054149	0.0271216
8.67	255	255	241.434	8.67	1	1	0.9468								9.06	25.965	63.358	68.796	9.06	0.101824	0.248463	0.269788		8.42	53.415	11.315	55.678	8.42	0.209471	0.0443725	0.218345		9.74	20.518	14.765	6.249	9.74	0.0804627	0.057902	0.0245059
8.7	255	255	254.325	8.7	1	1	0.997353								9.1	25.141	62.377	68.182	9.1	0.0985922	0.244616	0.26738		8.45	51.389	18.043	51.389	8.45	0.201525	0.0707569	0.201525		9.77	13.5	9.133	4.628	9.77	0.0529412	0.0358157	0.018149
8.73	255	255	130.177	8.73	1	1	0.510498								9.13	20.136	59.842	66.264	9.13	0.0789647	0.234675	0.259859		8.49	36.793	11.888	36.798	8.49	0.144286	0.0466196	0.144306		9.81	8.998	5.415	5.447	9.81	0.0352863	0.0212353	0.0213608
8.76	254.511	253.777	244.999	8.76	0.998082	0.995204	0.96078								9.16	19.588	46.38	53.225	9.16	0.0768157	0.181882	0.208725		8.52	52.948	13.789	50.997	8.52	0.207639	0.0540745	0.199988		9.85	16.996	11.636	6.38	9.85	0.066651	0.0456314	0.0250196
8.79	254.754	254.284	135.561	8.79	0.999035	0.997192	0.531612								9.2	23.531	35.785	43.26	9.2	0.0922784	0.140333	0.169647		8.55	47.224	19.187	47.295	8.55	0.185192	0.0752431	0.185471		9.88	20.464	14.81	5.718	9.88	0.080251	0.0580784	0.0224235
8.82	253.654	248.305	159.738	8.82	0.994722	0.973745	0.626424								9.23	16.148	30.421	36.669	9.23	0.0633255	0.119298	0.1438		8.58	31.308	18.377	31.451	8.58	0.122776	0.0720667	0.123337		9.92	18.372	13.007	6.612	9.92	0.0720471	0.0510078	0.0259294
8.85	250.832	176.454	158.916	8.85	0.983655	0.691976	0.6232								9.26	23.11	36.255	43.983	9.26	0.0906275	0.142176	0.172482		8.61	53.76	15.609	49.582	8.61	0.210824	0.0612118	0.194439		9.95	14.821	9.628	6.772	9.95	0.0581216	0.0377569	0.0265569
8.89	232.167	147.158	146.781	8.89	0.910459	0.57709	0.575612								9.29	18.387	55.51	62.394	9.29	0.0721059	0.217686	0.244682		8.64	55.778	10.878	55.712	8.64	0.218737	0.0426588	0.218478		9.99	13.581	8.914	4.312	9.99	0.0532588	0.0349569	0.0169098
8.92	116.615	133.466	107.208	8.92	0.457314	0.523396	0.420424								9.33	23.038	75.366	77.476	9.33	0.0903451	0.295553	0.303827		8.67	51.742	10.507	51.842	8.67	0.20291	0.0412039	0.203302		10.02	23.709	17.26	7.769	10.02	0.0929765	0.0676863	0.0304667
8.95	123.283	106.07	148.882	8.95	0.483463	0.415961	0.583851								9.36	20.175	54.877	61.11	9.36	0.0791176	0.215204	0.239647		8.7	40.031	14.727	40.237	8.7	0.156984	0.0577529	0.157792		10.06	20.99	15.291	7.928	10.06	0.0823137	0.0599647	0.0310902
8.98	114.233	103.877	123.638	8.98	0.447973	0.407361	0.484855								9.39	18.43	58.94	65.246	9.39	0.0722745	0.231137	0.255867		8.73	49.216	13.038	49.216	8.73	0.193004	0.0511294	0.193004		10.09	13.354	8.245	4.84	10.09	0.0523686	0.0323333	0.0189804
9.01	68.47	82.886	108.551	9.01	0.26851	0.325043	0.42569								9.42	11.648	29.78	35.849	9.42	0.0456784	0.116784	0.140584		8.76	25.789	15.152	25.789	8.76	0.101133	0.0594196	0.101133		10.13	19.067	13.168	6.341	10.13	0.0747725	0.0516392	0.0248667
9.04	53.199	51.87	85.828	9.04	0.208624	0.203412	0.33658								9.46	11.778	41.699	48.872	9.46	0.0461882	0.163525	0.191655		8.79	47.033	19.073	47.033	8.79	0.184443	0.0747961	0.184443		10.16	20.232	14.596	6.255	10.16	0.0793412	0.0572392	0.0245294
9.07	70.766	56.51	133.02	9.07	0.277514	0.221608	0.521647								9.49	19.659	56.072	63.057	9.49	0.0770941	0.21989	0.247282		8.82	48.023	12.546	46.654	8.82	0.188325	0.0492	0.182957		10.2	29.751	22.642	6.132	10.2	0.116671	0.0887922	0.0240471
9.11	54.081	45.991	93.923	9.11	0.212082	0.180357	0.368325								9.52	17.669	64.129	69.411	9.52	0.0692902	0.251486	0.2722		8.85	49.205	8.867	56.185	8.85	0.192961	0.0347725	0.220333		10.23	20.785	14.595	5.994	10.23	0.0815098	0.0572353	0.0235059
9.14	67.471	37.773	132.899	9.14	0.264592	0.148129	0.521173								9.55	12.022	67.74	70.344	9.55	0.0471451	0.265647	0.275859		8.88	55.514	16.331	55.514	8.88	0.217702	0.0640431	0.217702		10.27	12.186	8.266	4.518	10.27	0.0477882	0.0324157	0.0177176
9.17	62.179	42.834	119.441	9.17	0.243839	0.167976	0.468396								9.59	29.74	55.361	60.721	9.59	0.116627	0.217102	0.238122		8.91	51.901	16.559	51.959	8.91	0.203533	0.0649373	0.203761		10.3	5.808	3.073	3.384	10.3	0.0227765	0.012051	0.0132706
9.2	64.432	51.854	120.411	9.2	0.252675	0.203349	0.4722								9.62	38.864	36.569	44.881	9.62	0.152408	0.143408	0.176004		8.94	33.688	11.916	33.843	8.94	0.13211	0.0467294	0.132718		10.34	11.449	7.06	4.946	10.34	0.044898	0.0276863	0.0193961
9.23	58.031	47.704	104.7	9.23	0.227573	0.187075	0.410588								9.65	19.902	51.284	58.3	9.65	0.0780471	0.201114	0.228627		8.97	50.681	10.762	50.685	8.97	0.198749	0.0422039	0.198765		10.37	14.803	9.924	6.441	10.37	0.058051	0.0389176	0.0252588
9.26	72.856	38.217	123.546	9.26	0.28571	0.149871	0.484494								9.69	17.307	70.473	74.22	9.69	0.0678706	0.276365	0.291059		9	31.912	11.306	31.912	9	0.125145	0.0443373	0.125145		10.41	10.549	6.631	5.243	10.41	0.0413686	0.0260039	0.0205608
9.29	57.159	47.626	97.689	9.29	0.224153	0.186769	0.383094								9.72	17.934	69.151	72.627	9.72	0.0703294	0.27118	0.284812		9.03	50.564	15.218	45.686	9.03	0.19829	0.0596784	0.179161		10.44	18.201	12.443	4.786	10.44	0.0713765	0.0487961	0.0187686
9.32	63.214	48.699	118.07	9.32	0.247898	0.190976	0.46302								9.75	26.525	42.572	50.122	9.75	0.10402	0.166949	0.196557		9.06	52.779	14.219	49.217	9.06	0.206976	0.0557608	0.193008		10.48	26.632	19.268	7.092	10.48	0.104439	0.0755608	0.0278118
9.36	58.836	43.685	109.396	9.36	0.230729	0.171314	0.429004								9.78	27.442	63.209	65.931	9.78	0.107616	0.247878	0.258553		9.09	55.121	10.682	44.32	9.09	0.216161	0.0418902	0.173804		10.51	16.358	10.974	5.413	10.51	0.064149	0.0430353	0.0212275
9.39	60.108	39.009	116.98	9.39	0.235718	0.152976	0.458745								9.82	29.848	76.856	78.298	9.82	0.117051	0.301396	0.307051		9.12	40.058	11.266	40.058	9.12	0.15709	0.0441804	0.15709		10.55	21.183	15.318	5.552	10.55	0.0830706	0.0600706	0.0217725
9.42	55.308	38.634	102.391	9.42	0.216894	0.151506	0.401533								9.85	23.108	66.148	70.947	9.85	0.0906196	0.259404	0.278224		9.15	20.637	16.805	20.637	9.15	0.0809294	0.065902	0.0809294		10.58	9.762	6.39	5.383	10.58	0.0382824	0.0250588	0.0211098
9.45	61.23	39.825	118.857	9.45	0.240118	0.156176	0.466106								9.88	19.195	55.967	62.633	9.88	0.0752745	0.219478	0.24562		9.18	54.72	15.529	55.614	9.18	0.214588	0.060898	0.218094		10.62	15.583	10.971	5.459	10.62	0.0611098	0.0430235	0.0214078
9.48	67.67	34.137	136.879	9.48	0.265373	0.133871	0.53678								9.91	25.645	58.548	64.207	9.91	0.100569	0.2296	0.251792		9.22	52.699	14.212	45.748	9.22	0.206663	0.0557333	0.179404		10.65	16.029	11.188	5.904	10.65	0.0628588	0.0438745	0.0231529
9.51	56.542	39.17	105.606	9.51	0.221733	0.153608	0.414141								9.95	22.462	65.679	70.739	9.95	0.0880863	0.257565	0.277408		9.25	46.036	13.793	46.125	9.25	0.180533	0.0540902	0.180882		10.69	35.363	27.206	7.175	10.69	0.138678	0.10669	0.0281373
9.54	52.615	32.814	100.269	9.54	0.206333	0.128682	0.393212								9.98	21.442	51.989	59.023	9.98	0.0840863	0.203878	0.231463		9.28	45.069	14.125	45.189	9.28	0.176741	0.0553922	0.177212		10.72	29.743	22.355	7.614	10.72	0.116639	0.0876667	0.0298588
9.57	62.314	40.287	120.95	9.57	0.244369	0.157988	0.474314								10.01	21.274	48.794	55.775	10.01	0.0834275	0.191349	0.218725		9.31	37.164	14.109	37.164	9.31	0.145741	0.0553294	0.145741		10.76	16.318	11.172	5.442	10.76	0.0639922	0.0438118	0.0213412
9.61	52.827	42.574	91.445	9.61	0.207165	0.166957	0.358608								10.05	16.33	45.43	52.572	10.05	0.0640392	0.178157	0.206165		9.34	43.314	14.832	43.314	9.34	0.169859	0.0581647	0.169859		10.79	17.735	11.767	5.425	10.79	0.069549	0.0461451	0.0212745
9.64	75.13	47.894	141.219	9.64	0.294627	0.18782	0.5538								10.08	12.692	61.071	66.28	10.08	0.0497725	0.239494	0.259922		9.37	45.019	11.624	52.254	9.37	0.176545	0.0455843	0.204918		10.83	15.658	9.956	5.839	10.83	0.0614039	0.0390431	0.022898
9.67	72.431	46.973	141.093	9.67	0.284043	0.184208	0.553306								10.11	13.777	74.958	77.102	10.11	0.0540275	0.293953	0.302361		9.4	49.2	9.479	49.2	9.4	0.192941	0.0371725	0.192941		10.86	11.353	6.593	5.657	10.86	0.0445216	0.0258549	0.0221843
9.7	63.88	43.398	124.043	9.7	0.25051	0.170188	0.486443								10.14	15.608	63.224	64.714	10.14	0.0612078	0.247937	0.25378		9.43	37.805	8.1	37.805	9.43	0.148255	0.0317647	0.148255		10.9	3.739	1.176	4.996	10.9	0.0146627	0.00461176	0.0195922
9.73	63.303	49.484	118.569	9.73	0.248247	0.194055	0.464976								10.18	25.828	40.111	46.037	10.18	0.101286	0.157298	0.180537		9.46	44.953	16.879	53.864	9.46	0.176286	0.0661922	0.211231		10.94	14.447	9.764	5.703	10.94	0.0566549	0.0382902	0.0223647
9.76	46.59	37.797	79.632	9.76	0.182706	0.148224	0.312282								10.21	24.837	67.642	71.908	10.21	0.0974	0.265263	0.281992		9.49	51.282	17.94	51.282	9.49	0.201106	0.0703529	0.201106		10.97	25.033	17.909	6.516	10.97	0.0981686	0.0702314	0.0255529
9.79	52.128	42.984	91.098	9.79	0.204424	0.168565	0.357247								10.24	19.759	60.82	66.339	10.24	0.0774863	0.23851	0.260153		9.52	16.669	11.755	16.669	9.52	0.0653686	0.046098	0.0653686		11.01	23.326	17.42	5.842	11.01	0.0914745	0.0683137	0.0229098
9.82	58.882	48.352	106.733	9.82	0.23091	0.189616	0.418561								10.27	16.217	69.778	72.607	10.27	0.0635961	0.273639	0.284733		9.55	14.735	13.879	14.787	9.55	0.0577843	0.0544275	0.0579882		11.04	9.322	6.031	3.94	11.04	0.0365569	0.023651	0.015451
9.86	57.845	45.302	105.663	9.86	0.226843	0.177655	0.414365								10.31	37.996	93.806	90.596	10.31	0.149004	0.367867	0.355278		9.58	20.307	15.715	20.513	9.58	0.0796353	0.0616275	0.0804431		11.08	12.944	8.808	3.664	11.08	0.0507608	0.0345412	0.0143686
9.89	52.413	28.968	102.662	9.89	0.205541	0.1136	0.402596								10.34	22.184	57.4	63.66	10.34	0.0869961	0.225098	0.249647		9.61	37.657	15.265	37.804	9.61	0.147675	0.0598627	0.148251		11.11	17.806	12.174	4.879	11.11	0.0698275	0.0477412	0.0191333
9.92	70.762	49.771	135.661	9.92	0.277498	0.19518	0.532004								10.37	19.767	55.539	60.614	10.37	0.0775176	0.2178	0.237702		9.64	54.356	13.235	54.356	9.64	0.213161	0.051902	0.213161		11.15	15.974	10.857	4.791	11.15	0.0626431	0.0425765	0.0187882
9.95	71.754	53.176	137.074	9.95	0.281388	0.208533	0.537545								10.41	22.084	81.616	81.638	10.41	0.0866039	0.320063	0.320149		9.67	47.402	14.258	50.697	9.67	0.18589	0.0559137	0.198812		11.18	7.514	4.423	4.727	11.18	0.0294667	0.0173451	0.0185373
9.98	65.859	45.294	126.855	9.98	0.258271	0.177624	0.497471								10.44	33.206	79.526	78.778	10.44	0.13022	0.311867	0.308933		9.7	52.654	14.486	49.404	9.7	0.206486	0.0568078	0.193741		11.22	7.673	4.146	5.392	11.22	0.0300902	0.0162588	0.0211451
10.01	59.45	40.251	113.788	10.01	0.233137	0.157847	0.446227								10.47	24.168	22.704	28.643	10.47	0.0947765	0.0890353	0.112325		9.73	44.919	12.781	45.022	9.73	0.176153	0.0501216	0.176557		11.25	13.599	8.734	6.017	11.25	0.0533294	0.034251	0.0235961
10.04	48.61	39.483	83.043	10.04	0.190627	0.154835	0.325659								10.5	14.071	52.534	58.972	10.5	0.0551804	0.206016	0.231263		9.76	45.758	14.313	55.902	9.76	0.179443	0.0561294	0.219224		11.29	21.722	15.081	6.138	11.29	0.0851843	0.0591412	0.0240706
10.08	68.732	38.335	127.25	10.08	0.269537	0.150333	0.49902								10.54	26.195	89.238	88.503	10.54	0.102725	0.349953	0.347071		9.79	53.034	14.693	54.698	9.79	0.207976	0.0576196	0.214502		11.32	14.076	9.415	5.296	11.32	0.0552	0.0369216	0.0207686
10.11	63.388	31.176	124.741	10.11	0.24858	0.122259	0.48918								10.57	22.995	90.646	89.601	10.57	0.0901765	0.355475	0.351376		9.82	50.007	17.108	50.007	9.82	0.196106	0.0670902	0.196106		11.36	19.807	14.196	5.974	11.36	0.0776745	0.0556706	0.0234275
10.14	63.604	39.778	124.844	10.14	0.249427	0.155992	0.489584								10.6	38.905	82.504	82.248	10.6	0.152569	0.323545	0.322541		9.85	54.589	14.473	54.625	9.85	0.214075	0.0567569	0.214216		11.39	16.854	11.59	6.579	11.39	0.0660941	0.045451	0.0258
10.17	71.921	36.847	142.451	10.17	0.282043	0.144498	0.558631								10.63	31.784	70.198	74.333	10.63	0.124643	0.275286	0.291502		9.88	30.34	19.385	30.49	9.88	0.11898	0.0760196	0.119569		11.43	16.494	11.121	6.519	11.43	0.0646824	0.0436118	0.0255647
10.2	61.326	32.553	121.505	10.2	0.240494	0.127659	0.47649								10.67	31.252	85.425	84.188	10.67	0.122557	0.335	0.330149		9.91	48.141	11.21	48.141	9.91	0.188788	0.0439608	0.188788		11.46	22.119	15.954	6.768	11.46	0.0867412	0.0625647	0.0265412
10.23	119.422	26.364	159.464	10.23	0.468322	0.103388	0.625349								10.7	19.452	41.211	47.101	10.7	0.0762824	0.161612	0.18471		9.95	25.56	11.485	25.56	9.95	0.100235	0.0450392	0.100235		11.5	15.237	10.234	6.185	11.5	0.0597529	0.0401333	0.0242549
10.26	56.568	22.512	110.824	10.26	0.221835	0.0882824	0.434604								10.73	22.767	69.411	73.494	10.73	0.0892824	0.2722	0.288212		9.98	46.893	17.106	45.29	9.98	0.183894	0.0670824	0.177608		11.53	13.787	9.289	6.954	11.53	0.0540667	0.0364275	0.0272706
10.29	61.102	32.252	121.953	10.29	0.239616	0.126478	0.478247								10.77	16.749	83.987	83.784	10.77	0.0656824	0.329361	0.328565		10.01	52.761	13.754	52.761	10.01	0.206906	0.0539373	0.206906		11.57	18.868	13.145	7.081	11.57	0.0739922	0.051549	0.0277686
10.33	56.686	35.225	108.851	10.33	0.222298	0.138137	0.426867								10.8	23.838	53.384	58.984	10.8	0.0934824	0.209349	0.23131		10.04	22.696	6.028	22.71	10.04	0.0890039	0.0236392	0.0890588		11.6	13.62	8.331	5.434	11.6	0.0534118	0.0326706	0.0213098
10.36	52.891	45.199	90.416	10.36	0.207416	0.177251	0.354573								10.83	41.617	117.887	111.54	10.83	0.163204	0.462302	0.437412		10.07	55.548	13.306	55.589	10.07	0.217835	0.0521804	0.217996		11.64	20.559	14.611	6.266	11.64	0.0806235	0.057298	0.0245725
10.39	51.827	45.668	87.514	10.39	0.203243	0.17909	0.343192								10.86	32.264	97.676	93.028	10.86	0.126525	0.383043	0.364816		10.1	28.923	20.255	29.083	10.1	0.113424	0.0794314	0.114051		11.67	9.753	5.771	3.889	11.67	0.0382471	0.0226314	0.015251
10.42	60.734	46.443	112.914	10.42	0.238173	0.182129	0.4428								10.9	21.72	81.386	81.668	10.9	0.0851765	0.319161	0.320267		10.13	39.457	14.319	39.457	10.13	0.154733	0.0561529	0.154733		11.71	7.85	4.091	3.505	11.71	0.0307843	0.0160431	0.0137451
10.45	61.664	45.058	116.423	10.45	0.24182	0.176698	0.456561								10.93	27.683	90.348	92.813	10.93	0.108561	0.354306	0.363973		10.16	55.642	17.999	50.505	10.16	0.218204	0.0705843	0.198059		11.74	13.576	9.158	5.493	11.74	0.0532392	0.0359137	0.0215412
10.48	60.662	46.981	112.792	10.48	0.23789	0.184239	0.442322								10.96	21.597	73.964	77.087	10.96	0.0846941	0.290055	0.302302		10.19	53.036	8.199	52.926	10.19	0.207984	0.0321529	0.207553		11.78	14.724	10.105	4.627	11.78	0.0577412	0.0396275	0.0181451
10.51	52.574	37.249	97.254	10.51	0.206173	0.146075	0.381388								10.99	12.345	106.789	101.331	10.99	0.0484118	0.41878	0.397376		10.22	45.387	14.325	45.212	10.22	0.177988	0.0561765	0.177302		11.81	10.476	6.303	4.77	11.81	0.0410824	0.0247176	0.0187059
10.54	61.485	47.592	115.263	10.54	0.241118	0.186635	0.452012								11.03	16.767	126.458	118.879	11.03	0.0657529	0.495914	0.466192		10.25	47.008	13.625	50.448	10.25	0.184345	0.0534314	0.197835		11.85	16.728	11.52	5.787	11.85	0.0656	0.0451765	0.0226941
10.58	54.646	42.542	98.837	10.58	0.214298	0.166831	0.387596								11.06	19.497	95.514	92.902	11.06	0.0764588	0.374565	0.364322		10.28	45.423	16.802	45.512	10.28	0.178129	0.0658902	0.178478		11.88	12.184	8.012	5.27	11.88	0.0477804	0.0314196	0.0206667
10.61	56.326	42.803	102.951	10.61	0.220886	0.167855	0.403729								11.09	22.532	98.22	94.125	11.09	0.0883608	0.385176	0.369118		10.31	49.36	14.652	49.36	10.31	0.193569	0.0574588	0.193569		11.92	11.105	6.87	4.778	11.92	0.043549	0.0269412	0.0187373
10.64	58.49	44.074	108.193	10.64	0.229373	0.172839	0.424286								11.13	22.971	112.132	105.738	11.13	0.0900824	0.439733	0.414659		10.34	50.22	12.304	51.122	10.34	0.196941	0.048251	0.200478		11.95	8.997	5.105	5.05	11.95	0.0352824	0.0200196	0.0198039
10.67	57.79	45.706	105.524	10.67	0.226627	0.179239	0.41382								11.16	23.505	79.922	81.668	11.16	0.0921765	0.31342	0.320267		10.37	53.604	15.669	53.657	10.37	0.210212	0.0614471	0.21042		11.99	10.498	6.855	5.077	11.99	0.0411686	0.0268824	0.0199098
10.7	53.754	39.906	98.965	10.7	0.2108	0.156494	0.388098								11.19	15.855	95.825	94.45	11.19	0.0621765	0.375784	0.370392		10.4	47.166	11.545	44.378	10.4	0.184965	0.0452745	0.174031		12.03	13.486	9.124	4.676	12.03	0.0528863	0.0357804	0.0183373
10.73	51.78	42.882	89.61	10.73	0.203059	0.168165	0.351412								11.22	24.532	102.401	100.46	11.22	0.0962039	0.401573	0.393961		10.43	45.295	9.364	49.331	10.43	0.177627	0.0367216	0.193455		12.06	11.527	7.075	4.779	12.06	0.0452039	0.0277451	0.0187412
10.76	51.314	47.719	83.462	10.76	0.201231	0.187133	0.327302								11.26	31.517	103.893	101.182	11.26	0.123596	0.407424	0.396792		10.46	47.497	11.89	49.662	10.46	0.186263	0.0466275	0.194753		12.1	3.057	0.806	3.068	12.1	0.0119882	0.00316078	0.0120314
10.79	56.337	40.848	103.154	10.79	0.220929	0.160188	0.404525								11.29	18.424	101.671	97.985	11.29	0.072251	0.39871	0.384255		10.49	45.255	14.593	45.641	10.49	0.177471	0.0572275	0.178984		12.13	5.374	2.4	3.368	12.13	0.0210745	0.00941176	0.0132078
10.83	56.847	43.716	103.348	10.83	0.222929	0.171435	0.405286								11.32	9.732	105.613	100.477	11.32	0.0381647	0.414169	0.394027		10.52	51.9	11.724	53.177	10.52	0.203529	0.0459765	0.208537		12.17	8.671	5.415	5.032	12.17	0.0340039	0.0212353	0.0197333
10.86	49.205	36.706	87.644	10.86	0.192961	0.143945	0.343702								11.35	24.347	138.437	135.227	11.35	0.0954784	0.54289	0.530302		10.55	49.678	8.828	49.592	10.55	0.194816	0.0346196	0.194478		12.2	2.911	0.667	4.342	12.2	0.0114157	0.00261569	0.0170275
10.89	65.749	31.343	125.934	10.89	0.257839	0.122914	0.493859								11.39	25.859	106.965	104.801	11.39	0.101408	0.419471	0.410984		10.58	47.799	10.72	49.791	10.58	0.187447	0.0420392	0.195259		12.24	15.086	9.855	5.912	12.24	0.0591608	0.0386471	0.0231843
10.92	119.08	38.726	158.384	10.92	0.46698	0.151867	0.621114								11.42	24.826	98.822	95.451	11.42	0.0973569	0.387537	0.374318		10.61	56.33	13.877	49.358	10.61	0.220902	0.0544196	0.193561		12.27	5.418	2.451	3.969	12.27	0.0212471	0.00961176	0.0155647
10.95	54.815	26.085	104.451	10.95	0.214961	0.102294	0.409612								11.45	25.922	92.752	94.068	11.45	0.101655	0.363733	0.368894		10.64	33.259	10.915	33.408	10.64	0.130427	0.0428039	0.131012		12.31	8.238	4.188	4.518	12.31	0.0323059	0.0164235	0.0177176
10.98	35.948	24.195	61.939	10.98	0.140973	0.0948824	0.242898								11.49	26.224	99.527	98.483	11.49	0.102839	0.390302	0.386208		10.68	51.206	12.325	51.206	10.68	0.200808	0.0483333	0.200808		12.34	18.301	12.764	6.372	12.34	0.0717686	0.0500549	0.0249882
11.01	51.906	41.337	92.202	11.01	0.203553	0.162106	0.361576								11.52	23.716	115.984	109.295	11.52	0.0930039	0.454839	0.428608		10.71	48.208	12.807	46.618	10.71	0.189051	0.0502235	0.182816		12.38	27.54	21.015	8.11	12.38	0.108	0.0824118	0.0318039
11.05	55.555	42.343	101.562	11.05	0.217863	0.166051	0.398282								11.55	24.77	87.948	85.768	11.55	0.0971373	0.344894	0.336345		10.74	42.365	14.587	42.383	10.74	0.166137	0.0572039	0.166208		12.41	22.811	16.746	6.833	12.41	0.0894549	0.0656706	0.0267961
11.08	49.666	42.593	83.362	11.08	0.194769	0.167031	0.32691								11.58	28.916	102.152	99.398	11.58	0.113396	0.400596	0.389796		10.77	44.445	8.742	44.56	10.77	0.174294	0.0342824	0.174745		12.45	20.529	14.368	6.553	12.45	0.0805059	0.0563451	0.025698
11.11	37.192	36.578	54.205	11.11	0.145851	0.143443	0.212569								11.62	18.482	112.364	107.139	11.62	0.0724784	0.440643	0.420153		10.8	47.737	12.329	47.824	10.8	0.187204	0.048349	0.187545		12.48	24.471	17.815	5.995	12.48	0.0959647	0.0698627	0.0235098
11.14	45.033	39.542	73.413	11.14	0.1766	0.155067	0.287894								11.65	14.169	101.841	98.525	11.65	0.0555647	0.399376	0.386373		10.83	49.19	9.844	54.47	10.83	0.192902	0.0386039	0.213608		12.52	19.092	13.584	6.275	12.52	0.0748706	0.0532706	0.0246078
11.17	51.982	41.986	91.268	11.17	0.203851	0.164651	0.357914								11.68	21.33	66.954	71.309	11.68	0.0836471	0.262565	0.279643		10.86	51.758	17.772	52.726	10.86	0.202973	0.0696941	0.206769		12.55	17.463	11.747	6.253	12.55	0.0684824	0.0460667	0.0245216
11.2	49.497	40.8	84.826	11.2	0.194106	0.16	0.332651								11.71	21.04	77.457	78.991	11.71	0.0825098	0.303753	0.309769		10.89	45.24	11.452	53.818	10.89	0.177412	0.0449098	0.211051		12.59	18.67	13.139	5.619	12.59	0.0732157	0.0515255	0.0220353
11.23	44.773	49.318	61.205	11.23	0.17558	0.193404	0.24002								11.75	19.313	106.986	101.971	11.75	0.0757373	0.419553	0.399886		10.92	55.721	7.76	55.721	10.92	0.218514	0.0304314	0.218514		12.62	28.029	21.377	7.202	12.62	0.109918	0.0838314	0.0282431
11.26	46.065	38.321	74.95	11.26	0.180647	0.150278	0.293922								11.78	20.358	112.939	106.163	11.78	0.0798353	0.442898	0.416325		10.95	44.778	11.9	54.91	10.95	0.1756	0.0466667	0.215333		12.66	21.485	15.456	6.426	12.66	0.0842549	0.0606118	0.0252
11.3	53.196	40.579	96.597	11.3	0.208612	0.159133	0.378812								11.81	27.588	113.835	107.075	11.81	0.108188	0.446412	0.419902		10.98	55.647	14.461	47.761	10.98	0.218224	0.0567098	0.187298		12.69	3.481	1.384	3.59	12.69	0.013651	0.00542745	0.0140784
11.33	53.217	48.098	89.515	11.33	0.208694	0.18862	0.351039								11.85	22.489	91.284	89.465	11.85	0.0881922	0.357976	0.350843		11.01	45.894	13.422	56.487	11.01	0.179976	0.0526353	0.221518		12.73	9.242	5.496	4.944	12.73	0.0362431	0.0215529	0.0193882
11.36	57.508	47.239	102.67	11.36	0.225522	0.185251	0.402627								11.88	21.434	78.877	80.112	11.88	0.0840549	0.309322	0.314165		11.04	47.587	11.269	52.394	11.04	0.186616	0.0441922	0.205467		12.76	9.483	5.551	6.078	12.76	0.0371882	0.0217686	0.0238353
11.39	51.18	43.446	87.419	11.39	0.200706	0.170376	0.34282								11.91	22.556	89.865	87.669	11.91	0.0884549	0.352412	0.3438		11.07	56.359	12.015	53.635	11.07	0.221016	0.0471176	0.210333		12.8	17.715	11.619	7.5	12.8	0.0694706	0.0455647	0.0294118
11.42	44.548	36.827	73.566	11.42	0.174698	0.14442	0.288494								11.94	17.778	80.301	81.158	11.94	0.0697176	0.314906	0.318267		11.1	56.042	18.507	56.209	11.1	0.219773	0.0725765	0.220427		12.83	11.714	7.712	5.654	12.83	0.0459373	0.0302431	0.0221725
11.45	42.351	36.846	67.047	11.45	0.166082	0.144494	0.262929								11.98	23.173	105.395	100.89	11.98	0.0908745	0.413314	0.395647		11.13	37.398	14.624	37.559	11.13	0.146659	0.057349	0.14729		12.87	11.524	7.633	4.297	12.87	0.0451922	0.0299333	0.016851
11.48	48.092	47.869	74.313	11.48	0.188596	0.187722	0.291424								12.01	33.996	131.649	125.709	12.01	0.133318	0.516271	0.492976		11.16	52.149	11.174	51.592	11.16	0.204506	0.0438196	0.202322		12.9	4.31	1.253	6.358	12.9	0.016902	0.00491373	0.0249333
11.51	49.749	50.786	75.989	11.51	0.195094	0.199161	0.297996								12.04	21.383	142.178	138.841	12.04	0.0838549	0.557561	0.544475		11.19	50.622	20.903	51.763	11.19	0.198518	0.0819725	0.202992		12.94	6.99	3.632	4.632	12.94	0.0274118	0.0142431	0.0181647
11.55	53.456	44.39	92.495	11.55	0.209631	0.174078	0.362725								12.07	30.459	112.658	107.565	12.07	0.119447	0.441796	0.421824		11.22	56.185	10.941	47.568	11.22	0.220333	0.0429059	0.186541		12.97	14.073	9.364	5.302	12.97	0.0551882	0.0367216	0.0207922
11.58	56.61	48.817	97.331	11.58	0.222	0.191439	0.38169								12.11	24.613	104.692	99.346	12.11	0.0965216	0.410557	0.389592		11.25	54.614	16.276	49.284	11.25	0.214173	0.0638275	0.193271		13.01	16.266	11.066	6.379	13.01	0.0637882	0.0433961	0.0250157
11.61	62.024	55.479	109.63	11.61	0.243231	0.217565	0.429922								12.14	25.862	105.597	101.377	12.14	0.10142	0.414106	0.397557		11.28	53.46	11.078	45.953	11.28	0.209647	0.0434431	0.180208		13.05	13.516	8.882	5.366	13.05	0.0530039	0.0348314	0.0210431
11.64	62.359	53.668	112.851	11.64	0.244545	0.210463	0.442553								12.17	26.889	132.39	125.036	12.17	0.105447	0.519176	0.490337		11.31	47.499	12.354	48.724	11.31	0.186271	0.0484471	0.191075		13.08	8.905	5.185	4.388	13.08	0.0349216	0.0203333	0.0172078
11.67	63.607	53.244	116.862	11.67	0.249439	0.2088	0.458282								12.21	18.157	138.381	132.542	12.21	0.0712039	0.542671	0.519773		11.34	47.041	14.243	56.391	11.34	0.184475	0.0558549	0.221141		13.12	7.834	4.078	4.447	13.12	0.0307216	0.0159922	0.0174392
11.7	70.469	58.771	130.873	11.7	0.276349	0.230475	0.513227								12.24	35.323	243.071	240.264	12.24	0.138522	0.95322	0.942212		11.37	56.153	17.722	45.097	11.37	0.220208	0.069498	0.176851		13.15	7.218	3.295	5.23	13.15	0.0283059	0.0129216	0.0205098
11.73	69.736	62.346	126.672	11.73	0.273475	0.244494	0.496753								12.27	39.38	254.378	254.171	12.27	0.154431	0.997561	0.996749		11.41	30.341	10.586	30.345	11.41	0.118984	0.0415137	0.119		13.19	7.809	3.831	5.381	13.19	0.0306235	0.0150235	0.021102
11.76	72.12	73.357	128.596	11.76	0.282824	0.287675	0.504298								12.3	31.347	242.703	239.906	12.3	0.122929	0.951776	0.940808		11.44	51.362	18.619	47.749	11.44	0.20142	0.0730157	0.187251		13.22	15.144	9.738	4.94	13.22	0.0593882	0.0381882	0.0193725
11.8	76.688	88.462	132.492	11.8	0.300737	0.34691	0.519576								12.34	22.945	123.807	118.137	12.34	0.0899804	0.485518	0.463282		11.47	47.732	13.646	53.288	11.47	0.187184	0.0535137	0.208973		13.26	7.872	4.41	5.174	13.26	0.0308706	0.0172941	0.0202902
11.83	77.83	93.478	132.977	11.83	0.305216	0.36658	0.521478								12.37	24.089	255	255	12.37	0.0944667	1	1		11.5	46.642	8.083	52.567	11.5	0.18291	0.031698	0.206145		13.29	3.405	0.624	4.162	13.29	0.0133529	0.00244706	0.0163216
11.86	121.037	123.297	136.802	11.86	0.474655	0.483518	0.536478								12.4	25.681	253.857	253.516	12.4	0.10071	0.995518	0.99418		11.53	52.618	12.232	55.501	11.53	0.206345	0.0479686	0.217651		13.33	5.384	1.878	4.23	13.33	0.0211137	0.00736471	0.0165882
11.89	230.203	152.799	134.497	11.89	0.902757	0.599212	0.527439								12.43	28.632	148.937	145.114	12.43	0.112282	0.584067	0.569075		11.56	53.777	12.236	53.251	11.56	0.21089	0.0479843	0.208827		13.36	16.826	11.387	6.045	13.36	0.0659843	0.0446549	0.0237059
11.92	236.99	170.037	132.993	11.92	0.929373	0.666812	0.521541								12.47	35.316	144.584	142.228	12.47	0.138494	0.566996	0.557757		11.59	24.374	16.817	24.562	11.59	0.0955843	0.065949	0.0963216		13.4	17.593	11.623	5.925	13.4	0.0689922	0.0455804	0.0232353
11.95	246.563	232.716	143.117	11.95	0.966914	0.912612	0.561243								12.5	18.32	254.968	254.958	12.5	0.0718431	0.999875	0.999835		11.62	45.351	17.735	47.302	11.62	0.177847	0.069549	0.185498		13.43	8.681	4.615	4.6	13.43	0.0340431	0.018098	0.0180392
11.98	252.329	247.826	234.207	11.98	0.989525	0.971867	0.918459								12.53	40.96	255	255	12.53	0.160627	1	1		11.65	31.826	13.784	31.992	11.65	0.124808	0.0540549	0.125459		13.47	14.074	9.32	4.871	13.47	0.0551922	0.036549	0.019102
12.02	255	255	251.557	12.02	1	1	0.986498								12.57	22.778	255	255	12.57	0.0893255	1	1		11.68	49.855	14.068	49.937	11.68	0.19551	0.0551686	0.195831		13.5	7.422	4.633	3.568	13.5	0.0291059	0.0181686	0.0139922
12.05	255	255	252.294	12.05	1	1	0.989388								12.6	27.637	255	255	12.6	0.10838	1	1		11.71	54.926	10.322	46.234	11.71	0.215396	0.0404784	0.18131		13.54	6.253	3.21	4.184	13.54	0.0245216	0.0125882	0.0164078
12.08	255	255	254.638	12.08	1	1	0.99858								12.63	18.599	255	255	12.63	0.0729373	1	1		11.74	41.824	5.15	41.945	11.74	0.164016	0.0201961	0.16449		13.57	17.913	12.851	5.444	13.57	0.0702471	0.0503961	0.021349
12.11	255	255	245.733	12.11	1	1	0.963659								12.66	19.012	255	255	12.66	0.0745569	1	1		11.77	48.299	17.003	50.792	11.77	0.189408	0.0666784	0.199184		13.61	16.144	11.546	5.097	13.61	0.0633098	0.0452784	0.0199882
12.14	255	255	248.057	12.14	1	1	0.972773								12.7	23.333	255	255	12.7	0.091502	1	1		11.8	24.709	12.352	24.849	11.8	0.096898	0.0484392	0.0974471		13.64	9.781	5.753	5.421	13.64	0.0383569	0.0225608	0.0212588
12.17	255	255	255	12.17	1	1	1								12.73	32.145	131.811	125.142	12.73	0.126059	0.516906	0.490753		11.83	47.379	13.304	55.848	11.83	0.1858	0.0521725	0.219012		13.68	11.709	7.086	6.409	13.68	0.0459176	0.0277882	0.0251333
12.2	255	255	255	12.2	1	1	1								12.76	28.659	247.245	245.793	12.76	0.112388	0.969588	0.963894		11.86	46.037	11.115	44.504	11.86	0.180537	0.0435882	0.174525		13.71	12.432	7.789	5.918	13.71	0.0487529	0.0305451	0.0232078
12.23	255	255	255	12.23	1	1	1								12.79	21.266	250.939	249.585	12.79	0.0833961	0.984075	0.978765		11.89	45.887	11.749	48.307	11.89	0.179949	0.0460745	0.189439		13.75	12.155	8.003	4.518	13.75	0.0476667	0.0313843	0.0177176
12.27	255	255	241.773	12.27	1	1	0.948129								12.83	32.702	253.931	253.575	12.83	0.128243	0.995808	0.994412		11.92	56.45	13.314	46.832	11.92	0.221373	0.0522118	0.183655		13.78	14.694	10.119	6.441	13.78	0.0576235	0.0396824	0.0252588
12.3	255	255	242.775	12.3	1	1	0.952059								12.86	34.877	249.257	248.53	12.86	0.136773	0.977478	0.974627		11.95	49.841	17.164	45.449	11.95	0.195455	0.0673098	0.178231		13.82	4.153	0.887	4.896	13.82	0.0162863	0.00347843	0.0192
12.33	255	255	255	12.33	1	1	1								12.89	30.199	254.527	254.383	12.89	0.118427	0.998145	0.99758		11.98	50.731	10.071	45.802	11.98	0.198945	0.0394941	0.179616		13.85	7.637	3.104	5.074	13.85	0.029949	0.0121725	0.019898
12.36	255	255	240.234	12.36	1	1	0.942094								12.93	22.197	249.739	248.138	12.93	0.0870471	0.979369	0.97309		12.01	54.384	10.872	55.92	12.01	0.213271	0.0426353	0.219294		13.89	10.24	5.917	4.114	13.89	0.0401569	0.0232039	0.0161333
12.39	255	255	237.735	12.39	1	1	0.932294								12.96	24.309	133.332	127.201	12.96	0.0953294	0.522871	0.498827		12.04	52.861	10.147	46.883	12.04	0.207298	0.0397922	0.183855		13.92	11.628	6.656	4.949	13.92	0.0456	0.026102	0.0194078
12.42	255	255	249.119	12.42	1	1	0.976937								12.99	23.357	117.847	110.754	12.99	0.0915961	0.462145	0.434329		12.07	56.092	14.535	55.459	12.07	0.219969	0.057	0.217486		13.96	8.643	4.803	4.386	13.96	0.0338941	0.0188353	0.0172
12.45	255	255	253.162	12.45	1	1	0.992792								13.02	28.393	94.406	91.48	13.02	0.111345	0.37022	0.358745		12.1	53.138	14.126	48.35	12.1	0.208384	0.0553961	0.189608		13.99	2.489	0.622	3.35	13.99	0.00976078	0.00243922	0.0131373
12.48	255	255	255	12.48	1	1	1								13.06	25.819	81.077	82.055	13.06	0.101251	0.317949	0.321784		12.14	23.758	11.959	23.76	12.14	0.0931686	0.046898	0.0931765		14.03	6.51	3.175	3.813	14.03	0.0255294	0.012451	0.0149529
12.52	255	255	255	12.52	1	1	1								13.09	28.14	98.331	95.05	13.09	0.110353	0.385612	0.372745		12.17	46.598	14.032	46.677	12.17	0.182737	0.0550275	0.183047		14.06	11.08	6.921	5.135	14.06	0.043451	0.0271412	0.0201373
12.55	255	255	255	12.55	1	1	1								13.12	30.812	118.872	112.132	13.12	0.120831	0.466165	0.439733		12.2	52.637	14.347	47.353	12.2	0.20642	0.0562627	0.185698		14.1	13.406	8.603	6.024	14.1	0.0525725	0.0337373	0.0236235
12.58	255	255	231.642	12.58	1	1	0.9084								13.15	26.434	96.146	94.493	13.15	0.103663	0.377043	0.370561		12.23	43.81	19.009	43.919	12.23	0.171804	0.0745451	0.172231		14.14	18.027	12.351	5.776	14.14	0.0706941	0.0484353	0.022651
12.61	255	255	233.113	12.61	1	1	0.914169								13.19	22.168	74.554	79.139	13.19	0.0869333	0.292369	0.310349		12.26	54.855	16.211	47.085	12.26	0.215118	0.0635725	0.184647		14.17	17.986	12.296	5.626	14.17	0.0705333	0.0482196	0.0220627
12.64	255	255	255	12.64	1	1	1								13.22	24.723	60.358	66.685	13.22	0.0969529	0.236698	0.26151		12.29	45.473	11.273	48.267	12.29	0.178325	0.0442078	0.189282		14.21	12.419	7.871	5.561	14.21	0.048702	0.0308667	0.0218078
12.67	255	255	255	12.67	1	1	1								13.25	23.459	46.086	52.252	13.25	0.0919961	0.180729	0.20491		12.32	49.033	11.778	53.612	12.32	0.192286	0.0461882	0.210243		14.24	9.236	5.629	4.878	14.24	0.0362196	0.0220745	0.0191294
12.7	255	255	250.914	12.7	1	1	0.983976								13.29	25.595	78.668	78.935	13.29	0.100373	0.308502	0.309549		12.35	51.143	14.173	54.437	12.35	0.200561	0.0555804	0.213478		14.28	6.898	3.834	3.509	14.28	0.027051	0.0150353	0.0137608
12.73	255	255	249.765	12.73	1	1	0.979471								13.32	30.146	91.592	90.118	13.32	0.11822	0.359184	0.353404		12.38	52.519	10.237	56.289	12.38	0.205957	0.0401451	0.220741		14.31	15.212	10.257	4.989	14.31	0.0596549	0.0402235	0.0195647
12.77	255	255	255	12.77	1	1	1								13.35	28.817	76.015	78.447	13.35	0.113008	0.298098	0.307635		12.41	50.878	19.629	51.018	12.41	0.199522	0.0769765	0.200071		14.35	13.201	8.593	4.54	14.35	0.0517686	0.033698	0.0178039
12.8	255	255	252.801	12.8	1	1	0.991376								13.38	18.402	87.844	86.965	13.38	0.0721647	0.344486	0.341039		12.44	25.332	11.22	25.547	12.44	0.0993412	0.044	0.100184		14.38	10.633	6.248	4.656	14.38	0.041698	0.024502	0.0182588
12.83	255	255	253.426	12.83	1	1	0.993827								13.42	16.148	79.289	79.997	13.42	0.0633255	0.310937	0.313714		12.47	52.419	9.859	45.424	12.47	0.205565	0.0386627	0.178133		14.42	6.393	3.627	3.811	14.42	0.0250706	0.0142235	0.0149451
12.86	255	255	155.414	12.86	1	1	0.609467								13.45	20.856	65.156	69.812	13.45	0.0817882	0.255514	0.273773		12.5	55.49	15.015	50.161	12.5	0.217608	0.0588824	0.19671		14.45	6.413	3.096	5.5	14.45	0.025149	0.0121412	0.0215686
12.89	255	255	142.7	12.89	1	1	0.559608								13.48	26.909	53.992	60.601	13.48	0.105525	0.211733	0.237651		12.53	51.182	21.16	48.285	12.53	0.200714	0.0829804	0.189353		14.49	11.576	7.016	4.37	14.49	0.0453961	0.0275137	0.0171373
12.92	255	255	153.321	12.92	1	1	0.601259								13.51	29.419	49.091	56.221	13.51	0.115369	0.192514	0.220475		12.56	54.258	9.301	45.191	12.56	0.212776	0.0364745	0.17722		14.52	8.162	4.243	4.03	14.52	0.0320078	0.0166392	0.0158039
12.95	255	255	154.314	12.95	1	1	0.605153								13.55	15.203	75.733	77.711	13.55	0.0596196	0.296992	0.304749		12.59	53.25	6.179	47.927	12.59	0.208824	0.0242314	0.187949		14.56	8.929	5.113	4.557	14.56	0.0350157	0.020051	0.0178706
12.98	255	255	244.181	12.98	1	1	0.957573								13.58	27.977	87.134	85.588	13.58	0.109714	0.341702	0.335639		12.62	51.679	10.107	51.738	12.62	0.202663	0.0396353	0.202894		14.59	14.313	9.837	4.503	14.59	0.0561294	0.0385765	0.0176588
13.02	255	255	159.969	13.02	1	1	0.627329								13.61	40.148	79.03	79.348	13.61	0.157443	0.309922	0.311169		12.65	53.706	6.836	55.709	12.65	0.210612	0.0268078	0.218467		14.63	6.44	3.656	4.261	14.63	0.0252549	0.0143373	0.0167098
13.05	255	255	132.888	13.05	1	1	0.521129								13.65	33.484	84.292	83.674	13.65	0.13131	0.330557	0.328133		12.68	50.716	8.382	47.206	12.68	0.198886	0.0328706	0.185122		14.66	12.434	7.908	5.41	14.66	0.0487608	0.0310118	0.0212157
13.08	255	255	126.155	13.08	1	1	0.494725								13.68	22.948	75.398	76.959	13.68	0.0899922	0.295678	0.3018		12.71	43.504	11.038	43.607	12.71	0.170604	0.0432863	0.171008		14.7	11.224	6.999	5.412	14.7	0.0440157	0.0274471	0.0212235
13.11	255	255	123.939	13.11	1	1	0.486035								13.71	21.258	72.881	75.584	13.71	0.0833647	0.285808	0.296408		12.74	55.016	11.749	51.875	12.74	0.215749	0.0460745	0.203431		14.73	11.15	7.259	4.884	14.73	0.0437255	0.0284667	0.0191529
13.14	255	255	127.15	13.14	1	1	0.498627								13.74	24.766	109.255	103.282	13.74	0.0971216	0.428451	0.405027		12.77	39.835	8.162	39.967	12.77	0.156216	0.0320078	0.156733		14.77	13.891	9.157	5.942	14.77	0.0544745	0.0359098	0.023302
13.17	251.139	247.373	121.348	13.17	0.984859	0.97009	0.475875								13.78	26.217	102.022	99.027	13.78	0.102812	0.400086	0.388341		12.8	47.365	12.609	47.369	12.8	0.185745	0.0494471	0.185761		14.8	12.962	8.343	5.563	14.8	0.0508314	0.0327176	0.0218157
13.2	239.251	179.389	109.997	13.2	0.938239	0.703486	0.431361								13.81	24.565	67.45	71.857	13.81	0.0963333	0.26451	0.281792		12.83	49.479	8.792	47.406	12.83	0.194035	0.0344784	0.185906		14.84	13.033	8.252	4.857	14.84	0.0511098	0.0323608	0.0190471
13.24	125.568	164.338	88.379	13.24	0.492424	0.644463	0.346584								13.84	23.82	90.12	88.137	13.84	0.0934118	0.353412	0.345635		12.86	48.321	14.267	52.88	12.86	0.189494	0.055949	0.207373		14.87	8.144	4.404	3.92	14.87	0.0319373	0.0172706	0.0153725
13.27	122.737	158.226	81.479	13.27	0.481322	0.620494	0.319525								13.87	18.993	90.619	88.588	13.87	0.0744824	0.355369	0.347404		12.9	49.948	14.05	52.971	12.9	0.195875	0.055098	0.207729		14.91	3.218	0.848	4.269	14.91	0.0126196	0.00332549	0.0167412
13.3	116.61	137.072	107.033	13.3	0.457294	0.537537	0.419737								13.91	24.91	66.226	70.863	13.91	0.0976863	0.25971	0.277894		12.93	56.17	8.657	56.17	12.93	0.220275	0.033949	0.220275		14.94	10.877	6.562	4.522	14.94	0.0426549	0.0257333	0.0177333
13.33	113.676	124.046	110.12	13.33	0.445788	0.486455	0.431843								13.94	23.951	90.061	87.809	13.94	0.0939255	0.35318	0.344349		12.96	24.969	10.13	25.185	12.96	0.0979176	0.0397255	0.0987647		14.98	4.38	1.496	4.085	14.98	0.0171765	0.00586667	0.0160196
13.36	77.182	113.59	115.822	13.36	0.302675	0.445451	0.454204								13.97	31.218	90.605	88.357	13.97	0.122424	0.355314	0.346498		12.99	45.926	14.787	50.385	12.99	0.180102	0.0579882	0.197588		15.01	5.639	3.005	4.665	15.01	0.0221137	0.0117843	0.0182941
13.39	65.938	91.792	88.003	13.39	0.25858	0.359969	0.34511								14.01	14.501	79.155	80.489	14.01	0.0568667	0.310412	0.315643		13.02	49.839	9.936	50.963	13.02	0.195447	0.0389647	0.199855		15.05	4.75	1.694	4.047	15.05	0.0186275	0.00664314	0.0158706
13.42	66.29	80.698	102.405	13.42	0.259961	0.316463	0.401588								14.04	15.258	71.019	74.681	14.04	0.0598353	0.278506	0.292867		13.05	25.7	8.319	25.7	13.05	0.100784	0.0326235	0.100784		15.08	2.291	0.073	2.641	15.08	0.00898431	0.000286275	0.0103569
13.45	60.567	69.818	92.696	13.45	0.237518	0.273796	0.363514								14.07	28.132	108.735	103.098	14.07	0.110322	0.426412	0.404306		13.08	54.554	6.972	48.213	13.08	0.213937	0.0273412	0.189071		15.12	9.051	5.353	3.64	15.12	0.0354941	0.0209922	0.0142745
13.49	57.073	60.666	89.319	13.49	0.223816	0.237906	0.350271								14.1	33.898	82.306	82.419	14.1	0.132933	0.322769	0.323212		13.11	44.584	16.06	48.991	13.11	0.174839	0.0629804	0.192122		15.15	7.351	4.028	3.561	15.15	0.0288275	0.0157961	0.0139647
13.52	55.962	52.885	94.072	13.52	0.219459	0.207392	0.36891								14.14	25.317	63.692	67.59	14.14	0.0992824	0.249773	0.265059		13.14	50.816	12.199	52.293	13.14	0.199278	0.0478392	0.205071		15.19	5.454	2.252	3.939	15.19	0.0213882	0.00883137	0.0154471
13.55	44.285	42.838	67.491	13.55	0.173667	0.167992	0.264671								14.17	20.139	79.951	81.279	14.17	0.0789765	0.313533	0.318741		13.17	38.562	12.513	38.716	13.17	0.151224	0.0490706	0.151827		15.23	10.942	6.496	4.373	15.23	0.0429098	0.0254745	0.017149
13.58	40.477	35.166	63.813	13.58	0.158733	0.137906	0.250247								14.2	33.35	117.226	111.356	14.2	0.130784	0.45971	0.43669		13.2	47.494	12.669	47.699	13.2	0.186251	0.0496824	0.187055		15.26	8.225	4.587	4.292	15.26	0.0322549	0.0179882	0.0168314
13.61	44.423	35.59	74.82	13.61	0.174208	0.139569	0.293412								14.23	30.493	91.682	89.003	14.23	0.11958	0.359537	0.349031		13.23	39.358	12.149	39.483	13.23	0.154345	0.0476431	0.154835		15.3	6.074	3.238	4.508	15.3	0.0238196	0.012698	0.0176784
13.64	47.215	42.502	76.066	13.64	0.185157	0.166675	0.298298								14.27	9.278	67.048	71.748	14.27	0.0363843	0.262933	0.281365		13.26	48.637	12.541	48.388	13.26	0.190733	0.0491804	0.189757		15.33	9.501	5.853	4.877	15.33	0.0372588	0.0229529	0.0191255
13.67	48.677	36.242	86.825	13.67	0.19089	0.142125	0.34049								14.3	29.244	64.097	68.008	14.3	0.114682	0.251361	0.266698		13.29	45.289	15.43	45.201	13.29	0.177604	0.0605098	0.177259		15.37	3.509	1.054	3.79	15.37	0.0137608	0.00413333	0.0148627
13.7	46.327	32.706	83.035	13.7	0.181675	0.128259	0.325627								14.33	16.357	104.479	101.563	14.33	0.0641451	0.409722	0.398286		13.32	46.787	11.67	47.81	13.32	0.183478	0.0457647	0.18749		15.4	3.281	0.925	4.515	15.4	0.0128667	0.00362745	0.0177059
13.74	34.965	34.547	50.138	13.74	0.137118	0.135478	0.19662								14.37	24.694	73.327	76.402	14.37	0.0968392	0.287557	0.299616		13.35	52.079	8.817	52.147	13.35	0.204231	0.0345765	0.204498		15.44	10.127	6.306	5.119	15.44	0.0397137	0.0247294	0.0200745
13.77	37.612	30.212	62.368	13.77	0.147498	0.118478	0.24458								14.4	36.057	46.65	54.15	14.4	0.1414	0.182941	0.212353		13.38	55.112	11.767	48.581	13.38	0.216125	0.0461451	0.190514		15.47	2.718	0.751	4.421	15.47	0.0106588	0.0029451	0.0173373
13.8	49.314	34.564	89.886	13.8	0.193388	0.135545	0.352494								14.43	36.73	58.614	65.171	14.43	0.144039	0.229859	0.255573		13.41	50.549	13.198	47.319	13.41	0.198231	0.0517569	0.185565		15.51	3.362	0.972	4.836	15.51	0.0131843	0.00381176	0.0189647
13.83	46.596	35.178	81.746	13.83	0.182729	0.137953	0.320573								14.46	18.853	139.929	138.861	14.46	0.0739333	0.548741	0.544553		13.44	50.015	13.111	47.925	13.44	0.196137	0.0514157	0.187941		15.54	8.26	4.659	4.555	15.54	0.0323922	0.0182706	0.0178627
13.86	47.37	35.82	83.115	13.86	0.185765	0.140471	0.325941								14.5	32.506	71.47	76.131	14.5	0.127475	0.280275	0.298553		13.47	50.329	13.565	49.532	13.47	0.197369	0.0531961	0.194243		15.58	20.943	15.323	5.34	15.58	0.0821294	0.0600902	0.0209412
13.89	44.387	37.382	72.726	13.89	0.174067	0.146596	0.2852								14.53	32.122	84.635	85.708	14.53	0.125969	0.331902	0.33611		13.5	56.069	10.174	50.392	13.5	0.219878	0.039898	0.197616		15.61	10.548	7.288	4.877	15.61	0.0413647	0.0285804	0.0191255
13.92	49.809	37.374	88.2	13.92	0.195329	0.146565	0.345882								14.56	26.789	98.815	94.246	14.56	0.105055	0.38751	0.369592		13.53	52.854	8.962	54.781	13.53	0.207271	0.0351451	0.214827		15.65	8.771	4.735	4.018	15.65	0.0343961	0.0185686	0.0157569
13.95	48.654	34.181	87.874	13.95	0.1908	0.134043	0.344604								14.59	22.077	126.904	119.468	14.59	0.0865765	0.497663	0.468502		13.56	55.66	14.801	51.085	13.56	0.218275	0.0580431	0.200333		15.68	6.219	3.218	2.965	15.68	0.0243882	0.0126196	0.0116275
13.99	45.136	33.877	78.495	13.99	0.177004	0.132851	0.307824								14.63	19.255	91.501	89.856	14.63	0.0755098	0.358827	0.352376		13.59	56.077	14.786	56.12	13.59	0.21991	0.0579843	0.220078		15.72	11.054	7.299	3.668	15.72	0.043349	0.0286235	0.0143843
14.02	35.695	33.754	52.305	14.02	0.13998	0.132369	0.205118								14.66	25.375	63.853	69.179	14.66	0.0995098	0.250404	0.27129		13.63	52.13	16.694	52.192	13.63	0.204431	0.0654667	0.204675		15.75	15.076	10.009	5.421	15.75	0.0591216	0.039251	0.0212588
14.05	38.471	30.449	63.414	14.05	0.150867	0.119408	0.248682								14.69	17.716	60.605	65.423	14.69	0.0694745	0.237667	0.256561		13.66	54.761	16.315	50.505	13.66	0.214749	0.0639804	0.198059		15.79	11.34	7.329	4.75	15.79	0.0444706	0.0287412	0.0186275
14.08	47.851	35.479	84.025	14.08	0.187651	0.139133	0.32951								14.73	29.536	70.643	73.82	14.73	0.115827	0.277031	0.28949		13.69	47.26	14.648	47.343	13.69	0.185333	0.0574431	0.185659		15.82	9.06	5.325	4.941	15.82	0.0355294	0.0208824	0.0193765
14.11	39.93	35.375	61.641	14.11	0.156588	0.138725	0.241729								14.76	31.639	78.14	80.035	14.76	0.124075	0.306431	0.313863		13.72	35.132	18.387	35.268	13.72	0.137773	0.0721059	0.138306		15.86	13.324	8.324	5.035	15.86	0.052251	0.0326431	0.0197451
14.14	40.049	28.693	68.465	14.14	0.157055	0.112522	0.26849								14.79	20.244	76.759	78.962	14.79	0.0793882	0.301016	0.309655		13.75	40.72	16.952	40.845	13.75	0.159686	0.0664784	0.160176		15.89	10.031	5.711	4.011	15.89	0.0393373	0.0223961	0.0157294
14.17	39.193	26.754	68.548	14.17	0.153698	0.104918	0.268816								14.82	25.199	93.852	91.746	14.82	0.0988196	0.368047	0.359788		13.78	48.409	11.84	47.099	13.78	0.189839	0.0464314	0.184702		15.93	7.412	3.632	3.667	15.93	0.0290667	0.0142431	0.0143804
14.21	40.694	28.64	71.558	14.21	0.159584	0.112314	0.28062								14.86	28.449	77.015	77.1	14.86	0.111565	0.30202	0.302353		13.81	49.467	10.139	49.552	13.81	0.193988	0.0397608	0.194322		15.96	8.867	5.266	4.255	15.96	0.0347725	0.020651	0.0166863
14.24	36.362	29.607	58.116	14.24	0.142596	0.116106	0.227906								14.89	22.789	83.987	83.519	14.89	0.0893686	0.329361	0.327525		13.84	52.002	12.803	49.255	13.84	0.203929	0.0502078	0.193157		16	15.683	10.769	5.183	16	0.061502	0.0422314	0.0203255
14.27	37.937	33.228	58.577	14.27	0.148773	0.130306	0.229714								14.92	25.445	69.823	73.381	14.92	0.0997843	0.273816	0.287769		13.87	47.686	11.115	46.223	13.87	0.187004	0.0435882	0.181267		16.03	9.048	5.446	3.848	16.03	0.0354824	0.0213569	0.0150902
14.3	39.724	36.028	61.219	14.3	0.15578	0.141286	0.240075								14.95	27.563	89.802	88.687	14.95	0.10809	0.352165	0.347792		13.9	44.571	9.292	49.576	13.9	0.174788	0.0364392	0.194416		16.07	7.455	4.102	5.385	16.07	0.0292353	0.0160863	0.0211176
14.33	39.368	35.453	60.75	14.33	0.154384	0.139031	0.238235								14.99	19.042	78.499	79.809	14.99	0.0746745	0.307839	0.312976		13.93	27.755	10.802	27.755	13.93	0.108843	0.0423608	0.108843		16.1	6.492	3.367	4.325	16.1	0.0254588	0.0132039	0.0169608
14.36	47.982	38.987	81.757	14.36	0.188165	0.15289	0.320616								15.02	17.859	104.586	100.533	15.02	0.0700353	0.410141	0.394247		13.96	26.433	13.032	26.633	13.96	0.103659	0.0511059	0.104443		16.14	16.697	11.567	4.853	16.14	0.0654784	0.0453608	0.0190314
14.39	42.585	36.734	68.464	14.39	0.167	0.144055	0.268486								15.05	20.15	91.891	90.865	15.05	0.0790196	0.360357	0.356333		13.99	56.092	9.281	51.229	13.99	0.219969	0.0363961	0.200898		16.17	20.168	14.622	5.011	16.17	0.0790902	0.0573412	0.019651
14.42	43.184	33.107	73.438	14.42	0.169349	0.129831	0.287992								15.09	26.344	56.339	62.915	15.09	0.10331	0.220937	0.246725		14.02	54.082	8.886	53.33	14.02	0.212086	0.0348471	0.209137		16.21	21.509	15.447	5.937	16.21	0.084349	0.0605765	0.0232824
14.46	41.608	26.28	75.087	14.46	0.163169	0.103059	0.294459								15.12	17.511	74.987	76.584	15.12	0.0686706	0.294067	0.300329		14.05	51.059	18.125	51.815	14.05	0.200231	0.0710784	0.203196		16.24	8.078	4.738	4.074	16.24	0.0316784	0.0185804	0.0159765
14.49	37.408	18.022	71.812	14.49	0.146698	0.0706745	0.281616								15.15	26.609	90.718	89.349	15.15	0.104349	0.355757	0.350388		14.08	23.614	12.628	23.829	14.08	0.0926039	0.0495216	0.0934471		16.28	9.551	5.38	5.441	16.28	0.0374549	0.021098	0.0213373
14.52	43.382	21.242	83.989	14.52	0.170125	0.083302	0.329369								15.18	33.719	90.584	89.565	15.18	0.132231	0.355231	0.351235		14.11	48.432	8.038	53.059	14.11	0.189929	0.0315216	0.208075		16.32	16.622	11.277	6.208	16.32	0.0651843	0.0442235	0.0243451
14.55	47.285	24.703	91.107	14.55	0.185431	0.0968745	0.357282								15.22	31.601	92.935	90.291	15.22	0.123925	0.364451	0.354082		14.14	47.055	12.735	55.879	14.14	0.184529	0.0499412	0.219133		16.35	15.39	10.642	6.453	16.35	0.0603529	0.0417333	0.0253059
14.58	32.035	28.478	47.156	14.58	0.125627	0.111678	0.184925								15.25	24.522	90.173	88.351	15.25	0.0961647	0.35362	0.346475		14.17	52.309	15.75	48.441	14.17	0.205133	0.0617647	0.189965		16.39	13.023	8.736	7.014	16.39	0.0510706	0.0342588	0.0275059
14.61	39.91	31.3	65.209	14.61	0.15651	0.122745	0.255722								15.28	38.646	89.276	88.642	15.28	0.151553	0.350102	0.347616		14.2	46.614	9.921	46.701	14.2	0.1828	0.0389059	0.183141		16.42	13.23	9.214	6.153	16.42	0.0518824	0.0361333	0.0241294
14.64	41.221	31.684	69.439	14.64	0.161651	0.124251	0.27231								15.31	44.144	100.02	95.889	15.31	0.173114	0.392235	0.376035		14.23	54.714	14.2	53.619	14.23	0.214565	0.0556863	0.210271		16.46	16.706	11.851	5.991	16.46	0.0655137	0.0464745	0.0234941
14.67	43.386	27.06	79.412	14.67	0.170141	0.106118	0.31142								15.35	26.087	80.031	80.748	15.35	0.102302	0.313847	0.316659		14.26	47.102	9.351	47.201	14.26	0.184714	0.0366706	0.185102		16.49	7.775	4.43	3.337	16.49	0.0304902	0.0173725	0.0130863
14.71	38.908	26.19	68.062	14.71	0.15258	0.102706	0.26691								15.38	25.489	74.674	77.565	15.38	0.0999569	0.292839	0.304176		14.29	46.878	9.845	46.979	14.29	0.183835	0.0386078	0.184231		16.53	9.644	5.985	3.81	16.53	0.0378196	0.0234706	0.0149412
14.74	42.782	26.976	78.378	14.74	0.167773	0.105788	0.307365								15.41	27.106	82.214	83.374	15.41	0.106298	0.322408	0.326957		14.32	47.977	9.155	47.989	14.32	0.188145	0.035902	0.188192		16.56	10.169	6.124	4.967	16.56	0.0398784	0.0240157	0.0194784
14.77	32.946	19.397	59.03	14.77	0.1292	0.0760667	0.23149								15.45	29.827	69.12	73.6	15.45	0.116969	0.271059	0.288627		14.36	35.015	9.17	35.164	14.36	0.137314	0.0359608	0.137898		16.6	16.402	11.004	6.924	16.6	0.0643216	0.0431529	0.0271529
14.8	33.908	25.32	56.113	14.8	0.132973	0.0992941	0.220051								15.48	39.253	79.816	81.06	15.48	0.153933	0.313004	0.317882		14.39	50.28	13.633	50.357	14.39	0.197176	0.0534627	0.197478		16.63	11.056	6.807	5.587	16.63	0.0433569	0.0266941	0.0219098
14.83	41.316	23.992	76.54	14.83	0.162024	0.0940863	0.300157								15.51	33.807	98.302	94.504	15.51	0.132576	0.385498	0.370604		14.42	46.738	16.163	52.472	14.42	0.183286	0.0633843	0.205773		16.67	9.558	5.974	5.024	16.67	0.0374824	0.0234275	0.019702
14.86	39.495	26.795	69.495	14.86	0.154882	0.105078	0.272529								15.54	27.346	117.06	110.739	15.54	0.107239	0.459059	0.434271		14.45	53.283	16.044	49.079	14.45	0.208953	0.0629176	0.192467		16.7	20.73	14.372	6.055	16.7	0.0812941	0.0563608	0.0237451
14.89	47.175	35.826	81.414	14.89	0.185	0.140494	0.319271								15.58	28.964	111.827	107.699	15.58	0.113584	0.438537	0.422349		14.48	54.766	9.948	54.968	14.48	0.214769	0.0390118	0.215561		16.74	19.031	13.627	6.432	16.74	0.0746314	0.0534392	0.0252235
14.92	48.582	26.785	92.697	14.92	0.190518	0.105039	0.363518								15.61	30.791	60.614	66.267	15.61	0.120749	0.237702	0.259871		14.51	24.694	11.645	24.898	14.51	0.0968392	0.0456667	0.0976392		16.77	26.774	20.177	7.838	16.77	0.104996	0.0791255	0.0307373
14.96	38.519	37.345	56.391	14.96	0.151055	0.146451	0.221141								15.64	22.845	94.173	94.428	15.64	0.0895882	0.369306	0.370306		14.54	52.926	16.481	52.978	14.54	0.207553	0.0646314	0.207757		16.81	32.529	24.842	8.709	16.81	0.127565	0.0974196	0.0341529
14.99	36.916	40.077	49.426	14.99	0.144769	0.157165	0.193827								15.67	34.988	116.9	114.633	15.67	0.137208	0.458431	0.449541		14.57	52.731	14.855	50.735	14.57	0.206788	0.0582549	0.198961		16.84	15.286	10.552	5.825	16.84	0.0599451	0.0413804	0.0228431
15.02	41.211	35.726	65.233	15.02	0.161612	0.140102	0.255816								15.71	26.105	98.256	94.266	15.71	0.102373	0.385318	0.369671		14.6	46.369	13.159	45.914	14.6	0.181839	0.0516039	0.180055		16.88	16.354	11.273	5.915	16.88	0.0641333	0.0442078	0.0231961
15.05	45.465	37.392	76.098	15.05	0.178294	0.146635	0.298424								15.74	21.151	91.182	88.164	15.74	0.0829451	0.357576	0.345741		14.63	34.428	18.173	34.579	14.63	0.135012	0.0712667	0.135604		16.91	17.708	12.484	5.913	16.91	0.0694431	0.0489569	0.0231882
15.08	40.044	29.827	68.484	15.08	0.157035	0.116969	0.268565								15.77	19.097	78.357	78.679	15.77	0.0748902	0.307282	0.308545		14.66	54.444	17.054	48.713	14.66	0.213506	0.0668784	0.191031		16.95	11.282	7.18	4.984	16.95	0.0442431	0.0281569	0.0195451
15.11	54.92	44.409	97.399	15.11	0.215373	0.174153	0.381957								15.8	18.947	69.018	73.783	15.8	0.074302	0.270659	0.289345		14.69	35.056	14.5	35.182	14.69	0.137475	0.0568627	0.137969		16.98	9.951	6.186	4.946	16.98	0.0390235	0.0242588	0.0193961
15.14	54.615	46.871	92.074	15.14	0.214176	0.183808	0.361075								15.84	17.516	95.976	98.763	15.84	0.0686902	0.376376	0.387306		14.72	55.187	16.876	55.402	14.72	0.21642	0.0661804	0.217263		17.02	18.136	13.207	7.022	17.02	0.0711216	0.0517922	0.0275373
15.18	63.822	31.432	128.413	15.18	0.250282	0.123263	0.50358								15.87	15.224	95.381	94.623	15.87	0.059702	0.374043	0.371071		14.75	51.223	16.586	45.299	14.75	0.200875	0.0650431	0.177643		17.05	9.179	5.394	5.644	17.05	0.0359961	0.0211529	0.0221333
15.21	44.245	29.564	79.891	15.21	0.17351	0.115937	0.313298								15.9	28.467	74.421	77.157	15.9	0.111635	0.291847	0.302576		14.78	51.089	14.326	44.361	14.78	0.200349	0.0561804	0.173965		17.09	5.974	3.098	4.328	17.09	0.0234275	0.012149	0.0169725
15.24	34.52	30.884	52.67	15.24	0.135373	0.121114	0.206549								15.94	35.436	94.593	91.228	15.94	0.138965	0.370953	0.357757		14.81	46.123	13.452	46.35	14.81	0.180875	0.0527529	0.181765		17.12	16.776	11.56	6.145	17.12	0.0657882	0.0453333	0.024098
15.27	49.812	32.23	92.448	15.27	0.195341	0.126392	0.362541								15.97	37.722	103.204	97.503	15.97	0.147929	0.404722	0.382365		14.84	38.088	13.668	38.269	14.84	0.149365	0.0536	0.150075		17.16	13.771	8.926	5.909	17.16	0.0540039	0.0350039	0.0231725
15.3	41.067	42.921	58.088	15.3	0.161047	0.168318	0.227796								16	36.376	103.377	99.169	16	0.142651	0.4054	0.388898		14.87	33.996	11.685	34.179	14.87	0.133318	0.0458235	0.134035		17.19	10.745	7.404	5.082	17.19	0.0421373	0.0290353	0.0199294
15.33	42.175	35.912	68.853	15.33	0.165392	0.140831	0.270012								16.03	27.226	86.207	85.515	16.03	0.106769	0.338067	0.335353		14.9	31.646	10.181	31.844	14.9	0.124102	0.0399255	0.124878		17.23	14.063	9.197	5.085	17.23	0.055149	0.0360667	0.0199412
15.36	41.984	30.05	75.021	15.36	0.164643	0.117843	0.2942								16.07	13.506	114.699	107.916	16.07	0.0529647	0.4498	0.4232		14.93	56.254	18.675	56.295	14.93	0.220604	0.0732353	0.220765		17.26	30.104	22.705	7.63	17.26	0.118055	0.0890392	0.0299216
15.39	40.465	29.535	69.112	15.39	0.158686	0.115824	0.271027								16.1	8.454	66.188	70.847	16.1	0.0331529	0.259561	0.277831		14.96	52.725	12.398	44.391	14.96	0.206765	0.0486196	0.174082		17.3	8.846	6.008	3.031	17.3	0.0346902	0.0235608	0.0118863
15.43	43.291	28.578	77.372	15.43	0.169769	0.112071	0.30342								16.13	45.36	25.818	33.409	16.13	0.177882	0.101247	0.131016		14.99	54.867	14.955	48.035	14.99	0.215165	0.0586471	0.188373		17.33	16.054	11.005	5.555	17.33	0.0629569	0.0431569	0.0217843
15.46	37.362	33.469	57.538	15.46	0.146518	0.131251	0.225639								16.16	25.51	104.112	98.655	16.16	0.100039	0.408282	0.386882		15.02	50.009	14.245	49.027	15.02	0.196114	0.0558627	0.192263		17.37	28.938	21.879	8.086	17.37	0.113482	0.0858	0.0317098
15.49	30.872	37.15	36.209	15.49	0.121067	0.145686	0.141996								16.2	16.746	76.093	76.785	16.2	0.0656706	0.298404	0.301118		15.05	44.873	11.129	50.872	15.05	0.175973	0.0436431	0.199498		17.41	24.289	17.869	7.421	17.41	0.095251	0.0700745	0.029102
15.52	30.225	39.6	30.396	15.52	0.118529	0.155294	0.1192								16.23	34.86	56.817	61.012	16.23	0.136706	0.222812	0.239263		15.09	50.339	20.404	54.557	15.09	0.197408	0.0800157	0.213949		17.44	12.51	8.408	5.709	17.44	0.0490588	0.0329725	0.0223882
15.55	38.73	28.698	65.626	15.55	0.151882	0.112541	0.257357								16.26	27.923	80.557	81.461	16.26	0.109502	0.31591	0.319455		15.12	48.941	17.78	47.77	15.12	0.191925	0.0697255	0.187333		17.48	18.124	13.157	5.693	17.48	0.0710745	0.0515961	0.0223255
15.58	50.712	38.4	90.367	15.58	0.198871	0.150588	0.35438								16.3	19.849	70.316	74.452	16.3	0.0778392	0.275749	0.291969		15.15	53.682	15.875	47.296	15.15	0.210518	0.0622549	0.185475		17.51	13.495	9.155	5.492	17.51	0.0529216	0.035902	0.0215373
15.61	41.418	39.066	62.956	15.61	0.162424	0.1532	0.246886								16.33	28.634	96.561	93.244	16.33	0.11229	0.378671	0.365663		15.18	44.894	14.222	52.739	15.18	0.176055	0.0557725	0.20682		17.55	9.956	6.226	5.659	17.55	0.0390431	0.0244157	0.0221922
15.64	43.769	31.586	76.994	15.64	0.171643	0.123867	0.301937								16.36	32.37	97.322	93.316	16.36	0.126941	0.381655	0.365945		15.21	55.971	10.775	54.349	15.21	0.219494	0.0422549	0.213133		17.58	10.13	6.508	5.469	17.58	0.0397255	0.0255216	0.0214471
15.68	50.1	39.309	87.893	15.68	0.196471	0.154153	0.344678								16.39	16.915	57.725	63.642	16.39	0.0663333	0.226373	0.249576		15.24	45.508	9.137	46.253	15.24	0.178463	0.0358314	0.181384		17.62	20.015	14.484	7.342	17.62	0.0784902	0.0568	0.0287922
15.71	51.75	43.512	88.936	15.71	0.202941	0.170635	0.348769								16.43	36.003	91.521	89.698	16.43	0.141188	0.358906	0.351757		15.27	50.751	13.986	54.914	15.27	0.199024	0.0548471	0.215349		17.65	19.17	13.592	7.462	17.65	0.0751765	0.053302	0.0292627
15.74	56.924	47.031	99.735	15.74	0.223231	0.184435	0.391118								16.46	21.115	119.228	112.344	16.46	0.0828039	0.467561	0.440565		15.3	56.262	13.454	49.25	15.3	0.220635	0.0527608	0.193137		17.69	17.799	12.774	7.177	17.69	0.0698	0.0500941	0.0281451
15.77	51.033	33.662	93.246	15.77	0.200129	0.132008	0.365671								16.49	15.721	106.61	101.021	16.49	0.061651	0.418078	0.396161		15.33	48.626	13.388	49.512	15.33	0.19069	0.052502	0.194165		17.72	21.317	15.358	6.961	17.72	0.0835961	0.0602275	0.027298
15.8	47.762	44.713	75.374	15.8	0.187302	0.175345	0.295584								16.52	27.162	84.142	84.781	16.52	0.106518	0.329969	0.332475		15.36	47.262	13.043	47.389	15.36	0.185341	0.051149	0.185839		17.76	25.397	18.928	6.273	17.76	0.0995961	0.0742275	0.0246
15.83	55.104	37.204	103.41	15.83	0.216094	0.145898	0.405529								16.56	21.125	71.629	73.155	16.56	0.0828431	0.280898	0.286882		15.39	46.868	10.217	49.881	15.39	0.183796	0.0400667	0.195612		17.79	20.648	15.093	7.164	17.79	0.0809725	0.0591882	0.0280941
15.86	42.831	35.034	70.955	15.86	0.167965	0.137388	0.278255								16.59	26.086	105.665	103.679	16.59	0.102298	0.414373	0.406584		15.42	47.528	10.397	53.313	15.42	0.186384	0.0407725	0.209071		17.83	29.891	22.63	7.993	17.83	0.11722	0.0887451	0.0313451
15.89	52.474	44.615	90.935	15.89	0.20578	0.174961	0.356608								16.62	21.751	88.961	88.617	16.62	0.085298	0.348867	0.347518		15.45	53.339	9.655	49.208	15.45	0.209173	0.0378627	0.192973		17.86	25.358	18.799	6.77	17.86	0.0994431	0.0737216	0.026549
15.93	59.751	53.411	105.014	15.93	0.234318	0.209455	0.41182								16.66	26.11	99.236	95.433	16.66	0.102392	0.389161	0.374247		15.48	52.676	8.974	46.983	15.48	0.206573	0.0351922	0.184247		17.9	14.764	9.946	5.703	17.9	0.057898	0.0390039	0.0223647
15.96	43.291	45.566	61.244	15.96	0.169769	0.17869	0.240173								16.69	20.92	116.503	111.153	16.69	0.0820392	0.456875	0.435894		15.51	54.92	12.453	56.333	15.51	0.215373	0.0488353	0.220914		17.93	23.249	17.094	6.691	17.93	0.0911725	0.0670353	0.0262392
15.99	44.429	44.936	65.277	15.99	0.174231	0.17622	0.255988								16.72	23.033	91.482	90.126	16.72	0.0903255	0.358753	0.353435		15.54	35.945	8.974	36.116	15.54	0.140961	0.0351922	0.141631		17.97	20.087	14.582	6.846	17.97	0.0787725	0.0571843	0.0268471
16.02	60.352	51.551	106.766	16.02	0.236675	0.202161	0.41869								16.75	19.785	76.241	78.524	16.75	0.0775882	0.298984	0.307937		15.57	26.968	12.965	27.178	15.57	0.105757	0.0508431	0.10658		18	14.847	10.278	6.621	18	0.0582235	0.0403059	0.0259647
16.05	49.979	49.786	77.994	16.05	0.195996	0.195239	0.305859								16.79	24.608	92.41	89.778	16.79	0.096502	0.362392	0.352071		15.6	54.312	13.415	54.361	15.6	0.212988	0.0526078	0.21318		18.04	21.707	15.959	6.976	18.04	0.0851255	0.0625843	0.0273569
16.08	57.083	47.345	101.774	16.08	0.223855	0.185667	0.399114								16.82	23.691	93.424	89.962	16.82	0.0929059	0.366369	0.352792		15.63	45.664	16.222	46.339	15.63	0.179075	0.0636157	0.181722		18.07	23.039	16.964	6.239	18.07	0.090349	0.0665255	0.0244667
16.11	47.832	48.097	72.225	16.11	0.187576	0.188616	0.283235								16.85	14.113	80.988	81.661	16.85	0.0553451	0.3176	0.320239		15.66	51.953	13.369	50.177	15.66	0.203737	0.0524275	0.196773		18.11	26.302	19.798	6.167	18.11	0.103145	0.0776392	0.0241843
16.15	47.838	46.767	73.818	16.15	0.1876	0.1834	0.289482								16.88	18.78	89.12	88.04	16.88	0.0736471	0.34949	0.345255		15.69	55.073	12.581	46.398	15.69	0.215973	0.0493373	0.181953		18.14	27.035	20.394	7.06	18.14	0.10602	0.0799765	0.0276863
16.18	44.974	47.145	64.936	16.18	0.176369	0.184882	0.254651								16.92	28.143	97.953	94.088	16.92	0.110365	0.384129	0.368973		15.72	44.618	9.854	54.812	15.72	0.174973	0.0386431	0.214949		18.18	35.967	28.185	7.79	18.18	0.141047	0.110529	0.030549
16.21	39.061	40.379	55.263	16.21	0.15318	0.158349	0.216718								16.95	21.748	85.839	85.63	16.95	0.0852863	0.336624	0.335804		15.75	48.233	16.254	48.326	15.75	0.189149	0.0637412	0.189514		18.21	29.907	22.905	7.27	18.21	0.117282	0.0898235	0.0285098
16.24	51.351	45.298	86.08	16.24	0.201376	0.177639	0.337569								16.98	20.225	100.544	98.792	16.98	0.0793137	0.39429	0.38742		15.78	40.766	13.816	40.906	15.78	0.159867	0.0541804	0.160416		18.25	25.064	18.761	7.513	18.25	0.0982902	0.0735725	0.0294627
16.27	50.201	57.18	70.227	16.27	0.196867	0.224235	0.2754								17.02	29.207	98.598	97.212	17.02	0.114537	0.386659	0.381224		15.82	34.996	13.582	35.151	15.82	0.137239	0.0532627	0.137847		18.28	16.959	11.878	6.491	18.28	0.0665059	0.0465804	0.0254549
16.3	41.018	50.642	49.522	16.3	0.160855	0.198596	0.194204								17.05	27.007	79.628	81.942	17.05	0.10591	0.312267	0.321341		15.85	54.256	13.352	54.302	15.85	0.212769	0.0523608	0.212949		18.32	31.067	23.558	9.666	18.32	0.121831	0.0923843	0.0379059
16.33	39.981	48.322	49.782	16.33	0.156788	0.189498	0.195224								17.08	27.17	71.439	74.572	17.08	0.106549	0.280153	0.292439		15.88	32.464	8.804	32.644	15.88	0.12731	0.0345255	0.128016		18.35	35.689	27.581	8.104	18.35	0.139957	0.108161	0.0317804
16.36	43.745	37.566	71.193	16.36	0.171549	0.147318	0.279188								17.11	31.454	95.507	92.527	17.11	0.123349	0.374537	0.362851		15.91	51.647	13.603	51.714	15.91	0.202537	0.0533451	0.2028		18.39	38.237	29.597	8.731	18.39	0.149949	0.116067	0.0342392
16.4	48.697	56.882	65.75	16.4	0.190969	0.223067	0.257843								17.15	36.422	111.233	105.114	17.15	0.142831	0.436208	0.412212		15.94	38.294	12.345	38.606	15.94	0.150173	0.0484118	0.151396		18.42	22.772	17.562	5.402	18.42	0.089302	0.0688706	0.0211843
16.43	45.798	48.854	65.014	16.43	0.1796	0.191584	0.254957								17.18	28.937	99.372	95.508	17.18	0.113478	0.389694	0.374541		15.97	52.754	14.405	52.882	15.97	0.206878	0.0564902	0.20738		18.46	25.504	19.139	7.27	18.46	0.100016	0.0750549	0.0285098
16.46	55.72	51.942	91.96	16.46	0.21851	0.203694	0.360627								17.21	22.912	97.747	94.631	17.21	0.089851	0.383322	0.371102		16	45.39	12.513	56.488	16	0.178	0.0490706	0.221522		18.5	35.728	27.821	9.804	18.5	0.14011	0.109102	0.0384471
16.49	52.122	49.365	84.635	16.49	0.2044	0.193588	0.331902								17.24	15.673	102.07	99.614	17.24	0.0614627	0.400275	0.390643		16.03	44.471	7.761	49.584	16.03	0.174396	0.0304353	0.194447		18.53	26.484	19.645	7.542	18.53	0.103859	0.0770392	0.0295765
16.52	45.144	53.17	58.549	16.52	0.177035	0.20851	0.229604								17.28	23.676	98.006	95.151	17.28	0.0928471	0.384337	0.373141		16.06	35.709	7.559	35.865	16.06	0.140035	0.0296431	0.140647		18.57	26.49	19.555	7.042	18.57	0.103882	0.0766863	0.0276157
16.55	54.55	50.846	91.02	16.55	0.213922	0.199396	0.356941								17.31	28.665	103.11	98.467	17.31	0.112412	0.404353	0.386145		16.09	47.233	14.607	47.291	16.09	0.185227	0.0572824	0.185455		18.6	26.243	19.612	8.052	18.6	0.102914	0.0769098	0.0315765
16.58	49.198	39.171	84.981	16.58	0.192933	0.153612	0.333259								17.34	17.95	87.974	86.81	17.34	0.0703922	0.344996	0.340431		16.12	52.427	20.19	51.255	16.12	0.205596	0.0791765	0.201		18.64	35.514	27.77	9.425	18.64	0.139271	0.108902	0.0369608
16.61	69.316	75.543	118.743	16.61	0.271827	0.296247	0.465659								17.38	19.867	80.058	81.278	17.38	0.0779098	0.313953	0.318737		16.15	53.694	16.31	53.746	16.15	0.210565	0.0639608	0.210769		18.67	34.981	27.245	8.469	18.67	0.13718	0.106843	0.0332118
16.65	65.232	64.022	113.485	16.65	0.255812	0.251067	0.445039								17.41	23.879	106.35	100.807	17.41	0.0936431	0.417059	0.395322		16.18	52.055	11.254	52.601	16.18	0.204137	0.0441333	0.206278		18.71	29.907	22.944	7.334	18.71	0.117282	0.0899765	0.0287608
16.68	58.09	69.886	82.672	16.68	0.227804	0.274063	0.324204								17.44	28.735	97.533	94.348	17.44	0.112686	0.382482	0.369992		16.21	51.676	11.364	51.161	16.21	0.202651	0.0445647	0.200631		18.74	20.984	15.341	7.789	18.74	0.0822902	0.0601608	0.0305451
16.71	65.302	72.946	105.466	16.71	0.256086	0.286063	0.413592								17.47	34.552	81.027	81.901	17.47	0.135498	0.317753	0.32118		16.24	53.422	16.962	48.355	16.24	0.209498	0.0665176	0.189627		18.78	37.561	29.407	9.655	18.78	0.147298	0.115322	0.0378627
16.74	113.235	93.731	131.911	16.74	0.444059	0.367573	0.517298								17.51	26.624	80.788	80.845	17.51	0.104408	0.316816	0.317039		16.27	50.425	15.559	50.504	16.27	0.197745	0.0610157	0.198055		18.81	33.904	26.485	7.821	18.81	0.132957	0.103863	0.0306706
16.77	74.994	99.055	117.932	16.77	0.294094	0.388451	0.462478								17.54	24.513	72.387	75.512	17.54	0.0961294	0.283871	0.296125		16.3	45.405	11.902	45.502	16.3	0.178059	0.0466745	0.178439		18.85	49.928	40.54	10.792	18.85	0.195796	0.15898	0.0423216
16.8	119.444	117.594	137.687	16.8	0.468408	0.461153	0.539949								17.57	18.93	94.931	91.256	17.57	0.0742353	0.372278	0.357867		16.33	54.571	12.178	55.872	16.33	0.214004	0.0477569	0.219106		18.88	32.816	25.757	8.769	18.88	0.12869	0.101008	0.0343882
16.83	112.637	124.338	107.941	16.83	0.441714	0.4876	0.423298								17.6	28.376	52.432	58.23	17.6	0.111278	0.205616	0.228353		16.36	54.632	13.79	54.679	16.36	0.214243	0.0540784	0.214427		18.92	46.332	37.232	8.786	18.92	0.181694	0.146008	0.0344549
16.86	236.767	162.428	141.21	16.86	0.928498	0.636973	0.553765								17.64	16.637	103.978	98.989	17.64	0.0652431	0.407757	0.388192		16.39	52.882	15.501	54.939	16.39	0.20738	0.0607882	0.215447		18.95	42.036	33.451	7.566	18.95	0.164847	0.13118	0.0296706
16.9	245.447	231.434	131.836	16.9	0.962537	0.907584	0.517004								17.67	19.44	89.329	86.444	17.67	0.0762353	0.35031	0.338996		16.42	51.385	16.556	54.257	16.42	0.20151	0.0649255	0.212773		18.99	60.271	50.393	11.158	18.99	0.236357	0.19762	0.0437569
16.93	250.208	237.128	239.319	16.93	0.981208	0.929914	0.938506								17.7	11.797	61.003	65.82	17.7	0.0462627	0.239227	0.258118		16.45	36.193	13.046	36.346	16.45	0.141933	0.0511608	0.142533		19.02	43.369	34.713	9.699	19.02	0.170075	0.136129	0.0380353
16.96	251.484	247.402	119.146	16.96	0.986212	0.970204	0.467239								17.74	26.998	102.47	100.954	17.74	0.105875	0.401843	0.395898		16.48	49.549	16.184	49.625	16.48	0.19431	0.0634667	0.194608		19.06	56.893	47.371	10.342	19.06	0.22311	0.185769	0.0405569
16.99	253.093	250.625	127.254	16.99	0.992522	0.982843	0.499035								17.77	32.469	99.985	97.934	17.77	0.127329	0.392098	0.384055		16.51	54.052	22.925	52.229	16.51	0.211969	0.089902	0.20482		19.09	54.893	45.407	10.138	19.09	0.215267	0.178067	0.0397569
17.02	254.941	254.542	252.043	17.02	0.999769	0.998204	0.988404								17.8	23.165	82.173	84.071	17.8	0.0908431	0.322247	0.32969		16.55	45.187	21.202	54.04	16.55	0.177204	0.0831451	0.211922		19.13	47.451	37.893	9.63	19.13	0.186082	0.1486	0.0377647
17.05	255	255	158.848	17.05	1	1	0.622933								17.83	34.348	60.594	66.816	17.83	0.134698	0.237624	0.262024		16.58	45.194	16.261	52.274	16.58	0.177231	0.0637686	0.204996		19.16	52.5	42.584	9.738	19.16	0.205882	0.166996	0.0381882
17.08	255	255	253.65	17.08	1	1	0.994706								17.87	24.704	86.788	85.587	17.87	0.0968784	0.340345	0.335635		16.61	54.303	15.975	55.078	16.61	0.212953	0.0626471	0.215992		19.2	57.81	47.847	10.14	19.2	0.226706	0.187635	0.0397647
17.12	255	253.259	255	17.12	1	0.993173	1								17.9	23.956	66.18	71.281	17.9	0.0939451	0.259529	0.279533		16.64	40.363	16.151	40.483	16.64	0.158286	0.0633373	0.158757		19.23	56.693	46.906	10.928	19.23	0.222325	0.183945	0.0428549
17.15	255	254.847	255	17.15	1	0.9994	1								17.93	23.023	55.61	62.653	17.93	0.0902863	0.218078	0.245698		16.67	52.54	14.879	52.595	16.67	0.206039	0.058349	0.206255		19.27	49.974	40.415	10.185	19.27	0.195976	0.15849	0.0399412
17.18	255	255	255	17.18	1	1	1								17.96	23.811	131.996	131.484	17.96	0.0933765	0.517631	0.515624		16.7	54.02	13.353	49.269	16.7	0.211843	0.0523647	0.193212		19.3	45.471	36.347	8.714	19.3	0.178318	0.142537	0.0341725
17.21	255	255	255	17.21	1	1	1								18	15.712	138.004	131.842	18	0.0616157	0.541192	0.517027		16.73	49.983	11.956	52.966	16.73	0.196012	0.0468863	0.20771		19.34	41.235	32.848	8.954	19.34	0.161706	0.128816	0.0351137
17.24	255	255	255	17.24	1	1	1								18.03	13.772	90.73	89.085	18.03	0.0540078	0.355804	0.349353		16.76	51.515	15.337	50.738	16.76	0.20202	0.0601451	0.198973		19.37	47.495	38.182	9.888	19.37	0.186255	0.149733	0.0387765
17.27	255	255	255	17.27	1	1	1								18.06	34.669	114.851	109.46	18.06	0.135957	0.450396	0.429255		16.79	48.129	16.391	48.316	16.79	0.188741	0.0642784	0.189475		19.41	79.965	69.938	14.482	19.41	0.313588	0.274267	0.0567922
17.3	255	255	255	17.3	1	1	1								18.1	22.191	118.223	112.802	18.1	0.0870235	0.46362	0.442361		16.82	54.258	14.352	54.366	16.82	0.212776	0.0562824	0.2132		19.44	49.095	39.594	10.668	19.44	0.192529	0.155271	0.0418353
17.33	255	255	255	17.33	1	1	1								18.13	24.124	127.386	120.138	18.13	0.0946039	0.499553	0.471129		16.85	44.804	9.114	49.581	16.85	0.175702	0.0357412	0.194435		19.48	49.595	40.177	9.519	19.48	0.19449	0.157557	0.0373294
17.37	255	255	255	17.37	1	1	1								18.16	43.752	145.632	145.331	18.16	0.171576	0.571106	0.569925		16.88	44.63	11.428	45.758	16.88	0.17502	0.0448157	0.179443		19.51	56.346	46.396	10.926	19.51	0.220965	0.181945	0.0428471
17.4	255	255	255	17.4	1	1	1								18.19	31.905	104.772	102.116	18.19	0.125118	0.410871	0.400455		16.91	37.757	19.649	37.888	16.91	0.148067	0.0770549	0.14858		19.55	48.103	38.583	11.047	19.55	0.188639	0.151306	0.0433216
17.43	255	255	255	17.43	1	1	1								18.23	22.034	92.437	89.615	18.23	0.0864078	0.362498	0.351431		16.94	46.07	21.017	46.166	16.94	0.180667	0.0824196	0.181043		19.59	61.338	51.269	11.952	19.59	0.240541	0.201055	0.0468706
17.46	255	255	255	17.46	1	1	1								18.26	27.391	90.849	90.207	18.26	0.107416	0.356271	0.353753		16.97	38.588	20.679	38.742	16.97	0.151325	0.0810941	0.151929		19.62	57.251	47.241	11.416	19.62	0.224514	0.185259	0.0447686
17.49	255	255	255	17.49	1	1	1								18.29	27.166	121.341	115.748	18.29	0.106533	0.475847	0.453914		17	24.217	16.518	24.463	17	0.0949686	0.0647765	0.0959333		19.66	60.97	50.554	10.924	19.66	0.239098	0.198251	0.0428392
17.52	255	255	255	17.52	1	1	1								18.32	24.855	115.146	110.214	18.32	0.0974706	0.451553	0.432212		17.03	49.645	14.37	49.729	17.03	0.194686	0.0563529	0.195016		19.69	63.611	53.22	11.936	19.69	0.249455	0.208706	0.0468078
17.55	255	255	255	17.55	1	1	1								18.36	38.389	147.775	144.522	18.36	0.150545	0.57951	0.566753		17.06	53.537	14.99	50.516	17.06	0.209949	0.0587843	0.198102		19.73	57.698	48.123	12.275	19.73	0.226267	0.188718	0.0481373
17.58	255	255	255	17.58	1	1	1								18.39	34.009	109.803	107.067	18.39	0.133369	0.4306	0.419871		17.09	42.842	20.333	42.969	17.09	0.168008	0.0797373	0.168506		19.76	47.115	38.58	9.936	19.76	0.184765	0.151294	0.0389647
17.62	255	255	245.143	17.62	1	1	0.961345								18.42	30.568	104.593	103.199	18.42	0.119875	0.410169	0.404702		17.12	26.987	17.489	27.211	17.12	0.105831	0.0685843	0.10671		19.8	59.23	49.321	10.708	19.8	0.232275	0.193416	0.0419922
17.65	255	255	253.478	17.65	1	1	0.994031								18.46	26.258	122.123	117.4	18.46	0.102973	0.478914	0.460392		17.15	40.468	15.989	40.607	17.15	0.158698	0.062702	0.159243		19.83	62.065	51.864	11.766	19.83	0.243392	0.203388	0.0461412
17.68	255	255	255	17.68	1	1	1								18.49	17.794	108.629	102.303	18.49	0.0697804	0.425996	0.401188		17.18	48.571	13.84	48.661	17.18	0.190475	0.0542745	0.190827		19.87	55.562	45.965	11.552	19.87	0.21789	0.180255	0.045302
17.71	255	255	255	17.71	1	1	1								18.52	16.063	115.488	108.277	18.52	0.0629922	0.452894	0.424616		17.21	56.528	18.086	56.568	17.21	0.221678	0.0709255	0.221835		19.9	60.591	50.274	11.359	19.9	0.237612	0.197153	0.0445451
17.74	255	255	252.715	17.74	1	1	0.991039								18.55	19.297	85.835	86.383	18.55	0.0756745	0.336608	0.338757		17.24	56.493	17.495	50.908	17.24	0.221541	0.0686078	0.199639		19.94	65.404	54.966	11.798	19.94	0.256486	0.215553	0.0462667
17.77	255	255	250.594	17.77	1	1	0.982722								18.59	12.172	90.284	88.189	18.59	0.0477333	0.354055	0.345839		17.27	49.636	13.267	49.72	17.27	0.194651	0.0520275	0.19498		19.97	65.752	55.565	12.344	19.97	0.257851	0.217902	0.0484078
17.8	255	255	254.961	17.8	1	1	0.999847								18.62	13.413	98.793	95.327	18.62	0.0526	0.387424	0.373831		17.31	36.392	12.18	36.542	17.31	0.142714	0.0477647	0.143302		20.01	55.495	45.284	10.14	20.01	0.217627	0.177584	0.0397647
17.83	255	255	235.084	17.83	1	1	0.921898								18.65	17.24	71.358	75.03	18.65	0.0676078	0.279835	0.294235		17.34	50.811	11.663	50.875	17.34	0.199259	0.0457373	0.19951		20.04	67.808	57.311	11.768	20.04	0.265914	0.224749	0.046149
17.87	255	255	246.647	17.87	1	1	0.967243								18.68	33.038	80.435	81.064	18.68	0.129561	0.315431	0.317898		17.37	51.833	12.568	54.695	17.37	0.203267	0.0492863	0.21449		20.08	59.606	49.35	12.268	20.08	0.233749	0.193529	0.0481098
17.9	255	255	233.775	17.9	1	1	0.916765								18.72	29.963	96.563	92.701	18.72	0.117502	0.378678	0.363533		17.4	35.788	14.256	35.937	17.4	0.140345	0.0559059	0.140929		20.11	66.296	55.801	12.745	20.11	0.259984	0.218827	0.0499804
17.93	255	255	130.743	17.93	1	1	0.512718								18.75	23.037	103.669	100.033	18.75	0.0903412	0.406545	0.392286		17.43	45.462	12.822	45.559	17.43	0.178282	0.0502824	0.178663		20.15	58.046	47.865	10.574	20.15	0.227631	0.187706	0.0414667
17.96	255	255	130.622	17.96	1	1	0.512243								18.78	22.272	102.4	100.32	18.78	0.0873412	0.401569	0.393412		17.46	41.436	18.478	41.572	17.46	0.162494	0.0724627	0.163027		20.18	66	55.701	10.296	20.18	0.258824	0.218435	0.0403765
17.99	253.328	250.821	126.538	17.99	0.993443	0.983612	0.496227								18.82	22.061	100.048	96.052	18.82	0.0865137	0.392345	0.376675		17.49	47.724	18.483	47.819	17.49	0.187153	0.0724824	0.187525		20.22	56.024	46.003	10.412	20.22	0.219702	0.180404	0.0408314
18.02	248.59	244.456	102.649	18.02	0.974863	0.958651	0.402545								18.85	30.226	80.111	80.878	18.85	0.118533	0.314161	0.317169		17.52	49.347	11.243	55.151	17.52	0.193518	0.0440902	0.216278		20.25	40.409	32.003	8.616	20.25	0.158467	0.125502	0.0337882
18.05	240.659	183.793	105.627	18.05	0.943761	0.720757	0.414224								18.88	36.969	58.143	64.612	18.88	0.144976	0.228012	0.25338		17.55	48.034	8.6	47.447	17.55	0.188369	0.0337255	0.186067		20.29	37.728	29.808	7.952	20.29	0.147953	0.116894	0.0311843
18.09	124.326	153.147	109.622	18.09	0.487553	0.600576	0.42989								18.91	23.235	81.986	84.445	18.91	0.0911176	0.321514	0.331157		17.58	48.282	16.613	53.415	17.58	0.189341	0.065149	0.209471		20.32	57.225	46.985	9.583	20.32	0.224412	0.184255	0.0375804
18.12	120.04	146.962	98.652	18.12	0.470745	0.576322	0.386871								18.95	18.313	109.645	106.69	18.95	0.0718157	0.42998	0.418392		17.61	38.964	16.181	39.109	17.61	0.1528	0.0634549	0.153369		20.36	60.733	50.237	10.643	20.36	0.238169	0.197008	0.0417373
18.15	73.726	91.498	116.063	18.15	0.289122	0.358816	0.455149								18.98	22.891	105.571	102.765	18.98	0.0897686	0.414004	0.403		17.64	46.029	13.806	46.13	17.64	0.180506	0.0541412	0.180902		20.39	69.421	58.805	11.528	20.39	0.272239	0.230608	0.0452078
18.18	69.625	105.67	81.591	18.18	0.273039	0.414392	0.319965								19.01	19.858	64.15	69.475	19.01	0.0778745	0.251569	0.272451		17.67	52.73	14.479	50.731	17.67	0.206784	0.0567804	0.198945		20.43	49.752	40.282	9.529	20.43	0.195106	0.157969	0.0373686
18.21	76.67	76.358	131.8	18.21	0.300667	0.299443	0.516863								19.04	22.052	89.5	91.341	19.04	0.0864784	0.35098	0.3582		17.7	52.913	12.555	45.822	17.7	0.207502	0.0492353	0.179694		20.46	58.26	48.144	10.439	20.46	0.228471	0.1888	0.0409373
18.24	56.491	61.277	85.296	18.24	0.221533	0.240302	0.334494								19.08	21.706	106.79	105.192	19.08	0.0851216	0.418784	0.412518		17.73	54.602	13.574	54.899	17.73	0.214125	0.0532314	0.21529		20.5	58.793	48.601	10.76	20.5	0.230561	0.190592	0.0421961
18.27	48.87	53.326	70.361	18.27	0.191647	0.209122	0.275925								19.11	21.772	80.677	81.894	19.11	0.0853804	0.31638	0.321153		17.76	52.097	12.66	52.165	17.76	0.204302	0.0496471	0.204569		20.53	49.169	39.251	10.51	20.53	0.19282	0.153925	0.0412157
18.3	39.917	40.251	58.067	18.3	0.156537	0.157847	0.227714								19.14	14.671	65.607	68.438	19.14	0.0575333	0.257282	0.268384		17.79	55.962	10.802	56.005	17.79	0.219459	0.0423608	0.219627		20.57	58.443	48.207	11.857	20.57	0.229188	0.189047	0.046498
18.34	39.985	45.693	52.707	18.34	0.156804	0.179188	0.206694								19.18	25.04	50.211	56.244	19.18	0.0981961	0.196906	0.220565		17.82	46.733	13.946	46.101	17.82	0.183267	0.0546902	0.180788		20.6	68.781	58.121	11.74	20.6	0.269729	0.227925	0.0460392
18.37	36.005	37.853	49.62	18.37	0.141196	0.148443	0.194588								19.21	29.015	56.184	60.531	19.21	0.113784	0.220329	0.237376		17.85	49.226	12.598	54.827	17.85	0.193043	0.0494039	0.215008		20.64	46.514	37.214	8.505	20.64	0.182408	0.145937	0.0333529
18.4	42.888	44.374	61.846	18.4	0.168188	0.174016	0.242533								19.24	22.844	112.963	106.87	19.24	0.0895843	0.442992	0.419098		17.88	52.626	11.238	56.461	17.88	0.206376	0.0440706	0.221416		20.68	34.087	26.225	8.614	20.68	0.133675	0.102843	0.0337804
18.43	45.83	38.112	76.017	18.43	0.179725	0.149459	0.298106								19.27	33.771	101.263	96.193	19.27	0.132435	0.39711	0.377227		17.91	42.683	13.507	42.798	17.91	0.167384	0.0529686	0.167835		20.71	46.882	37.704	9.662	20.71	0.183851	0.147859	0.0378902
18.46	47.794	33.121	86.437	18.46	0.187427	0.129886	0.338969								19.31	29.194	80.014	80.966	19.31	0.114486	0.31378	0.317514		17.94	46.203	12.436	46.298	17.94	0.181188	0.0487686	0.181561		20.75	55.642	45.72	10.1	20.75	0.218204	0.179294	0.0396078
18.49	29.6	23.538	47.908	18.49	0.116078	0.0923059	0.187875								19.34	20.103	88.691	86.939	19.34	0.0788353	0.347808	0.340937		17.97	40.928	11.952	41.067	17.97	0.160502	0.0468706	0.161047		20.78	68.514	58.029	12.257	20.78	0.268682	0.227565	0.0480667
18.52	30.258	24.642	47.683	18.52	0.118659	0.0966353	0.186992								19.37	17.554	100.002	95.676	19.37	0.0688392	0.392165	0.3752		18	45.916	12.347	46.023	18	0.180063	0.0484196	0.180482		20.82	62.97	52.801	11.519	20.82	0.246941	0.207063	0.0451725
18.55	33.958	23.03	58.558	18.55	0.133169	0.0903137	0.229639								19.4	19.288	112.141	106.877	19.4	0.0756392	0.439769	0.419125		18.04	42.756	11.446	43.011	18.04	0.167671	0.0448863	0.168671		20.85	55.845	45.759	10.222	20.85	0.219	0.179447	0.0400863
18.59	40.538	23.226	75.391	18.59	0.158973	0.0910824	0.295651								19.44	28.753	79.6	81.02	19.44	0.112757	0.312157	0.317725		18.07	47.823	11.838	48.013	18.07	0.187541	0.0464235	0.188286		20.89	50.033	40.136	9.709	20.89	0.196208	0.157396	0.0380745
18.62	37.162	33.652	55.955	18.62	0.145733	0.131969	0.219431								19.47	18.123	108.143	101.974	19.47	0.0710706	0.42409	0.399898		18.1	43.66	18.433	43.77	18.1	0.171216	0.0722863	0.171647		20.92	51.296	41.667	10.959	20.92	0.201161	0.1634	0.0429765
18.65	29.407	25.722	44.017	18.65	0.115322	0.100871	0.172616								19.5	20.419	94.183	91.809	19.5	0.0800745	0.369345	0.360035		18.13	48.368	16.876	48.451	18.13	0.189678	0.0661804	0.190004		20.96	52.089	42.284	10.798	20.96	0.204271	0.16582	0.0423451
18.68	34.354	22.602	59.233	18.68	0.134722	0.0886353	0.232286								19.54	13.229	61.963	67.915	19.54	0.0518784	0.242992	0.266333		18.16	46.681	16.626	46.774	18.16	0.183063	0.0652	0.183427		20.99	46.218	37.104	9.911	20.99	0.181247	0.145506	0.0388667
18.71	40.621	29.278	69.853	18.71	0.159298	0.114816	0.273933								19.57	17.827	63.328	68.858	19.57	0.0699098	0.248345	0.270031		18.19	50.584	14.509	50.654	18.19	0.198369	0.056898	0.198643		21.03	53.302	43.425	11.914	21.03	0.209027	0.170294	0.0467216
18.74	34.212	34.734	47.4	18.74	0.134165	0.136212	0.185882								19.6	10.112	73.379	76.445	19.6	0.0396549	0.287761	0.299784		18.22	50.933	16.184	51.008	18.22	0.199737	0.0634667	0.200031		21.06	36.85	29.083	7.994	21.06	0.14451	0.114051	0.031349
18.77	27.482	25.634	40.051	18.77	0.107773	0.100525	0.157063								19.63	15.872	74.715	76.964	19.63	0.0622431	0.293	0.30182		18.25	53.819	16.786	53.876	18.25	0.211055	0.0658275	0.211278		21.1	55.387	45.191	12.307	21.1	0.217204	0.17722	0.0482627
18.8	45.952	29.398	86.547	18.8	0.180204	0.115286	0.3394								19.67	17.308	92.716	90.027	19.67	0.0678745	0.363592	0.353047		18.28	49.937	11.674	50.011	18.28	0.195831	0.0457804	0.196122		21.13	58.557	48.171	10.726	21.13	0.229635	0.188906	0.0420627
18.84	31.726	29.42	47.681	18.84	0.124416	0.115373	0.186984								19.7	13.602	95.654	91.98	19.7	0.0533412	0.375114	0.360706		18.31	50.468	12.557	50.539	18.31	0.197914	0.0492431	0.198192		21.17	40.39	31.796	9.133	21.17	0.158392	0.12469	0.0358157
18.87	30.227	31.734	39.854	18.87	0.118537	0.124447	0.15629								19.73	25.25	126.558	119.56	19.73	0.0990196	0.496306	0.468863		18.34	47.772	14.844	52.299	18.34	0.187341	0.0582118	0.205094		21.2	41.255	32.513	9.237	21.2	0.161784	0.127502	0.0362235
18.9	38.26	28.841	64.153	18.9	0.150039	0.113102	0.25158								19.76	21.758	82.334	82.147	19.76	0.0853255	0.322878	0.322145		18.37	50.525	13.565	52.813	18.37	0.198137	0.0531961	0.20711		21.24	44.148	34.819	9.295	21.24	0.173129	0.136545	0.036451
18.93	46.043	39.761	75.357	18.93	0.180561	0.155925	0.295518								19.8	23.732	81.718	81.771	19.8	0.0930667	0.320463	0.320671		18.4	46.678	13.198	54.747	18.4	0.183051	0.0517569	0.214694		21.27	43.956	34.611	8.782	21.27	0.172376	0.135729	0.0344392
18.96	31.58	30.09	45.949	18.96	0.123843	0.118	0.180192								19.83	16.633	68.738	71.921	19.83	0.0652275	0.269561	0.282043		18.43	54.078	14.683	54.43	18.43	0.212071	0.0575804	0.213451		21.31	39.524	30.633	7.905	21.31	0.154996	0.120129	0.031
18.99	32.304	30.257	46.726	18.99	0.126682	0.118655	0.183239								19.86	19.319	50.303	57.212	19.86	0.0757608	0.197267	0.224361		18.46	49.491	11.98	50.142	18.46	0.194082	0.0469804	0.196635		21.34	51.761	42.307	10.049	21.34	0.202984	0.16591	0.0394078
19.02	29.961	28.279	43.38	19.02	0.117494	0.110898	0.170118								19.9	18.453	73.844	76.534	19.9	0.0723647	0.289584	0.300133		18.49	48.771	13.849	48.757	18.49	0.191259	0.0543098	0.191204		21.38	58.548	48.24	11.622	21.38	0.2296	0.189176	0.0455765
19.06	37.171	27.31	63.195	19.06	0.145769	0.107098	0.247824								19.93	20.097	85.296	84.588	19.93	0.0788118	0.334494	0.331718		18.52	55.356	18.729	48.951	18.52	0.217082	0.0734471	0.191965		21.41	50.459	41.018	10.951	21.41	0.197878	0.160855	0.0429451
19.09	37.571	29.094	62.666	19.09	0.147337	0.114094	0.245749								19.96	25.532	54.065	60.518	19.96	0.100125	0.21202	0.237325		18.55	52.891	21.377	49.858	18.55	0.207416	0.0838314	0.195522		21.45	41.524	32.533	9.358	21.45	0.162839	0.12758	0.036698
19.12	36.261	30.195	57.891	19.12	0.1422	0.118412	0.227024								19.99	21.207	71.305	73.646	19.99	0.0831647	0.279627	0.288808		18.58	39.41	19.945	39.536	18.58	0.154549	0.0782157	0.155043		21.48	40.086	31.037	8.787	21.48	0.1572	0.121714	0.0344588
19.15	37.772	36.027	56.359	19.15	0.148125	0.141282	0.221016								20.03	22.613	94.244	91.36	20.03	0.0886784	0.369584	0.358275		18.61	40.612	14.593	40.732	18.61	0.159263	0.0572275	0.159733		21.52	39.549	31.111	9.03	21.52	0.155094	0.122004	0.0354118
19.18	37.945	31.577	60.789	19.18	0.148804	0.123831	0.238388								20.06	27.907	76.119	78.576	20.06	0.109439	0.298506	0.308141		18.64	44.556	14.31	56.477	18.64	0.174729	0.0561176	0.221478		21.55	34.148	26.366	7.776	21.55	0.133914	0.103396	0.0304941
19.21	41.436	31.392	70.458	19.21	0.162494	0.123106	0.276306								20.09	25.809	81.7	82.877	20.09	0.101212	0.320392	0.325008		18.67	44.923	15.119	51.83	18.67	0.176169	0.0592902	0.203255		21.59	52.428	42.535	10.306	21.59	0.2056	0.166804	0.0404157
19.24	39.218	37.822	57.604	19.24	0.153796	0.148322	0.225898								20.12	23.758	83.957	83.8	20.12	0.0931686	0.329243	0.328627		18.7	51.261	14.473	51.335	18.7	0.201024	0.0567569	0.201314		21.62	58.455	48.262	10.851	21.62	0.229235	0.189263	0.0425529
19.27	43.528	42.646	65.66	19.27	0.170698	0.167239	0.25749								20.16	35.035	77.268	78.789	20.16	0.137392	0.303012	0.308976		18.73	52.545	14.715	52.61	18.73	0.206059	0.0577059	0.206314		21.66	43.255	34.525	8.287	21.66	0.169627	0.135392	0.032498
19.31	38.759	29.53	65.986	19.31	0.151996	0.115804	0.258769								20.19	34.339	85.958	85.315	20.19	0.134663	0.33709	0.334569		18.77	44.514	13.913	50.795	18.77	0.174565	0.0545608	0.199196		21.69	50.694	40.602	9.705	21.69	0.1988	0.159224	0.0380588
19.34	35.123	30.486	54.417	19.34	0.137737	0.119553	0.2134								20.22	21.968	139.834	138.166	20.22	0.086149	0.548369	0.541827		18.8	53.953	12.892	54.602	18.8	0.21158	0.0505569	0.214125		21.73	55.58	45.34	10.438	21.73	0.217961	0.177804	0.0409333
19.37	39.026	38.633	57.033	19.37	0.153043	0.151502	0.223659								20.26	23.811	97.825	100.588	20.26	0.0933765	0.383627	0.394463		18.83	47.094	11.372	49.98	18.83	0.184682	0.0445961	0.196		21.77	51.87	41.777	10.246	21.77	0.203412	0.163831	0.0401804
19.4	36.694	44.354	45.291	19.4	0.143898	0.173937	0.177612								20.29	18.274	70.106	73.481	20.29	0.0716627	0.274925	0.288161		18.86	48.943	10.704	48.982	18.86	0.191933	0.0419765	0.192086		21.8	20.564	14.979	5.6	21.8	0.0806431	0.0587412	0.0219608
19.43	42.237	49.999	54.809	19.43	0.165635	0.196075	0.214937								20.32	18.667	81.13	81.596	20.32	0.0732039	0.318157	0.319984		18.89	48.146	11.811	48.239	18.89	0.188808	0.0463176	0.189173		21.84	30.567	23.402	7.122	21.84	0.119871	0.0917725	0.0279294
19.46	46.253	49.747	66.428	19.46	0.181384	0.195086	0.260502								20.35	19.305	66.973	70.565	20.35	0.0757059	0.262639	0.276725		18.92	46.211	14.834	46.317	18.92	0.18122	0.0581725	0.181635		21.87	49.273	39.763	9.525	21.87	0.193227	0.155933	0.0373529
19.49	44.987	43.838	69.579	19.49	0.17642	0.171914	0.272859								20.39	27.694	70.545	73.871	20.39	0.108604	0.276647	0.28969		18.95	50.153	15.268	48.36	18.95	0.196678	0.0598745	0.189647		21.91	51.627	41.661	10.374	21.91	0.202459	0.163376	0.0406824
19.52	41.214	46.403	54.912	19.52	0.161624	0.181973	0.215341								20.42	28.373	87.926	86.616	20.42	0.111267	0.344808	0.339671		18.98	54.176	14.183	47.627	18.98	0.212455	0.0556196	0.186773		21.94	46.795	37.494	10.527	21.94	0.18351	0.147035	0.0412824
19.56	48.263	62.572	59.035	19.56	0.189267	0.24538	0.23151								20.45	32.232	104.42	100.017	20.45	0.1264	0.40949	0.392224		19.01	47.952	16.795	50.862	19.01	0.188047	0.0658627	0.199459		21.98	33.699	25.974	8.198	21.98	0.132153	0.101859	0.032149
19.59	60.408	74.984	87.305	19.59	0.236894	0.294055	0.342373								20.48	27.448	79.368	81.456	20.48	0.107639	0.311247	0.319435		19.04	46.793	17.023	49.905	19.04	0.183502	0.0667569	0.195706		22.01	26.903	20.08	7.647	22.01	0.105502	0.0787451	0.0299882
19.62	61.872	77.624	89.404	19.62	0.242635	0.304408	0.350604								20.52	17.258	87.617	87.413	20.52	0.0676784	0.343596	0.342796		19.07	51.757	12.516	51.227	19.07	0.202969	0.0490824	0.20089		22.05	32.007	24.549	8.015	22.05	0.125518	0.0962706	0.0314314
19.65	64.626	85.854	90.076	19.65	0.253435	0.336682	0.353239								20.55	16.121	118.245	112.226	20.55	0.0632196	0.463706	0.440102		19.1	52.411	11.49	56.396	19.1	0.205533	0.0450588	0.221161		22.08	49.996	40.297	10.199	22.08	0.196063	0.158027	0.0399961
19.68	69.985	87.567	109.502	19.68	0.274451	0.3434	0.42942								20.58	21.233	100.134	98.461	20.58	0.0832667	0.392682	0.386122		19.13	45.328	14.118	45.499	19.13	0.177757	0.0553647	0.178427		22.12	51.216	41.474	11.477	22.12	0.200847	0.162643	0.0450078
19.71	64.941	85.043	92.996	19.71	0.254671	0.333502	0.36469								20.62	29.456	65.192	70	20.62	0.115514	0.255655	0.27451		19.16	44.606	11.82	44.784	19.16	0.174925	0.0463529	0.175624		22.15	32.788	25	8.573	22.15	0.12858	0.0980392	0.0336196
19.74	65.994	93.894	85.954	19.74	0.2588	0.368212	0.337075								20.65	27.011	52.403	58.369	20.65	0.105925	0.205502	0.228898		19.19	49.221	14.651	54.97	19.19	0.193024	0.0574549	0.215569		22.19	55.358	45.126	10.664	22.19	0.21709	0.176965	0.0418196
19.77	69.561	104.202	85.822	19.77	0.272788	0.408635	0.336557								20.68	26.486	70.716	72.491	20.68	0.103867	0.277318	0.284278		19.22	54.001	13.655	54.152	19.22	0.211769	0.053549	0.212361		22.22	53.646	43.975	10.995	22.22	0.210376	0.172451	0.0431176
19.81	113.996	124.099	99.75	19.81	0.447043	0.486663	0.391176								20.71	25.476	76.064	77.333	20.71	0.0999059	0.29829	0.303267		19.25	51.117	13.753	51.318	19.25	0.200459	0.0539333	0.201247		22.26	45.619	35.88	10.659	22.26	0.178898	0.140706	0.0418
19.84	119.539	124.051	121.3	19.84	0.46878	0.486475	0.475686								20.75	20.956	61.723	67.065	20.75	0.0821804	0.242051	0.263		19.28	52.271	16.466	49.732	19.28	0.204984	0.0645725	0.195027		22.29	25.703	18.256	8.312	22.29	0.100796	0.0715922	0.0325961
19.87	116.966	127.214	117.298	19.87	0.45869	0.498878	0.459992								20.78	28.966	61.298	64.82	20.78	0.113592	0.240384	0.254196		19.31	55.467	11.153	55.593	19.31	0.217518	0.0437373	0.218012		22.33	32.983	25.29	7.928	22.33	0.129345	0.0991765	0.0310902
19.9	119.365	134.267	118.905	19.9	0.468098	0.526537	0.466294								20.81	26.505	44.877	50.562	20.81	0.103941	0.175988	0.198282		19.34	49.92	13.148	50.117	19.34	0.195765	0.0515608	0.196537		22.36	31.426	24.003	8.487	22.36	0.123239	0.0941294	0.0332824
19.93	118.475	132.436	114.82	19.93	0.464608	0.519357	0.450275								20.84	20.995	58.247	63.678	20.84	0.0823333	0.22842	0.249718		19.37	56.058	13.701	51.704	19.37	0.219835	0.0537294	0.202761		22.4	54.239	44.479	12.139	22.4	0.212702	0.174427	0.0476039
19.96	118.912	139.931	107.799	19.96	0.466322	0.548749	0.422741								20.88	21.507	81.596	81.883	20.88	0.0843412	0.319984	0.32111		19.4	47.28	12.084	47.547	19.4	0.185412	0.0473882	0.186459		22.43	40.438	31.999	9.369	22.43	0.15858	0.125486	0.0367412
19.99	232.7	153.961	140.628	19.99	0.912549	0.603769	0.551482								20.91	16.069	90.766	88.692	20.91	0.0630157	0.355945	0.347812		19.43	42.131	16.174	42.487	19.43	0.16522	0.0634275	0.166616		22.47	41.168	31.958	9.539	22.47	0.161443	0.125325	0.0374078
20.03	235.876	145.802	154.363	20.03	0.925004	0.571773	0.605345								20.94	18.145	57.686	64.325	20.94	0.0711569	0.22622	0.252255		19.46	46.997	19.981	54.548	19.46	0.184302	0.0783569	0.213914		22.5	35.7	27.188	8.799	22.5	0.14	0.10662	0.0345059
20.06	123.572	129.547	139.574	20.06	0.484596	0.508027	0.547349								20.98	20.015	51.812	57.882	20.98	0.0784902	0.203184	0.226988		19.5	46.876	19.747	55.341	19.5	0.183827	0.0774392	0.217024		22.54	43.126	34.149	9.915	22.54	0.169122	0.133918	0.0388824
20.09	124.631	136.858	137.903	20.09	0.488749	0.536698	0.540796								21.01	17.957	61.661	64.088	21.01	0.0704196	0.241808	0.251325		19.53	48.6	14.153	55.352	19.53	0.190588	0.055502	0.217067		22.57	41.827	32.838	10.137	22.57	0.164027	0.128776	0.0397529
20.12	127.472	151.251	130.943	20.12	0.49989	0.593141	0.513502								21.04	29.16	67.86	71.543	21.04	0.114353	0.266118	0.280561		19.56	45.079	10.739	56.326	19.56	0.17678	0.0421137	0.220886		22.61	42.025	32.385	9.608	22.61	0.164804	0.127	0.0376784
20.15	126.54	148.804	131.446	20.15	0.496235	0.583545	0.515475								21.07	24.882	54.102	60.175	21.07	0.0975765	0.212165	0.23598		19.59	56.131	12.242	45.409	19.59	0.220122	0.0480078	0.178075		22.64	39.747	30.677	8.831	22.64	0.155871	0.120302	0.0346314
20.18	237.952	147.474	152.566	20.18	0.933145	0.578329	0.598298								21.11	23.703	72.611	75.686	21.11	0.0929529	0.284749	0.296808		19.62	52.339	17.511	52.537	19.62	0.205251	0.0686706	0.206027		22.68	44.914	35.608	9.589	22.68	0.176133	0.139639	0.0376039
20.21	247.527	156.847	234.314	20.21	0.970694	0.615086	0.918878								21.14	14.994	51.335	58.83	21.14	0.0588	0.201314	0.230706		19.65	55.559	18.175	55.725	19.65	0.217878	0.0712745	0.218529		22.71	51.722	41.813	10.718	22.71	0.202831	0.163973	0.0420314
20.24	252.52	177.847	246.608	20.24	0.990275	0.697439	0.96709								21.17	26.639	64.05	69.512	21.17	0.104467	0.251176	0.272596		19.68	49.685	15.483	48.064	19.68	0.194843	0.0607176	0.188486		22.75	37.72	28.948	8.552	22.75	0.147922	0.113522	0.0335373
20.28	252.318	231.066	247.222	20.28	0.989482	0.906141	0.969498								21.2	13.957	66.785	71.185	21.2	0.0547333	0.261902	0.279157		19.71	48.312	12.001	56.325	19.71	0.189459	0.0470627	0.220882		22.78	61.447	50.604	12.745	22.78	0.240969	0.198447	0.0499804
20.31	253.294	240.555	250.054	20.31	0.99331	0.943353	0.980604								21.24	25.124	53.851	60.479	21.24	0.0985255	0.21118	0.237173		19.74	54.328	9.647	52.275	19.74	0.213051	0.0378314	0.205		22.82	27.785	20.906	6.782	22.82	0.108961	0.0819843	0.0265961
20.34	255	253.372	252.244	20.34	1	0.993616	0.989192								21.27	35.713	19.127	25.729	21.27	0.140051	0.0750078	0.100898		19.77	45.839	8.855	51.194	19.77	0.179761	0.0347255	0.200761		22.86	43.611	33.902	9.869	22.86	0.171024	0.132949	0.038702
20.37	255	255	243.927	20.37	1	1	0.956576								21.3	20.191	53.609	59.368	21.3	0.0791804	0.210231	0.232816		19.8	47.678	8.52	48.958	19.8	0.186973	0.0334118	0.191992		22.89	35.985	27.314	9.551	22.89	0.141118	0.107114	0.0374549
20.4	255	255	246.549	20.4	1	1	0.966859								21.34	25.746	60.28	64.844	21.34	0.100965	0.236392	0.25429		19.83	48.227	10.909	45.383	19.83	0.189125	0.0427804	0.177973		22.93	20.394	14.295	6.457	22.93	0.0799765	0.0560588	0.0253216
20.43	255	255	255	20.43	1	1	1								21.37	23.715	62.652	68.233	21.37	0.093	0.245694	0.26758		19.86	53.796	14.071	55.056	19.86	0.210965	0.0551804	0.215906		22.96	39.437	30.843	7.645	22.96	0.154655	0.120953	0.0299804
20.46	255	255	255	20.46	1	1	1								21.4	18.14	72.292	75.671	21.4	0.0711373	0.283498	0.296749		19.89	45.2	11.233	56.565	19.89	0.177255	0.044051	0.221824		23	39.113	30.235	8.018	23	0.153384	0.118569	0.0314431
20.49	255	255	255	20.49	1	1	1								21.43	24.186	59.882	66.252	21.43	0.0948471	0.234831	0.259812		19.92	50.483	9.345	53.263	19.92	0.197973	0.0366471	0.208875		23.03	34.567	26.285	7.948	23.03	0.135557	0.103078	0.0311686
20.53	255	255	255	20.53	1	1	1								21.47	23.63	85.395	85.805	21.47	0.0926667	0.334882	0.33649		19.95	53.931	11.494	46.91	19.95	0.211494	0.0450745	0.183961		23.07	38.645	30.344	8.686	23.07	0.151549	0.118996	0.0340627
20.56	255	255	255	20.56	1	1	1								21.5	25.646	57.695	64.787	21.5	0.100573	0.226255	0.254067		19.98	51.595	14.8	53.212	19.98	0.202333	0.0580392	0.208675		23.1	32.977	25.272	7.661	23.1	0.129322	0.0991059	0.0300431
20.59	255	255	255	20.59	1	1	1								21.53	12.95	33.24	41.184	21.53	0.0507843	0.130353	0.161506		20.01	49.708	15.114	50.827	20.01	0.194933	0.0592706	0.199322		23.14	29.88	22.294	6.526	23.14	0.117176	0.0874275	0.0255922
20.62	255	255	255	20.62	1	1	1								21.56	20.274	43.639	51.777	21.56	0.0795059	0.171133	0.203047		20.04	52.846	12.153	54.189	20.04	0.207239	0.0476588	0.212506		23.17	24.079	17.147	6.344	23.17	0.0944275	0.0672431	0.0248784
20.65	255	255	255	20.65	1	1	1								21.6	26.22	74.862	77.42	21.6	0.102824	0.293576	0.303608		20.07	53.011	11.591	50.359	20.07	0.207886	0.0454549	0.197486		23.21	29.206	21.608	7.954	23.21	0.114533	0.0847373	0.0311922
20.68	255	255	255	20.68	1	1	1								21.63	36.317	62.657	68.468	21.63	0.14242	0.245714	0.268502		20.1	47.167	13.225	47.626	20.1	0.184969	0.0518627	0.186769		23.24	32.669	24.446	8.299	23.24	0.128114	0.0958667	0.0325451
20.71	255	255	255	20.71	1	1	1								21.66	28.604	39.144	47.18	21.66	0.112173	0.153506	0.18502		20.13	40.31	12.416	40.971	20.13	0.158078	0.0486902	0.160671		23.28	22.359	15.952	6.6	23.28	0.0876824	0.0625569	0.0258824
20.74	255	255	255	20.74	1	1	1								21.7	33.507	41.663	50.257	21.7	0.1314	0.163384	0.197086		20.16	48.388	9.101	46.331	20.16	0.189757	0.0356902	0.18169		23.31	36.309	28.161	7.782	23.31	0.142388	0.110435	0.0305176
20.78	255	255	255	20.78	1	1	1								21.73	25.71	44.535	53.481	21.73	0.100824	0.174647	0.209729		20.19	47.072	8.068	49.868	20.19	0.184596	0.0316392	0.195561		23.35	34.17	26.056	8.08	23.35	0.134	0.10218	0.0316863
20.81	255	255	255	20.81	1	1	1								21.76	32.688	56.502	63.521	21.76	0.128188	0.221576	0.249102		20.23	44.699	12.877	51.906	20.23	0.17529	0.050498	0.203553		23.38	27.394	20.291	8.576	23.38	0.107427	0.0795725	0.0336314
20.84	255	255	255	20.84	1	1	1								21.79	19.742	54.236	61.326	21.79	0.0774196	0.21269	0.240494		20.26	54.368	14.218	46.613	20.26	0.213208	0.0557569	0.182796		23.42	19.969	13.403	7.384	23.42	0.0783098	0.0525608	0.0289569
20.87	255	255	255	20.87	1	1	1								21.83	18.052	44.257	51.71	21.83	0.0707922	0.173557	0.202784		20.29	52.844	13.945	53.109	20.29	0.207231	0.0546863	0.208271		23.45	15.942	9.896	7.103	23.45	0.0625176	0.0388078	0.0278549
20.9	255	255	255	20.9	1	1	1								21.86	25.946	41.042	47.671	21.86	0.101749	0.160949	0.186945		20.32	38.665	11.158	39.321	20.32	0.151627	0.0437569	0.1542		23.49	9.918	5.493	5.729	23.49	0.0388941	0.0215412	0.0224667
20.93	255	255	255	20.93	1	1	1								21.89	28.883	46.397	53.77	21.89	0.113267	0.181949	0.210863		20.35	54.527	11.371	54.764	20.35	0.213831	0.0445922	0.214761		23.52	16.264	10.914	6.578	23.52	0.0637804	0.0428	0.0257961
20.96	255	255	255	20.96	1	1	1								21.92	28.209	41	48.934	21.92	0.110624	0.160784	0.191898		20.38	49.785	11.392	47.158	20.38	0.195235	0.0446745	0.184933		23.56	10.53	6.032	5.54	23.56	0.0412941	0.0236549	0.0217255
20.99	255	255	255	20.99	1	1	1								21.96	18.35	27.427	34.387	21.96	0.0719608	0.107557	0.134851		20.41	53.975	11.337	48.093	20.41	0.211667	0.0444588	0.1886		23.59	7.563	3.48	5.707	23.59	0.0296588	0.0136471	0.0223804
21.03	255	255	255	21.03	1	1	1								21.99	19.703	54.804	60.452	21.99	0.0772667	0.214918	0.237067		20.44	50.684	11.063	53.703	20.44	0.198761	0.0433843	0.2106		23.63	15.685	10.313	6.857	23.63	0.0615098	0.0404431	0.0268902
21.06	255	255	255	21.06	1	1	1								22.02	21.981	65.186	69.985	22.02	0.0862	0.255631	0.274451		20.47	54.803	14.29	51.545	20.47	0.214914	0.0560392	0.202137		23.66	14.8	9.804	6.627	23.66	0.0580392	0.0384471	0.0259882
21.09	255	255	247.438	21.09	1	1	0.970345								22.05	18.585	50.02	57.119	22.05	0.0728824	0.196157	0.223996		20.5	45.722	22.625	47.529	20.5	0.179302	0.0887255	0.186388		23.7	21.494	15.219	6.003	23.7	0.0842902	0.0596824	0.0235412
21.12	255	255	240.223	21.12	1	1	0.942051								22.09	24.222	54.579	61.146	22.09	0.0949882	0.214035	0.239788		20.53	48.345	20.24	48.676	20.53	0.189588	0.0793725	0.190886		23.73	12.941	8.151	4.895	23.73	0.050749	0.0319647	0.0191961
21.15	255	255	245.509	21.15	1	1	0.96278								22.12	23.384	34.435	42.092	22.12	0.091702	0.135039	0.165067		20.56	26.354	16.1	27.067	20.56	0.103349	0.0631373	0.106145		23.77	7.399	3.646	3.865	23.77	0.0290157	0.014298	0.0151569
21.18	255	255	242	21.18	1	1	0.94902								22.15	19.287	63.999	65.115	22.15	0.0756353	0.250976	0.255353		20.59	42.261	13.885	42.522	20.59	0.165729	0.054451	0.166753		23.8	6.753	3.155	5.352	23.8	0.0264824	0.0123725	0.0209882
21.21	255	255	158.268	21.21	1	1	0.620659								22.19	16.024	51.172	56.049	22.19	0.0628392	0.200675	0.2198		20.62	45.664	14.416	50.941	20.62	0.179075	0.0565333	0.199769		23.84	8.158	4.365	4.955	23.84	0.0319922	0.0171176	0.0194314
21.25	255	255	145.233	21.25	1	1	0.569541								22.22	22.077	40.983	48.294	22.22	0.0865765	0.160718	0.189388		20.65	48.395	15.031	46.783	20.65	0.189784	0.0589451	0.183463		23.87	6.045	2.442	5.218	23.87	0.0237059	0.00957647	0.0204627
21.28	255	255	116.708	21.28	1	1	0.457678								22.25	22.223	41.57	49.071	22.25	0.087149	0.16302	0.192435		20.68	44.461	11.345	52.634	20.68	0.174357	0.0444902	0.206408		23.91	10.548	6.164	4.113	23.91	0.0413647	0.0241725	0.0161294
21.31	255	255	104.087	21.31	1	1	0.408184								22.28	18.437	29.769	37.007	22.28	0.072302	0.116741	0.145125		20.71	50.78	8.059	45.603	20.71	0.199137	0.0316039	0.178835		23.95	6.463	3.211	3.099	23.95	0.0253451	0.0125922	0.0121529
21.34	251.174	247.641	104.724	21.34	0.984996	0.971141	0.410682								22.32	25.908	34.547	41.67	22.32	0.1016	0.135478	0.163412		20.74	52.086	9.93	52.259	20.74	0.204259	0.0389412	0.204937		23.98	3.266	0.88	3.048	23.98	0.0128078	0.00345098	0.0119529
21.37	242.865	233.672	91.058	21.37	0.952412	0.916361	0.35709								22.35	28.387	54.124	60.962	22.35	0.111322	0.212251	0.239067		20.77	44.462	14.418	44.758	20.77	0.174361	0.0565412	0.175522		24.02	2.145	0	4.334	24.02	0.00841176	0	0.0169961
21.4	127.709	164.815	93.106	21.4	0.50082	0.646333	0.365122								22.38	19.89	45.055	51.539	22.38	0.078	0.176686	0.202114		20.8	45.897	16.899	55.508	20.8	0.179988	0.0662706	0.217678		24.05	5.79	2.389	5.31	24.05	0.0227059	0.00936863	0.0208235
21.43	113.794	131.866	99.198	21.43	0.446251	0.517122	0.389012								22.41	24.974	30.492	37.838	22.41	0.0979373	0.119576	0.148384		20.83	52.54	19.911	52.65	20.83	0.206039	0.0780824	0.206471		24.09	10.007	5.71	6.139	24.09	0.0392431	0.0223922	0.0240745
21.46	71.631	116.902	79.034	21.46	0.280906	0.458439	0.309937								22.45	21.599	34.239	42.559	22.45	0.084702	0.134271	0.166898		20.86	36.212	14.693	36.519	20.86	0.142008	0.0576196	0.143212		24.12	8.767	4.692	5.753	24.12	0.0343804	0.0184	0.0225608
21.5	66.95	103.545	77	21.5	0.262549	0.406059	0.301961								22.48	18.061	33.28	41.6	22.48	0.0708275	0.13051	0.163137		20.89	56.226	14.262	56.331	20.89	0.220494	0.0559294	0.220906		24.16	8.811	4.856	5.156	24.16	0.0345529	0.0190431	0.0202196
21.53	61.252	86.598	77	21.53	0.240204	0.3396	0.301961								22.51	26.75	34.331	42.651	22.51	0.104902	0.134631	0.167259		20.92	47.866	13.626	53.911	20.92	0.18771	0.0534353	0.211416		24.19	5.556	1.964	5.338	24.19	0.0217882	0.00770196	0.0209333
21.56	54.137	70.596	70.508	21.56	0.212302	0.276847	0.276502								22.55	26.608	39.225	47.425	22.55	0.104345	0.153824	0.18598		20.95	44.705	12.435	54.249	20.95	0.175314	0.0487647	0.212741		24.23	5.081	1.715	4.601	24.23	0.0199255	0.00672549	0.0180431
21.59	51.625	65.021	67.886	21.59	0.202451	0.254984	0.26622								22.58	18.241	40.764	48.817	22.58	0.0715333	0.159859	0.191439		20.99	49.815	6.12	45.669	20.99	0.195353	0.024	0.179094		24.26	8.924	5.255	5.129	24.26	0.0349961	0.0206078	0.0201137
21.62	48.623	56.947	67.396	21.62	0.190678	0.223322	0.264298								22.61	20.327	28.449	36.182	22.61	0.0797137	0.111565	0.14189		21.02	45.575	9.211	45.488	21.02	0.178725	0.0361216	0.178384		24.3	1.897	0.13	4.587	24.3	0.00743922	0.000509804	0.0179882
21.65	42.862	42.454	64.629	21.65	0.168086	0.166486	0.253447								22.64	14.387	24.031	30.932	22.64	0.0564196	0.0942392	0.121302		21.05	47.833	10.277	48.225	21.05	0.18758	0.040302	0.189118		24.33	3.155	0.918	4.077	24.33	0.0123725	0.0036	0.0159882
21.68	39.375	30.475	66.991	21.68	0.154412	0.11951	0.26271								22.68	19.278	35.592	43.764	22.68	0.0756	0.139576	0.171624		21.08	48.004	11.405	49.432	21.08	0.188251	0.0447255	0.193851		24.37	4.77	2.172	3.644	24.37	0.0187059	0.00851765	0.0142902
21.71	41.882	33.099	71.665	21.71	0.164243	0.1298	0.281039								22.71	23.88	37.016	44.563	22.71	0.0936471	0.145161	0.174757		21.11	52.4	14.437	53.026	21.11	0.20549	0.0566157	0.207945		24.4	6.315	2.844	4.497	24.4	0.0247647	0.0111529	0.0176353
21.75	44.628	35.265	77.456	21.75	0.175012	0.138294	0.303749								22.74	18.634	46.134	53.994	22.74	0.0730745	0.180918	0.211741		21.14	47.308	15.783	48.411	21.14	0.185522	0.0618941	0.189847		24.44	3.946	1.135	4.428	24.44	0.0154745	0.00445098	0.0173647
21.78	34.68	31.973	54.007	21.78	0.136	0.125384	0.211792								22.77	29.864	29.12	36.995	22.77	0.117114	0.114196	0.145078		21.17	48.074	11.622	49.377	21.17	0.188525	0.0455765	0.193635		24.47	2.722	0.113	6.059	24.47	0.0106745	0.000443137	0.0237608
21.81	29.995	22.306	51.073	21.81	0.117627	0.0874745	0.200286								22.81	17.839	18.129	24.847	22.81	0.0699569	0.0710941	0.0974392		21.2	52.104	15.068	52.987	21.2	0.204329	0.0590902	0.207792		24.51	8.84	5.469	4.547	24.51	0.0346667	0.0214471	0.0178314
21.84	33.344	20.499	61.71	21.84	0.130761	0.0803882	0.242								22.84	18.081	25.781	33.151	22.84	0.0709059	0.101102	0.130004		21.23	44.708	16.006	51.83	21.23	0.175325	0.0627686	0.203255		24.54	3.118	0.674	4.915	24.54	0.0122275	0.00264314	0.0192745
21.87	32.828	22.953	58.612	21.87	0.128737	0.0900118	0.229851								22.87	14.623	39.214	47.7	22.87	0.0573451	0.15378	0.187059		21.26	40.076	13.958	42.18	21.26	0.157161	0.0547373	0.165412		24.58	2.379	0	5.031	24.58	0.00932941	0	0.0197294
21.9	33.32	24.669	58.248	21.9	0.130667	0.0967412	0.228424								22.91	26.588	27.843	36.019	22.91	0.104267	0.109188	0.141251		21.29	44.026	13.246	46.031	21.29	0.172651	0.0519451	0.180514		24.61	5.37	2.139	5.221	24.61	0.0210588	0.00838824	0.0204745
21.93	27.702	23.974	44.559	21.93	0.108635	0.0940157	0.174741								22.94	24.164	24.283	31.829	22.94	0.0947608	0.0952275	0.12482		21.32	51.016	10.025	55.783	21.32	0.200063	0.0393137	0.218757		24.65	5.14	2.068	5.224	24.65	0.0201569	0.0081098	0.0204863
21.96	26.616	21.69	44.287	21.96	0.104376	0.0850588	0.173675								22.97	18.451	32.005	40.23	22.97	0.0723569	0.12551	0.157765		21.35	53.352	15.533	54.308	21.35	0.209224	0.0609137	0.212973		24.68	3.9	1.104	4.946	24.68	0.0152941	0.00432941	0.0193961
22	23.107	15.277	42.148	22	0.0906157	0.0599098	0.165286								23	22.206	20.958	27.943	23	0.0870824	0.0821882	0.10958		21.38	35.196	13.915	37.964	21.38	0.138024	0.0545686	0.148878		24.72	7.398	3.654	5.633	24.72	0.0290118	0.0143294	0.0220902
22.03	32.114	16.632	62.229	22.03	0.125937	0.0652235	0.244035								23.04	24.858	22.492	30.293	23.04	0.0974824	0.0882039	0.118796		21.41	45.037	15.092	46.882	21.41	0.176616	0.0591843	0.183851		24.75	9.196	5.067	5.209	24.75	0.0360627	0.0198706	0.0204275
22.06	31.228	14.508	61.837	22.06	0.122463	0.0568941	0.242498								23.07	26.999	23.144	29.455	23.07	0.105878	0.0907608	0.11551		21.44	29.174	10.946	32.871	21.44	0.114408	0.0429255	0.128906		24.79	2.976	0.581	3.232	24.79	0.0116706	0.00227843	0.0126745
22.09	24.811	19.374	41.619	22.09	0.097298	0.0759765	0.163212								23.1	23.292	21.729	29.048	23.1	0.0913412	0.0852118	0.113914		21.47	50.309	12.007	51.43	21.47	0.19729	0.0470863	0.201686		24.82	3.885	1.247	3.943	24.82	0.0152353	0.0048902	0.0154627
22.12	23.906	21.828	37.209	22.12	0.093749	0.0856	0.145918								23.13	24.212	17.88	25.041	23.13	0.094949	0.0701176	0.0982		21.5	34.936	14.253	37.42	21.5	0.137004	0.0558941	0.146745		24.86	6.69	3.883	5.413	24.86	0.0262353	0.0152275	0.0212275
22.15	26.702	22.426	43.857	22.15	0.104714	0.0879451	0.171988								23.17	30.723	32.636	40.88	23.17	0.120482	0.127984	0.160314		21.53	46.503	14.957	55.079	21.53	0.182365	0.0586549	0.215996		24.89	3.358	1.226	4.588	24.89	0.0131686	0.00480784	0.0179922
22.18	27.406	22.798	44.587	22.18	0.107475	0.0894039	0.174851								23.2	24.303	23.596	30.522	23.2	0.0953059	0.0925333	0.119694		21.56	53.872	17.784	46.364	21.56	0.211263	0.0697412	0.18182		24.93	7.686	4.088	4.585	24.93	0.0301412	0.0160314	0.0179804
22.22	30.045	21.179	52.537	22.22	0.117824	0.0830549	0.206027								23.23	24.817	19.823	25.843	23.23	0.0973216	0.0777373	0.101345		21.59	45.965	14.416	53.882	21.59	0.180255	0.0565333	0.211302		24.96	2.923	0.195	4.333	24.96	0.0114627	0.000764706	0.0169922
22.25	29.844	19.67	53.957	22.25	0.117035	0.0771373	0.211596								23.27	27.822	16.64	22.289	23.27	0.109106	0.0652549	0.0874078		21.62	44.905	15.326	48.779	21.62	0.176098	0.060102	0.19129		25	5.632	3.072	5.571	25	0.0220863	0.0120471	0.0218471
22.28	32.661	19.534	61.121	22.28	0.128082	0.0766039	0.23969								23.3	17.013	18.303	25.114	23.3	0.0667176	0.0717765	0.0984863		21.65	51.306	13.316	51.965	21.65	0.2012	0.0522196	0.203784
22.31	34.059	18.914	65.279	22.31	0.133565	0.0741725	0.255996								23.33	26.288	9.033	13.262	23.33	0.10309	0.0354235	0.0520078		21.68	23.605	11.761	25.784	21.68	0.0925686	0.0461216	0.101114
22.34	31.66	18.79	59.317	22.34	0.124157	0.0736863	0.232616								23.36	23.054	27.878	35.684	23.36	0.0904078	0.109325	0.139937		21.72	43.449	9.485	44.378	21.72	0.170388	0.0371961	0.174031
22.37	33.607	18.069	64.563	22.37	0.131792	0.0708588	0.253188								23.4	16.228	40.504	48.883	23.4	0.0636392	0.158839	0.191698		21.75	47.137	16.891	55.296	21.75	0.184851	0.0662392	0.216847
22.4	24.339	19.258	41.14	22.4	0.0954471	0.0755216	0.161333								23.43	21.568	49.269	54.751	23.43	0.0845804	0.193212	0.21471		21.78	45.876	10.691	52.236	21.78	0.179906	0.0419255	0.204847
22.43	23.75	21.645	37.941	22.43	0.0931373	0.0848824	0.148788								23.46	25.292	21.292	27.5	23.46	0.0991843	0.083498	0.107843		21.81	36.105	12.006	36.971	21.81	0.141588	0.0470824	0.144984
22.47	29.083	22.422	49.775	22.47	0.114051	0.0879294	0.195196								23.49	26.374	23.034	30.516	23.49	0.103427	0.0903294	0.119671		21.84	13.557	9.504	14.945	21.84	0.0531647	0.0372706	0.0586078
22.5	32.594	18.65	62.073	22.5	0.12782	0.0731373	0.243424								23.53	19.739	17.033	23.592	23.53	0.0774078	0.0667961	0.0925176		21.87	53.621	13.293	53.866	21.87	0.210278	0.0521294	0.211239
22.53	24.387	16.785	43.938	22.53	0.0956353	0.0658235	0.172306								23.56	24.889	16	22.4	23.56	0.0976039	0.0627451	0.0878431		21.9	44.665	13.39	53.301	21.9	0.175157	0.0525098	0.209024
22.56	22.993	16.575	41.274	22.56	0.0901686	0.065	0.161859								23.59	26.111	13.05	19.428	23.59	0.102396	0.0511765	0.0761882		21.93	52.201	10.632	52.356	21.93	0.20471	0.0416941	0.205318
22.59	31.37	20.39	57.158	22.59	0.12302	0.0799608	0.224149								23.63	25.249	15.587	22.111	23.63	0.0990157	0.0611255	0.0867098		21.96	26.989	10.875	27.511	21.96	0.105839	0.0426471	0.107886
22.62	23.901	20.47	37.752	22.62	0.0937294	0.0802745	0.148047								23.66	30.588	22.403	30.268	23.66	0.119953	0.0878549	0.118698		21.99	52.322	12.3	56.022	21.99	0.205184	0.0482353	0.219694
22.65	26.073	17.034	46.92	22.65	0.102247	0.0668	0.184								23.69	31.925	18.391	25.724	23.69	0.125196	0.0721216	0.100878		22.02	46.091	13.55	47.902	22.02	0.180749	0.0531373	0.187851
22.68	24.246	10.586	49.361	22.68	0.0950824	0.0415137	0.193573								23.72	20.594	11.41	16.186	23.72	0.0807608	0.0447451	0.0634745		22.05	49.885	15.989	47.142	22.05	0.195627	0.062702	0.184871
22.72	35.525	12.837	73.896	22.72	0.139314	0.0503412	0.289788								23.76	12.841	12.332	17.541	23.76	0.0503569	0.0483608	0.0687882		22.08	47.864	12.682	49.159	22.08	0.187702	0.0497333	0.19278
22.75	40.641	21.742	79.457	22.75	0.159376	0.0852627	0.311596								23.79	21.53	16.804	23.563	23.79	0.0844314	0.065898	0.0924039		22.11	52.243	10.065	52.436	22.11	0.204875	0.0394706	0.205631
22.78	28.293	18.484	51.16	22.78	0.110953	0.0724863	0.200627								23.82	35.958	17.018	24.225	23.82	0.141012	0.0667373	0.095		22.14	54.356	11.542	54.464	22.14	0.213161	0.0452627	0.213584
22.81	32.352	18.35	62.165	22.81	0.126871	0.0719608	0.243784								23.85	30.055	14.632	21.182	23.85	0.117863	0.0573804	0.0830667		22.17	52.821	16.851	52.951	22.17	0.207141	0.0660824	0.207651
22.84	29.264	26.416	46.241	22.84	0.114761	0.103592	0.181337								23.89	28.422	6.144	9.644	23.89	0.111459	0.0240941	0.0378196		22.2	27.912	13.27	28.372	22.2	0.109459	0.0520392	0.111263
22.87	25.045	24.059	38.375	22.87	0.0982157	0.094349	0.15049								23.92	22.796	16.486	22.239	23.92	0.0893961	0.064651	0.0872118		22.23	44.845	15.121	44.455	22.23	0.175863	0.059298	0.174333
22.9	19.466	17.706	31.116	22.9	0.0763373	0.0694353	0.122024								23.95	19.581	13.871	19.229	23.95	0.0767882	0.0543961	0.0754078		22.26	53.927	12.822	44.993	22.26	0.211478	0.0502824	0.176443
22.93	18.275	18.96	26.286	22.93	0.0716667	0.0743529	0.103082								23.99	25.518	7.04	10.88	23.99	0.100071	0.0276078	0.0426667		22.29	30.441	10.73	31.031	22.29	0.119376	0.0420784	0.12169
22.97	23.229	12.606	45.679	22.97	0.0910941	0.0494353	0.179133								24.02	22.763	7.03	11.852	24.02	0.0892667	0.0275686	0.0464784		22.32	21.13	12.51	21.642	22.32	0.0828627	0.0490588	0.0848706
23	25.027	16.275	46.47	23	0.0981451	0.0638235	0.182235								24.05	18.319	3.357	7.265	24.05	0.0718392	0.0131647	0.0284902		22.35	56.35	10.112	56.424	22.35	0.22098	0.0396549	0.221271
23.03	18.058	14.598	31.374	23.03	0.0708157	0.0572471	0.123035								24.08	15.798	5.252	9.085	24.08	0.0619529	0.0205961	0.0356275		22.38	26.781	17.4	27.172	22.38	0.105024	0.0682353	0.106557
23.06	24.471	8.801	51.267	23.06	0.0959647	0.0345137	0.201047								24.12	20.432	5.773	10.012	24.12	0.0801255	0.0226392	0.0392627		22.41	16.249	11.465	16.7	22.41	0.0637216	0.0449608	0.0654902
23.09	26.222	12.266	52.667	23.09	0.102831	0.048102	0.206537								24.15	24.316	2.989	6.636	24.15	0.0953569	0.0117216	0.0260235		22.45	24.345	16.611	24.804	22.45	0.0954706	0.0651412	0.0972706
23.12	14.78	8.129	29.758	23.12	0.0579608	0.0318784	0.116698								24.18	18.947	0	2.855	24.18	0.074302	0	0.0111961		22.48	33.428	9.095	33.802	22.48	0.13109	0.0356667	0.132557
23.15	14.38	13.086	23.447	23.15	0.0563922	0.0513176	0.091949								24.21	17.097	0.717	3.743	24.21	0.0670471	0.00281176	0.0146784		22.51	52.312	15.743	52.415	22.51	0.205145	0.0617373	0.205549
23.19	17.323	13.78	29.88	23.19	0.0679333	0.0540392	0.117176								24.25	23.72	2.912	6.052	24.25	0.0930196	0.0114196	0.0237333		22.54	13.521	17.271	14.082	22.54	0.0530235	0.0677294	0.0552235
23.22	19.686	17.025	32.152	23.22	0.0772	0.0667647	0.126086								24.28	23.499	5.128	9.464	24.28	0.0921529	0.0201098	0.0371137		22.57	20.218	13.48	20.994	22.57	0.0792863	0.0528627	0.0823294
23.25	21.977	15.178	40.114	23.25	0.0861843	0.0595216	0.15731								24.31	23.473	1.95	5.421	24.31	0.092051	0.00764706	0.0212588		22.6	29.829	11.224	30.207	22.6	0.116976	0.0440157	0.118459
23.28	16.317	12.732	28.393	23.28	0.0639882	0.0499294	0.111345								24.35	28.377	2.755	6.317	24.35	0.111282	0.0108039	0.0247725		22.63	53.241	14.556	53.343	22.63	0.208788	0.0570824	0.209188
23.31	21.25	13.061	39.607	23.31	0.0833333	0.0512196	0.155322								24.38	26.516	7.591	12.844	24.38	0.103984	0.0297686	0.0503686		22.66	50.876	14.102	45.149	22.66	0.199514	0.055302	0.177055
23.34	16.25	17.319	23.839	23.34	0.0637255	0.0679176	0.0934863								24.41	23.878	7.567	13.377	24.41	0.0936392	0.0296745	0.0524588		22.69	47.694	11.21	56.265	22.69	0.187035	0.0439608	0.220647
23.37	22.873	18.297	38.847	23.37	0.089698	0.0717529	0.152341								24.44	22.613	13.526	21.308	24.44	0.0886784	0.0530431	0.0835608		22.72	37.94	12.704	38.073	22.72	0.148784	0.0498196	0.149306
23.4	14.78	11.197	26.222	23.4	0.0579608	0.0439098	0.102831								24.48	20.39	2.739	7.766	24.48	0.0799608	0.0107412	0.0304549		22.75	36.322	13.881	36.489	22.75	0.142439	0.0544353	0.143094
23.44	13.654	14.295	20.188	23.44	0.0535451	0.0560588	0.0791686								24.51	19.975	0	4.287	24.51	0.0783333	0	0.0168118		22.78	23.747	9.105	24.088	22.78	0.0931255	0.0357059	0.0944627
23.47	11.461	8.518	21.263	23.47	0.0449451	0.0334039	0.0833843								24.54	18.649	0.587	3.901	24.54	0.0731333	0.00230196	0.015298		22.81	34.928	8.855	35.097	22.81	0.136973	0.0347255	0.137635
23.5	23.484	18.113	41.051	23.5	0.0920941	0.0710314	0.160984								24.57	27.492	6.634	12.918	24.57	0.107812	0.0260157	0.0506588		22.84	15.552	10.654	15.812	22.84	0.0609882	0.0417804	0.0620078
23.53	36.624	20.756	70.482	23.53	0.143624	0.0813961	0.2764								24.61	33.969	6.767	12.968	24.61	0.133212	0.0265373	0.0508549		22.87	16.984	11.804	17.262	22.87	0.0666039	0.0462902	0.0676941
23.56	23.043	14.635	42.19	23.56	0.0903647	0.0573922	0.165451								24.64	21.471	4.976	11.43	24.64	0.0842	0.0195137	0.0448235		22.9	54.64	7.545	54.737	22.9	0.214275	0.0295882	0.214655
23.59	16.583	10.4	31.518	23.59	0.0650314	0.0407843	0.1236								24.67	26.349	6.65	13.558	24.67	0.103329	0.0260784	0.0531686		22.93	49.435	10.757	49.562	22.93	0.193863	0.0421843	0.194361
23.62	23.801	9.571	49.842	23.62	0.0933373	0.0375333	0.195459								24.71	18.789	5.353	12.302	24.71	0.0736824	0.0209922	0.0482431		22.96	23.162	9.426	23.549	22.96	0.0908314	0.0369647	0.092349
23.65	15.627	6.306	34.425	23.65	0.0612824	0.0247294	0.135								24.74	20.23	2.483	7.895	24.74	0.0793333	0.00973725	0.0309608		22.99	49.072	10.206	46.118	22.99	0.192439	0.0400235	0.180855
23.69	19.993	10.48	39.732	23.69	0.0784039	0.041098	0.155812								24.77	18.181	4.282	10.484	24.77	0.071298	0.0167922	0.0411137		23.02	55.513	11.727	55.552	23.02	0.217698	0.0459882	0.217851
23.72	14.428	10.308	26.735	23.72	0.0565804	0.0404235	0.104843								24.8	24.416	9.542	16.692	24.8	0.095749	0.0374196	0.0654588		23.05	23.428	9.599	23.64	23.05	0.0918745	0.0376431	0.0927059
23.75	23.674	11.257	47.187	23.75	0.0928392	0.0441451	0.185047								24.84	13.817	1.837	6.94	24.84	0.0541843	0.00720392	0.0272157		23.08	49.821	15.041	49.919	23.08	0.195376	0.0589843	0.195761
23.78	26.98	8.973	56.638	23.78	0.105804	0.0351882	0.22211								24.87	26.683	6.139	13.356	24.87	0.104639	0.0240745	0.0523765		23.11	23.565	10.406	23.961	23.11	0.0924118	0.0408078	0.0939647
23.81	10.705	9.771	19.211	23.81	0.0419804	0.0383176	0.0753373								24.9	27.523	1.537	6.391	24.9	0.107933	0.00602745	0.0250627		23.14	21.15	10.308	21.642	23.14	0.0829412	0.0404235	0.0848706
23.84	7.539	13.189	8.674	23.84	0.0295647	0.0517216	0.0340157								24.93	14.625	0.387	4.73	24.93	0.0573529	0.00151765	0.018549		23.18	22.307	11.576	22.775	23.18	0.0874784	0.0453961	0.0893137
23.87	15.019	12.668	25.989	23.87	0.058898	0.0496784	0.101918								24.97	14.003	7.006	13.779	24.97	0.0549137	0.0274745	0.0540353		23.21	28.251	11.777	28.591	23.21	0.110788	0.0461843	0.112122
23.9	25.039	14.773	47.786	23.9	0.0981922	0.0579333	0.187396								25	16	3	8	25	0.0627451	0.0117647	0.0313725		23.24	11.81	12.953	12.467	23.24	0.0463137	0.0507961	0.0488902
23.94	16.404	7.544	34.946	23.94	0.0643294	0.0295843	0.137043																	23.27	14.958	13.192	15.777	23.27	0.0586588	0.0517333	0.0618706
23.97	17.478	11.215	33.631	23.97	0.0685412	0.0439804	0.131886																	23.3	17.443	14.345	18.021	23.3	0.0684039	0.0562549	0.0706706
24	26.175	9.422	54.688	24	0.102647	0.036949	0.214463																	23.33	17.614	6.789	18.106	23.33	0.0690745	0.0266235	0.0710039
24.03	13.996	9.779	26.52	24.03	0.0548863	0.038349	0.104																	23.36	26.391	7.787	26.956	23.36	0.103494	0.0305373	0.10571
24.06	11.202	10.372	19.26	24.06	0.0439294	0.0406745	0.0755294																	23.39	2.645	9.614	3.481	23.39	0.0103725	0.037702	0.013651
24.09	21.865	9.703	44.275	24.09	0.0857451	0.038051	0.173627																	23.42	2.393	12.835	3.501	23.42	0.00938431	0.0503333	0.0137294
24.12	15.415	12.767	26.564	24.12	0.060451	0.0500667	0.104173																	23.45	7.424	14.158	8.23	23.45	0.0291137	0.0555216	0.0322745
24.16	8.57	8.948	14.769	24.16	0.0336078	0.0350902	0.0579176																	23.48	3.89	9.186	4.858	23.48	0.0152549	0.0360235	0.019051
24.19	15.868	8.549	31.279	24.19	0.0622275	0.0335255	0.122663																	23.51	10.881	11.65	11.955	23.51	0.0426706	0.0456863	0.0468824
24.22	17.649	14.274	29.584	24.22	0.0692118	0.0559765	0.116016																	23.54	2.112	8.685	3.706	23.54	0.00828235	0.0340588	0.0145333
24.25	6.421	6.442	11.61	24.25	0.0251804	0.0252627	0.0455294																	23.57	6.886	14.906	8.037	23.57	0.0270039	0.0584549	0.0315176
24.28	12.061	7.525	22.705	24.28	0.047298	0.0295098	0.0890392																	23.6	3.71	10.232	4.543	23.6	0.014549	0.0401255	0.0178157
24.31	16.956	15.738	25.37	24.31	0.0664941	0.0617176	0.0994902																	23.63	6.352	11.28	7.216	23.63	0.0249098	0.0442353	0.028298
24.34	11.952	9.463	20.981	24.34	0.0468706	0.0371098	0.0822784																	23.66	5.272	10.711	6.698	23.66	0.0206745	0.0420039	0.0262667
24.37	9.64	3.733	21.232	24.37	0.0378039	0.0146392	0.0832627																	23.69	1.024	9.956	2.686	23.69	0.00401569	0.0390431	0.0105333
24.41	10.072	11.6	14.231	24.41	0.039498	0.0454902	0.0558078																	23.72	3.444	7.137	4.652	23.72	0.0135059	0.0279882	0.0182431
24.44	11.962	6.278	23.402	24.44	0.0469098	0.0246196	0.0917725																	23.75	0	12.2	1.944	23.75	0	0.0478431	0.00762353
24.47	17.727	10.526	32.706	24.47	0.0695176	0.0412784	0.128259																	23.78	0.475	9.474	2.105	23.78	0.00186275	0.0371529	0.0082549
24.5	11.248	7.13	21.757	24.5	0.0441098	0.0279608	0.0853216																	23.81	5.012	7.639	6.386	23.81	0.0196549	0.0299569	0.0250431
24.53	5.812	7.169	9.065	24.53	0.0227922	0.0281137	0.035549																	23.84	1.356	7.269	2.603	23.84	0.00531765	0.0285059	0.0102078
24.56	4.993	8.883	4.999	24.56	0.0195804	0.0348353	0.0196039																	23.87	1.343	10.741	2.926	23.87	0.00526667	0.0421216	0.0114745
24.59	12.641	1.785	29.126	24.59	0.0495725	0.007	0.11422																	23.91	0.033	10.593	1.485	23.91	0.000129412	0.0415412	0.00582353
24.62	2.612	3.272	5.763	24.62	0.0102431	0.0128314	0.0226																	23.94	0.232	13.787	1.89	23.94	0.000909804	0.0540667	0.00741176
24.66	21.038	4.734	45.599	24.66	0.082502	0.0185647	0.17882																	23.97	0.152	16.144	1.419	23.97	0.000596078	0.0633098	0.00556471
24.69	3.728	3.19	8.18	24.69	0.0146196	0.0125098	0.0320784																	24	1.955	10.464	3.212	24	0.00766667	0.0410353	0.0125961
24.72	13.39	2.735	30.839	24.72	0.0525098	0.0107255	0.120937																	24.03	1.727	4.806	3.216	24.03	0.00677255	0.0188471	0.0126118
24.75	6.481	1.106	16.472	24.75	0.0254157	0.00433725	0.0645961																	24.06	0.801	12.585	2.317	24.06	0.00314118	0.0493529	0.00908627
24.78	9.756	2.987	21.895	24.78	0.0382588	0.0117137	0.0858627																	24.09	6.907	10.591	8.928	24.09	0.0270863	0.0415333	0.0350118
24.81	8.228	3.998	17.835	24.81	0.0322667	0.0156784	0.0699412																	24.12	0.033	11.24	2.088	24.12	0.000129412	0.0440784	0.00818824
24.84	6.866	4.782	13.587	24.84	0.0269255	0.0187529	0.0532824																	24.15	0.545	9.526	2.022	24.15	0.00213725	0.0373569	0.00792941
24.87	15.825	3.749	35.195	24.87	0.0620588	0.014702	0.13802																	24.18	0	10.423	1.505	24.18	0	0.0408745	0.00590196
24.91	4.439	4.615	9.193	24.91	0.0174078	0.018098	0.036051																	24.21	0	10.339	1.901	24.21	0	0.0405451	0.0074549
24.94	15.491	6.77	31.548	24.94	0.060749	0.026549	0.123718																	24.24	0	12.023	1.463	24.24	0	0.047149	0.00573725
24.97	17.478	3.195	39.833	24.97	0.0685412	0.0125294	0.156208																	24.27	0	7.899	1.201	24.27	0	0.0309765	0.0047098
25	7	2	17	25	0.027451	0.00784314	0.0666667																	24.3	0	11.959	1.381	24.3	0	0.046898	0.00541569
																								24.33	0.341	13.233	1.747	24.33	0.00133725	0.0518941	0.00685098
																								24.36	6.426	11.415	7.955	24.36	0.0252	0.0447647	0.0311961
																								24.39	0	7.233	1.233	24.39	0	0.0283647	0.00483529
																								24.42	0	7.424	1.267	24.42	0	0.0291137	0.00496863
																								24.45	0	14.412	1.23	24.45	0	0.0565176	0.00482353
																								24.48	0	16.833	1.223	24.48	0	0.0660118	0.00479608
																								24.51	0	9.962	1.206	24.51	0	0.0390667	0.00472941
																								24.54	0.028	13.09	0.816	24.54	0.000109804	0.0513333	0.0032
																								24.57	1.235	7.081	2.215	24.57	0.00484314	0.0277686	0.00868627
																								24.6	0.049	8.097	0.95	24.6	0.000192157	0.0317529	0.00372549
																								24.64	1.437	10.701	2.535	24.64	0.00563529	0.0419647	0.00994118
																								24.67	1.282	9.247	2.339	24.67	0.00502745	0.0362627	0.00917255
																								24.7	0	13.871	0.647	24.7	0	0.0543961	0.00253725
																								24.73	0.019	10.897	0.873	24.73	7.45098e-05	0.0427333	0.00342353
																								24.76	0.991	7.366	1.969	24.76	0.00388627	0.0288863	0.00772157
																								24.79	0	8.081	1.015	24.79	0	0.0316902	0.00398039
																								24.82	0.011	9.84	0.66	24.82	4.31373e-05	0.0385882	0.00258824
																								24.85	0.592	9.491	1.332	24.85	0.00232157	0.0372196	0.00522353
																								24.88	0.015	10.801	0.937	24.88	5.88235e-05	0.0423569	0.00367451
																								24.91	1.598	10.676	2.338	24.91	0.00626667	0.0418667	0.00916863
																								24.94	0	17.307	0.922	24.94	0	0.0678706	0.00361569
																								24.97	0	13.463	0.277	24.97	0	0.0527961	0.00108627
																								25	0	11	0	25	0	0.0431373	0

## Sheet: Fig. 2f
full_line_scan								Rp		ΔA_line_scan								Rp		ΔB_line_scan								Rp		ΔC_line_scan								Rp		ΔD_line_scan								Rp
x-axis	intensity		x-axis	y-axis			mean	0.71		x-axis	intensity		x-axis	y-axis			mean	0.719118		x-axis	intensity		x-axis	y-axis			mean	0.720882		x-axis	intensity		x-axis	y-axis			mean	0.727895		x-axis	intensity		x-axis	y-axis			mean	0.7125
	red	green		red	green		SEM	0.109205			red	green		red	green		SEM	0.101246			red	green		red	green		SEM	0.120337			red	green		red	green		SEM	0.0840578			red	green		red	green		SEM	0.0860689
0	28	8	0	0.109804	0.0313725		#1	0.66		0	43	4	0	0.168627	0.0156863		#1	0.95		0	44	10	0	0.172549	0.0392157		#1	0.64		0	0	13	0	0	0.0509804		#1	0.56		0	38	17	0	0.14902	0.0666667		#1	0.69
0.02	14.652	5.895	0.02	0.0574588	0.0231176			0.69		0.02	21.195	18.795	0.02	0.0831176	0.0737059			0.62		0.02	29.882	10.625	0.02	0.117184	0.0416667			0.6		0.03	0.13	9.297	0.03	0.000509804	0.0364588			0.85		0.02	12.755	17.26	0.02	0.0500196	0.0676863			0.82
0.04	21.873	0.837	0.04	0.0857765	0.00328235		#2	0.63		0.04	31.867	19.228	0.04	0.124969	0.0754039		#2	0.59		0.04	29.929	9.478	0.04	0.117369	0.0371686		#2	0.85		0.06	19.748	7.671	0.06	0.0774431	0.0300824		#2	0.81		0.04	29.453	16.749	0.04	0.115502	0.0656824		#2	0.76
0.06	60.271	3.454	0.06	0.236357	0.0135451			0.76		0.06	61.939	14.561	0.06	0.242898	0.057102			0.86		0.06	50.625	12.183	0.06	0.198529	0.0477765			0.8		0.08	20.082	10.83	0.08	0.0787529	0.0424706			0.59		0.06	24.4	15.718	0.06	0.0956863	0.0616392			0.71
0.09	32.796	2.163	0.09	0.128612	0.00848235		#3	0.91		0.08	36.065	12.408	0.08	0.141431	0.0486588		#3	0.7		0.09	55.283	12.99	0.09	0.216796	0.0509412		#3	0.72		0.11	20.412	12.734	0.11	0.0800471	0.0499373		#3	0.76		0.08	10.618	19.219	0.08	0.0416392	0.0753686		#3	0.78
0.11	30.279	0.878	0.11	0.118741	0.00344314			0.78		0.1	64.947	24.331	0.1	0.254694	0.0954157			0.7		0.11	43.52	6.126	0.11	0.170667	0.0240235			0.72		0.14	34.658	9.237	0.14	0.135914	0.0362235			0.84		0.1	20.77	18.592	0.1	0.081451	0.0729098			0.79
0.13	24.025	2.65	0.13	0.0942157	0.0103922		#4	0.79		0.12	19.798	14.725	0.12	0.0776392	0.0577451		#4	0.58		0.13	57.639	6.35	0.13	0.226035	0.024902		#4	0.57		0.17	15.168	8.259	0.17	0.0594824	0.0323882		#4	0.75		0.12	18.26	15.629	0.12	0.0716078	0.0612902		#4	0.48
0.15	17.45	2.02	0.15	0.0684314	0.00792157			0.8		0.14	59.046	29.471	0.14	0.231553	0.115573			0.77		0.15	82.965	10.086	0.15	0.325353	0.0395529			0.83		0.19	59.375	5.999	0.19	0.232843	0.0235255			0.71		0.14	23.316	17.374	0.14	0.0914353	0.0681333			0.61
0.17	9.127	1.451	0.17	0.0357922	0.0056902		#5	0.74		0.16	39.562	20.272	0.16	0.155145	0.079498		#5	0.93		0.17	74.621	8.089	0.17	0.292631	0.0317216		#5	0.6		0.22	12.767	6.959	0.22	0.0500667	0.0272902		#5	0.74		0.16	31.35	16.548	0.16	0.122941	0.0648941		#5	0.69
0.19	17.035	4.078	0.19	0.0668039	0.0159922			0.8		0.18	59.762	12.816	0.18	0.234361	0.0502588			0.75		0.19	62.02	8.555	0.19	0.243216	0.033549			0.4		0.25	18.411	12.331	0.25	0.0722	0.0483569			0.93		0.18	13.493	12.534	0.18	0.0529137	0.0491529			0.51
0.22	25.914	4.977	0.22	0.101624	0.0195176		#6	0.68		0.2	72.814	34.066	0.2	0.285545	0.133592		#6	0.79		0.22	63.577	16.745	0.22	0.249322	0.0656667		#6	0.8		0.28	26.592	18.4	0.28	0.104282	0.0721569		#6	0.79		0.2	21.349	10.431	0.2	0.0837216	0.0409059		#6	0.67
0.24	19.244	1.463	0.24	0.0754667	0.00573725			0.74		0.22	56.15	46.094	0.22	0.220196	0.180761			0.76		0.24	68.022	25.573	0.24	0.266753	0.100286			0.66		0.3	7.437	6.312	0.3	0.0291647	0.0247529			0.58		0.22	8.425	26.763	0.22	0.0330392	0.104953			0.68
0.26	21.531	3.265	0.26	0.0844353	0.0128039		#7	0.64		0.24	47.43	51.935	0.24	0.186	0.203667		#7	0.72		0.26	74.29	22.314	0.26	0.291333	0.0875059		#7	0.75		0.33	17.921	4.534	0.33	0.0702784	0.0177804		#7	0.81		0.24	12.096	18.912	0.24	0.0474353	0.0741647		#7	0.81
0.28	35.633	3.113	0.28	0.139737	0.0122078			0.89		0.26	48.473	40.023	0.26	0.19009	0.156953			0.74		0.28	84.166	24.883	0.28	0.330063	0.0975804			0.98		0.36	23.47	9.527	0.36	0.0920392	0.0373608			0.78		0.26	29.051	15.658	0.26	0.113925	0.0614039			0.66
0.3	21.51	10.42	0.3	0.0843529	0.0408627		#8	0.76		0.28	66.114	55.438	0.28	0.259271	0.217404		#8	0.62		0.3	111.881	27.607	0.3	0.438749	0.108263		#8	0.71		0.39	26.087	7.784	0.39	0.102302	0.0305255		#8	0.77		0.28	21.813	19.004	0.28	0.0855412	0.0745255		#8	0.7
0.32	42.459	12.755	0.32	0.166506	0.0500196			0.97		0.3	92.354	48.851	0.3	0.362173	0.191573			0.62		0.32	114.349	29.268	0.32	0.448427	0.114776			0.75		0.41	42.193	7.873	0.41	0.165463	0.0308745			0.74		0.3	13.022	17.683	0.3	0.0510667	0.0693451			0.77
0.34	26.494	8.4	0.34	0.103898	0.0329412		#9	0.64		0.32	107.256	53.729	0.32	0.420612	0.210702		#9	0.55		0.34	101.301	36.364	0.34	0.397259	0.142604		#9	0.73		0.44	58.005	15.858	0.44	0.227471	0.0621882		#9	0.64		0.32	15.556	13.51	0.32	0.0610039	0.0529804		#9	0.78
0.37	34.887	8.4	0.37	0.136812	0.0329412			0.71		0.34	123.673	77.21	0.34	0.484992	0.302784			0.67		0.37	84.53	30.95	0.37	0.33149	0.121373			0.86		0.47	38.134	14.006	0.47	0.149545	0.0549255			0.72		0.35	22.151	20.69	0.35	0.0868667	0.0811373			0.68
0.39	50.947	4.44	0.39	0.199792	0.0174118		#10	0.56		0.36	66.734	92.45	0.36	0.261702	0.362549		#10	0.69		0.39	107.413	34.278	0.39	0.421227	0.134424		#10	0.78		0.5	32.725	22.639	0.5	0.128333	0.0887804		#10	0.71		0.37	15.947	23.113	0.37	0.0625373	0.0906392		#10	0.73
0.41	38.945	2.433	0.41	0.152725	0.00954118			0.5		0.38	105.564	95.702	0.38	0.413976	0.375302			0.69		0.41	202.288	41.772	0.41	0.793286	0.163812			0.63		0.52	55.132	24.822	0.52	0.216204	0.0973412			0.75		0.39	40.712	21.253	0.39	0.159655	0.0833451			0.71
0.43	15.155	5.768	0.43	0.0594314	0.0226196		#11	0.78		0.4	113.774	93.58	0.4	0.446173	0.36698		#11	0.9		0.43	207.161	60.343	0.43	0.812396	0.236639		#11	0.89		0.55	45.8	46.425	0.55	0.179608	0.182059		#11	0.62		0.41	25.363	28.474	0.41	0.0994627	0.111663		#11	0.71
0.45	27.575	4.372	0.45	0.108137	0.0171451			0.71		0.42	94.551	116.467	0.42	0.370788	0.456733			0.73		0.45	211.741	87.938	0.45	0.830357	0.344855			0.72		0.58	64.419	69.482	0.58	0.252624	0.272478			0.71		0.43	26.192	24.593	0.43	0.102714	0.0964431			0.77
0.47	49.686	8.174	0.47	0.194847	0.0320549		#12	0.57		0.44	108.21	128.091	0.44	0.424353	0.502318		#12	0.56		0.47	234.655	128.03	0.47	0.920216	0.502078		#12	0.75		0.61	97.78	72.86	0.61	0.383451	0.285725		#12	0.75		0.45	13.666	25.789	0.45	0.0535922	0.101133		#12	0.76
0.5	34.657	10.489	0.5	0.13591	0.0411333			0.69		0.46	212.43	211.032	0.46	0.833059	0.827576			0.74		0.5	240.778	141.963	0.5	0.944227	0.556718			0.6		0.63	219.526	92.829	0.63	0.860886	0.364035			0.65		0.47	10.704	20.869	0.47	0.0419765	0.0818392			0.72
0.52	20.559	8.107	0.52	0.0806235	0.0317922		#13	0.55		0.48	137.16	235.754	0.48	0.537882	0.924525		#13	0.66		0.52	235.091	169.475	0.52	0.921925	0.664608		#13	0.76		0.66	116.453	104.168	0.66	0.456678	0.408502		#13	0.71		0.49	18.077	25.914	0.49	0.0708902	0.101624		#13	0.71
0.54	48.208	9.988	0.54	0.189051	0.0391686			0.54		0.5	124.433	228.253	0.5	0.487973	0.89511			0.77		0.54	239.379	211.3	0.54	0.938741	0.828627			0.92		0.69	103.498	115.805	0.69	0.405875	0.454137			0.88		0.51	29.65	32.065	0.51	0.116275	0.125745			0.54
0.56	74.87	11.891	0.56	0.293608	0.0466314		#14	0.71		0.52	126.707	237.069	0.52	0.49689	0.929682		#14	0.74		0.56	248.919	242.041	0.56	0.976153	0.94918		#14	0.56		0.72	134.996	201.29	0.72	0.529396	0.789373		#14	0.66		0.53	23.281	37.041	0.53	0.091298	0.145259		#14	0.73
0.58	78.212	8.311	0.58	0.306714	0.0325922			0.83		0.54	137.241	234.288	0.54	0.5382	0.918776			0.74		0.58	249.428	239.275	0.58	0.978149	0.938333			0.7		0.74	205.519	215.978	0.74	0.805957	0.846973			0.73		0.55	51.877	35.85	0.55	0.203439	0.140588			0.7
0.6	48.801	7.021	0.6	0.191376	0.0275333		#15	0.68		0.56	226.038	241.737	0.56	0.886424	0.947988		#15	0.59		0.6	253.38	231.069	0.6	0.993647	0.906153		#15	0.89		0.77	107.933	238.384	0.77	0.423267	0.934839		#15	0.66		0.57	38.203	38.914	0.57	0.149816	0.152604		#15	0.65
0.62	65.053	17.653	0.62	0.25511	0.0692275			0.72		0.58	220.073	254.651	0.58	0.863031	0.998631			0.78		0.62	253.829	240.194	0.62	0.995408	0.941937			0.75		0.8	64.086	247.175	0.8	0.251318	0.969314			0.66		0.59	28.51	41.901	0.59	0.111804	0.164318			0.6
0.65	100.658	29.539	0.65	0.394737	0.115839		#16	0.81		0.6	217.19	255	0.6	0.851725	1		#16	0.71		0.65	254.222	250.517	0.65	0.996949	0.98242		#16	0.65		0.83	124.555	248.44	0.83	0.488451	0.974275		#16	0.83		0.61	63.23	61.965	0.61	0.247961	0.243		#16	0.79
0.67	78.254	31.769	0.67	0.306878	0.124584			0.79		0.62	205.769	255	0.62	0.806937	1			0.62		0.67	254.19	250.28	0.67	0.996824	0.98149			0.63		0.85	200.287	250.586	0.85	0.785439	0.98269			0.69		0.63	24.062	52.707	0.63	0.0943608	0.206694			0.89
0.69	67.33	33.39	0.69	0.264039	0.130941		#17	0.57		0.64	138.213	255	0.64	0.542012	1		#17	0.79		0.69	253.616	243.826	0.69	0.994573	0.95618		#17	0.72		0.88	214.374	253.247	0.88	0.840682	0.993125		#17	0.68		0.65	26.725	51.902	0.65	0.104804	0.203537		#17	0.79
0.71	84.725	29.597	0.71	0.332255	0.116067			0.71		0.66	222.946	254.364	0.66	0.874298	0.997506			0.82		0.71	253.056	240.169	0.71	0.992376	0.941839			0.59		0.91	229.008	248.44	0.91	0.898071	0.974275			0.61		0.67	60.178	56.131	0.67	0.235992	0.220122			0.77
0.73	81.157	50.568	0.73	0.318263	0.198306		#18	0.55		0.68	232.469	254.988	0.68	0.911643	0.999953					0.73	253.39	247.207	0.73	0.993686	0.969439					0.94	232.885	247.788	0.94	0.913275	0.971718		#18	0.77		0.69	64.329	56.126	0.69	0.252271	0.220102		#18	0.71
0.75	79.419	33.606	0.75	0.311447	0.131788			0.7		0.7	228.251	255	0.7	0.895102	1					0.75	252.565	247.178	0.75	0.990451	0.969325					0.96	248.744	254.598	0.96	0.975467	0.998424			0.77		0.71	79.542	91.933	0.71	0.311929	0.360522			0.78
0.78	201.379	65.317	0.78	0.789722	0.256145					0.72	220.163	255	0.72	0.863384	1					0.78	248.27	234.725	0.78	0.973608	0.92049					0.99	226.45	255	0.99	0.888039	1		#19	0.77		0.73	120.213	100.31	0.73	0.471424	0.393373
0.8	123.702	73.428	0.8	0.485106	0.287953					0.74	223.534	255	0.74	0.876604	1					0.8	240.521	226.188	0.8	0.94322	0.887012					1.02	229.912	254.039	1.02	0.901616	0.996231			0.68		0.75	82.18	98.901	0.75	0.322275	0.387847
0.82	220.087	77.599	0.82	0.863086	0.30431					0.76	223.512	255	0.76	0.876518	1					0.82	230.957	213.928	0.82	0.905714	0.838933					1.05	212.525	253.354	1.05	0.833431	0.993545					0.77	107.922	101	0.77	0.423224	0.396078
0.84	138.485	91.207	0.84	0.543078	0.357675					0.78	235.445	255	0.78	0.923314	1					0.84	229.218	177.758	0.84	0.898894	0.69709					1.07	139.003	255	1.07	0.54511	1					0.79	202.409	104.77	0.79	0.793761	0.410863
0.86	120.544	90.649	0.86	0.472722	0.355486					0.8	228.683	255	0.8	0.896796	1					0.86	216.114	117.538	0.86	0.847506	0.460933					1.1	234.633	255	1.1	0.920129	1					0.81	134.179	126.497	0.81	0.526192	0.496067
0.88	90.626	127.191	0.88	0.355396	0.498788					0.82	224.682	255	0.82	0.881106	1					0.88	201.643	86.815	0.88	0.790757	0.340451					1.13	254.334	255	1.13	0.997388	1					0.83	124.961	124.863	0.83	0.490043	0.489659
0.9	130.814	213.608	0.9	0.512996	0.837678					0.84	233.451	255	0.84	0.915494	1					0.9	119.27	88.861	0.9	0.467725	0.348475					1.16	250.769	255	1.16	0.983408	1					0.85	131.023	141.049	0.85	0.513816	0.553133
0.93	210.493	207.104	0.93	0.825463	0.812173					0.86	235.114	255	0.86	0.922016	1					0.93	97.753	85.791	0.93	0.383345	0.336435					1.18	213.453	255	1.18	0.837071	1					0.87	213.313	123.939	0.87	0.836522	0.486035
0.95	120.509	134.252	0.95	0.472584	0.526478					0.88	228.649	255	0.88	0.896663	1					0.95	93.817	53.439	0.95	0.36791	0.209565					1.21	135.904	252.271	1.21	0.532957	0.989298					0.89	136.857	148.246	0.89	0.536694	0.581357
0.97	136.798	136.373	0.97	0.536463	0.534796					0.9	225.483	255	0.9	0.884247	1					0.97	74.186	35.445	0.97	0.290925	0.139					1.24	227.02	249.323	1.24	0.890275	0.977737					0.91	139.084	183.349	0.91	0.545427	0.719016
0.99	249.656	205.239	0.99	0.979043	0.804859					0.92	222.201	255	0.92	0.871376	1					0.99	60.631	32.457	0.99	0.237769	0.127282					1.27	238.793	252.561	1.27	0.936443	0.990435					0.93	113.569	192.944	0.93	0.445369	0.756643
1.01	249.864	218.126	1.01	0.979859	0.855396					0.94	226.313	255	0.94	0.887502	1					1.01	70.767	28.32	1.01	0.277518	0.111059					1.29	223.779	255	1.29	0.877565	1					0.95	91.217	187.902	0.95	0.357714	0.736871
1.03	233.148	244.059	1.03	0.914306	0.957094					0.96	214.921	255	0.96	0.842827	1					1.03	84.616	21.502	1.03	0.331827	0.0843216					1.32	246.735	255	1.32	0.967588	1					0.97	237.717	210.209	0.97	0.932224	0.824349
1.06	214.494	212.293	1.06	0.841153	0.832522					0.98	224.025	255	0.98	0.878529	1					1.06	85.284	15.692	1.06	0.334447	0.0615373					1.35	215.684	255	1.35	0.84582	1					0.99	239.258	205.179	0.99	0.938267	0.804624
1.08	251.546	209.154	1.08	0.986455	0.820212					1	235.683	255	1	0.924247	1					1.08	78.964	17.476	1.08	0.309663	0.0685333					1.38	207.719	255	1.38	0.814584	1					1.02	236.064	238.548	1.02	0.925741	0.935482
1.1	203.008	209.406	1.1	0.79611	0.8212					1.02	240.16	255	1.02	0.941804	1					1.1	71.257	17.899	1.1	0.279439	0.0701922					1.4	232.605	255	1.4	0.912176	1					1.04	227.027	247.229	1.04	0.890302	0.969525
1.12	200.821	212.053	1.12	0.787533	0.83158					1.04	241.019	255	1.04	0.945173	1					1.12	58.773	14.645	1.12	0.230482	0.0574314					1.43	234.272	255	1.43	0.918714	1					1.06	220.35	254.229	1.06	0.864118	0.996976
1.14	245.327	246.967	1.14	0.962067	0.968498					1.06	239.279	255	1.06	0.938349	1					1.14	57.838	16.061	1.14	0.226816	0.0629843					1.46	233.975	255	1.46	0.917549	1					1.08	232.16	250.277	1.08	0.910431	0.981478
1.16	238.086	243.65	1.16	0.933671	0.95549					1.08	235.565	255	1.08	0.923784	1					1.16	75.294	23.322	1.16	0.295271	0.0914588					1.49	206.126	255	1.49	0.808337	1					1.1	246.35	250.719	1.1	0.966078	0.983212
1.18	246.364	234.46	1.18	0.966133	0.919451					1.1	233.428	255	1.1	0.915404	1					1.18	87.998	29.057	1.18	0.34509	0.113949					1.51	221.881	255	1.51	0.870122	1					1.12	244.18	250.858	1.12	0.957569	0.983757
1.21	230.935	246.582	1.21	0.905627	0.966988					1.12	216.473	255	1.12	0.848914	1					1.21	100.328	16.242	1.21	0.393443	0.0636941					1.54	113.02	255	1.54	0.443216	1					1.14	240.316	254.456	1.14	0.942416	0.997867
1.23	236.465	240.009	1.23	0.927314	0.941212					1.14	208.231	255	1.14	0.816592	1					1.23	86.268	16.483	1.23	0.338306	0.0646392					1.57	105.165	255	1.57	0.412412	1					1.16	251.959	255	1.16	0.988075	1
1.25	252.838	215.602	1.25	0.991522	0.845498					1.16	222.931	255	1.16	0.874239	1					1.25	60.277	15.987	1.25	0.23638	0.0626941					1.6	213.48	254.37	1.6	0.837176	0.997529					1.18	251.683	255	1.18	0.986992	1
1.27	253.007	206.397	1.27	0.992184	0.8094					1.18	138.648	255	1.18	0.543718	1					1.27	45.729	5.177	1.27	0.179329	0.020302					1.62	127.842	254.933	1.62	0.501341	0.999737					1.2	249.777	254.944	1.2	0.979518	0.99978
1.29	250.22	216.147	1.29	0.981255	0.847635					1.2	215.344	255	1.2	0.844486	1					1.29	70.968	9.863	1.29	0.278306	0.0386784					1.65	123.943	247.36	1.65	0.486051	0.970039					1.22	250.542	255	1.22	0.982518	1
1.31	239.225	208.274	1.31	0.938137	0.816761					1.22	200.933	254.54	1.22	0.787973	0.998196					1.31	70.849	17.324	1.31	0.277839	0.0679373					1.68	138.87	235.076	1.68	0.544588	0.921867					1.24	250.211	255	1.24	0.98122	1
1.34	234.263	224.155	1.34	0.918678	0.879039					1.24	127.548	248.923	1.24	0.500188	0.976169					1.34	49.234	14.463	1.34	0.193075	0.0567176					1.71	113.164	224.941	1.71	0.44378	0.882122					1.26	237.897	255	1.26	0.932929	1
1.36	227.78	133.392	1.36	0.893255	0.523106					1.26	206.533	253.61	1.26	0.809933	0.994549					1.36	55.924	19.368	1.36	0.21931	0.0759529					1.73	71.677	235.274	1.73	0.281086	0.922643					1.28	222.233	255	1.28	0.871502	1
1.38	130.124	134.294	1.38	0.51029	0.526643					1.28	135.848	245.92	1.28	0.532737	0.964392					1.38	72.119	28.855	1.38	0.28282	0.113157					1.76	103.784	228.5	1.76	0.406996	0.896078					1.3	236.424	255	1.3	0.927153	1
1.4	230.002	128.37	1.4	0.901969	0.503412					1.3	114.139	251.349	1.3	0.447604	0.985682					1.4	75.307	32.42	1.4	0.295322	0.127137					1.79	121.116	238.058	1.79	0.474965	0.933561					1.32	237.273	255	1.32	0.930482	1
1.42	236.643	139.426	1.42	0.928012	0.546769					1.32	127.516	255	1.32	0.500063	1					1.42	76.887	27.875	1.42	0.301518	0.109314					1.82	235.548	207.906	1.82	0.923718	0.815318					1.34	235.476	255	1.34	0.923435	1
1.44	208.014	134.771	1.44	0.815741	0.528514					1.34	105.107	255	1.34	0.412184	1					1.44	75.249	25.917	1.44	0.295094	0.101635					1.84	89.201	136.037	1.84	0.349808	0.533478					1.36	249.314	255	1.36	0.977702	1
1.46	229.749	117.075	1.46	0.900976	0.459118					1.36	39.951	216.799	1.36	0.156671	0.850192					1.46	72.885	29.444	1.46	0.285824	0.115467					1.87	77.419	113.015	1.87	0.303604	0.443196					1.38	246.733	254.714	1.38	0.96758	0.998878
1.49	122.981	230.065	1.49	0.482278	0.902216					1.38	115.102	126.554	1.38	0.45138	0.49629					1.49	73.599	21.627	1.49	0.288624	0.0848118					1.9	53.495	101.702	1.9	0.209784	0.398831					1.4	239.665	253.822	1.4	0.939863	0.99538
1.51	230.217	132.041	1.51	0.902812	0.517808					1.4	89.147	139.337	1.4	0.349596	0.54642					1.51	76.81	21.167	1.51	0.301216	0.0830078					1.93	52.856	59.73	1.93	0.207278	0.234235					1.42	247.24	254.564	1.42	0.969569	0.99829
1.53	243.909	133.456	1.53	0.956506	0.523357					1.42	97.305	115.173	1.42	0.381588	0.451659					1.53	92.469	32.953	1.53	0.362624	0.129227					1.95	57.969	66.901	1.95	0.227329	0.262357					1.44	248.466	255	1.44	0.974376	1
1.55	218.41	133.293	1.55	0.85651	0.522718					1.44	59.77	103.188	1.44	0.234392	0.404659					1.55	95.196	32.226	1.55	0.373318	0.126376					1.98	71.441	83.828	1.98	0.280161	0.328737					1.46	250.494	255	1.46	0.982329	1
1.57	123.883	129.075	1.57	0.485816	0.506176					1.46	68.652	92.754	1.46	0.269224	0.363741					1.57	94.095	21.681	1.57	0.369	0.0850235					2.01	40.748	71.378	2.01	0.159796	0.279914					1.48	225.158	255	1.48	0.882973	1
1.59	202.768	205.102	1.59	0.795169	0.804322					1.48	47.046	78.376	1.48	0.184494	0.307357					1.59	84.476	21.734	1.59	0.331278	0.0852314					2.04	55.431	49.149	2.04	0.217376	0.192741					1.5	220.834	254.125	1.5	0.866016	0.996569
1.62	200.19	202.257	1.62	0.785059	0.793165					1.5	28.647	83.321	1.5	0.112341	0.326749					1.62	77.62	18.237	1.62	0.304392	0.0715176					2.06	47.334	52.053	2.06	0.185624	0.204129					1.52	234.629	252.1	1.52	0.920114	0.988627
1.64	132.08	204.729	1.64	0.517961	0.802859					1.52	50.986	59.049	1.52	0.199945	0.231565					1.64	90.399	20.419	1.64	0.354506	0.0800745					2.09	47.069	38.212	2.09	0.184584	0.149851					1.54	223.788	250.285	1.54	0.8776	0.98151
1.66	139.325	202.955	1.66	0.546373	0.795902					1.54	64.756	51.563	1.54	0.253945	0.202208					1.66	107.738	31.711	1.66	0.422502	0.124357					2.12	42.463	44.293	2.12	0.166522	0.173698					1.56	202.671	246.495	1.56	0.794788	0.966647
1.68	131.701	127.516	1.68	0.516475	0.500063					1.56	40.785	45.88	1.56	0.159941	0.179922					1.68	76.114	31.462	1.68	0.298486	0.12338					2.15	29.555	23.479	2.15	0.115902	0.0920745					1.58	217.868	246.195	1.58	0.854384	0.965471
1.7	101.378	122.508	1.7	0.397561	0.480424					1.58	51.958	26.661	1.58	0.203757	0.104553					1.7	64.835	27.241	1.7	0.254255	0.106827					2.17	38.717	20.77	2.17	0.151831	0.081451					1.6	109.696	237.33	1.6	0.43018	0.930706
1.72	204.264	112.006	1.72	0.801035	0.439239					1.6	32.988	35.671	1.6	0.129365	0.139886					1.72	69.616	24.268	1.72	0.273004	0.0951686					2.2	20.005	30.307	2.2	0.078451	0.118851					1.62	111.169	228.066	1.62	0.435957	0.894376
1.75	126.898	92.303	1.75	0.497639	0.361973					1.62	50.785	41.061	1.62	0.199157	0.161024					1.75	85.264	24.394	1.75	0.334369	0.0956627					2.23	28.902	29.065	2.23	0.113341	0.11398					1.64	127.635	218.285	1.64	0.500529	0.85602
1.77	113.08	83.743	1.77	0.443451	0.328404					1.64	41.043	26.659	1.64	0.160953	0.104545					1.77	128.985	24.716	1.77	0.505824	0.0969255					2.26	54.124	9.044	2.26	0.212251	0.0354667					1.66	120.066	209.91	1.66	0.470847	0.823176
1.79	108.231	88.773	1.79	0.424435	0.348129					1.66	52.361	26.89	1.66	0.205337	0.105451					1.79	134.218	30.194	1.79	0.526345	0.118408					2.28	48.658	12.634	2.28	0.190816	0.0495451					1.69	106.552	210.543	1.69	0.417851	0.825659
1.81	112.007	73.977	1.81	0.439243	0.290106					1.68	50.985	22.11	1.68	0.199941	0.0867059					1.81	104.003	30.418	1.81	0.407855	0.119286					2.31	10.267	26.213	2.31	0.0402627	0.102796					1.71	114.74	197.904	1.71	0.449961	0.776094
1.83	220.525	62.334	1.83	0.864804	0.244447					1.7	45.662	26.69	1.7	0.179067	0.104667					1.83	101.079	35.444	1.83	0.396388	0.138996					2.34	13.266	23.007	2.34	0.0520235	0.0902235					1.73	90.155	175.465	1.73	0.353549	0.688098
1.85	124.557	53.531	1.85	0.488459	0.209925					1.72	72.36	24.164	1.72	0.283765	0.0947608					1.85	99.125	41.543	1.85	0.388725	0.162914					2.37	28.09	19.246	2.37	0.110157	0.0754745					1.75	96.276	125.965	1.75	0.377553	0.49398
1.87	129.857	57.92	1.87	0.509243	0.227137					1.74	67.243	43.476	1.74	0.263698	0.170494					1.87	71.304	43.218	1.87	0.279624	0.169482					2.39	48.126	13.516	2.39	0.188729	0.0530039					1.77	29.868	121.637	1.77	0.117129	0.477008
1.9	120.994	38.08	1.9	0.474486	0.149333					1.76	39.448	41.465	1.76	0.154698	0.162608					1.9	56.449	50.839	1.9	0.221369	0.199369					2.42	15.31	32.512	2.42	0.0600392	0.127498					1.79	75.972	134.816	1.79	0.297929	0.52869
1.92	108.696	51.315	1.92	0.426259	0.201235					1.78	78.796	38.662	1.78	0.309004	0.151616					1.92	71.439	44.041	1.92	0.280153	0.17271					2.45	31.633	27.46	2.45	0.124051	0.107686					1.81	36.793	116.782	1.81	0.144286	0.457969
1.94	102.301	36.628	1.94	0.40118	0.143639					1.8	80.774	63.305	1.8	0.316761	0.248255					1.94	88.084	37.174	1.94	0.345427	0.14578					2.48	42.792	9.429	2.48	0.167812	0.0369765					1.83	42.865	101.306	1.83	0.168098	0.397278
1.96	84.283	43.669	1.96	0.330522	0.171251					1.82	96.109	69.203	1.82	0.376898	0.271384					1.96	88.439	38.566	1.96	0.34682	0.151239					2.5	29.616	16.246	2.5	0.116141	0.0637098					1.85	28.497	80.892	1.85	0.111753	0.317224
1.98	80.968	39.187	1.98	0.317522	0.153675					1.84	102.514	106.8	1.84	0.402016	0.418824					1.98	108.56	42.217	1.98	0.425725	0.165557					2.53	20.879	14.677	2.53	0.0818784	0.0575569					1.87	34.234	79.172	1.87	0.134251	0.310478
2	113.439	35.968	2	0.444859	0.141051					1.86	101.665	213.439	1.86	0.398686	0.837016					2	131.279	40.451	2	0.51482	0.158631					2.56	26.501	5.963	2.56	0.103925	0.0233843					1.89	21.244	87.02	1.89	0.0833098	0.341255
2.03	72.151	45.458	2.03	0.282945	0.178267					1.88	100.193	237.522	1.88	0.392914	0.931459					2.03	124.005	35.45	2.03	0.486294	0.13902					2.59	31.743	12.823	2.59	0.124482	0.0502863					1.91	18.041	65.5	1.91	0.070749	0.256863
2.05	59.955	45.668	2.05	0.235118	0.17909					1.9	93.693	235.359	1.9	0.367424	0.922976					2.05	105.745	38.642	2.05	0.414686	0.151537					2.61	55.66	14.865	2.61	0.218275	0.0582941					1.93	10.496	53.486	1.93	0.0411608	0.209749
2.07	102.864	42.237	2.07	0.403388	0.165635					1.92	116.771	244.398	1.92	0.457925	0.958424					2.07	137.934	55.484	2.07	0.540918	0.217584					2.64	72.407	17.009	2.64	0.283949	0.066702					1.95	11.082	53.915	1.95	0.0434588	0.211431
2.09	117.024	40.12	2.09	0.458918	0.157333					1.94	123.933	248.017	1.94	0.486012	0.972616					2.09	223.048	57.174	2.09	0.874698	0.224212					2.67	39.057	22.453	2.67	0.153165	0.088051					1.97	16.751	51.054	1.97	0.0656902	0.200212
2.11	113.532	37.802	2.11	0.445224	0.148243					1.96	118.129	250.651	1.96	0.463251	0.982945					2.11	138.367	49.154	2.11	0.542616	0.192761					2.7	30.353	20.092	2.7	0.119031	0.0787922					1.99	19.091	40.377	1.99	0.0748667	0.158341
2.13	116.294	28.946	2.13	0.456055	0.113514					1.98	138.002	255	1.98	0.541184	1					2.13	126.911	46.728	2.13	0.49769	0.183247					2.72	54.901	23.628	2.72	0.215298	0.0926588					2.01	13.022	30.727	2.01	0.0510667	0.120498
2.15	210.626	46.929	2.15	0.825984	0.184035					2	207.595	255	2	0.814098	1					2.15	134.007	49.361	2.15	0.525518	0.193573					2.75	68.984	21.881	2.75	0.270525	0.0858078					2.03	34.386	31.597	2.03	0.134847	0.12391
2.18	113.37	38.017	2.18	0.444588	0.149086					2.02	220.82	255	2.02	0.865961	1					2.18	220.873	59.705	2.18	0.866169	0.234137					2.78	27.476	12.22	2.78	0.107749	0.0479216					2.05	25.91	25.721	2.05	0.101608	0.100867
2.2	210.573	49.438	2.2	0.825776	0.193875					2.04	235	255	2.04	0.921569	1					2.2	207.789	62.487	2.2	0.814859	0.245047					2.81	22.901	13.363	2.81	0.0898078	0.0524039					2.07	13.15	26.919	2.07	0.0515686	0.105565
2.22	116.442	65.396	2.22	0.456635	0.256455					2.06	136.554	255	2.06	0.535506	1					2.22	128.726	55.909	2.22	0.504808	0.219251					2.83	42.026	17.261	2.83	0.164808	0.0676902					2.09	22.244	28.219	2.09	0.0872314	0.110663
2.24	128.118	76.299	2.24	0.502424	0.299212					2.08	132.957	255	2.08	0.5214	1					2.24	128.744	54.779	2.24	0.504878	0.21482					2.86	37.703	27.015	2.86	0.147855	0.105941					2.11	13.33	20.201	2.11	0.0522745	0.0792196
2.26	211.738	56.32	2.26	0.830345	0.220863					2.1	228.211	255	2.1	0.894945	1					2.26	132.434	47.612	2.26	0.519349	0.186714					2.89	57.698	23.08	2.89	0.226267	0.0905098					2.13	10.996	17.889	2.13	0.0431216	0.0701529
2.28	203.35	70.715	2.28	0.797451	0.277314					2.12	237.378	255	2.12	0.930894	1					2.28	124.667	60.681	2.28	0.48889	0.237965					2.92	53.509	17.524	2.92	0.209839	0.0687216					2.15	9.937	20.39	2.15	0.0389686	0.0799608
2.31	214.738	99.595	2.31	0.84211	0.390569					2.14	226.316	255	2.14	0.887514	1					2.31	124.304	100.825	2.31	0.487467	0.395392					2.94	61.267	18.995	2.94	0.240263	0.0744902					2.17	11.888	18.808	2.17	0.0466196	0.0737569
2.33	223.829	94.873	2.33	0.877761	0.372051					2.16	222.622	255	2.16	0.873027	1					2.33	206.409	122.452	2.33	0.809447	0.480204					2.97	67.708	16.815	2.97	0.265522	0.0659412					2.19	17.361	15.864	2.19	0.0680824	0.0622118
2.35	219.496	86.202	2.35	0.860769	0.338047					2.18	226.245	255	2.18	0.887235	1					2.35	223.82	109.992	2.35	0.877725	0.431341					3	51.8	18.375	3	0.203137	0.0720588					2.21	18.203	17.981	2.21	0.0713843	0.0705137
2.37	228.098	81.332	2.37	0.894502	0.318949					2.2	212.459	255	2.2	0.833173	1					2.37	235.398	99.946	2.37	0.923129	0.391945					3.03	47.77	18.177	3.03	0.187333	0.0712824					2.23	10.573	20.56	2.23	0.0414627	0.0806275
2.39	253.67	80.57	2.39	0.994784	0.315961					2.22	223.768	255	2.22	0.877522	1					2.39	238.773	116.113	2.39	0.936365	0.455345					3.06	81.255	21.71	3.06	0.318647	0.0851373					2.25	11.815	23.673	2.25	0.0463333	0.0928353
2.41	248.236	97.119	2.41	0.973475	0.380859					2.24	209.053	255	2.24	0.819816	1					2.41	244.05	127.852	2.41	0.957059	0.50138					3.08	61.539	20.17	3.08	0.241329	0.079098					2.27	16.255	22.717	2.27	0.0637451	0.0890863
2.43	245.459	97.35	2.43	0.962584	0.381765					2.26	231.272	255	2.26	0.906949	1					2.43	241.855	140.451	2.43	0.948451	0.550788					3.11	23.143	13.031	3.11	0.0907569	0.051102					2.29	17.331	13.443	2.29	0.0679647	0.0527176
2.46	224.453	106.273	2.46	0.880208	0.416757					2.28	222.168	255	2.28	0.871247	1					2.46	235.017	151.818	2.46	0.921635	0.595365					3.14	43.581	20.353	3.14	0.170906	0.0798157					2.31	10.483	11.975	2.31	0.0411098	0.0469608
2.48	129.491	87.889	2.48	0.507808	0.344663					2.3	217.3	255	2.3	0.852157	1					2.48	239.443	158.606	2.48	0.938992	0.621984					3.17	64.483	26.996	3.17	0.252875	0.105867					2.34	4.257	13.521	2.34	0.0166941	0.0530235
2.5	134.226	128.773	2.5	0.526376	0.504992					2.32	236.512	255	2.32	0.927498	1					2.5	236.118	179.503	2.5	0.925953	0.703933					3.19	39.964	17.339	3.19	0.156722	0.0679961					2.36	6.726	15.171	2.36	0.0263765	0.0594941
2.52	251.088	134.45	2.52	0.984659	0.527255					2.34	231.579	255	2.34	0.908153	1					2.52	238.923	189.458	2.52	0.936953	0.742973					3.22	35.762	17.5	3.22	0.140243	0.0686275					2.38	20.679	18.864	2.38	0.0810941	0.0739765
2.54	138.457	117.859	2.54	0.542969	0.462192					2.36	227.221	255	2.36	0.891063	1					2.54	242.563	203.277	2.54	0.951227	0.797165					3.25	70.693	17.725	3.25	0.277227	0.0695098					2.4	14.405	12.032	2.4	0.0564902	0.0471843
2.56	252.458	109.213	2.56	0.990031	0.428286					2.38	239.784	255	2.38	0.940329	1					2.56	244.745	214.157	2.56	0.959784	0.839831					3.28	45.343	28.093	3.28	0.177816	0.110169					2.42	10.037	7.342	2.42	0.0393608	0.0287922
2.59	248.197	205.396	2.59	0.973322	0.805475					2.4	240.652	255	2.4	0.943733	1					2.59	246.781	218.055	2.59	0.967769	0.855118					3.3	56.341	40.044	3.3	0.220945	0.157035					2.44	5.569	11.102	2.44	0.0218392	0.0435373
2.61	228.742	123.506	2.61	0.897027	0.484337					2.42	227.96	255	2.42	0.893961	1					2.61	249.603	230.928	2.61	0.978835	0.9056					3.33	65.842	43.112	3.33	0.258204	0.169067					2.46	7.516	14.158	2.46	0.0294745	0.0555216
2.63	218.887	112.087	2.63	0.85838	0.439557					2.44	228.491	255	2.44	0.896043	1					2.63	250.979	237.205	2.63	0.984231	0.930216					3.36	88.835	56.383	3.36	0.348373	0.22111					2.48	8.735	13.441	2.48	0.0342549	0.0527098
2.65	207.283	108.441	2.65	0.812875	0.425259					2.46	237.836	255	2.46	0.93269	1					2.65	251.43	241.247	2.65	0.986	0.946067					3.39	99.56	71.602	3.39	0.390431	0.280792					2.5	18.115	13.601	2.5	0.0710392	0.0533373
2.67	225.386	132.647	2.67	0.883867	0.520184					2.48	214.054	255	2.48	0.839427	1					2.67	252.478	245.709	2.67	0.99011	0.963565					3.41	108.301	66.63	3.41	0.42471	0.261294					2.52	31.196	14.4	2.52	0.122337	0.0564706
2.69	236.448	109.124	2.69	0.927247	0.427937					2.5	236.4	255	2.5	0.927059	1					2.69	253.689	249.4	2.69	0.994859	0.978039					3.44	218.282	88.022	3.44	0.856008	0.345184					2.54	7.952	8.426	2.54	0.0311843	0.0330431
2.71	248.619	129.345	2.71	0.974976	0.507235					2.52	241.07	255	2.52	0.945373	1					2.71	254.481	251.682	2.71	0.997965	0.986988					3.47	219.637	129.329	3.47	0.861322	0.507173					2.56	9.797	11.008	2.56	0.0384196	0.0431686
2.74	250.107	122.596	2.74	0.980812	0.480769					2.54	233.763	255	2.54	0.916718	1					2.74	254.999	252.888	2.74	0.999996	0.991718					3.5	98.397	206.852	3.5	0.385871	0.811184					2.58	7.928	9.4	2.58	0.0310902	0.0368627
2.76	242.631	116.691	2.76	0.951494	0.457612					2.56	204.348	255	2.56	0.801365	1					2.76	255	253.65	2.76	1	0.994706					3.52	209.925	241.221	3.52	0.823235	0.945965					2.6	16.048	12.296	2.6	0.0629333	0.0482196
2.78	254.87	104.927	2.78	0.99949	0.411478					2.58	206.447	255	2.58	0.809596	1					2.78	255	254.044	2.78	1	0.996251					3.55	203.601	241.961	3.55	0.798435	0.948867					2.62	12.334	10.833	2.62	0.0483686	0.0424824
2.8	250.701	125.636	2.8	0.983141	0.49269					2.6	118.392	255	2.6	0.464282	1					2.8	255	253.732	2.8	1	0.995027					3.58	217.525	249.477	3.58	0.853039	0.978341					2.64	15.386	11.067	2.64	0.0603373	0.0434
2.82	242.993	115.457	2.82	0.952914	0.452773					2.62	226.849	255	2.62	0.889604	1					2.82	255	254.014	2.82	1	0.996133					3.61	219.069	255	3.61	0.859094	1					2.66	10.926	13.439	2.66	0.0428471	0.052702
2.84	232.527	200.524	2.84	0.911871	0.786369					2.64	235.195	255	2.64	0.922333	1					2.84	255	253.706	2.84	1	0.994925					3.63	237.685	254.234	3.63	0.932098	0.996996					2.68	9.5	12.036	2.68	0.0372549	0.0472
2.87	122.73	116.177	2.87	0.481294	0.455596					2.66	221.305	255	2.66	0.867863	1					2.87	255	252.643	2.87	1	0.990757					3.66	202.572	252.521	3.66	0.7944	0.990278					2.7	10.256	14.884	2.7	0.0402196	0.0583686
2.89	249.897	93.001	2.89	0.979988	0.36471					2.68	132.273	255	2.68	0.518718	1					2.89	254.989	250.855	2.89	0.999957	0.983745					3.69	234.335	255	3.69	0.918961	1					2.72	8.567	17.494	2.72	0.0335961	0.0686039
2.91	230.428	98.21	2.91	0.903639	0.385137					2.7	229.251	255	2.7	0.899024	1					2.91	254.77	249.555	2.91	0.999098	0.978647					3.72	210.343	255	3.72	0.824875	1					2.74	13.68	15.065	2.74	0.0536471	0.0590784
2.93	119.057	94.737	2.93	0.46689	0.371518					2.72	217.489	255	2.72	0.852898	1					2.93	254.528	248.364	2.93	0.998149	0.973976					3.74	122.774	255	3.74	0.481467	1					2.76	12.74	13.765	2.76	0.0499608	0.0539804
2.95	216.465	77.834	2.95	0.848882	0.305231					2.74	230.924	255	2.74	0.905584	1					2.95	252.503	245.298	2.95	0.990208	0.961953					3.77	229.094	255	3.77	0.898408	1					2.78	21.934	10.953	2.78	0.0860157	0.0429529
2.97	106.752	60.857	2.97	0.418635	0.238655					2.76	210.624	255	2.76	0.825976	1					2.97	249.224	240.415	2.97	0.977349	0.942804					3.8	138.767	255	3.8	0.544184	1					2.8	14.139	11.988	2.8	0.0554471	0.0470118
2.99	118.377	87.195	2.99	0.464224	0.341941					2.78	225.213	255	2.78	0.883188	1					2.99	249.378	235.97	2.99	0.977953	0.925373					3.83	209.271	254.288	3.83	0.820671	0.997208					2.82	10.566	14.895	2.82	0.0414353	0.0584118
3.02	115.917	102.33	3.02	0.454576	0.401294					2.8	219.743	255	2.8	0.861737	1					3.02	249.369	227.645	3.02	0.977918	0.892725					3.85	228.384	250.579	3.85	0.895624	0.982663					2.84	8.938	13.966	2.84	0.035051	0.0547686
3.04	112.569	85.759	3.04	0.441447	0.33631					2.82	215.037	255	2.82	0.843282	1					3.04	249.417	221.117	3.04	0.978106	0.867125					3.88	208.569	255	3.88	0.817918	1					2.86	17.338	13.796	2.86	0.0679922	0.054102
3.06	122.985	72.499	3.06	0.482294	0.28431					2.84	120.574	255	2.84	0.472839	1					3.06	250.226	214.274	3.06	0.981278	0.84029					3.91	120.208	255	3.91	0.471404	1					2.88	16.189	16.802	2.88	0.0634863	0.0658902
3.08	202.232	84.438	3.08	0.793067	0.331129					2.86	101.209	255	2.86	0.396898	1					3.08	252.494	202.323	3.08	0.990173	0.793424					3.94	211.613	254.887	3.94	0.829855	0.999557					2.9	15.603	12.993	2.9	0.0611882	0.0509529
3.1	137.574	71.086	3.1	0.539506	0.278769					2.88	108.469	255	2.88	0.425369	1					3.1	249.129	192.448	3.1	0.976976	0.754698					3.96	120.735	249.308	3.96	0.473471	0.977678					2.92	19.209	14.345	2.92	0.0753294	0.0562549
3.12	117.032	57.31	3.12	0.458949	0.224745					2.9	89.562	251.67	2.9	0.351224	0.986941					3.12	244.593	193.321	3.12	0.959188	0.758122					3.99	232.774	252.227	3.99	0.912839	0.989125					2.94	34.252	18.275	2.94	0.134322	0.0716667
3.15	84.718	54.9	3.15	0.332227	0.215294					2.92	75.924	254.021	2.92	0.297741	0.996161					3.15	239.56	180.387	3.15	0.939451	0.7074					4.02	226.296	239.533	4.02	0.887435	0.939345					2.96	21.83	18.142	2.96	0.0856078	0.0711451
3.17	62.641	58.208	3.17	0.245651	0.228267					2.94	83.651	251.609	2.94	0.328043	0.986702					3.17	243.086	166.668	3.17	0.953278	0.6536					4.05	254.194	252.987	4.05	0.996839	0.992106					2.98	5.934	11.109	2.98	0.0232706	0.0435647
3.19	57.134	58.652	3.19	0.224055	0.230008					2.96	103.077	227.433	2.96	0.404224	0.891894					3.19	250.163	153.465	3.19	0.981031	0.601824					4.07	120.299	236.508	4.07	0.471761	0.927482					3.01	19.34	13.188	3.01	0.0758431	0.0517176
3.21	66.833	48.248	3.21	0.26209	0.189208					2.98	61.685	241.302	2.98	0.241902	0.946282					3.21	242.082	137.504	3.21	0.949341	0.539231					4.1	251.484	241.749	4.1	0.986212	0.948035					3.03	22.12	11.706	3.03	0.0867451	0.0459059
3.23	88.15	31.552	3.23	0.345686	0.123733					3	62.033	132.038	3	0.243267	0.517796					3.23	223.05	130.004	3.23	0.874706	0.50982					4.13	244.32	247.615	4.13	0.958118	0.971039					3.05	11.71	15.663	3.05	0.0459216	0.0614235
3.25	94.116	38.766	3.25	0.369082	0.152024					3.01	51.167	113.679	3.01	0.200655	0.4458					3.25	223.345	132.697	3.25	0.875863	0.52038					4.16	248.761	247.602	4.16	0.975533	0.970988					3.07	11.531	15.968	3.07	0.0452196	0.0626196
3.27	107.776	19.526	3.27	0.422651	0.0765725					3.03	54.424	90.737	3.03	0.213427	0.355831					3.27	236.758	129.089	3.27	0.928463	0.506231					4.18	243.105	252.247	4.18	0.953353	0.989204					3.09	7.818	15.201	3.09	0.0306588	0.0596118
3.3	83.505	33.375	3.3	0.327471	0.130882					3.05	35.046	61.802	3.05	0.137435	0.242361					3.3	249.79	122.11	3.3	0.979569	0.478863					4.21	249.443	254.209	4.21	0.978208	0.996898					3.11	12.707	14.461	3.11	0.0498314	0.0567098
3.32	49.383	19.902	3.32	0.193659	0.0780471					3.07	36.858	51.967	3.07	0.144541	0.203792					3.32	243.398	117.411	3.32	0.954502	0.460435					4.24	217.331	233.463	4.24	0.852278	0.915541					3.13	16.083	12.079	3.13	0.0630706	0.0473686
3.34	51.58	8.705	3.34	0.202275	0.0341373					3.09	38.41	40.821	3.09	0.150627	0.160082					3.34	212.344	107.262	3.34	0.832722	0.420635					4.27	136.2	252.073	4.27	0.534118	0.988522					3.15	12.414	11.444	3.15	0.0486824	0.0448784
3.36	54.593	14.398	3.36	0.21409	0.0564627					3.11	36.898	40.187	3.11	0.144698	0.157596					3.36	214.007	91.272	3.36	0.839243	0.357929					4.29	210.679	255	4.29	0.826192	1					3.17	27.066	18.8	3.17	0.106141	0.0737255
3.38	72.403	21.555	3.38	0.283933	0.0845294					3.13	63.333	43.059	3.13	0.248365	0.168859					3.38	229.636	95.148	3.38	0.900533	0.373129					4.32	212.634	242.608	4.32	0.833859	0.951404					3.19	17.006	13.489	3.19	0.0666902	0.052898
3.4	44.203	22.607	3.4	0.173345	0.0886549					3.15	48.658	29.198	3.15	0.190816	0.114502					3.4	211.473	84.304	3.4	0.829306	0.330604					4.35	241.873	243.307	4.35	0.948522	0.954145					3.21	14.616	12.949	3.21	0.0573176	0.0507804
3.43	72.273	13.3	3.43	0.283424	0.0521569					3.17	51.868	31.955	3.17	0.203404	0.125314					3.43	135.204	62.05	3.43	0.530212	0.243333					4.38	202.218	252.51	4.38	0.793012	0.990235					3.23	11.778	12.973	3.23	0.0461882	0.0508745
3.45	81.827	14.564	3.45	0.32089	0.0571137					3.19	36.025	20.666	3.19	0.141275	0.0810431					3.45	211.231	63.482	3.45	0.828357	0.248949					4.4	233.841	235.866	4.4	0.917024	0.924965					3.25	10.928	14.71	3.25	0.0428549	0.0576863
3.47	73.187	17.161	3.47	0.287008	0.067298					3.21	26.374	22.813	3.21	0.103427	0.0894627					3.47	212.222	85.839	3.47	0.832243	0.336624					4.43	224.605	222.803	4.43	0.880804	0.873737					3.27	18.141	14.034	3.27	0.0711412	0.0550353
3.49	37.507	15.298	3.49	0.147086	0.0599922					3.23	29.765	36.688	3.23	0.116725	0.143875					3.49	206.495	92.628	3.49	0.809784	0.363247					4.46	100.899	246.309	4.46	0.395682	0.965918					3.29	17.319	14.122	3.29	0.0679176	0.0553804
3.51	49.705	10.061	3.51	0.194922	0.0394549					3.25	44.584	35.561	3.25	0.174839	0.139455					3.51	137.8	68.015	3.51	0.540392	0.266725					4.49	204.152	253.868	4.49	0.800596	0.995561					3.31	10	13.503	3.31	0.0392157	0.0529529
3.53	57.115	4.816	3.53	0.22398	0.0188863					3.27	44	29.838	3.27	0.172549	0.117012					3.53	117.354	43.337	3.53	0.460212	0.169949					4.51	215.656	254.141	4.51	0.84571	0.996631					3.33	12.185	13.085	3.33	0.0477843	0.0513137
3.55	52.6	12.706	3.55	0.206275	0.0498275					3.29	50.702	24.284	3.29	0.198831	0.0952314					3.55	129.758	45.738	3.55	0.508855	0.179365					4.54	131.93	254.984	4.54	0.517373	0.999937					3.35	32.073	27.706	3.35	0.125776	0.108651
3.58	66.283	10.847	3.58	0.259933	0.0425373					3.31	40.755	24.177	3.31	0.159824	0.0948118					3.58	216.614	68.541	3.58	0.849467	0.268788					4.57	113.553	251.008	4.57	0.445306	0.984345					3.37	17.516	23.981	3.37	0.0686902	0.0940431
3.6	67.145	5.498	3.6	0.263314	0.0215608					3.33	26.687	21.697	3.33	0.104655	0.0850863					3.6	132.472	69.866	3.6	0.519498	0.273984					4.6	134.854	251.717	4.6	0.528839	0.987125					3.39	11.436	21.455	3.39	0.0448471	0.0841373
3.62	57.136	9.633	3.62	0.224063	0.0377765					3.35	35.742	23.412	3.35	0.140165	0.0918118					3.62	118.445	52.28	3.62	0.46449	0.20502					4.62	111.446	248.062	4.62	0.437043	0.972792					3.41	26.663	13.544	3.41	0.104561	0.0531137
3.64	65.489	8.657	3.64	0.25682	0.033949					3.37	35.876	17.222	3.37	0.14069	0.0675373					3.64	131.035	45.168	3.64	0.513863	0.177129					4.65	92.439	248.158	4.65	0.362506	0.973169					3.43	31.569	15.47	3.43	0.1238	0.0606667
3.66	60.44	17.237	3.66	0.23702	0.0675961					3.39	54.316	10.709	3.39	0.213004	0.0419961					3.66	136.241	45.163	3.66	0.534278	0.17711					4.68	82.844	239.162	4.68	0.324878	0.93789					3.45	24.951	16.832	3.45	0.0978471	0.0660078
3.68	64.203	16.745	3.68	0.251776	0.0656667					3.41	64.796	20.271	3.41	0.254102	0.0794941					3.68	127.086	55.866	3.68	0.498376	0.219082					4.71	109.16	247.741	4.71	0.428078	0.971533					3.47	19.063	20.078	3.47	0.0747569	0.0787373
3.71	75.966	20.537	3.71	0.297906	0.0805373					3.43	34.874	19.898	3.43	0.136761	0.0780314					3.71	212.916	69.175	3.71	0.834965	0.271275					4.73	98.858	206.004	4.73	0.387678	0.807859					3.49	20.721	27.878	3.49	0.0812588	0.109325
3.73	71.534	24.269	3.73	0.280525	0.0951725					3.45	41.304	16.569	3.45	0.161976	0.0649765					3.73	210.311	66.561	3.73	0.824749	0.261024					4.76	84.08	105.965	4.76	0.329725	0.415549					3.51	28.353	27.801	3.51	0.111188	0.109024
3.75	42.685	19.191	3.75	0.167392	0.0752588					3.47	54.595	16.559	3.47	0.214098	0.0649373					3.75	138.174	83.517	3.75	0.541859	0.327518					4.79	77.421	94.897	4.79	0.303612	0.372145					3.53	31.426	23.645	3.53	0.123239	0.0927255
3.77	83.395	23.81	3.77	0.327039	0.0933725					3.49	67.508	23.728	3.49	0.264737	0.093051					3.77	217.42	116.187	3.77	0.852627	0.455635					4.82	70.599	104.269	4.82	0.276859	0.408898					3.55	36.493	20.964	3.55	0.14311	0.0822118
3.79	84.389	43.5	3.79	0.330937	0.170588					3.51	77.913	24.191	3.51	0.305541	0.0948667					3.79	213.308	122.197	3.79	0.836502	0.479204					4.84	69.686	90.997	4.84	0.273278	0.356851					3.57	25.192	28.207	3.57	0.0987922	0.110616
3.81	105.021	35.619	3.81	0.411847	0.139682					3.53	35.323	15.523	3.53	0.138522	0.0608745					3.81	223.927	164.703	3.81	0.878145	0.645894					4.87	56.551	79.778	4.87	0.221769	0.312855					3.59	36.172	33.232	3.59	0.141851	0.130322
3.83	117.299	29.454	3.83	0.459996	0.115506					3.55	38.512	12.901	3.55	0.151027	0.0505922					3.83	239.942	203.343	3.83	0.940949	0.797424					4.9	61.363	69.934	4.9	0.240639	0.274251					3.61	43.859	28.395	3.61	0.171996	0.111353
3.86	96.611	36.003	3.86	0.378867	0.141188					3.57	50.422	24.798	3.57	0.197733	0.0972471					3.86	244.16	222.885	3.86	0.95749	0.874059					4.93	51.937	57.195	4.93	0.203675	0.224294					3.63	45.486	33.301	3.63	0.178376	0.130592
3.88	106.39	52.076	3.88	0.417216	0.20422					3.59	37.975	23.23	3.59	0.148922	0.091098					3.88	244.392	231.109	3.88	0.9584	0.90631					4.95	39.655	52.255	4.95	0.15551	0.204922					3.65	43.634	35.944	3.65	0.171114	0.140957
3.9	222.334	43.905	3.9	0.871898	0.172176					3.61	23.364	30.182	3.61	0.0916235	0.118361					3.9	248.89	239.827	3.9	0.976039	0.940498					4.98	49.073	44.963	4.98	0.192443	0.176325					3.68	30.099	39.086	3.68	0.118035	0.153278
3.92	135.719	42.441	3.92	0.532231	0.166435					3.63	24.635	23.529	3.63	0.0966078	0.0922706					3.92	252.993	247.979	3.92	0.992129	0.972467					5.01	67.568	38.121	5.01	0.264973	0.149494					3.7	37.836	30.706	3.7	0.148376	0.120416
3.94	129.179	51.486	3.94	0.506584	0.201906					3.65	35.043	19.3	3.65	0.137424	0.0756863					3.94	254.499	253.216	3.94	0.998035	0.993004					5.04	82.57	29.032	5.04	0.323804	0.113851					3.72	119.033	25.416	3.72	0.466796	0.0996706
3.96	113.342	55.806	3.96	0.444478	0.218847					3.67	28.624	30.366	3.67	0.112251	0.119082					3.96	253.448	252.561	3.96	0.993914	0.990435					5.06	54.632	21.851	5.06	0.214243	0.0856902					3.74	48.817	43.202	3.74	0.191439	0.16942
3.99	86.008	40.726	3.99	0.337286	0.15971					3.69	31.767	19.103	3.69	0.124576	0.0749137					3.99	254.845	254.536	3.99	0.999392	0.99818					5.09	36.386	22.768	5.09	0.14269	0.0892863					3.76	56.081	44.01	3.76	0.219925	0.172588
4.01	89.317	58.298	4.01	0.350263	0.22862					3.71	33.742	26.019	3.71	0.132322	0.102035					4.01	254.961	254.416	4.01	0.999847	0.99771					5.12	62.442	25.809	5.12	0.244871	0.101212					3.78	77.111	52.794	3.78	0.302396	0.207035
4.03	102.619	86.451	4.03	0.402427	0.339024					3.73	62.371	13.626	3.73	0.244592	0.0534353					4.03	254.345	249.614	4.03	0.997431	0.978878					5.15	57.69	17.569	5.15	0.226235	0.068898					3.8	97.375	71.054	3.8	0.381863	0.278643
4.05	66.79	57.6	4.05	0.261922	0.225882					3.75	68.928	21.433	3.75	0.270306	0.084051					4.05	251.276	232.467	4.05	0.985396	0.911635					5.17	8.914	20.912	5.17	0.0349569	0.0820078					3.82	82.458	70.612	3.82	0.323365	0.27691
4.07	115.077	48.77	4.07	0.451282	0.191255					3.77	42.185	28.407	3.77	0.165431	0.1114					4.07	248.852	236.8	4.07	0.97589	0.928627					5.2	22.144	28.358	5.2	0.0868392	0.111208					3.84	76.853	73.839	3.84	0.301384	0.289565
4.09	112.025	56.114	4.09	0.439314	0.220055					3.79	44.496	24.959	3.79	0.174494	0.0978784					4.09	247.197	238.854	4.09	0.9694	0.936682					5.23	49.958	27.423	5.23	0.195914	0.107541					3.86	95.863	67.109	3.86	0.375933	0.263173
4.11	200.147	63.869	4.11	0.78489	0.250467					3.81	38.886	9.307	3.81	0.152494	0.036498					4.11	247.833	237.862	4.11	0.971894	0.932792					5.26	55.38	24.158	5.26	0.217176	0.0947373					3.88	103.788	68.73	3.88	0.407012	0.269529
4.14	122.373	67.043	4.14	0.479894	0.262914					3.83	81.482	22.071	3.83	0.319537	0.0865529					4.14	251.678	246.28	4.14	0.986973	0.965804					5.28	25.054	18.465	5.28	0.098251	0.0724118					3.9	105.527	73.368	3.9	0.413831	0.287718
4.16	128.741	67.214	4.16	0.504867	0.263584					3.85	25.774	35.603	3.85	0.101075	0.13962					4.16	253.107	251.08	4.16	0.992576	0.984627					5.31	23.415	19.398	5.31	0.0918235	0.0760706					3.92	95.157	81.919	3.92	0.373165	0.321251
4.18	130.065	47.747	4.18	0.510059	0.187243					3.87	47.483	15.143	3.87	0.186208	0.0593843					4.18	248.803	235.874	4.18	0.975698	0.924996					5.34	17.828	32.373	5.34	0.0699137	0.126953					3.94	114.019	65.334	3.94	0.447133	0.256212
4.2	105.106	55.418	4.2	0.41218	0.217325					3.89	39.751	24.851	3.89	0.155886	0.0974549					4.2	245.687	216.98	4.2	0.963478	0.850902					5.37	23.358	34.115	5.37	0.0916	0.133784					3.96	96.83	75.701	3.96	0.379725	0.296867
4.22	82.287	68.86	4.22	0.322694	0.270039					3.91	39.795	20.595	3.91	0.156059	0.0807647					4.22	240.397	211.056	4.22	0.942733	0.827671					5.39	24.935	24.372	5.39	0.0977843	0.0955765					3.98	112.129	103.203	3.98	0.439722	0.404718
4.24	88.016	54.933	4.24	0.345161	0.215424					3.93	38.107	21.923	3.93	0.149439	0.0859725					4.24	229.358	198.627	4.24	0.899443	0.778929					5.42	34.752	19.729	5.42	0.136282	0.0773686					4	104.689	104	4	0.410545	0.407843
4.27	112.27	37.059	4.27	0.440275	0.145329					3.95	56.169	10.93	3.95	0.220271	0.0428627					4.27	218.739	169.324	4.27	0.8578	0.664016					5.45	14.274	15.812	5.45	0.0559765	0.0620078					4.02	104.315	105.297	4.02	0.409078	0.412929
4.29	92.646	35.701	4.29	0.363318	0.140004					3.97	33.819	42.703	3.97	0.132624	0.167463					4.29	201.553	137.848	4.29	0.790404	0.54058					5.48	10.094	28.041	5.48	0.0395843	0.109965					4.04	90.699	107.4	4.04	0.355682	0.421176
4.31	125.621	47.714	4.31	0.492631	0.187114					3.99	31.168	18.926	3.99	0.122227	0.0742196					4.31	122.978	112.085	4.31	0.482267	0.439549					5.5	17.898	5.858	5.5	0.0701882	0.0229725					4.06	130.889	116.711	4.06	0.51329	0.45769
4.33	59.406	48.503	4.33	0.232965	0.190208					4.01	52.292	34.847	4.01	0.205067	0.136655					4.33	112.986	83.668	4.33	0.443082	0.32811					5.53	44.834	10.529	5.53	0.17582	0.0412902					4.08	129.508	162.98	4.08	0.507875	0.639137
4.35	109.788	50.083	4.35	0.430541	0.196404					4.03	57.569	35.987	4.03	0.225761	0.141125					4.35	98.888	55.23	4.35	0.387796	0.216588					5.56	32.621	16.006	5.56	0.127925	0.0627686					4.1	206.534	154.981	4.1	0.809937	0.607769
4.37	100.29	40.758	4.37	0.393294	0.159835					4.05	47.325	29.698	4.05	0.185588	0.116463					4.37	86.344	41.475	4.37	0.338604	0.162647					5.59	12.383	8.774	5.59	0.0485608	0.0344078					4.12	89.933	179.722	4.12	0.352678	0.704792
4.39	109.061	33.505	4.39	0.42769	0.131392					4.07	27.021	18.597	4.07	0.105965	0.0729294					4.39	73.315	39.679	4.39	0.28751	0.155604					5.61	12.293	6.012	5.61	0.0482078	0.0235765					4.14	234.96	177.455	4.14	0.921412	0.695902
4.42	71.579	16.568	4.42	0.280702	0.0649725					4.09	62.266	16.943	4.09	0.24418	0.0664431					4.42	56.641	26.546	4.42	0.222122	0.104102					5.64	13.299	9.281	5.64	0.0521529	0.0363961					4.16	213.006	184.369	4.16	0.835318	0.723016
4.44	53.421	20.378	4.44	0.209494	0.0799137					4.11	59.847	25.296	4.11	0.234694	0.0992					4.44	65.077	17.2	4.44	0.255204	0.067451					5.67	46.955	7.785	5.67	0.184137	0.0305294					4.18	222.047	190.594	4.18	0.870773	0.747427
4.46	41.903	19.405	4.46	0.164325	0.076098					4.13	54.982	23.67	4.13	0.215616	0.0928235					4.46	67.767	22.763	4.46	0.265753	0.0892667					5.7	14.361	18.869	5.7	0.0563176	0.0739961					4.2	228.027	196.855	4.2	0.894224	0.77198
4.48	21.144	10.424	4.48	0.0829176	0.0408784					4.15	93.328	19.45	4.15	0.365992	0.0762745					4.48	65.586	26.943	4.48	0.2572	0.105659					5.72	20.626	12.044	5.72	0.0808863	0.0472314					4.22	233.752	199.103	4.22	0.916675	0.780796
4.5	54.399	6.824	4.5	0.213329	0.0267608					4.17	65.504	17.845	4.17	0.256878	0.0699804					4.5	52.522	19.294	4.5	0.205969	0.0756627					5.75	15.462	11.4	5.75	0.0606353	0.0447059					4.24	223.783	216.481	4.24	0.87758	0.848945
4.52	69.231	10.767	4.52	0.271494	0.0422235					4.19	90.554	25.147	4.19	0.355114	0.0986157					4.52	37.057	17.348	4.52	0.145322	0.0680314					5.78	45.152	13.007	5.78	0.177067	0.0510078					4.26	204.522	240.839	4.26	0.802047	0.944467
4.55	51.522	12.905	4.55	0.202047	0.0506078					4.21	85.833	25.688	4.21	0.3366	0.100737					4.55	62.365	27.587	4.55	0.244569	0.108184					5.81	29.713	2.948	5.81	0.116522	0.0115608					4.28	225.467	238.52	4.28	0.884184	0.935373
4.57	43.275	14.533	4.57	0.169706	0.0569922					4.23	86.606	28.682	4.23	0.339631	0.112478					4.57	68.985	24.098	4.57	0.270529	0.094502					5.83	38.93	17	5.83	0.152667	0.0666667					4.3	244.098	242.116	4.3	0.957247	0.949475
4.59	52.095	12.254	4.59	0.204294	0.0480549					4.25	85.437	36.828	4.25	0.335047	0.144424					4.59	49.686	16.123	4.59	0.194847	0.0632275					5.86	9.463	11.927	5.86	0.0371098	0.0467725					4.32	246.462	232.006	4.32	0.966518	0.909827
4.61	37.479	7.143	4.61	0.146976	0.0280118					4.27	76.554	48.014	4.27	0.300212	0.18829					4.61	31.779	14.086	4.61	0.124624	0.0552392					5.89	32.217	7.185	5.89	0.126341	0.0281765					4.35	224.254	243.778	4.35	0.879427	0.955992
4.63	37.267	9.161	4.63	0.146145	0.0359255					4.29	62.768	45.566	4.29	0.246149	0.17869					4.63	34.904	7.451	4.63	0.136878	0.0292196					5.92	10.646	6.718	5.92	0.041749	0.0263451					4.37	233.78	230.949	4.37	0.916784	0.905682
4.65	50.681	7.688	4.65	0.198749	0.030149					4.31	102.997	52.442	4.31	0.40391	0.205655					4.65	44.732	3.441	4.65	0.17542	0.0134941					5.94	23.085	13.108	5.94	0.0905294	0.0514039					4.39	243.641	250.69	4.39	0.955455	0.983098
4.68	19.508	9.757	4.68	0.076502	0.0382627					4.33	106.871	65.439	4.33	0.419102	0.256624					4.68	51.362	10.166	4.68	0.20142	0.0398667					5.97	54.088	14.467	5.97	0.21211	0.0567333					4.41	238.134	249.666	4.41	0.933859	0.979082
4.7	36.579	12.09	4.7	0.143447	0.0474118					4.35	96.653	81.854	4.35	0.379031	0.320996					4.7	61.425	11.706	4.7	0.240882	0.0459059					6	55.3	8.4	6	0.216863	0.0329412					4.43	229.986	250.206	4.43	0.901906	0.9812
4.72	28.109	7.378	4.72	0.110231	0.0289333					4.37	105.908	92.952	4.37	0.415325	0.364518					4.72	69.99	11.858	4.72	0.274471	0.046502					6.03	2.307	4.994	6.03	0.00904706	0.0195843					4.45	231.068	254.727	4.45	0.906149	0.998929
4.74	28.284	12.921	4.74	0.110918	0.0506706					4.39	132.176	130.007	4.39	0.518337	0.509831					4.74	61.231	10.272	4.74	0.240122	0.0402824					6.06	7.903	4.239	6.06	0.0309922	0.0166235					4.47	237.214	252.003	4.47	0.930251	0.988247
4.76	32.149	6.343	4.76	0.126075	0.0248745					4.41	129.758	216.4	4.41	0.508855	0.848627					4.76	41.72	3.815	4.76	0.163608	0.0149608					6.08	27.341	12.509	6.08	0.10722	0.0490549					4.49	247.204	255	4.49	0.969427	1
4.78	42.524	2.078	4.78	0.166761	0.00814902					4.43	120.894	220.024	4.43	0.474094	0.862839					4.78	48.658	4.154	4.78	0.190816	0.0162902					6.11	25.147	3.318	6.11	0.0986157	0.0130118					4.51	232.614	255	4.51	0.912212	1
4.8	56.483	6.873	4.8	0.221502	0.0269529					4.45	136.438	224.987	4.45	0.535051	0.882302					4.8	45.168	4.998	4.8	0.177129	0.0196					6.14	2.286	1.429	6.14	0.00896471	0.00560392					4.53	217.827	255	4.53	0.854224	1
4.83	42.532	8.4	4.83	0.166792	0.0329412					4.47	124.956	240.219	4.47	0.490024	0.942035					4.83	28.049	5.241	4.83	0.109996	0.0205529					6.17	6.587	4.172	6.17	0.0258314	0.0163608					4.55	238.919	255	4.55	0.936937	1
4.85	16.56	5.587	4.85	0.0649412	0.0219098					4.49	126.379	252.414	4.49	0.495604	0.989859					4.85	25.052	7.481	4.85	0.0982431	0.0293373					6.19	1.935	12.753	6.19	0.00758824	0.0500118					4.57	245.172	255	4.57	0.961459	1
4.87	37.043	9.955	4.87	0.145267	0.0390392					4.51	209.804	253.279	4.51	0.822761	0.993251					4.87	27.284	10.105	4.87	0.106996	0.0396275					6.22	12.574	16.941	6.22	0.0493098	0.0664353					4.59	235.645	255	4.59	0.924098	1
4.89	28.88	12.508	4.89	0.113255	0.049051					4.53	224.904	255	4.53	0.881976	1					4.89	38.128	10.73	4.89	0.149522	0.0420784					6.25	27.169	9.307	6.25	0.106545	0.036498					4.61	221.592	255	4.61	0.868988	1
4.91	25.901	14.33	4.91	0.101573	0.0561961					4.55	218.907	255	4.55	0.858459	1					4.91	55.052	7.064	4.91	0.21589	0.027702					6.28	40.232	11.148	6.28	0.157773	0.0437176					4.63	238.768	255	4.63	0.936345	1
4.93	26.074	10.661	4.93	0.102251	0.0418078					4.57	218.155	255	4.57	0.85551	1					4.93	53.365	10.039	4.93	0.209275	0.0393686					6.3	35.293	3.416	6.3	0.138404	0.0133961					4.65	246.333	255	4.65	0.966012	1
4.96	23.384	7.164	4.96	0.091702	0.0280941					4.59	232.844	255	4.59	0.913114	1					4.96	45.616	11.363	4.96	0.178886	0.0445608					6.33	26.181	10.722	6.33	0.102671	0.0420471					4.67	245.199	255	4.67	0.961565	1
4.98	24.94	6.964	4.98	0.0978039	0.0273098					4.61	234.264	255	4.61	0.918682	1					4.98	47.896	15.271	4.98	0.187827	0.0598863					6.36	11.201	12.809	6.36	0.0439255	0.0502314					4.69	228.233	255	4.69	0.895031	1
5	24.773	6.727	5	0.097149	0.0263804					4.63	234.434	255	4.63	0.919349	1					5	38.583	19.119	5	0.151306	0.0749765					6.39	9.12	4.678	6.39	0.0357647	0.0183451					4.71	233.338	255	4.71	0.915051	1
5.02	32.319	5.128	5.02	0.126741	0.0201098					4.65	229.308	255	4.65	0.899247	1					5.02	35.033	13.195	5.02	0.137384	0.0517451					6.41	30.418	10.286	6.41	0.119286	0.0403373					4.73	203.38	255	4.73	0.797569	1
5.04	65.004	0.676	5.04	0.254918	0.00265098					4.67	229.6	255	4.67	0.900392	1					5.04	36.277	9.251	5.04	0.142263	0.0362784					6.44	30.365	7.358	6.44	0.119078	0.0288549					4.75	245.986	255	4.75	0.964651	1
5.06	55.746	3.574	5.06	0.218612	0.0140157					4.69	233.605	255	4.69	0.916098	1					5.06	30.232	4.241	5.06	0.118557	0.0166314					6.47	47.563	4.813	6.47	0.186522	0.0188745					4.77	227.701	255	4.77	0.892945	1
5.08	25.059	4.276	5.08	0.0982706	0.0167686					4.71	243.637	255	4.71	0.955439	1					5.08	20.729	6.98	5.08	0.0812902	0.0273725					6.5	27.803	1.394	6.5	0.109031	0.00546667					4.79	245.53	255	4.79	0.962863	1
5.11	16.563	8.226	5.11	0.0649529	0.0322588					4.73	248.503	255	4.73	0.974522	1					5.11	16.675	6.198	5.11	0.0653922	0.0243059					6.52	9.991	7.017	6.52	0.0391804	0.0275176					4.81	249.253	255	4.81	0.977463	1
5.13	25.083	4.792	5.13	0.0983647	0.0187922					4.75	246.61	255	4.75	0.967098	1					5.13	16.129	4.482	5.13	0.063251	0.0175765					6.55	34.679	6.53	6.55	0.135996	0.0256078					4.83	227.612	255	4.83	0.892596	1
5.15	43.612	11.353	5.15	0.171027	0.0445216					4.77	245.023	255	4.77	0.960875	1					5.15	19.1	6.836	5.15	0.074902	0.0268078					6.58	30.231	7.998	6.58	0.118553	0.0313647					4.85	236.158	248.365	4.85	0.92611	0.97398
5.17	22.67	6.329	5.17	0.088902	0.0248196					4.79	246.934	255	4.79	0.968369	1					5.17	18.787	3.859	5.17	0.0736745	0.0151333					6.61	52.559	10.259	6.61	0.206114	0.0402314					4.87	227.081	245.212	4.87	0.890514	0.961616
5.19	24.676	6.843	5.19	0.0967686	0.0268353					4.81	244.997	255	4.81	0.960773	1					5.19	18.144	3.212	5.19	0.0711529	0.0125961					6.63	39.948	5.68	6.63	0.156659	0.0222745					4.89	244.916	255	4.89	0.960455	1
5.21	22.354	8.151	5.21	0.0876627	0.0319647					4.83	245.775	255	4.83	0.963824	1					5.21	18.394	5.104	5.21	0.0721333	0.0200157					6.66	8.626	15.936	6.66	0.0338275	0.0624941					4.91	238.516	254.858	4.91	0.935357	0.999443
5.24	37.828	9.671	5.24	0.148345	0.0379255					4.85	248.642	255	4.85	0.975067	1					5.24	33.966	3.669	5.24	0.1332	0.0143882					6.69	18.022	11.024	6.69	0.0706745	0.0432314					4.93	223.956	252.733	4.93	0.878259	0.99111
5.26	22.373	9.535	5.26	0.0877373	0.0373922					4.87	249.501	255	4.87	0.978435	1					5.26	32.128	2.18	5.26	0.125992	0.00854902					6.72	29.451	10.926	6.72	0.115494	0.0428471					4.95	132.487	252.967	4.95	0.519557	0.992027
5.28	19.308	7.81	5.28	0.0757176	0.0306275					4.89	241.841	255	4.89	0.948396	1					5.28	26.137	6.917	5.28	0.102498	0.0271255					6.74	27.416	15.346	6.74	0.107514	0.0601804					4.97	205.587	254.666	4.97	0.806224	0.99869
5.3	22.255	5.833	5.3	0.0872745	0.0228745					4.91	233.781	255	4.91	0.916788	1					5.3	23.036	8.756	5.3	0.0903373	0.0343373					6.77	15.483	16.666	6.77	0.0607176	0.0653569					4.99	230.118	255	4.99	0.902424	1
5.32	16.305	7.261	5.32	0.0639412	0.0284745					4.93	232.896	255	4.93	0.913318	1					5.32	19.647	4.938	5.32	0.0770471	0.0193647					6.8	5.261	11.978	6.8	0.0206314	0.0469725					5.02	121.81	255	5.02	0.477686	1
5.34	13.201	2.465	5.34	0.0517686	0.00966667					4.95	230.802	255	4.95	0.905106	1					5.34	13.829	4.578	5.34	0.0542314	0.0179529					6.83	9.974	11.621	6.83	0.0391137	0.0455725					5.04	129.415	255	5.04	0.50751	1
5.36	11.612	6.248	5.36	0.0455373	0.024502					4.97	213.034	255	4.97	0.835427	1					5.36	14.082	4.906	5.36	0.0552235	0.0192392					6.85	13.889	11.936	6.85	0.0544667	0.0468078					5.06	124.326	249.016	5.06	0.487553	0.976533
5.39	18.827	11.805	5.39	0.0738314	0.0462941					4.99	244.884	255	4.99	0.960329	1					5.39	22.824	1.368	5.39	0.0895059	0.00536471					6.88	22.975	10.389	6.88	0.090098	0.0407412					5.08	125.811	240.442	5.08	0.493376	0.94291
5.41	24.503	5.922	5.41	0.0960902	0.0232235					5.01	236.273	255	5.01	0.926561	1					5.41	24.996	1.867	5.41	0.0980235	0.00732157					6.91	24.749	6.995	6.91	0.0970549	0.0274314					5.1	78.608	247.734	5.1	0.308267	0.971506
5.43	15.441	1.177	5.43	0.0605529	0.00461569					5.03	228.876	255	5.03	0.897553	1					5.43	17.826	2.86	5.43	0.0699059	0.0112157					6.94	23.892	9.654	6.94	0.0936941	0.0378588					5.12	124.632	230.76	5.12	0.488753	0.904941
5.45	11.275	13.375	5.45	0.0442157	0.052451					5.05	223.046	255	5.05	0.87469	1					5.45	18.134	0.73	5.45	0.0711137	0.00286275					6.96	31.977	12.683	6.96	0.1254	0.0497373					5.14	93.076	222.433	5.14	0.365004	0.872286
5.47	18.738	1.862	5.47	0.0734824	0.00730196					5.07	233.145	255	5.07	0.914294	1					5.47	23.098	0.146	5.47	0.0905804	0.000572549					6.99	36.602	7.559	6.99	0.143537	0.0296431					5.16	106.048	222.152	5.16	0.415875	0.871184
5.49	40.04	3.886	5.49	0.15702	0.0152392					5.09	230.905	255	5.09	0.90551	1					5.49	23.315	0.38	5.49	0.0914314	0.0014902					7.02	27.033	10.01	7.02	0.106012	0.0392549					5.18	85.501	221.939	5.18	0.335298	0.870349
5.52	31.015	7.699	5.52	0.121627	0.0301922					5.11	233.051	255	5.11	0.913925	1					5.52	24.472	4.8	5.52	0.0959686	0.0188235					7.05	41.084	14.216	7.05	0.161114	0.055749					5.2	78.901	216.877	5.2	0.309416	0.850498
5.54	16.646	1.901	5.54	0.0652784	0.0074549					5.13	233.279	255	5.13	0.91482	1					5.54	19.055	6.054	5.54	0.0747255	0.0237412					7.07	51.862	16.318	7.07	0.20338	0.0639922					5.22	54.748	216.755	5.22	0.214698	0.85002
5.56	33.447	9.474	5.56	0.131165	0.0371529					5.15	220.119	254.518	5.15	0.863212	0.99811					5.56	15.39	2.7	5.56	0.0603529	0.0105882					7.1	50.831	16.337	7.1	0.199337	0.0640667					5.24	53.596	198.294	5.24	0.21018	0.777624
5.58	25.875	5.286	5.58	0.101471	0.0207294					5.17	224.712	250.815	5.17	0.881224	0.983588					5.58	14.638	1.862	5.58	0.0574039	0.00730196					7.13	48.409	19.664	7.13	0.189839	0.0771137					5.26	90.697	180.148	5.26	0.355675	0.706463
5.6	19.956	2.082	5.6	0.0782588	0.00816471					5.19	223.115	255	5.19	0.874961	1					5.6	18.738	2.702	5.6	0.0734824	0.0105961					7.16	40.747	15.65	7.16	0.159792	0.0613725					5.28	37.511	178.394	5.28	0.147102	0.699584
5.62	17.07	4.589	5.62	0.0669412	0.0179961					5.21	234.708	255	5.21	0.920424	1					5.62	24.147	0.416	5.62	0.0946941	0.00163137					7.18	44.097	15.542	7.18	0.172929	0.060949					5.3	72.876	160.958	5.3	0.285788	0.631208
5.64	28.225	7.346	5.64	0.110686	0.0288078					5.23	138.755	255	5.23	0.544137	1					5.64	23.581	2.505	5.64	0.0924745	0.00982353					7.21	34.957	10.699	7.21	0.137086	0.0419569					5.32	94.491	185.645	5.32	0.370553	0.72802
5.67	34.423	3.452	5.67	0.134992	0.0135373					5.25	234.918	255	5.25	0.921247	1					5.67	18.706	3.431	5.67	0.0733569	0.0134549					7.24	38.303	11.118	7.24	0.150208	0.0436					5.34	44.932	153.422	5.34	0.176204	0.601655
5.69	24.943	0.081	5.69	0.0978157	0.000317647					5.27	230.061	255	5.27	0.9022	1					5.69	18.717	4.136	5.69	0.0734	0.0162196					7.27	18.951	9.641	7.27	0.0743176	0.0378078					5.36	46.123	146.547	5.36	0.180875	0.574694
5.71	23.016	1.924	5.71	0.0902588	0.0075451					5.29	231.706	255	5.29	0.908651	1					5.71	28.793	6.313	5.71	0.112914	0.0247569					7.29	26.587	8.535	7.29	0.104263	0.0334706					5.38	34.21	135.839	5.38	0.134157	0.532702
5.73	40.305	1.375	5.73	0.158059	0.00539216					5.31	212.409	255	5.31	0.832976	1					5.73	30.771	1.904	5.73	0.120671	0.00746667					7.32	38.531	11.155	7.32	0.151102	0.0437451					5.4	33.704	133.085	5.4	0.132173	0.521902
5.75	35	1.165	5.75	0.137255	0.00456863					5.33	136.793	255	5.33	0.536443	1					5.75	21.536	0.252	5.75	0.0844549	0.000988235					7.35	36.002	14.043	7.35	0.141184	0.0550706					5.42	32.159	105.836	5.42	0.126114	0.415043
5.77	35	2.269	5.77	0.137255	0.00889804					5.35	131.605	255	5.35	0.516098	1					5.77	19.052	0.013	5.77	0.0747137	5.09804e-05					7.38	34.423	13.232	7.38	0.134992	0.0518902					5.44	49.277	92.378	5.44	0.193243	0.362267
5.8	33.98	7.253	5.8	0.133255	0.0284431					5.37	224.602	255	5.37	0.880792	1					5.8	28.522	1.047	5.8	0.111851	0.00410588					7.4	20.72	9.086	7.4	0.0812549	0.0356314					5.46	31.431	100.066	5.46	0.123259	0.392416
5.82	15.056	3.779	5.82	0.0590431	0.0148196					5.39	216.723	255	5.39	0.849894	1					5.82	37.511	0.272	5.82	0.147102	0.00106667					7.43	37.885	13.677	7.43	0.148569	0.0536353					5.48	20.783	83.048	5.48	0.081502	0.325678
5.84	43.787	4.097	5.84	0.171714	0.0160667					5.41	138.977	255	5.41	0.545008	1					5.84	38.221	2.942	5.84	0.149886	0.0115373					7.46	45.83	19.918	7.46	0.179725	0.0781098					5.5	48.382	87.972	5.5	0.189733	0.344988
5.86	25.152	14.222	5.86	0.0986353	0.0557725					5.43	201.866	255	5.43	0.791631	1					5.86	32.57	2.469	5.86	0.127725	0.00968235					7.49	85.775	10.925	7.49	0.336373	0.0428431					5.52	46.192	93.348	5.52	0.181145	0.366071
5.88	21.797	12.384	5.88	0.0854784	0.0485647					5.45	134.163	255	5.45	0.526129	1					5.88	27.398	0.743	5.88	0.107443	0.00291373					7.51	65.543	11.063	7.51	0.257031	0.0433843					5.54	31.4	79.821	5.54	0.123137	0.313024
5.9	15.511	6.603	5.9	0.0608275	0.0258941					5.47	120.343	255	5.47	0.471933	1					5.9	21.389	1.167	5.9	0.0838784	0.00457647					7.54	27.927	16.703	7.54	0.109518	0.065502					5.56	45.28	73.744	5.56	0.177569	0.289192
5.92	27.292	6.257	5.92	0.107027	0.0245373					5.49	105.713	255	5.49	0.414561	1					5.92	16.239	1.138	5.92	0.0636824	0.00446275					7.57	52.68	13.926	7.57	0.206588	0.0546118					5.58	52.098	65.237	5.58	0.204306	0.255831
5.95	21.675	10.891	5.95	0.085	0.0427098					5.51	109.416	255	5.51	0.429082	1					5.95	13.622	1.98	5.95	0.0534196	0.00776471					7.6	59.144	15.949	7.6	0.231937	0.0625451					5.6	24.018	62.241	5.6	0.0941882	0.244082
5.97	29.376	10.907	5.97	0.1152	0.0427725					5.53	129.214	255	5.53	0.506722	1					5.97	16.409	3.826	5.97	0.064349	0.0150039					7.62	54.086	27.7	7.62	0.212102	0.108627					5.62	22.354	69.348	5.62	0.0876627	0.271953
5.99	33.305	6.948	5.99	0.130608	0.0272471					5.55	206.157	255	5.55	0.808459	1					5.99	23.332	1.979	5.99	0.091498	0.00776078					7.65	41.603	22.252	7.65	0.163149	0.0872627					5.64	34.01	56.166	5.64	0.133373	0.220259
6.01	32.297	5.839	6.01	0.126655	0.022898					5.57	106.28	252.778	5.57	0.416784	0.991286					6.01	27.005	1.792	6.01	0.105902	0.00702745					7.68	24.008	24.306	7.68	0.094149	0.0953176					5.66	38.697	58.463	5.66	0.151753	0.229267
6.03	29.068	9.993	6.03	0.113992	0.0391882					5.59	108.63	254.036	5.59	0.426	0.99622					6.03	38.296	2.648	6.03	0.15018	0.0103843					7.71	37.8	13.56	7.71	0.148235	0.0531765					5.69	25.033	41.834	5.69	0.0981686	0.164055
6.05	22.934	10.97	6.05	0.0899373	0.0430196					5.61	129.045	255	5.61	0.506059	1					6.05	49.356	3.69	6.05	0.193553	0.0144706					7.73	55.814	17.329	7.73	0.218878	0.0679569					5.71	28.526	56.248	5.71	0.111867	0.22058
6.08	27.799	4.2	6.08	0.109016	0.0164706					5.63	91.368	232.662	5.63	0.358306	0.9124					6.08	63.988	9.2	6.08	0.250933	0.0360784					7.76	22.32	16.846	7.76	0.0875294	0.0660627					5.73	21.672	47.477	5.73	0.0849882	0.186184
6.1	19.434	7.365	6.1	0.0762118	0.0288824					5.65	84.575	245.271	5.65	0.331667	0.961847					6.1	39.357	7.966	6.1	0.154341	0.0312392					7.79	54.652	15.791	7.79	0.214322	0.0619255					5.75	33.579	46.283	5.75	0.131682	0.181502
6.12	37.864	21.168	6.12	0.148486	0.0830118					5.67	65.874	243.717	5.67	0.258329	0.955753					6.12	21.098	7.336	6.12	0.0827373	0.0287686					7.82	57.936	31.031	7.82	0.2272	0.12169					5.77	30.149	39.179	5.77	0.118231	0.153643
6.14	43.43	6.628	6.14	0.170314	0.0259922					5.69	93.225	228.114	5.69	0.365588	0.894565					6.14	16.171	4.903	6.14	0.0634157	0.0192275					7.84	96.359	23.716	7.84	0.377878	0.0930039					5.79	21.81	35.308	5.79	0.0855294	0.138463
6.16	34.047	0.234	6.16	0.133518	0.000917647					5.71	55.384	201.663	5.71	0.217192	0.790835					6.16	18.789	2.117	6.16	0.0736824	0.00830196					7.87	56.524	18.299	7.87	0.221663	0.0717608					5.81	19.153	29.208	5.81	0.0751098	0.114541
6.18	16.031	4.185	6.18	0.0628667	0.0164118					5.73	52.331	106.842	5.73	0.20522	0.418988					6.18	14.593	1.197	6.18	0.0572275	0.00469412					7.9	54.902	17.683	7.9	0.215302	0.0693451					5.83	16.742	35.159	5.83	0.0656549	0.137878
6.2	25.64	14.613	6.2	0.100549	0.0573059					5.75	88.729	89.217	5.75	0.347957	0.349871					6.2	24.203	3.355	6.2	0.0949137	0.0131569					7.93	67.233	19.043	7.93	0.263659	0.0746784					5.85	22.766	38.655	5.85	0.0892784	0.151588
6.23	29.909	3.635	6.23	0.11729	0.0142549					5.77	69.312	75.531	5.77	0.271812	0.2962					6.23	32.641	3.924	6.23	0.128004	0.0153882					7.95	9.461	18.672	7.95	0.037102	0.0732235					5.87	32.018	35.778	5.87	0.125561	0.140306
6.25	19.333	13.924	6.25	0.0758157	0.0546039					5.79	60.75	63.925	5.79	0.238235	0.250686					6.25	34.469	6.835	6.25	0.135173	0.0268039					7.98	48.898	20.38	7.98	0.191757	0.0799216					5.89	33.374	31.703	5.89	0.130878	0.124325
6.27	30.739	10.727	6.27	0.120545	0.0420667					5.81	46.118	57.154	5.81	0.180855	0.224133					6.27	33.312	8.032	6.27	0.130635	0.031498					8.01	44.787	19.408	8.01	0.175635	0.0761098					5.91	6.023	32.085	5.91	0.0236196	0.125824
6.29	45.222	14.129	6.29	0.177341	0.0554078					5.83	47.029	45.443	5.83	0.184427	0.178208					6.29	30.968	6.177	6.29	0.121443	0.0242235					8.04	72.521	36.545	8.04	0.284396	0.143314					5.93	9.577	34.859	5.93	0.0375569	0.136702
6.31	36.132	14.571	6.31	0.141694	0.0571412					5.85	67.074	52.676	5.85	0.263035	0.206573					6.31	28.433	7.696	6.31	0.111502	0.0301804					8.06	82.113	35.617	8.06	0.322012	0.139675					5.95	29.672	31.368	5.95	0.116361	0.123012
6.33	48.236	15.902	6.33	0.189161	0.0623608					5.87	71.916	49.566	5.87	0.282024	0.194376					6.33	34.665	7.274	6.33	0.135941	0.0285255					8.09	23.245	18.906	8.09	0.0911569	0.0741412					5.97	23.085	27.44	5.97	0.0905294	0.107608
6.36	58.459	21.636	6.36	0.229251	0.0848471					5.89	58.287	41.465	5.89	0.228576	0.162608					6.36	32.088	6	6.36	0.125835	0.0235294					8.12	135.192	26.28	8.12	0.530165	0.103059					5.99	17.543	24.607	5.99	0.0687961	0.096498
6.38	37.156	26.129	6.38	0.14571	0.102467					5.91	66.658	35.342	5.91	0.261404	0.138596					6.38	21.285	5.947	6.38	0.0834706	0.0233216					8.15	88.696	33.482	8.15	0.347827	0.131302					6.01	22.113	21.054	6.01	0.0867176	0.0825647
6.4	36.07	19.573	6.4	0.141451	0.0767569					5.93	67.275	39.425	5.93	0.263824	0.154608					6.4	30.55	3.824	6.4	0.119804	0.0149961					8.17	89.939	53.407	8.17	0.352702	0.209439					6.03	32.983	26.68	6.03	0.129345	0.104627
6.42	40.851	13.837	6.42	0.1602	0.0542627					5.95	53.278	36.278	5.95	0.208933	0.142267					6.42	43.306	2.253	6.42	0.169827	0.00883529					8.2	68.475	45.992	8.2	0.268529	0.180361					6.05	38.373	32.431	6.05	0.150482	0.12718
6.44	59.231	9.463	6.44	0.232278	0.0371098					5.97	47.994	24.972	5.97	0.188212	0.0979294					6.44	38.157	6.187	6.44	0.149635	0.0242627					8.23	42.641	48.477	8.23	0.16722	0.190106					6.07	9.134	31.99	6.07	0.0358196	0.125451
6.46	59.55	26.867	6.46	0.233529	0.105361					5.99	59.262	14.218	5.99	0.2324	0.0557569					6.46	41.922	7.076	6.46	0.1644	0.027749					8.26	63.143	44.113	8.26	0.24762	0.172992					6.09	6.473	31.142	6.09	0.0253843	0.122125
6.48	83.528	19.174	6.48	0.327561	0.0751922					6.01	67.055	15.301	6.01	0.262961	0.0600039					6.48	43.948	4.936	6.48	0.172345	0.0193569					8.28	68.806	43.307	8.28	0.269827	0.169831					6.11	36.774	27.164	6.11	0.144212	0.106525
6.51	111.036	16.724	6.51	0.435435	0.0655843					6.03	46.206	22.124	6.03	0.1812	0.0867608					6.51	33.644	4.501	6.51	0.131937	0.017651					8.31	80.421	50.105	8.31	0.315376	0.19649					6.13	40.839	24.652	6.13	0.160153	0.0966745
6.53	77.716	38.82	6.53	0.304769	0.152235					6.05	49.641	30.737	6.05	0.194671	0.120537					6.53	35.296	6.097	6.53	0.138416	0.0239098					8.34	98.536	46.735	8.34	0.386416	0.183275					6.15	16.546	23.11	6.15	0.0648863	0.0906275
6.55	120.104	36.432	6.55	0.470996	0.142871					6.07	43.341	39.835	6.07	0.169965	0.156216					6.55	32.699	6.46	6.55	0.128231	0.0253333					8.37	73.697	32.98	8.37	0.289008	0.129333					6.17	12.753	27.913	6.17	0.0500118	0.109463
6.57	89.776	51.286	6.57	0.352063	0.201122					6.09	39.076	34.618	6.09	0.153239	0.135757					6.57	49.16	6.42	6.57	0.192784	0.0251765					8.39	79.192	52.015	8.39	0.310557	0.20398					6.19	14.12	28.27	6.19	0.0553725	0.110863
6.59	73.787	54.211	6.59	0.289361	0.212592					6.11	39.423	17.32	6.11	0.1546	0.0679216					6.59	62.93	7.162	6.59	0.246784	0.0280863					8.42	103.172	39.479	8.42	0.404596	0.15482					6.21	13.52	22.785	6.21	0.0530196	0.0893529
6.61	69.006	51.43	6.61	0.270612	0.201686					6.13	49.636	21.117	6.13	0.194651	0.0828118					6.61	49.939	5.262	6.61	0.195839	0.0206353					8.45	114.715	47.695	8.45	0.449863	0.187039					6.23	17.214	19.369	6.23	0.0675059	0.0759569
6.64	123.794	32.74	6.64	0.485467	0.128392					6.15	50.047	20.504	6.15	0.196263	0.0804078					6.64	32.469	1.266	6.64	0.127329	0.00496471					8.48	98.9	40.683	8.48	0.387843	0.159541					6.25	21.907	23.124	6.25	0.0859098	0.0906824
6.66	105.207	45.984	6.66	0.412576	0.180329					6.17	44.783	26.349	6.17	0.17562	0.103329					6.66	24.418	9.885	6.66	0.0957569	0.0387647					8.5	79.491	51.608	8.5	0.311729	0.202384					6.27	9.393	20.319	6.27	0.0368353	0.0796824
6.68	84.472	50.404	6.68	0.331263	0.197663					6.19	35.895	42.255	6.19	0.140765	0.165706					6.68	34.507	18.312	6.68	0.135322	0.0718118					8.53	84.841	41.322	8.53	0.33271	0.162047					6.29	19.249	25.702	6.29	0.0754863	0.100792
6.7	96.37	45.633	6.7	0.377922	0.178953					6.21	51.613	51.757	6.21	0.202404	0.202969					6.7	37.324	11.524	6.7	0.146369	0.0451922					8.56	91.697	33.118	8.56	0.359596	0.129875					6.31	14.287	23.873	6.31	0.0560275	0.0936196
6.72	95.734	67.71	6.72	0.375427	0.265529					6.23	52.328	46.385	6.23	0.205208	0.181902					6.72	28.067	6.746	6.72	0.110067	0.0264549					8.59	73.032	34.34	8.59	0.2864	0.134667					6.34	16.804	27.703	6.34	0.065898	0.108639
6.74	111.905	65.516	6.74	0.438843	0.256925					6.25	48.896	49.303	6.25	0.191749	0.193345					6.74	14.776	6.259	6.74	0.0579451	0.0245451					8.61	82.76	49.188	8.61	0.324549	0.192894					6.36	15.908	29.986	6.36	0.0623843	0.117592
6.76	127.366	72.169	6.76	0.499475	0.283016					6.27	64.98	35.366	6.27	0.254824	0.13869					6.76	15.31	3.818	6.76	0.0600392	0.0149725					8.64	103.057	39.125	8.64	0.404145	0.153431					6.38	17.933	26.137	6.38	0.0703255	0.102498
6.79	111.165	100.402	6.79	0.435941	0.393733					6.29	51.192	27.308	6.29	0.200753	0.10709					6.79	38.873	10.232	6.79	0.152443	0.0401255					8.67	65.402	40.935	8.67	0.256478	0.160529					6.4	21.122	22.538	6.4	0.0828314	0.0883843
6.81	114.745	114.759	6.81	0.44998	0.450035					6.31	37.347	25.96	6.31	0.146459	0.101804					6.81	38.931	12.942	6.81	0.152671	0.0507529					8.7	89.305	47.202	8.7	0.350216	0.185106					6.42	18.019	26.603	6.42	0.0706627	0.104325
6.83	213.344	106.077	6.83	0.836643	0.415988					6.33	43.509	44.766	6.33	0.170624	0.175553					6.83	37.36	6.623	6.83	0.14651	0.0259725					8.72	86.835	46.063	8.72	0.340529	0.180639					6.44	22.73	28.761	6.44	0.0891373	0.112788
6.85	127.307	114.817	6.85	0.499243	0.450263					6.35	66.421	51.124	6.35	0.260475	0.200486					6.85	57.038	2.354	6.85	0.223678	0.00923137					8.75	60.679	44.409	8.75	0.237957	0.174153					6.46	18.365	27.739	6.46	0.0720196	0.10878
6.87	89.484	106.963	6.87	0.350918	0.419463					6.37	48.231	37.482	6.37	0.189141	0.146988					6.87	66.763	2.803	6.87	0.261816	0.0109922					8.78	69.693	41.247	8.78	0.273306	0.161753					6.48	19.137	33.464	6.48	0.0750471	0.131231
6.89	220.282	137.33	6.89	0.863851	0.538549					6.39	27.38	36.295	6.39	0.107373	0.142333					6.89	38.434	4.526	6.89	0.150722	0.017749					8.81	102.801	45.592	8.81	0.403141	0.178792					6.5	17.392	32.033	6.5	0.0682039	0.12562
6.92	138.92	133.512	6.92	0.544784	0.523576					6.41	37.285	62.897	6.41	0.146216	0.246655					6.92	34.6	5.291	6.92	0.135686	0.020749					8.83	113.677	51.44	8.83	0.445792	0.201725					6.52	11.381	25.498	6.52	0.0446314	0.0999922
6.94	224.99	121.566	6.94	0.882314	0.476729					6.43	37.038	38.936	6.43	0.145247	0.15269					6.94	28.828	5.009	6.94	0.113051	0.0196431					8.86	119.497	48.12	8.86	0.468616	0.188706					6.54	3.531	27.464	6.54	0.0138471	0.107702
6.96	201.743	212.214	6.96	0.791149	0.832212					6.45	61.433	29.923	6.45	0.240914	0.117345					6.96	24.408	5.644	6.96	0.0957176	0.0221333					8.89	201.984	44.194	8.89	0.792094	0.17331					6.56	10.764	33.872	6.56	0.0422118	0.132831
6.98	132.748	120.318	6.98	0.52058	0.471835					6.47	59.611	32.052	6.47	0.233769	0.125694					6.98	32.672	4.396	6.98	0.128125	0.0172392					8.92	89.632	60.159	8.92	0.351498	0.235918					6.58	16.114	34.849	6.58	0.0631922	0.136663
7	232.269	126.679	7	0.910859	0.49678					6.49	65.765	43.795	6.49	0.257902	0.171745					7	41.264	0.915	7	0.16182	0.00358824					8.94	46.687	63.43	8.94	0.183086	0.248745					6.6	64.278	32.072	6.6	0.252071	0.125773
7.02	240.626	134.338	7.02	0.943631	0.526816					6.51	41.933	35.466	6.51	0.164443	0.139082					7.02	21.735	3.121	7.02	0.0852353	0.0122392					8.97	95.751	61.123	8.97	0.375494	0.239698					6.62	62.544	36.094	6.62	0.245271	0.141545
7.04	242.202	137.006	7.04	0.949812	0.537278					6.53	69.058	36.017	6.53	0.270816	0.141243					7.04	17.595	5.805	7.04	0.069	0.0227647					9	201.25	57.4	9	0.789216	0.225098					6.64	31.27	38.259	6.64	0.122627	0.150035
7.07	251.596	130.122	7.07	0.986651	0.510282					6.55	64.936	33.811	6.55	0.254651	0.132592					7.07	20.803	3.235	7.07	0.0815804	0.0126863					9.03	214.724	53.887	9.03	0.842055	0.211322					6.66	25.031	50.996	6.66	0.0981608	0.199984
7.09	243.006	131.814	7.09	0.952965	0.516918					6.57	58.197	50.449	6.57	0.228224	0.197839					7.09	24.845	0.033	7.09	0.0974314	0.000129412					9.06	227.844	49.677	9.06	0.893506	0.194812					6.68	33.66	36.527	6.68	0.132	0.143243
7.11	225.317	118.537	7.11	0.883596	0.464851					6.59	54.502	28.314	6.59	0.213733	0.111035					7.11	25.902	1.374	7.11	0.101576	0.00538824					9.08	139.854	54.362	9.08	0.548447	0.213184					6.7	47.916	44.919	6.7	0.187906	0.176153
7.13	139.52	128.772	7.13	0.547137	0.504988					6.61	50.985	59.891	6.61	0.199941	0.234867					7.13	15.229	2.01	7.13	0.0597216	0.00788235					9.11	137.584	68.879	9.11	0.539545	0.270114					6.72	36.263	43.372	6.72	0.142208	0.170086
7.15	227.531	200.052	7.15	0.892278	0.784518					6.63	51.521	49.855	6.63	0.202043	0.19551					7.15	7.211	2.466	7.15	0.0282784	0.00967059					9.14	234.37	73.136	9.14	0.919098	0.286808					6.74	25.755	40.177	6.74	0.101	0.157557
7.17	247.324	126.911	7.17	0.969898	0.49769					6.65	36.775	77.405	6.65	0.144216	0.303549					7.17	13.756	1.457	7.17	0.0539451	0.00571373					9.17	230.492	78.319	9.17	0.90389	0.307133					6.76	17.144	52.059	6.76	0.0672314	0.204153
7.2	215.372	131.165	7.2	0.844596	0.514373					6.67	42.458	37.288	6.67	0.166502	0.146227					7.2	26.787	5.786	7.2	0.105047	0.0226902					9.19	255	98.573	9.19	1	0.386561					6.78	18.09	50.729	6.78	0.0709412	0.198937
7.22	203.489	123.765	7.22	0.797996	0.485353					6.69	28.33	56.026	6.69	0.111098	0.21971					7.22	26.235	9.597	7.22	0.102882	0.0376353					9.22	252.993	133.951	9.22	0.992129	0.525298					6.8	40.378	49.846	6.8	0.158345	0.195475
7.24	216.305	123.946	7.24	0.848255	0.486063					6.71	54.626	32.453	6.71	0.21422	0.127267					7.24	17.711	9.703	7.24	0.0694549	0.038051					9.25	249.54	222.967	9.25	0.978588	0.87438					6.82	37.86	50.674	6.82	0.148471	0.198722
7.26	137.367	108.562	7.26	0.538694	0.425733					6.73	55.112	66.904	6.73	0.216125	0.262369					7.26	25.045	5.888	7.26	0.0982157	0.0230902					9.28	255	232.86	9.28	1	0.913176					6.84	55.801	46.73	6.84	0.218827	0.183255
7.28	253.886	213.772	7.28	0.995631	0.838322					6.75	51.827	57.404	6.75	0.203243	0.225114					7.28	23.279	6.14	7.28	0.0912902	0.0240784					9.3	255	238.883	9.3	1	0.936796					6.86	30.071	47.964	6.86	0.117925	0.188094
7.3	244.374	112.442	7.3	0.958329	0.440949					6.77	68.788	43.657	6.77	0.269757	0.171204					7.3	27.339	8.109	7.3	0.107212	0.0318					9.33	255	255	9.33	1	1					6.88	52.219	47.63	6.88	0.20478	0.186784
7.32	210.905	127.264	7.32	0.827078	0.499075					6.79	59.865	56.295	6.79	0.234765	0.220765					7.32	30.604	11.701	7.32	0.120016	0.0458863					9.36	255	255	9.36	1	1					6.9	48.616	49.625	6.9	0.190651	0.194608
7.35	242.181	120.583	7.35	0.949729	0.472875					6.81	63.07	75.458	6.81	0.247333	0.295914					7.35	17.692	8.512	7.35	0.0693804	0.0333804					9.39	255	255	9.39	1	1					6.92	22.361	42.974	6.92	0.0876902	0.168525
7.37	252.576	118.214	7.37	0.990494	0.463584					6.83	52.191	52.31	6.83	0.204671	0.205137					7.37	15.978	1.636	7.37	0.0626588	0.00641569					9.41	255	255	9.41	1	1					6.94	56.018	52.582	6.94	0.219678	0.206204
7.39	254.972	124.491	7.39	0.99989	0.4882					6.85	51.934	68.255	6.85	0.203663	0.267667					7.39	24.239	0.011	7.39	0.0950549	4.31373e-05					9.44	255	255	9.44	1	1					6.96	66.563	49.752	6.96	0.261031	0.195106
7.41	230.019	129.567	7.41	0.902035	0.508106					6.87	90.693	56.89	6.87	0.355659	0.223098					7.41	31.546	0	7.41	0.12371	0					9.47	255	255	9.47	1	1					6.98	63.231	48.718	6.98	0.247965	0.191051
7.43	232.368	139.48	7.43	0.911247	0.54698					6.89	63.918	34.049	6.89	0.250659	0.133525					7.43	27.649	0	7.43	0.108427	0					9.5	255	255	9.5	1	1					7.01	36.04	52.333	7.01	0.141333	0.205227
7.45	236.973	216.272	7.45	0.929306	0.848125					6.91	92.499	61.787	6.91	0.362741	0.242302					7.45	20.258	0	7.45	0.0794431	0					9.52	255	255	9.52	1	1					7.03	36.153	44.563	7.03	0.141776	0.174757
7.48	242.407	200.644	7.48	0.950616	0.786839					6.93	70.445	59.836	6.93	0.276255	0.234651					7.48	28.174	0.265	7.48	0.110486	0.00103922					9.55	255	255	9.55	1	1					7.05	47.908	62.952	7.05	0.187875	0.246871
7.5	238.635	133.725	7.5	0.935824	0.524412					6.95	74.31	47.813	6.95	0.291412	0.187502					7.5	33.079	3.526	7.5	0.129722	0.0138275					9.58	255	255	9.58	1	1					7.07	47.071	57.726	7.07	0.184592	0.226376
7.52	222.921	135.667	7.52	0.8742	0.532027					6.97	69.731	75.329	6.97	0.273455	0.295408					7.52	21.221	4.574	7.52	0.0832196	0.0179373					9.61	255	255	9.61	1	1					7.09	57.117	48.875	7.09	0.223988	0.191667
7.54	221.301	131.205	7.54	0.867847	0.514529					6.99	59.731	55.176	6.99	0.234239	0.216376					7.54	18.295	3.91	7.54	0.0717451	0.0153333					9.63	255	255	9.63	1	1					7.11	20.231	40.204	7.11	0.0793373	0.157663
7.56	255	219.113	7.56	1	0.859267					7.01	82.379	82.737	7.01	0.323055	0.324459					7.56	25.533	6.129	7.56	0.100129	0.0240353					9.66	255	255	9.66	1	1					7.13	46.159	43.777	7.13	0.181016	0.171675
7.58	253.045	223.934	7.58	0.992333	0.878173					7.03	97.033	92.155	7.03	0.380522	0.361392					7.58	33.305	3.872	7.58	0.130608	0.0151843					9.69	255	255	9.69	1	1					7.15	79.664	57.438	7.15	0.312408	0.225247
7.61	234.973	223.7	7.61	0.921463	0.877255					7.05	82.068	60.61	7.05	0.321835	0.237686					7.61	33.082	0.057	7.61	0.129733	0.000223529					9.72	255	255	9.72	1	1					7.17	55.112	45.833	7.17	0.216125	0.179737
7.63	251.888	217.978	7.63	0.987796	0.854816					7.07	81.925	68.402	7.07	0.321275	0.268243					7.63	29.394	3.18	7.63	0.115271	0.0124706					9.74	255	255	9.74	1	1					7.19	84.79	41.944	7.19	0.33251	0.164486
7.65	214.287	224.681	7.65	0.840341	0.881102					7.09	89.401	76.917	7.09	0.350592	0.301635					7.65	26.35	1.852	7.65	0.103333	0.00726275					9.77	255	255	9.77	1	1					7.21	43.436	44.056	7.21	0.170337	0.172769
7.67	226.186	116.595	7.67	0.887004	0.457235					7.11	99.956	61.727	7.11	0.391984	0.242067					7.67	18.91	1.551	7.67	0.0741569	0.00608235					9.8	255	255	9.8	1	1					7.23	43.477	30.844	7.23	0.170498	0.120957
7.69	219.888	117.714	7.69	0.862306	0.461624					7.13	126.185	68.231	7.13	0.494843	0.267573					7.69	18.493	2.228	7.69	0.0725216	0.00873725					9.83	255	255	9.83	1	1					7.25	91.097	41.279	7.25	0.357243	0.161878
7.71	242.356	97.156	7.71	0.950416	0.381004					7.15	97.845	63.128	7.15	0.383706	0.247561					7.71	25.837	4.564	7.71	0.101322	0.017898					9.85	255	255	9.85	1	1					7.27	11.738	45.094	7.27	0.0460314	0.176839
7.73	234.459	121.675	7.73	0.919447	0.477157					7.17	107.339	96.335	7.17	0.420937	0.377784					7.73	36.28	8.661	7.73	0.142275	0.0339647					9.88	255	255	9.88	1	1					7.29	11.608	36.435	7.29	0.0455216	0.142882
7.76	210.079	113.165	7.76	0.823839	0.443784					7.19	115.156	102.176	7.19	0.451592	0.40069					7.76	47	10.059	7.76	0.184314	0.0394471					9.91	255	255	9.91	1	1					7.31	10.424	41.37	7.31	0.0408784	0.162235
7.78	123.239	116.508	7.78	0.48329	0.456894					7.21	112.503	79.603	7.21	0.441188	0.312169					7.78	53.738	15.499	7.78	0.210737	0.0607804					9.94	255	255	9.94	1	1					7.33	21.291	38.33	7.33	0.0834941	0.150314
7.8	118.95	119.613	7.8	0.466471	0.469071					7.23	94.172	65.868	7.23	0.369302	0.258306					7.8	61.949	21.841	7.8	0.242937	0.085651					9.96	255	255	9.96	1	1					7.35	19.746	30.774	7.35	0.0774353	0.120682
7.82	131.493	99.574	7.82	0.515659	0.390486					7.25	50.037	80.207	7.25	0.196224	0.314537					7.82	67.034	16.14	7.82	0.262878	0.0632941					9.99	255	255	9.99	1	1					7.37	8.507	25.284	7.37	0.0333608	0.0991529
7.84	119.564	94.708	7.84	0.468878	0.371404					7.27	73.385	80.324	7.27	0.287784	0.314996					7.84	96.258	11.742	7.84	0.377482	0.0460471					10.02	255	255	10.02	1	1					7.39	17.378	26.451	7.39	0.068149	0.103729
7.86	112.761	94.414	7.86	0.4422	0.370251					7.29	74.92	84.15	7.29	0.293804	0.33					7.86	89.654	13.221	7.86	0.351584	0.0518471					10.05	255	255	10.05	1	1					7.41	16.21	25.934	7.41	0.0635686	0.101702
7.89	116.224	65.939	7.89	0.45578	0.258584					7.31	64.832	86.53	7.31	0.254243	0.339333					7.89	76.816	12.66	7.89	0.301239	0.0496471					10.07	255	255	10.07	1	1					7.43	20.537	23.068	7.43	0.0805373	0.0904627
7.91	73.089	76.672	7.91	0.286624	0.300675					7.33	68.099	87.991	7.33	0.267055	0.345063					7.91	68.853	16.712	7.91	0.270012	0.0655373					10.1	255	255	10.1	1	1					7.45	28.816	27.442	7.45	0.113004	0.107616
7.93	78.869	68.069	7.93	0.30929	0.266937					7.35	79.923	86.364	7.35	0.313424	0.338682					7.93	86.977	23.458	7.93	0.341086	0.0919922					10.13	255	255	10.13	1	1					7.47	19.335	23.499	7.47	0.0758235	0.0921529
7.95	114.463	68.116	7.95	0.448875	0.267122					7.37	78.708	75.858	7.37	0.308659	0.297482					7.95	93.392	29.014	7.95	0.366243	0.11378					10.16	255	255	10.16	1	1					7.49	9.733	34.54	7.49	0.0381686	0.135451
7.97	100.267	57.985	7.97	0.393204	0.227392					7.39	72.885	77.743	7.39	0.285824	0.304875					7.97	104.117	60.739	7.97	0.408302	0.238192					10.18	255	255	10.18	1	1					7.51	4.849	27.206	7.51	0.0190157	0.10669
7.99	114.26	36.66	7.99	0.448078	0.143765					7.41	59.875	82.905	7.41	0.234804	0.325118					7.99	205.5	66.449	7.99	0.805882	0.260584					10.21	255	255	10.21	1	1					7.53	9.973	19.547	7.53	0.0391098	0.0766549
8.01	134.03	23.699	8.01	0.525608	0.0929373					7.43	53.555	84.89	7.43	0.21002	0.332902					8.01	213.704	58.434	8.01	0.838055	0.229153					10.24	255	253.424	10.24	1	0.99382					7.55	20.307	24.501	7.55	0.0796353	0.0960824
8.04	68.791	57.172	8.04	0.269769	0.224204					7.45	66.664	75.307	7.45	0.261427	0.295322					8.04	135.652	64.194	8.04	0.531969	0.251741					10.27	138.872	254.469	10.27	0.544596	0.997918					7.57	15.464	21.674	7.57	0.0606431	0.0849961
8.06	97.959	34.623	8.06	0.384153	0.135776					7.47	82.748	51.284	7.47	0.324502	0.201114					8.06	136.417	76.383	8.06	0.534969	0.299541					10.29	233.142	251.877	10.29	0.914282	0.987753					7.59	9.756	21.05	7.59	0.0382588	0.082549
8.08	75.405	45.134	8.08	0.295706	0.176996					7.49	88.699	53.244	7.49	0.347839	0.2088					8.08	208.669	100.796	8.08	0.81831	0.395278					10.32	253.526	254.603	10.32	0.99422	0.998443					7.61	11.433	21.586	7.61	0.0448353	0.084651
8.1	75.923	35.108	8.1	0.297737	0.137678					7.51	58.081	56.545	7.51	0.227769	0.221745					8.1	234.198	119.978	8.1	0.918424	0.470502					10.35	236.562	249.091	10.35	0.927694	0.976827					7.63	22.739	25.14	7.63	0.0891725	0.0985882
8.12	64.358	23.604	8.12	0.252384	0.0925647					7.53	56.921	64.366	7.53	0.22322	0.252416					8.12	243.161	117.413	8.12	0.953573	0.460443					10.38	114.869	244.277	10.38	0.450467	0.957949					7.65	9.765	28.265	7.65	0.0382941	0.110843
8.14	83.782	32.594	8.14	0.328557	0.12782					7.55	54.632	81.657	7.55	0.214243	0.320224					8.14	245.742	143.849	8.14	0.963694	0.564114					10.4	99.222	134.816	10.4	0.389106	0.52869					7.68	11.509	26.644	7.68	0.0451333	0.104486
8.17	70.015	21.471	8.17	0.274569	0.0842					7.57	43.798	58.797	7.57	0.171757	0.230576					8.17	238.867	172.046	8.17	0.936733	0.67469					10.43	133.464	132.727	10.43	0.523388	0.520498					7.7	12.753	29.254	7.7	0.0500118	0.114722
8.19	73.722	13.777	8.19	0.289106	0.0540275					7.59	81.402	68.453	7.59	0.319224	0.268443					8.19	229.484	172.698	8.19	0.899937	0.677247					10.46	117.468	100.169	10.46	0.460659	0.39282					7.72	34.04	28.641	7.72	0.13349	0.112318
8.21	57.735	12.325	8.21	0.226412	0.0483333					7.61	99.77	65.471	7.61	0.391255	0.256749					8.21	241.564	178.918	8.21	0.94731	0.701639					10.49	216.042	98.489	10.49	0.847224	0.386231					7.74	25.57	26.611	7.74	0.100275	0.104357
8.23	42.155	20.514	8.23	0.165314	0.0804471					7.63	95.315	81.834	7.63	0.373784	0.320918					8.23	251.897	211.42	8.23	0.987831	0.829098					10.51	201.792	92.174	10.51	0.791341	0.361467					7.76	19.513	24.233	7.76	0.0765216	0.0950314
8.25	44.57	24.77	8.25	0.174784	0.0971373					7.65	81.22	79.769	7.65	0.31851	0.31282					8.25	254	229.436	8.25	0.996078	0.899749					10.54	110.486	96.107	10.54	0.433278	0.37689					7.78	28.148	16.113	7.78	0.110384	0.0631882
8.27	33.703	23.74	8.27	0.132169	0.093098					7.67	93.408	68.639	7.67	0.366306	0.269173					8.27	254.37	244.647	8.27	0.997529	0.9594					10.57	99.704	100.601	10.57	0.390996	0.394514					7.8	17.996	20.282	7.8	0.0705725	0.0795373
8.29	73.362	10.85	8.29	0.287694	0.042549					7.69	70.434	96.038	7.69	0.276212	0.37662					8.29	255	255	8.29	1	1					10.6	203.605	76.85	10.6	0.798451	0.301373					7.82	21.224	25.849	7.82	0.0832314	0.101369
8.32	48.845	5.956	8.32	0.191549	0.0233569					7.71	38.012	95.842	7.71	0.149067	0.375851					8.32	255	255	8.32	1	1					10.62	125.863	96.926	10.62	0.49358	0.380102					7.84	28.108	24.996	7.84	0.110227	0.0980235
8.34	31.53	8.466	8.34	0.123647	0.0332					7.73	66.655	85.67	7.73	0.261392	0.335961					8.34	255	255	8.34	1	1					10.65	121.621	95.186	10.65	0.476945	0.373278					7.86	34.629	12.906	7.86	0.1358	0.0506118
8.36	62.875	16.02	8.36	0.246569	0.0628235					7.75	82.632	86.745	7.75	0.324047	0.340176					8.36	255	255	8.36	1	1					10.68	132.554	92.797	10.68	0.51982	0.36391					7.88	4.66	25.226	7.88	0.0182745	0.0989255
8.38	35.709	16.548	8.38	0.140035	0.0648941					7.77	41.816	71.934	7.77	0.163984	0.282094					8.38	255	255	8.38	1	1					10.71	118.778	77.75	10.71	0.465796	0.304902					7.9	20.454	22.313	7.9	0.0802118	0.087502
8.4	63.061	5.722	8.4	0.247298	0.0224392					7.79	80.015	93.484	7.79	0.313784	0.366604					8.4	255	255	8.4	1	1					10.73	116.25	63.314	10.73	0.455882	0.24829					7.92	13.786	14.646	7.92	0.0540627	0.0574353
8.42	32.854	12.352	8.42	0.128839	0.0484392					7.81	57.387	97.369	7.81	0.225047	0.381839					8.42	255	255	8.42	1	1					10.76	107.302	69.445	10.76	0.420792	0.272333					7.94	15.49	21.958	7.94	0.0607451	0.0861098
8.45	34.801	24.224	8.45	0.136475	0.0949961					7.83	136.555	75.154	7.83	0.53551	0.294722					8.45	255	255	8.45	1	1					10.79	119.28	73.274	10.79	0.467765	0.287349					7.96	24.049	24.301	7.96	0.0943098	0.095298
8.47	36.735	19.678	8.47	0.144059	0.0771686					7.85	77.293	86.384	7.85	0.30311	0.338761					8.47	255	255	8.47	1	1					10.82	98.14	80.578	10.82	0.384863	0.315992					7.98	13.214	24.229	7.98	0.0518196	0.0950157
8.49	43.072	14.74	8.49	0.16891	0.0578039					7.87	78.547	68.837	7.87	0.308027	0.269949					8.49	255	255	8.49	1	1					10.84	92.119	84.222	10.84	0.361251	0.330282					8	14.311	16.778	8	0.0561216	0.0657961
8.51	53.064	13.3	8.51	0.208094	0.0521569					7.89	94.914	66.697	7.89	0.372212	0.261557					8.51	255	255	8.51	1	1					10.87	138.017	90.446	10.87	0.541243	0.35469					8.02	25.428	22.901	8.02	0.0997176	0.0898078
8.53	68.252	14.109	8.53	0.267655	0.0553294					7.91	60.48	67.402	7.91	0.237176	0.264322					8.53	255	255	8.53	1	1					10.9	119.621	81.451	10.9	0.469102	0.319416					8.04	25.509	21.326	8.04	0.100035	0.0836314
8.55	42.062	16.671	8.55	0.164949	0.0653765					7.93	43.572	94.565	7.93	0.170871	0.370843					8.55	255	255	8.55	1	1					10.93	101.599	78.399	10.93	0.398427	0.307447					8.06	12.75	27.936	8.06	0.05	0.109553
8.57	23.021	23.049	8.57	0.0902784	0.0903882					7.95	66.751	40.686	7.95	0.261769	0.159553					8.57	255	255	8.57	1	1					10.95	99.709	71.926	10.95	0.391016	0.282063					8.08	19.007	24.629	8.08	0.0745373	0.0965843
8.6	23.88	24.619	8.6	0.0936471	0.0965451					7.97	99.924	72.168	7.97	0.391859	0.283012					8.6	255	255	8.6	1	1					10.98	110.44	91.188	10.98	0.433098	0.3576					8.1	18.706	24.126	8.1	0.0733569	0.0946118
8.62	30.47	17.238	8.62	0.11949	0.0676					7.99	58.057	60.403	7.99	0.227675	0.236875					8.62	255	255	8.62	1	1					11.01	100.93	97.479	11.01	0.395804	0.382271					8.12	26.795	21.422	8.12	0.105078	0.0840078
8.64	42.641	7.948	8.64	0.16722	0.0311686					8.01	28.627	58.423	8.01	0.112263	0.22911					8.64	255	255	8.64	1	1					11.04	87.552	74.897	11.04	0.343341	0.293714					8.14	25.169	25.693	8.14	0.098702	0.100757
8.66	72.479	9.562	8.66	0.284231	0.037498					8.03	110.054	59.329	8.03	0.431584	0.232663					8.66	255	255	8.66	1	1					11.06	74.88	83.276	11.06	0.293647	0.326573					8.16	16.402	27.33	8.16	0.0643216	0.107176
8.68	60.833	17.005	8.68	0.238561	0.0666863					8.05	54.274	64.845	8.05	0.212839	0.254294					8.68	255	255	8.68	1	1					11.09	63.121	76.01	11.09	0.247533	0.298078					8.18	39.747	27.88	8.18	0.155871	0.109333
8.7	70.83	28.07	8.7	0.277765	0.110078					8.07	50.058	50.936	8.07	0.196306	0.199749					8.7	255	255	8.7	1	1					11.12	75.255	74.151	11.12	0.295118	0.290788					8.2	70.992	29.289	8.2	0.2784	0.114859
8.73	35.189	16.938	8.73	0.137996	0.0664235					8.09	48.849	48.338	8.09	0.191565	0.189561					8.73	255	255	8.73	1	1					11.15	83.299	71.378	11.15	0.326663	0.279914					8.22	27.777	45.406	8.22	0.108929	0.178063
8.75	71.352	29.31	8.75	0.279812	0.114941					8.11	45.487	63.826	8.11	0.17838	0.250298					8.75	255	255	8.75	1	1					11.17	82.536	51.279	11.17	0.323671	0.201094					8.24	44.719	43.487	8.24	0.175369	0.170537
8.77	43.352	18.925	8.77	0.170008	0.0742157					8.13	44.459	46.768	8.13	0.174349	0.183404					8.77	255	255	8.77	1	1					11.2	90.108	49.276	11.2	0.353365	0.193239					8.26	74.682	51.807	8.26	0.292871	0.203165
8.79	48.417	15.987	8.79	0.189871	0.0626941					8.15	104.945	48.654	8.15	0.411549	0.1908					8.79	255	255	8.79	1	1					11.23	96.195	58.381	11.23	0.377235	0.228945					8.28	51.152	43.705	8.28	0.200596	0.171392
8.81	54.374	24.132	8.81	0.213231	0.0946353					8.17	76.801	50.438	8.17	0.30118	0.197796					8.81	255	255	8.81	1	1					11.26	76.045	52.892	11.26	0.298216	0.20742					8.3	76.808	66.182	8.3	0.301208	0.259537
8.83	42.221	15.252	8.83	0.165573	0.0598118					8.19	50.392	46.879	8.19	0.197616	0.183839					8.83	255	251.814	8.83	1	0.987506					11.28	48.973	60.803	11.28	0.192051	0.238443					8.32	76.901	60.675	8.32	0.301573	0.237941
8.85	42.136	14.758	8.85	0.165239	0.0578745					8.21	29.757	54.938	8.21	0.116694	0.215443					8.85	253.572	237.573	8.85	0.9944	0.931659					11.31	56.808	59.894	11.31	0.222776	0.234878					8.35	57.082	58.173	8.35	0.223851	0.228129
8.88	71.401	29.045	8.88	0.280004	0.113902					8.23	50.502	45.193	8.23	0.198047	0.177227					8.88	252.608	231.299	8.88	0.99062	0.907055					11.34	67.68	46.12	11.34	0.265412	0.180863					8.37	35.514	71.611	8.37	0.139271	0.280827
8.9	59.415	26.216	8.9	0.233	0.102808					8.25	64.528	53.624	8.25	0.253051	0.21029					8.9	252.019	225.438	8.9	0.98831	0.884071					11.37	81.467	46.327	11.37	0.319478	0.181675					8.39	29.336	80.466	8.39	0.115043	0.315553
8.92	65.689	38.522	8.92	0.257604	0.151067					8.27	74.712	36.698	8.27	0.292988	0.143914					8.92	249.433	209.837	8.92	0.978169	0.82289					11.39	31.382	37.053	11.39	0.123067	0.145306					8.41	72.787	85.719	8.41	0.285439	0.336153
8.94	92.992	41.871	8.94	0.364675	0.1642					8.29	64.992	22.58	8.29	0.254871	0.088549					8.94	242.199	168.411	8.94	0.9498	0.660435					11.42	24.121	44.871	11.42	0.0945922	0.175965					8.43	66.83	110.3	8.43	0.262078	0.432549
8.96	129.841	33.573	8.96	0.50918	0.131659					8.31	53.285	39.838	8.31	0.208961	0.156227					8.96	235.025	134.111	8.96	0.921667	0.525925					11.45	27.957	30.416	11.45	0.109635	0.119278					8.45	122.28	110.745	8.45	0.479529	0.434294
8.98	102.677	27.227	8.98	0.402655	0.106773					8.33	49.921	47.017	8.33	0.195769	0.18438					8.98	227.393	128.253	8.98	0.891737	0.502953					11.48	35.92	35.281	11.48	0.140863	0.138357					8.47	91.481	92.887	8.47	0.358749	0.364263
9.01	89.548	34.812	9.01	0.351169	0.136518					8.35	77.729	39.296	8.35	0.30482	0.154102					9.01	232.097	116.941	9.01	0.910184	0.458592					11.5	10.774	24.812	11.5	0.042251	0.097302					8.49	50.639	107.03	8.49	0.198584	0.419725
9.03	69.346	39.56	9.03	0.271945	0.155137					8.37	65.13	47.17	8.37	0.255412	0.18498					9.03	219.703	64.36	9.03	0.86158	0.252392					11.53	17.898	18.463	11.53	0.0701882	0.0724039					8.51	64.852	123.461	8.51	0.254322	0.484161
9.05	57.908	47.526	9.05	0.22709	0.186376					8.39	46.583	30.638	8.39	0.182678	0.120149					9.05	138.424	67.036	9.05	0.542839	0.262886					11.56	24.326	21.494	11.56	0.0953961	0.0842902					8.53	64.475	127.548	8.53	0.252843	0.500188
9.07	59.046	39.082	9.07	0.231553	0.153263					8.41	39.985	35.3	8.41	0.156804	0.138431					9.07	133.843	74.092	9.07	0.524875	0.290557					11.59	84.862	27.142	11.59	0.332792	0.106439					8.55	70.911	128.741	8.55	0.278082	0.504867
9.09	114.346	59.762	9.09	0.448416	0.234361					8.43	36.411	32.453	8.43	0.142788	0.127267					9.09	135.281	60.719	9.09	0.530514	0.238114					11.61	41.448	13.9	11.61	0.162541	0.0545098					8.57	74.61	122.408	8.57	0.292588	0.480031
9.11	117.039	69.851	9.11	0.458976	0.273925					8.45	32.86	31.234	8.45	0.128863	0.122486					9.11	134.722	36.815	9.11	0.528322	0.144373					11.64	21.169	13.936	11.64	0.0830157	0.054651					8.59	100.341	134.29	8.59	0.393494	0.526627
9.13	136.314	59.06	9.13	0.534565	0.231608					8.47	30.771	42.939	8.47	0.120671	0.168388					9.13	130.923	22.425	9.13	0.513424	0.0879412					11.67	11.918	9.819	11.67	0.0467373	0.0385059					8.61	85.446	112.56	8.61	0.335082	0.441412
9.16	211.474	60.773	9.16	0.82931	0.238325					8.49	49.379	40.181	8.49	0.193643	0.157573					9.16	115.578	22.922	9.16	0.453247	0.0898902					11.7	9.536	13.298	11.7	0.0373961	0.052149					8.63	90.802	94.911	8.63	0.356086	0.3722
9.18	126.638	72.758	9.18	0.49662	0.285325					8.51	55.932	24.265	8.51	0.219341	0.0951569					9.18	119.97	29.347	9.18	0.470471	0.115086					11.72	22.894	14.952	11.72	0.0897804	0.0586353					8.65	27.593	91.206	8.65	0.108208	0.357671
9.2	136.988	85.105	9.2	0.537208	0.333745					8.53	44.472	23.474	8.53	0.1744	0.0920549					9.2	130.825	30.462	9.2	0.513039	0.119459					11.75	23.391	11.045	11.75	0.0917294	0.0433137					8.67	61.083	101.958	8.67	0.239541	0.399835
9.22	138.881	100.002	9.22	0.544631	0.392165					8.55	40.003	29.093	8.55	0.156875	0.11409					9.22	122.288	29.062	9.22	0.479561	0.113969					11.78	24.536	25.064	11.78	0.0962196	0.0982902					8.69	48.329	97.398	8.69	0.189525	0.381953
9.24	137.024	102.26	9.24	0.537349	0.40102					8.57	35.199	30.823	8.57	0.138035	0.120875					9.24	107.029	40.727	9.24	0.419722	0.159714					11.81	20.423	8.499	11.81	0.0800902	0.0333294					8.71	34.321	86.491	8.71	0.134592	0.33918
9.26	139.497	108.917	9.26	0.547047	0.427125					8.59	28.139	26.915	8.59	0.110349	0.105549					9.26	129.213	72.478	9.26	0.506718	0.284227					11.83	51.06	1.161	11.83	0.200235	0.00455294					8.73	40.165	71.959	8.73	0.15751	0.282192
9.29	213.875	114.089	9.29	0.838725	0.447408					8.61	32.291	28.173	8.61	0.126631	0.110482					9.29	128.951	84.057	9.29	0.50569	0.329635					11.86	5.264	12.653	11.86	0.0206431	0.0496196					8.75	28.928	70.726	8.75	0.113443	0.277357
9.31	248.923	114.688	9.31	0.976169	0.449757					8.63	35.748	30.113	8.63	0.140188	0.11809					9.31	130.601	89.122	9.31	0.512161	0.349498					11.89	5.317	14.305	11.89	0.020851	0.056098					8.77	19.294	70.218	8.77	0.0756627	0.275365
9.33	249.63	124.581	9.33	0.978941	0.488553					8.65	30.876	36.71	8.65	0.121082	0.143961					9.33	215.926	102.565	9.33	0.846769	0.402216					11.92	16.696	8.499	11.92	0.0654745	0.0333294					8.79	29.563	58.538	8.79	0.115933	0.229561
9.35	254.294	120.154	9.35	0.997231	0.471192					8.67	48.42	40.531	8.67	0.189882	0.158945					9.35	232.033	146.052	9.35	0.909933	0.572753					11.94	15.139	11.798	11.94	0.0593686	0.0462667					8.81	21.925	54.561	8.81	0.0859804	0.213965
9.37	250.507	129.487	9.37	0.98238	0.507792					8.69	54.262	35.35	8.69	0.212792	0.138627					9.37	238.194	187.375	9.37	0.934094	0.734804					11.97	0.849	17.375	11.97	0.00332941	0.0681373					8.83	8.807	41.459	8.83	0.0345373	0.162584
9.39	247.693	201.455	9.39	0.971345	0.79002					8.71	32.883	28.144	8.71	0.128953	0.110369					9.39	244.162	208.192	9.39	0.957498	0.816439					12	7	8	12	0.027451	0.0313725					8.85	7.102	44.714	8.85	0.027851	0.175349
9.41	255	216.522	9.41	1	0.849106					8.73	22.491	24.653	8.73	0.0882	0.0966784					9.41	243.401	225.002	9.41	0.954514	0.882361															8.87	23.348	45.302	8.87	0.0915608	0.177655
9.44	255	224.931	9.44	1	0.882082					8.75	35.398	31.568	8.75	0.138816	0.123796					9.44	244.334	230.837	9.44	0.958173	0.905243															8.89	24.795	49.611	8.89	0.0972353	0.194553
9.46	255	216.005	9.46	1	0.847078					8.77	33.866	39.101	8.77	0.132808	0.153337					9.46	249.212	239.476	9.46	0.977302	0.939122															8.91	30.944	37.424	8.91	0.121349	0.146761
9.48	255	234.013	9.48	1	0.917698					8.79	34.126	50.031	8.79	0.133827	0.1962					9.48	252.886	244.141	9.48	0.99171	0.957416															8.93	33.604	41.147	8.93	0.13178	0.161361
9.5	239.11	210.638	9.5	0.937686	0.826031					8.81	47.641	48.082	8.81	0.186827	0.188557					9.5	253.758	242.409	9.5	0.995129	0.950624															8.95	25.992	37.925	8.95	0.101929	0.148725
9.52	253.638	220.961	9.52	0.994659	0.866514					8.83	49.484	42.523	8.83	0.194055	0.166757					9.52	254.98	254.334	9.52	0.999922	0.997388															8.97	33.091	39.988	8.97	0.129769	0.156816
9.54	255	235.506	9.54	1	0.923553					8.85	58.087	59.34	8.85	0.227792	0.232706					9.54	255	255	9.54	1	1															8.99	55.182	42.771	8.99	0.2164	0.167729
9.57	255	235.857	9.57	1	0.924929					8.87	74.429	76.105	8.87	0.291878	0.298451					9.57	255	255	9.57	1	1															9.02	23.218	35.27	9.02	0.091051	0.138314
9.59	255	213.722	9.59	1	0.838125					8.89	59.182	72.912	8.89	0.232086	0.285929					9.59	255	255	9.59	1	1															9.04	32.369	44.144	9.04	0.126937	0.173114
9.61	255	203.959	9.61	1	0.799839					8.91	73.03	65.01	8.91	0.286392	0.254941					9.61	255	255	9.61	1	1															9.06	57.079	43.591	9.06	0.223839	0.170945
9.63	255	233.511	9.63	1	0.915729					8.93	63.411	81.433	8.93	0.248671	0.319345					9.63	255	255	9.63	1	1															9.08	38.438	47.977	9.08	0.150737	0.188145
9.65	255	247.41	9.65	1	0.970235					8.95	77.144	128.111	8.95	0.302525	0.502396					9.65	255	255	9.65	1	1															9.1	54.833	62.85	9.1	0.215031	0.246471
9.67	255	240.034	9.67	1	0.94131					8.97	102.845	138.619	8.97	0.403314	0.543604					9.67	255	255	9.67	1	1															9.12	43.335	59.904	9.12	0.169941	0.234918
9.69	255	239.801	9.69	1	0.940396					8.99	99.008	116.778	8.99	0.388267	0.457953					9.69	255	255	9.69	1	1															9.14	51.992	63.966	9.14	0.20389	0.250847
9.72	255	247.718	9.72	1	0.971443					9	97.406	127.401	9	0.381984	0.499612					9.72	255	255	9.72	1	1															9.16	60.635	71.706	9.16	0.237784	0.2812
9.74	255	225.696	9.74	1	0.885082					9.02	92.624	132.348	9.02	0.363231	0.519012					9.74	255	255	9.74	1	1															9.18	56.682	87.157	9.18	0.222282	0.341792
9.76	252.54	213.879	9.76	0.990353	0.838741					9.04	81.239	121.545	9.04	0.318584	0.476647					9.76	255	255	9.76	1	1															9.2	47.767	106.253	9.2	0.187322	0.416678
9.78	250.022	246.002	9.78	0.980478	0.964714					9.06	56.492	136.924	9.06	0.221537	0.536957					9.78	255	255	9.78	1	1															9.22	30.586	101.525	9.22	0.119945	0.398137
9.8	250.239	224.737	9.8	0.981329	0.881322					9.08	47.076	134.176	9.08	0.184612	0.52618					9.8	255	255	9.8	1	1															9.24	66.393	123.265	9.24	0.260365	0.483392
9.82	252.285	235.304	9.82	0.989353	0.922761					9.1	80.952	211.431	9.1	0.317459	0.829141					9.82	255	255	9.82	1	1															9.26	63.932	130.963	9.26	0.250714	0.51358
9.85	234.408	244.455	9.85	0.919247	0.958647					9.12	101.401	209.372	9.12	0.397651	0.821067					9.85	255	255	9.85	1	1															9.28	89.907	148.445	9.28	0.352576	0.582137
9.87	252.407	230.603	9.87	0.989831	0.904325					9.14	55.38	130.299	9.14	0.217176	0.510976					9.87	255	255	9.87	1	1															9.3	95.474	146.541	9.3	0.374408	0.574671
9.89	240.273	138.079	9.89	0.942247	0.541486					9.16	40.758	223.491	9.16	0.159835	0.876435					9.89	255	255	9.89	1	1															9.32	51.965	177.656	9.32	0.203784	0.69669
9.91	244.196	116.495	9.91	0.957631	0.456843					9.18	75.713	129.366	9.18	0.296914	0.507318					9.91	255	255	9.91	1	1															9.34	19.163	192.625	9.34	0.075149	0.755392
9.93	251.444	120.838	9.93	0.986055	0.473875					9.2	89.495	134.421	9.2	0.350961	0.527141					9.93	255	255	9.93	1	1															9.36	46.159	195.474	9.36	0.181016	0.766565
9.95	245.507	129.563	9.95	0.962773	0.50809					9.22	91.316	204.839	9.22	0.358102	0.80329					9.95	255	255	9.95	1	1															9.38	50.905	200.469	9.38	0.199627	0.786153
9.97	223.151	106.989	9.97	0.875102	0.419565					9.24	88.739	227.042	9.24	0.347996	0.890361					9.97	255	255	9.97	1	1															9.4	86.36	212.808	9.4	0.338667	0.834541
10	221.909	85.188	10	0.870231	0.334071					9.26	108.094	202.98	9.26	0.423898	0.796					10	255	255	10	1	1															9.42	88.196	210.48	9.42	0.345867	0.825412
10.02	204.9	77.248	10.02	0.803529	0.302933					9.28	104.217	216.85	9.28	0.408694	0.850392					10.02	255	255	10.02	1	1															9.44	104.074	225.574	9.44	0.408133	0.884604
10.04	124.749	73.067	10.04	0.489212	0.286537					9.3	63.834	224.591	9.3	0.250329	0.880749					10.04	255	255	10.04	1	1															9.46	103.876	224.772	9.46	0.407357	0.881459
10.06	208.215	65.234	10.06	0.816529	0.25582					9.32	64.096	231.828	9.32	0.251357	0.909129					10.06	255	255	10.06	1	1															9.48	92.106	232.93	9.48	0.3612	0.913451
10.08	126.619	73.745	10.08	0.496545	0.289196					9.34	70.91	218.739	9.34	0.278078	0.8578					10.08	255	255	10.08	1	1															9.5	85.51	237.257	9.5	0.335333	0.93042
10.1	241.69	80.357	10.1	0.947804	0.315125					9.36	101.387	213.357	9.36	0.397596	0.836694					10.1	255	255	10.1	1	1															9.52	117.3	242.911	9.52	0.46	0.952592
10.13	138.601	68.105	10.13	0.543533	0.267078					9.38	56.302	232.569	9.38	0.220792	0.912035					10.13	255	255	10.13	1	1															9.54	85.875	242.587	9.54	0.336765	0.951322
10.15	120.462	64.311	10.15	0.4724	0.2522					9.4	81.637	215.557	9.4	0.320145	0.845322					10.15	255	255	10.15	1	1															9.56	59.926	241.415	9.56	0.235004	0.946725
10.17	241.155	74.829	10.17	0.945706	0.293447					9.42	108.819	230.795	9.42	0.426741	0.905078					10.17	255	255	10.17	1	1															9.58	65.977	244.922	9.58	0.258733	0.960478
10.19	126.927	55.985	10.19	0.497753	0.219549					9.44	85.859	134.388	9.44	0.336702	0.527012					10.19	255	255	10.19	1	1															9.6	104.096	246.237	9.6	0.40822	0.965635
10.21	120.201	58.367	10.21	0.471376	0.22889					9.46	78.903	203.829	9.46	0.309424	0.799329					10.21	255	255	10.21	1	1															9.62	55.138	246.888	9.62	0.216227	0.968188
10.23	221.003	57.979	10.23	0.866678	0.227369					9.48	94.091	229.093	9.48	0.368984	0.898404					10.23	255	255	10.23	1	1															9.64	75.06	247.795	9.64	0.294353	0.971745
10.25	216.884	63.445	10.25	0.850525	0.248804					9.5	100.827	233.293	9.5	0.3954	0.914875					10.25	255	255	10.25	1	1															9.66	56.952	249.567	9.66	0.223341	0.978694
10.28	203.488	77.009	10.28	0.797992	0.301996					9.52	44.244	225.514	9.52	0.173506	0.884369					10.28	255	255	10.28	1	1															9.69	63.372	249.489	9.69	0.248518	0.978388
10.3	230.856	69.684	10.3	0.905318	0.273271					9.54	64.18	224.183	9.54	0.251686	0.879149					10.3	255	255	10.3	1	1															9.71	72.647	248.221	9.71	0.28489	0.973416
10.32	117.963	76.73	10.32	0.4626	0.300902					9.56	69.717	243.268	9.56	0.2734	0.953992					10.32	255	255	10.32	1	1															9.73	87.328	247.514	9.73	0.342463	0.970643
10.34	120.655	79.233	10.34	0.473157	0.310718					9.58	94.315	234.33	9.58	0.369863	0.918941					10.34	255	255	10.34	1	1															9.75	86.435	245.711	9.75	0.338961	0.963573
10.36	218.826	83.236	10.36	0.858141	0.326416					9.6	62.397	221.67	9.6	0.244694	0.869294					10.36	255	255	10.36	1	1															9.77	86.013	243.919	9.77	0.337306	0.956545
10.38	235.666	81.551	10.38	0.92418	0.319808					9.62	50.467	137.947	9.62	0.19791	0.540969					10.38	255	255	10.38	1	1															9.79	66.293	242.705	9.79	0.259973	0.951784
10.41	221.69	79.901	10.41	0.869373	0.313337					9.64	57.233	215.158	9.64	0.224443	0.843757					10.41	255	255	10.41	1	1															9.81	41.862	238.996	9.81	0.164165	0.937239
10.43	102.004	81.399	10.43	0.400016	0.319212					9.66	82.879	221.41	9.66	0.325016	0.868275					10.43	255	255	10.43	1	1															9.83	70.234	235.868	9.83	0.275427	0.924973
10.45	116.257	97.988	10.45	0.45591	0.384267					9.68	115.587	221.213	9.68	0.453282	0.867502					10.45	255	255	10.45	1	1															9.85	94.144	233.142	9.85	0.369192	0.914282
10.47	83.77	108.874	10.47	0.32851	0.426957					9.7	135.697	210.14	9.7	0.532145	0.824078					10.47	255	255	10.47	1	1															9.87	86.365	226.844	9.87	0.338686	0.889584
10.49	97.907	115.978	10.49	0.383949	0.454816					9.72	103.97	235.099	9.72	0.407725	0.921957					10.49	255	255	10.49	1	1															9.89	81.788	218.924	9.89	0.320737	0.858525
10.51	122.565	102.745	10.51	0.480647	0.402922					9.74	56.015	240.102	9.74	0.219667	0.941576					10.51	255	255	10.51	1	1															9.91	100.197	214.352	9.91	0.392929	0.840596
10.54	203.97	100.868	10.54	0.799882	0.395561					9.76	76.647	138.695	9.76	0.300576	0.543902					10.54	255	255	10.54	1	1															9.93	69.481	211.491	9.93	0.272475	0.829376
10.56	201.43	137.645	10.56	0.789922	0.539784					9.78	106.832	233.633	9.78	0.418949	0.916208					10.56	255	255	10.56	1	1															9.95	76.653	207.443	9.95	0.3006	0.813502
10.58	114.796	123.037	10.58	0.45018	0.482498					9.8	90.508	232.7	9.8	0.354933	0.912549					10.58	255	255	10.58	1	1															9.97	71.693	199.719	9.97	0.281149	0.783212
10.6	121.019	117.964	10.6	0.474584	0.462604					9.82	89.32	210.815	9.82	0.350275	0.826725					10.6	255	255	10.6	1	1															9.99	76.5	192.659	9.99	0.3	0.755525
10.62	200.709	105.725	10.62	0.787094	0.414608					9.84	93.722	207.196	9.84	0.367537	0.812533					10.62	255	255	10.62	1	1															10.01	103.308	193.754	10.01	0.405129	0.75982
10.64	81.726	95.65	10.64	0.320494	0.375098					9.86	66.292	228.326	9.86	0.259969	0.895396					10.64	255	255	10.64	1	1															10.03	114.183	179.069	10.03	0.447776	0.702231
10.66	124.214	100.864	10.66	0.487114	0.395545					9.88	64.396	236.303	9.88	0.252533	0.926678					10.66	255	255	10.66	1	1															10.05	102.941	175.598	10.05	0.40369	0.68862
10.69	134.681	99.686	10.69	0.528161	0.390925					9.9	61.58	220.478	9.9	0.24149	0.86462					10.69	255	255	10.69	1	1															10.07	69.078	172.652	10.07	0.270894	0.677067
10.71	123.802	105.531	10.71	0.485498	0.413847					9.92	54.994	137.415	9.92	0.215663	0.538882					10.71	255	255	10.71	1	1															10.09	58.286	165.248	10.09	0.228573	0.648031
10.73	137.859	111.018	10.73	0.540624	0.435365					9.94	58.615	118.512	9.94	0.229863	0.464753					10.73	255	255	10.73	1	1															10.11	119.718	156.402	10.11	0.469482	0.613341
10.75	217.165	106.353	10.75	0.851627	0.417071					9.96	58.07	92.509	9.96	0.227725	0.36278					10.75	255	255	10.75	1	1															10.13	81.955	148.714	10.13	0.321392	0.583192
10.77	120.112	97.467	10.77	0.471027	0.382224					9.98	48.034	90.467	9.98	0.188369	0.354773					10.77	255	255	10.77	1	1															10.15	54.007	140.506	10.15	0.211792	0.551004
10.79	107.918	99.604	10.79	0.423208	0.390604					10	30.307	96.492	10	0.118851	0.3784					10.79	255	255	10.79	1	1															10.17	68.953	132.969	10.17	0.270404	0.521447
10.82	227.574	91.683	10.82	0.892447	0.359541					10.02	28.215	81.923	10.02	0.110647	0.321267					10.82	255	254.217	10.82	1	0.996929															10.19	81.219	131.593	10.19	0.318506	0.516051
10.84	126.491	112.591	10.84	0.496043	0.441533					10.04	34.06	63.207	10.04	0.133569	0.247871					10.84	255	253.047	10.84	1	0.992341															10.21	46.467	117.506	10.21	0.182224	0.460808
10.86	123.044	132.939	10.86	0.482525	0.521329					10.06	30.085	53.745	10.06	0.11798	0.210765					10.86	255	251.378	10.86	1	0.985796															10.23	25.892	91.894	10.23	0.101537	0.360369
10.88	218.218	102.998	10.88	0.855757	0.403914					10.08	26.965	59.59	10.08	0.105745	0.233686					10.88	254.625	250.625	10.88	0.998529	0.982843															10.25	34.924	78.15	10.25	0.136957	0.306471
10.9	211.566	123.398	10.9	0.829671	0.483914					10.1	30.382	54.886	10.1	0.119145	0.215239					10.9	254.601	251.36	10.9	0.998435	0.985725															10.27	27.392	77.875	10.27	0.10742	0.305392
10.92	214.625	64.95	10.92	0.841667	0.254706					10.12	15.625	52.06	10.12	0.0612745	0.204157					10.92	253.707	239.766	10.92	0.994929	0.940259															10.29	48.193	76.091	10.29	0.188992	0.298396
10.94	226.709	104.985	10.94	0.889055	0.411706					10.14	28.146	35.408	10.14	0.110376	0.138855					10.94	252.399	212.664	10.94	0.9898	0.833976															10.31	48.851	72.666	10.31	0.191573	0.284965
10.97	108.926	84.363	10.97	0.427161	0.330835					10.16	46.348	27.909	10.16	0.181757	0.109447					10.97	246.936	183.722	10.97	0.968376	0.720478															10.34	39.467	61.377	10.34	0.154773	0.240694
10.99	123.771	96.067	10.99	0.485376	0.376733					10.18	27.577	40.593	10.18	0.108145	0.159188					10.99	241.105	145.129	10.99	0.94551	0.569133															10.36	38.865	52.95	10.36	0.152412	0.207647
11.01	133.817	74.586	11.01	0.524773	0.292494					10.2	16.669	25.587	10.2	0.0653686	0.100341					11.01	241.963	122.384	11.01	0.948875	0.479937															10.38	38.151	48.125	10.38	0.149612	0.188725
11.03	109.213	75.85	11.03	0.428286	0.297451					10.22	20.986	19.522	10.22	0.082298	0.0765569					11.03	233.586	101.182	11.03	0.916024	0.396792															10.4	44.706	45.392	10.4	0.175318	0.178008
11.05	128.476	60.88	11.05	0.503827	0.238745					10.24	16.748	20.175	10.24	0.0656784	0.0791176					11.05	210.474	76.792	11.05	0.825388	0.301145															10.42	21.718	44.295	10.42	0.0851686	0.173706
11.07	124.857	54.342	11.07	0.489635	0.213106					10.26	24.833	24.665	10.26	0.0973843	0.0967255					11.07	123.011	56.841	11.07	0.482396	0.222906															10.44	37.645	31.269	10.44	0.147627	0.122624
11.1	115.175	48.629	11.1	0.451667	0.190702					10.28	31.354	12.392	10.28	0.122957	0.0485961					11.1	115.275	52.166	11.1	0.452059	0.204573															10.46	14.866	30.485	10.46	0.058298	0.119549
11.12	76.839	48.812	11.12	0.301329	0.19142					10.3	33.487	9.843	10.3	0.131322	0.0386					11.12	137.202	59.681	11.12	0.538047	0.234043															10.48	14.981	29.612	10.48	0.058749	0.116125
11.14	88.458	50.04	11.14	0.346894	0.196235					10.32	36.523	12.867	10.32	0.143227	0.0504588					11.14	137.818	60.035	11.14	0.540463	0.235431															10.5	12.202	28.076	10.5	0.047851	0.110102
11.16	110.486	36.001	11.16	0.433278	0.14118					10.34	36.314	12.57	10.34	0.142408	0.0492941					11.16	117.959	47.213	11.16	0.462584	0.185149															10.52	15.852	34.69	10.52	0.0621647	0.136039
11.18	80.681	24.712	11.18	0.316396	0.0969098					10.36	18.582	20.471	10.36	0.0728706	0.0802784					11.18	133.426	44.396	11.18	0.523239	0.174102															10.54	26.879	39.783	10.54	0.105408	0.156012
11.2	60.586	38.795	11.2	0.237592	0.152137					10.38	25.878	13.417	10.38	0.101482	0.0526157					11.2	133.001	35.819	11.2	0.521573	0.140467															10.56	39.1	34.783	10.56	0.153333	0.136404
11.22	64.221	23.819	11.22	0.251847	0.0934078					10.4	18.454	11.232	10.4	0.0723686	0.0440471					11.22	103.485	38.325	11.22	0.405824	0.150294															10.58	10.593	39.472	10.58	0.0415412	0.154792
11.25	74.345	27.655	11.25	0.291549	0.108451					10.42	26.363	29.523	10.42	0.103384	0.115776					11.25	76.087	41.179	11.25	0.29838	0.161486															10.6	16.843	31.971	10.6	0.066051	0.125376
11.27	53.478	15.123	11.27	0.209718	0.0593059					10.44	31.22	12.058	10.44	0.122431	0.0472863					11.27	103.13	30.082	11.27	0.404431	0.117969															10.62	25.861	32.872	10.62	0.101416	0.12891
11.29	46.353	15.282	11.29	0.181776	0.0599294					10.46	19.793	14.764	10.46	0.0776196	0.057898					11.29	133.053	9.344	11.29	0.521776	0.0366431															10.64	14.479	35.815	10.64	0.0567804	0.140451
11.31	21.123	12.145	11.31	0.0828353	0.0476275					10.48	36.602	17.683	10.48	0.143537	0.0693451					11.31	115.61	12.512	11.31	0.453373	0.0490667															10.66	19.649	41.777	10.66	0.0770549	0.163831
11.33	41.309	7.073	11.33	0.161996	0.0277373					10.5	39.78	22.07	10.5	0.156	0.086549					11.33	108.242	21.071	11.33	0.424478	0.0826314															10.68	27.403	35.736	10.68	0.107463	0.140141
11.35	34.948	6.921	11.35	0.137051	0.0271412					10.52	50.994	22.101	10.52	0.199976	0.0866706					11.35	100.966	25.119	11.35	0.395945	0.0985059															10.7	20.048	34.202	10.7	0.0786196	0.134125
11.38	22.455	5.256	11.38	0.0880588	0.0206118					10.54	45.953	18.454	10.54	0.180208	0.0723686					11.38	77.701	24.866	11.38	0.30471	0.0975137															10.72	26.651	37.107	10.72	0.104514	0.145518
11.4	18.589	7.505	11.4	0.072898	0.0294314					10.56	34.054	21.412	10.56	0.133545	0.0839686					11.4	79.924	31.559	11.4	0.313427	0.123761															10.74	36.143	46.565	10.74	0.141737	0.182608
11.42	13.3	4.965	11.42	0.0521569	0.0194706					10.58	63.032	27.79	10.58	0.247184	0.10898					11.42	109.975	40.267	11.42	0.431275	0.15791															10.76	82.835	41.851	10.76	0.324843	0.164122
11.44	24.72	6.037	11.44	0.0969412	0.0236745					10.6	41.383	28.596	10.6	0.162286	0.112141					11.44	79.608	31.022	11.44	0.312188	0.121655															10.78	75.781	48.014	10.78	0.29718	0.18829
11.46	25.277	8.659	11.46	0.0991255	0.0339569					10.62	81.002	52.168	10.62	0.317655	0.20458					11.46	63.239	24.463	11.46	0.247996	0.0959333															10.8	27.077	56.392	10.8	0.106184	0.221145
11.48	28.184	5.972	11.48	0.110525	0.0234196					10.64	95.624	43.996	10.64	0.374996	0.172533					11.48	72.593	24.448	11.48	0.284678	0.0958745															10.82	57.344	47.118	10.82	0.224878	0.184776
11.5	32.907	10.956	11.5	0.129047	0.0429647					10.66	59.254	46.516	10.66	0.232369	0.182416					11.5	71.998	25.031	11.5	0.282345	0.0981608															10.84	81.325	63.826	10.84	0.318922	0.250298
11.53	14.506	7.6	11.53	0.0568863	0.0298039					10.68	62.322	85.885	10.68	0.2444	0.336804					11.53	51.981	25.713	11.53	0.203847	0.100835															10.86	109.718	64.191	10.86	0.430267	0.251729
11.55	11.9	0.167	11.55	0.0466667	0.000654902					10.7	70.169	69.071	10.7	0.275173	0.270867					11.55	41.986	18.628	11.55	0.164651	0.073051															10.88	95.843	73.744	10.88	0.375855	0.289192
11.57	18.307	0.777	11.57	0.0717922	0.00304706					10.72	69.024	107.301	10.72	0.270682	0.420788					11.57	64.712	9.174	11.57	0.253773	0.0359765															10.9	99.574	72.804	10.9	0.390486	0.285506
11.59	20.365	4.18	11.59	0.0798627	0.0163922					10.74	81.766	104.643	10.74	0.320651	0.410365					11.59	92.121	3.965	11.59	0.361259	0.015549															10.92	82.555	80.691	10.92	0.323745	0.316435
11.61	18.603	1.416	11.61	0.0729529	0.00555294					10.76	94.102	212.089	10.76	0.369027	0.831722					11.61	77.239	4.337	11.61	0.302898	0.0170078															10.94	93.805	96.769	10.94	0.367863	0.379486
11.63	24.119	5.039	11.63	0.0945843	0.0197608					10.78	92.929	251.837	10.78	0.364427	0.987596					11.63	61.348	7.816	11.63	0.24058	0.030651															10.96	98.172	104.959	10.96	0.384988	0.411604
11.66	19.265	4.318	11.66	0.075549	0.0169333					10.8	83.007	231.639	10.8	0.325518	0.908388					11.66	52.88	4.626	11.66	0.207373	0.0181412															10.98	60.939	121.447	10.98	0.238976	0.476263
11.68	17.864	1.847	11.68	0.0700549	0.00724314					10.82	126.35	251.972	10.82	0.49549	0.988125					11.68	45.144	5.283	11.68	0.177035	0.0207176															11.01	101.35	113.153	11.01	0.397451	0.443737
11.7	32.691	3.484	11.7	0.1282	0.0136627					10.84	136.729	255	10.84	0.536192	1					11.7	56.949	11.944	11.7	0.223329	0.0468392															11.03	139.959	133.86	11.03	0.548859	0.524941
11.72	13.383	2.371	11.72	0.0524824	0.00929804					10.86	124.634	255	10.86	0.488761	1					11.72	66.031	14.872	11.72	0.258945	0.0583216															11.05	91.9	140.565	11.05	0.360392	0.551235
11.74	13.779	0.392	11.74	0.0540353	0.00153725					10.88	209.299	253.658	10.88	0.82078	0.994737					11.74	49.356	11.246	11.74	0.193553	0.044102															11.07	107.489	122.886	11.07	0.421525	0.481906
11.76	16.971	3.1	11.76	0.0665529	0.0121569					10.9	130.842	254.313	10.9	0.513106	0.997306					11.76	35.068	9.94	11.76	0.137522	0.0389804															11.09	205.836	131.574	11.09	0.8072	0.515976
11.78	14.186	2.735	11.78	0.0556314	0.0107255					10.92	203.218	255	10.92	0.796933	1					11.78	42.165	8.889	11.78	0.165353	0.0348588															11.11	134.588	150.26	11.11	0.527796	0.589255
11.81	9.458	2.717	11.81	0.0370902	0.0106549					10.94	112.97	255	10.94	0.44302	1					11.81	32.635	3.307	11.81	0.12798	0.0129686															11.13	130.22	147.819	11.13	0.510667	0.579682
11.83	14.028	4.74	11.83	0.0550118	0.0185882					10.96	100.012	255	10.96	0.392204	1					11.83	21.657	2.11	11.83	0.0849294	0.00827451															11.15	139.862	153.191	11.15	0.548478	0.600749
11.85	19.104	5.314	11.85	0.0749176	0.0208392					10.98	129.94	255	10.98	0.509569	1					11.85	20.872	1.568	11.85	0.081851	0.00614902															11.17	138.052	176.817	11.17	0.54138	0.6934
11.87	8.443	0.392	11.87	0.0331098	0.00153725					11	223.828	255	11	0.877757	1					11.87	24.326	3.549	11.87	0.0953961	0.0139176															11.19	202.259	165.676	11.19	0.793173	0.64971
11.89	18.409	4.887	11.89	0.0721922	0.0191647					11.02	203.678	255	11.02	0.798737	1					11.89	22.684	7.045	11.89	0.0889569	0.0276275															11.21	135.543	146.255	11.21	0.531541	0.573549
11.91	12.24	6.884	11.91	0.048	0.0269961					11.04	211.646	255	11.04	0.829984	1					11.91	26.838	12.593	11.91	0.105247	0.0493843															11.23	216.302	165.517	11.23	0.848243	0.649086
11.94	18.346	1.714	11.94	0.0719451	0.00672157					11.06	228.612	255	11.06	0.896518	1					11.94	21.738	12.466	11.94	0.0852471	0.0488863															11.25	123.362	148.125	11.25	0.483773	0.580882
11.96	6.077	7.744	11.96	0.0238314	0.0303686					11.08	219.871	255	11.08	0.862239	1					11.96	21.292	5.641	11.96	0.083498	0.0221216															11.27	110.027	168.654	11.27	0.431478	0.661388
11.98	6.701	1.518	11.98	0.0262784	0.00595294					11.1	227.056	255	11.1	0.890416	1					11.98	30.878	0.557	11.98	0.12109	0.00218431															11.29	117.47	159.871	11.29	0.460667	0.626945
12	43	0	12	0.168627	0					11.12	216.481	255	11.12	0.848945	1					12	28	0	12	0.109804	0															11.31	97.209	145.418	11.31	0.381212	0.570267
										11.14	132.751	255	11.14	0.520592	1																									11.33	106.88	122.54	11.33	0.419137	0.480549
										11.16	210.155	255	11.16	0.824137	1																									11.35	91.702	116.19	11.35	0.359616	0.455647
										11.18	214.436	255	11.18	0.840925	1																									11.37	84.911	129.788	11.37	0.332984	0.508973
										11.2	114.938	255	11.2	0.450737	1																									11.39	104.13	125.257	11.39	0.408353	0.491204
										11.22	119.598	255	11.22	0.469012	1																									11.41	26.793	110.836	11.41	0.105071	0.434651
										11.24	128.591	255	11.24	0.504278	1																									11.43	77.027	94.761	11.43	0.302067	0.371612
										11.26	129.934	255	11.26	0.509545	1																									11.45	53.324	79.069	11.45	0.209114	0.310075
										11.28	206.203	255	11.28	0.808639	1																									11.47	33.629	73.956	11.47	0.131878	0.290024
										11.3	129.612	255	11.3	0.508282	1																									11.49	26.485	66.162	11.49	0.103863	0.259459
										11.32	126.995	255	11.32	0.49802	1																									11.51	27.57	65.838	11.51	0.108118	0.258188
										11.34	107.706	255	11.34	0.422376	1																									11.53	25.518	61.989	11.53	0.100071	0.243094
										11.36	116.785	255	11.36	0.45798	1																									11.55	20.565	62.177	11.55	0.0806471	0.243831
										11.38	113.75	255	11.38	0.446078	1																									11.57	18.666	58.304	11.57	0.0732	0.228643
										11.4	80.502	255	11.4	0.315694	1																									11.59	23.608	56.742	11.59	0.0925804	0.222518
										11.42	101.758	255	11.42	0.399051	1																									11.61	29.287	36.766	11.61	0.114851	0.14418
										11.44	94.593	255	11.44	0.370953	1																									11.63	49.978	37.816	11.63	0.195992	0.148298
										11.46	67.205	253.749	11.46	0.263549	0.995094																									11.65	28.648	42.816	11.65	0.112345	0.167906
										11.48	75.825	243.184	11.48	0.297353	0.953663																									11.68	61.363	37.787	11.68	0.240639	0.148184
										11.5	74.842	233.45	11.5	0.293498	0.91549																									11.7	40.107	39.91	11.7	0.157282	0.15651
										11.52	71.492	209.948	11.52	0.280361	0.823325																									11.72	20.279	36.009	11.72	0.0795255	0.141212
										11.54	73.012	122.002	11.54	0.286322	0.478439																									11.74	24.522	24.644	11.74	0.0961647	0.0966431
										11.56	39.386	119.132	11.56	0.154455	0.467184																									11.76	10.131	29.434	11.76	0.0397294	0.115427
										11.58	38.562	104.88	11.58	0.151224	0.411294																									11.78	18.565	40.964	11.78	0.0728039	0.160643
										11.6	45.451	78.084	11.6	0.178239	0.306212																									11.8	16.177	32.096	11.8	0.0634392	0.125867
										11.62	48.307	74.008	11.62	0.189439	0.290227																									11.82	8.047	30.801	11.82	0.0315569	0.120788
										11.64	48.409	67.706	11.64	0.189839	0.265514																									11.84	21.874	23.327	11.84	0.0857804	0.0914784
										11.66	56.739	48.299	11.66	0.222506	0.189408																									11.86	30.672	25.745	11.86	0.120282	0.100961
										11.68	63.704	44.253	11.68	0.24982	0.173541																									11.88	51.041	25.736	11.88	0.200161	0.100925
										11.7	41.915	43.772	11.7	0.164373	0.171655																									11.9	30.894	23.078	11.9	0.121153	0.090502
										11.72	39.274	43.446	11.72	0.154016	0.170376																									11.92	12.249	25.396	11.92	0.0480353	0.0995922
										11.74	50.497	37.005	11.74	0.198027	0.145118																									11.94	12.708	25.434	11.94	0.0498353	0.0997412
										11.76	66.352	23.29	11.76	0.260204	0.0913333																									11.96	7.792	22.68	11.96	0.0305569	0.0889412
										11.78	21.633	26.93	11.78	0.0848353	0.105608																									11.98	12.459	35.352	11.98	0.0488588	0.138635
										11.8	45.165	34.496	11.8	0.177118	0.135278																									12	11	28	12	0.0431373	0.109804
										11.82	37.221	35.477	11.82	0.145965	0.139125
										11.84	43.468	25.783	11.84	0.170463	0.10111
										11.86	40.443	31.026	11.86	0.1586	0.121671
										11.88	21.802	27.976	11.88	0.085498	0.10971
										11.9	29.451	11.407	11.9	0.115494	0.0447333
										11.92	22.212	24.917	11.92	0.0871059	0.0977137
										11.94	26.128	23.167	11.94	0.102463	0.090851
										11.96	45.93	17.891	11.96	0.180118	0.0701608
										11.98	27.088	32.656	11.98	0.106227	0.128063
										12	13	22	12	0.0509804	0.0862745
[truncated: 48 more columns]

## Sheet: Fig. 2g
bar plot																		dot plot
	mean		SEM	p values														x-axis	y-axis			#1			#2			#3		#3	#1	#2
	AS	noS		i-Control	i-LincGET-Gfp	i-LincGET-full	i-LincGET-ΔA	i-LincGET-ΔB	i-LincGET-ΔC	i-LincGET-ΔD	i-LincGET-ΔE	i-LincGET-ΔF	i-LincGET-ΔG	i-LincGET-ΔH	i-LincGET-ΔI	i-LincGET-ΔJ						noS	AS	AS/ (noS+AS)	noS	AS	AS/ (noS+AS)	noS	AS	AS/ (noS+AS)	AS/ (noS+AS)	AS/ (noS+AS)
i-Control	0.187746	0.812254	0.0352928															1	0.21627		i-Control	73956.7	18338	0.19869	59269	16355.3	0.21627	64064.7	11153.1	0.148277	0.19869	0.21627
i-LincGET-Gfp	0.316845	0.683155	0.0100289	0.00366621														0.9	0.19869		i-LincGET-Gfp	57700.3	28107.7	0.327565	52584	23370.6	0.307692	56586.4	26055.1	0.315279	0.327565	0.307692
i-LincGET-full	0.0819805	0.918019	0.0345076	0.0206294	0.000347109													1.1	0.148277		i-LincGET-full	83753	11292.5	0.118811	93302.4	4951.76	0.0503975	88703.4	7372.14	0.0767327	0.118811	0.0503975
i-LincGET-ΔA	0.0747685	0.925232	0.0398866	0.0213129	0.000521549	0.824412												2	0.327565		i-LincGET-ΔA	56933	7525.86	0.116754	78438.7	5919.53	0.0701714	59058.1	2293.29	0.0373796	0.116754	0.0701714
i-LincGET-ΔB	0.0834103	0.91659	0.00881365	0.00766311	7.08265e-06	0.947903	0.732605											1.9	0.315279		i-LincGET-ΔB	46569.9	3708.73	0.0737635	58758.9	5885.32	0.0910418	47823.4	4466.94	0.0854256	0.0737635	0.0910418
i-LincGET-ΔC	0.0897424	0.910258	0.0158724	0.011815	3.06757e-05	0.741249	0.578333	0.57837										2.1	0.307692		i-LincGET-ΔC	79494.6	9631.78	0.108069	90311	7893.76	0.0803806	86473.2	7598.93	0.0807777	0.108069	0.0803806
i-LincGET-ΔD	0.281859	0.718141	0.0323052	0.0271033	0.147697	0.00184941	0.00220603	0.000507897	0.000761073									3	0.118811		i-LincGET-ΔD	75864.2	31012.6	0.290171	61245.3	27412.6	0.309195	59847.7	19548	0.246209	0.290171	0.309195
i-LincGET-ΔE	0.313194	0.686806	0.0683536	0.0476085	0.931475	0.00638297	0.00643555	0.00446485	0.0052745	0.512515								2.9	0.0767327		i-LincGET-ΔE	61249.2	30407.2	0.331752	46872.8	27570.2	0.370353	64793	20179	0.237478	0.331752	0.370353
i-LincGET-ΔF	0.0826537	0.917346	0.0211033	0.0114524	6.46172e-05	0.978384	0.777234	0.957055	0.666141	0.00086519	0.00505121							3.1	0.0503975		i-LincGET-ΔF	51815	3227.09	0.0586295	49058.4	4919.19	0.0911339	63523.6	6917.13	0.0981978	0.0586295	0.0911339
i-LincGET-ΔG	0.290805	0.709195	0.0208587	0.0121174	0.123131	0.000854666	0.00114371	9.22859e-05	0.000185478	0.707584	0.616198	0.000263284						4	0.116754		i-LincGET-ΔG	67882.2	28310.8	0.294313	46486.1	20854.6	0.309687	62652.7	22987	0.268415	0.294313	0.309687
i-LincGET-ΔH	0.284392	0.715608	0.00688378	0.00962289	0.00987393	0.000570034	0.000854662	6.34719e-06	4.08857e-05	0.900712	0.507954	9.51446e-05	0.639694					3.9	0.0701714		i-LincGET-ΔH	58111.4	23016.1	0.283702	69180.6	28476.3	0.291595	64690.8	24893.7	0.27788	0.283702	0.291595
i-LincGET-ΔI	0.260794	0.739206	0.0431904	0.08588	0.0937383	0.00498456	0.00539669	0.0022278	0.00299352	0.535844	0.324469	0.00302812	0.339429	0.402916				4.1	0.0373796		i-LincGET-ΔI	53297.9	23772.9	0.308456	68478.5	22787	0.249678	64399.5	18616	0.224248	0.308456	0.249678
i-LincGET-ΔJ	0.0941803	0.90582	0.0585088	0.0766735	0.0028952	0.771278	0.659681	0.76832	0.905222	0.00825687	0.0135198	0.764294	0.00538892	0.00501699	0.0165632			5	0.0910418		i-LincGET-ΔJ	64614.1	9102.45	0.123479	53148.5	8100.24	0.132252	63454.9	1748.11	0.0268102	0.123479	0.132252
i-LincGET-r	0.297244	0.702756	0.00549392	0.00604691	0.0411855	0.000436938	0.00066596	3.69048e-06	2.82085e-05	0.461733	0.707636	6.94911e-05	0.63241	0.0648488	0.220648	0.00391829		4.9	0.0854256		i-LincGET-r	67937.6	29570.8	0.303264	85906.5	36113.7	0.295965	72769.8	30085.3	0.292502	0.303264	0.295965
																		5.1	0.0737635
																		6	0.108069
																		5.9	0.0807777
																		6.1	0.0803806
																		7	0.309195
																		6.9	0.290171
																		7.1	0.246209
																		8	0.370353
																		7.9	0.331752
																		8.1	0.237478
																		9	0.0981978
																		8.9	0.0911339
																		9.1	0.0586295
																		10	0.309687
																		9.9	0.294313
																		10.1	0.268415
																		11	0.291595
																		10.9	0.283702
																		11.1	0.27788
																		12	0.308456
																		11.9	0.249678
																		12.1	0.224248
																		13	0.132252
																		12.9	0.123479
																		13.1	0.0268102
																		14	0.303264
																		13.9	0.295965
																		14.1	0.292502
