# Supplementary material for: Alternative splicing of CARM1 regulated by LincGET-guided paraspeckles biases the first cell fate in mammalian early embryos
Source: Nat Struct Mol Biol. 2024 Apr 24;31(9):1341–54. doi: 10.1038/s41594-024-01292-9 (PMC11402786; doi:10.1038/s41594-024-01292-9)
Supplement: Supplementary file 11 — Sheet ‘Fig. 3a’: Statistical Source data for line scans in Fig. 3a. Sheet ‘Fig. 3b’: Statistical Source data for pie chart in Fig. 3b. Sheet ‘Fig. 3d’: Statistical Source data for line scans and Rp values in Fig. 3d. Sheet ‘Fig. 3f’: Statistical Source data for line scans in Fig. 3f. Sheet ‘Fig. 3g’: Statistical Source data for line scans and Rp values in Fig. 3g. Sheet ‘Fig. 3h’: Statistical Source data for line scans and Rp values in Fig. 3h. Sheet ‘Fig. 3i’: Statistical Source data for bar plots and dot plots in Fig. 3i. [file 41594_2024_1292_MOESM11_ESM.xlsx]

## Sheet: Fig. 3a
line_scan
x-axis	intensity		x-axis	y-axis
	red	green		red	green
0	62	21	0	0.243137	0.0823529
0.03	61.67	27.81	0.03	0.241843	0.109059
0.06	46.775	35.048	0.06	0.183431	0.137443
0.08	45.19	29.263	0.08	0.177216	0.114757
0.11	58.445	26.167	0.11	0.229196	0.102616
0.14	73.338	41.254	0.14	0.2876	0.16178
0.17	69.943	19.823	0.17	0.274286	0.0777373
0.2	77.29	22.416	0.2	0.303098	0.0879059
0.22	71.676	29.39	0.22	0.281082	0.115255
0.25	64.217	31.125	0.25	0.251831	0.122059
0.28	81.503	22.913	0.28	0.31962	0.0898549
0.31	68.291	31.556	0.31	0.267808	0.123749
0.33	87.191	39.54	0.33	0.341925	0.155059
0.36	76.805	27.493	0.36	0.301196	0.107816
0.39	83.514	23.557	0.39	0.327506	0.0923804
0.42	68.227	32.673	0.42	0.267557	0.128129
0.45	72.388	44.472	0.45	0.283875	0.1744
0.47	64.699	28.06	0.47	0.253722	0.110039
0.5	65.269	32.793	0.5	0.255957	0.1286
0.53	69.981	39.734	0.53	0.274435	0.15582
0.56	70.315	56.224	0.56	0.275745	0.220486
0.59	76.093	47.133	0.59	0.298404	0.184835
0.61	84.362	38.202	0.61	0.330831	0.149812
0.64	67.426	42.475	0.64	0.264416	0.166569
0.67	69.557	51.488	0.67	0.272773	0.201914
0.7	77.466	82.451	0.7	0.303788	0.323337
0.73	77.165	79.216	0.73	0.302608	0.310651
0.75	89.093	106.827	0.75	0.349384	0.418929
0.78	70.563	112.301	0.78	0.276718	0.440396
0.81	75.652	123.439	0.81	0.296675	0.484075
0.84	71.819	125.913	0.84	0.281643	0.493776
0.87	55.332	163.881	0.87	0.216988	0.642671
0.89	82.876	154.882	0.89	0.325004	0.60738
0.92	78.914	175.029	0.92	0.309467	0.686388
0.95	79.392	168.274	0.95	0.311341	0.659898
0.98	88.694	195.559	0.98	0.34782	0.766898
1	91.387	240.008	1	0.35838	0.941208
1.03	79.589	242.562	1.03	0.312114	0.951224
1.06	81.359	224.658	1.06	0.319055	0.881012
1.09	85.136	237.955	1.09	0.333867	0.933157
1.12	82.448	245.654	1.12	0.323325	0.963349
1.14	79.126	231.398	1.14	0.310298	0.907443
1.17	65.02	250.314	1.17	0.25498	0.981624
1.2	63.24	255	1.2	0.248	1
1.23	73.395	255	1.23	0.287824	1
1.26	82.148	255	1.26	0.322149	1
1.28	82.565	255	1.28	0.323784	1
1.31	96.613	254.615	1.31	0.378875	0.99849
1.34	77.247	240.871	1.34	0.302929	0.944592
1.37	77.995	253.145	1.37	0.305863	0.992725
1.4	76.611	255	1.4	0.300435	1
1.42	79.419	255	1.42	0.311447	1
1.45	70.301	254.245	1.45	0.27569	0.997039
1.48	77.954	238.573	1.48	0.305702	0.93558
1.51	70.747	245.062	1.51	0.277439	0.961027
1.53	57.875	252.842	1.53	0.226961	0.991537
1.56	72.997	254.592	1.56	0.286263	0.9984
1.59	71.21	254.767	1.59	0.279255	0.999086
1.62	73.838	254.974	1.62	0.289561	0.999898
1.65	74.097	234.306	1.65	0.290576	0.918847
1.67	71.41	216.835	1.67	0.280039	0.850333
1.7	74.389	214.99	1.7	0.291722	0.843098
1.73	66.716	196.192	1.73	0.261631	0.76938
1.76	40.618	127.751	1.76	0.159286	0.500984
1.79	55.889	144.91	1.79	0.219173	0.568275
1.81	62.873	119.855	1.81	0.246561	0.47002
1.84	61.428	94.898	1.84	0.240894	0.372149
1.87	51.912	77.024	1.87	0.203576	0.302055
1.9	59.593	71.925	1.9	0.233698	0.282059
1.93	64.952	67.349	1.93	0.254714	0.264114
1.95	67.018	48.492	1.95	0.262816	0.190165
1.98	73.477	49.303	1.98	0.288145	0.193345
2.01	85.228	49.733	2.01	0.334227	0.195031
2.04	84.47	54.017	2.04	0.331255	0.211831
2.07	65.989	51.676	2.07	0.25878	0.202651
2.09	60.89	42.238	2.09	0.238784	0.165639
2.12	65.516	35.272	2.12	0.256925	0.138322
2.15	79.339	33.639	2.15	0.311133	0.131918
2.18	71.087	27.027	2.18	0.278773	0.105988
2.2	69.275	41.988	2.2	0.271667	0.164659
2.23	80.62	27.294	2.23	0.316157	0.107035
2.26	90.265	26.42	2.26	0.35398	0.103608
2.29	90.209	39.573	2.29	0.353761	0.155188
2.32	79.556	33.424	2.32	0.311984	0.131075
2.34	60.951	42.411	2.34	0.239024	0.166318
2.37	59.492	25.778	2.37	0.233302	0.10109
2.4	58.824	32.12	2.4	0.230682	0.125961
2.43	52.173	31.518	2.43	0.2046	0.1236
2.46	66.405	35.823	2.46	0.260412	0.140482
2.48	63.547	38.946	2.48	0.249204	0.152729
2.51	78.398	43.458	2.51	0.307443	0.170424
2.54	82.244	42.262	2.54	0.322525	0.165733
2.57	83.286	45.786	2.57	0.326612	0.179553
2.6	69.962	45.318	2.6	0.274361	0.177718
2.62	67.987	43.075	2.62	0.266616	0.168922
2.65	83.042	56.144	2.65	0.325655	0.220173
2.68	76.385	50.994	2.68	0.299549	0.199976
2.71	71.785	49.998	2.71	0.28151	0.196071
2.73	66.968	54.751	2.73	0.26262	0.21471
2.76	67.091	64.846	2.76	0.263102	0.254298
2.79	60.944	104.685	2.79	0.238996	0.410529
2.82	62.239	100.579	2.82	0.244075	0.394427
2.85	69.107	107.799	2.85	0.271008	0.422741
2.87	80.276	107.249	2.87	0.314808	0.420584
2.9	78.702	132.333	2.9	0.308635	0.518953
2.93	61.307	167.915	2.93	0.24042	0.65849
2.96	77.341	147.063	2.96	0.303298	0.576718
2.99	84.356	144.302	2.99	0.330808	0.56589
3.01	82.996	166.97	3.01	0.325475	0.654784
3.04	84.785	184.786	3.04	0.33249	0.724651
3.07	74.908	159.666	3.07	0.293757	0.626141
3.1	83.767	147.13	3.1	0.328498	0.57698
3.13	70.466	183.066	3.13	0.276337	0.717906
3.15	76.282	187.365	3.15	0.299145	0.734765
3.18	60.9	203.974	3.18	0.238824	0.799898
3.21	66.959	216.892	3.21	0.262584	0.850557
3.24	50.086	219.31	3.24	0.196416	0.860039
3.27	67.347	237.562	3.27	0.264106	0.931616
3.29	71.724	244.369	3.29	0.281271	0.95831
3.32	75.81	250.006	3.32	0.297294	0.980416
3.35	75.418	241.358	3.35	0.295757	0.946502
3.38	93.15	243.042	3.38	0.365294	0.953106
3.4	203.825	253.136	3.4	0.799314	0.99269
3.43	221.624	254.59	3.43	0.869114	0.998392
3.46	237.971	251.103	3.46	0.93322	0.984718
3.49	255	255	3.49	1	1
3.52	255	255	3.52	1	1
3.54	238.46	254.331	3.54	0.935137	0.997376
3.57	254.899	254.193	3.57	0.999604	0.996835
3.6	247.88	254.28	3.6	0.972078	0.997176
3.63	246.304	251.536	3.63	0.965898	0.986416
3.66	248.891	252.987	3.66	0.976043	0.992106
3.68	243.124	255	3.68	0.953427	1
3.71	236.917	255	3.71	0.929086	1
3.74	245.933	255	3.74	0.964443	1
3.77	255	255	3.77	1	1
3.8	254.651	255	3.8	0.998631	1
3.82	249.957	255	3.82	0.980224	1
3.85	249.469	255	3.85	0.97831	1
3.88	232.957	254.546	3.88	0.913557	0.99822
3.91	215.625	253.29	3.91	0.845588	0.993294
3.93	102.713	239.333	3.93	0.402796	0.938561
3.96	75.348	248.295	3.96	0.295482	0.973706
3.99	84.368	251.693	3.99	0.330855	0.987031
4.02	77.656	253.597	4.02	0.304533	0.994498
4.05	77.347	255	4.05	0.303322	1
4.07	66.275	253.142	4.07	0.259902	0.992714
4.1	86.235	246.765	4.1	0.338176	0.967706
4.13	79.933	239.61	4.13	0.313463	0.939647
4.16	78.191	231.824	4.16	0.306631	0.909114
4.19	70.912	216.517	4.19	0.278086	0.849086
4.21	84.304	223.371	4.21	0.330604	0.875965
4.24	63.612	238.538	4.24	0.249459	0.935443
4.27	62.982	227.286	4.27	0.246988	0.891318
4.3	58.397	229.526	4.3	0.229008	0.900102
4.33	70.627	213.495	4.33	0.276969	0.837235
4.35	60.382	198.37	4.35	0.236792	0.777922
4.38	50.342	163.361	4.38	0.19742	0.640631
4.41	71.488	160.56	4.41	0.280345	0.629647
4.44	65.976	133.256	4.44	0.258729	0.522573
4.47	75.999	156.88	4.47	0.298035	0.615216
4.49	86.471	159.542	4.49	0.339102	0.625655
4.52	90.196	159.959	4.52	0.35371	0.62729
4.55	64.158	120.236	4.55	0.2516	0.471514
4.58	56.964	120.305	4.58	0.223388	0.471784
4.6	59.031	91.708	4.6	0.231494	0.359639
4.63	69.615	99.903	4.63	0.273	0.391776
4.66	66.115	121.091	4.66	0.259275	0.474867
4.69	87.986	111.894	4.69	0.345043	0.4388
4.72	98.535	96.744	4.72	0.386412	0.379388
4.74	86.379	99.388	4.74	0.338741	0.389757
4.77	80.046	87.996	4.77	0.313906	0.345082
4.8	80.64	91.52	4.8	0.316235	0.358902
4.83	70.16	90.996	4.83	0.275137	0.356847
4.86	72.057	114.745	4.86	0.282576	0.44998
4.88	68.517	79.868	4.88	0.268694	0.313208
4.91	60.403	78.657	4.91	0.236875	0.308459
4.94	69.174	75.267	4.94	0.271271	0.295165
4.97	87.017	73.273	4.97	0.341243	0.287345
5	66.409	67.738	5	0.260427	0.265639
5.02	81.068	79.236	5.02	0.317914	0.310729
5.05	80.44	57.505	5.05	0.315451	0.22551
5.08	77.451	40.141	5.08	0.303729	0.157416
5.11	58.367	62.103	5.11	0.22889	0.243541
5.13	75.938	71.253	5.13	0.297796	0.279424
5.16	81.023	66.394	5.16	0.317737	0.260369
5.19	84.963	59.705	5.19	0.333188	0.234137
5.22	71.771	81.158	5.22	0.281455	0.318267
5.25	61.728	76.314	5.25	0.242071	0.299271
5.27	65.174	61.162	5.27	0.255584	0.239851
5.3	59.401	57.734	5.3	0.232945	0.226408
5.33	67.755	40.89	5.33	0.265706	0.160353
5.36	72.937	54.59	5.36	0.286027	0.214078
5.39	65.329	52.798	5.39	0.256192	0.207051
5.41	72.118	36.233	5.41	0.282816	0.14209
5.44	70.651	40.872	5.44	0.277063	0.160282
5.47	69.848	55.742	5.47	0.273914	0.218596
5.5	73.001	51.6	5.5	0.286278	0.202353
5.53	71.109	47.821	5.53	0.278859	0.187533
5.55	71.949	47.295	5.55	0.282153	0.185471
5.58	77.086	47.285	5.58	0.302298	0.185431
5.61	70.762	40.098	5.61	0.277498	0.157247
5.64	62.159	36.571	5.64	0.243761	0.143416
5.67	63.599	45.425	5.67	0.249408	0.178137
5.69	73.734	44.004	5.69	0.289153	0.172565
5.72	82.018	32.555	5.72	0.321639	0.127667
5.75	67.497	38.738	5.75	0.264694	0.151914
5.78	68.312	32.919	5.78	0.26789	0.129094
5.8	79.146	26.528	5.8	0.310376	0.104031
5.83	79.713	38.13	5.83	0.3126	0.149529
5.86	70.059	44.261	5.86	0.274741	0.173573
5.89	66.335	46.192	5.89	0.260137	0.181145
5.92	63.202	40.451	5.92	0.247851	0.158631
5.94	75.464	33.599	5.94	0.295937	0.131761
5.97	76.621	42.192	5.97	0.300475	0.165459
6	86	78	6	0.337255	0.305882

## Sheet: Fig. 3b
				Reads number
	values			#1	#2	#3	sum
LTR	0.325189		LTR	13700	13499	13393	40592
no_repeat	0.0353692		no_peaks	1459	1471	1485	4415
SINE	0.0370436		SINE	1512	1567	1545	4624
other_repeat	0.0048147		other_repeat	206	170	225	601
LINE	0.597584		LINE	25196	24802	24596	74594
			total	42073	41509	41244	124826

## Sheet: Fig. 3d
full_line_scan									full	Rp		ΔA_line_scan									ΔA	Rp		ΔB_line_scan									ΔB	Rp		ΔC_line_scan									ΔC	Rp		ΔD_line_scan
x-axis	intensity			x-axis	y-axis				mean	0.722826		x-axis	intensity			x-axis	y-axis				mean	0.728611		x-axis	intensity			x-axis	y-axis				mean	0.700833		x-axis	intensity			x-axis	y-axis				mean	0.726471		x-axis	intensity
	red	green	blue		red	green	blue		SEM	0.139071			red	green	blue		red	green	blue		SEM	0.111564			red	green	blue		red	green	blue		SEM	0.148254			red	green	blue		red	green	blue		SEM	0.156784			red
0	54	25	115	0	0.211765	0.0980392	0.45098		#1	0.55		0	19	25	15	0	0.0745098	0.0980392	0.0588235		#1	0.78		0	33	29	58	0	0.129412	0.113725	0.227451		#1	0.58		0	5	12	46	0	0.0196078	0.0470588	0.180392		#1	0.71		0	52
0.03	59.593	27.121	67.7	0.03	0.233698	0.106357	0.26549			0.52		0.03	27.901	18.24	76.634	0.03	0.109416	0.0715294	0.300525			0.73		0.03	27.128	39.12	66.429	0.03	0.106384	0.153412	0.260506			0.44		0.03	22.88	27.853	40.466	0.03	0.0897255	0.109227	0.15869			0.89		0.03	35.571
0.06	52.564	21.531	76.032	0.06	0.206133	0.0844353	0.298165		#2	0.65		0.06	61.973	29.774	63.989	0.06	0.243031	0.116761	0.250937		#2	0.8		0.07	29.26	27.083	60.028	0.07	0.114745	0.106208	0.235404		#2	0.94		0.05	27.506	15.451	38.143	0.05	0.107867	0.0605922	0.14958		#2	0.85		0.07	53.697
0.09	49.076	11.771	126.618	0.09	0.192455	0.0461608	0.496541			0.53		0.09	63.782	20.275	79.2	0.09	0.250125	0.0795098	0.310588			0.59		0.1	33.507	30.084	83.184	0.1	0.1314	0.117976	0.326212			0.63		0.08	32.591	24.937	64.573	0.08	0.127808	0.0977922	0.253227			0.55		0.1	66.054
0.12	33.603	0.399	129.565	0.12	0.131776	0.00156471	0.508098		#3	0.73		0.12	51.363	6	72.577	0.12	0.201424	0.0235294	0.284616		#3	0.69		0.14	36.496	38.324	83.62	0.14	0.143122	0.15029	0.327922		#3	0.68		0.1	21.388	20.427	53.055	0.1	0.0838745	0.0801059	0.208059		#3	0.98		0.13	62.01
0.15	60.254	37.611	11.609	0.15	0.23629	0.147494	0.0455255			0.87		0.15	29.289	6.663	89.737	0.15	0.114859	0.0261294	0.35191			0.75		0.17	31.326	42.68	88.48	0.17	0.122847	0.167373	0.34698			0.79		0.13	9.737	11.596	35.749	0.13	0.0381843	0.0454745	0.140192			0.71		0.17	60.418
0.19	61.478	50.151	44.952	0.19	0.24109	0.196671	0.176282		#4	0.72		0.19	28.744	6.705	38.599	0.19	0.112722	0.0262941	0.151369		#4	0.62		0.21	29.481	56.232	123.118	0.21	0.115612	0.220518	0.482816		#4	0.68		0.16	44.794	12.599	35.499	0.16	0.175663	0.0494078	0.139212		#4	0.66		0.2	43.477
0.22	67.512	18.115	89.247	0.22	0.264753	0.0710392	0.349988			0.92		0.22	52.845	8.112	30.821	0.22	0.207235	0.0318118	0.120867			0.64		0.24	36.69	92.238	135.469	0.24	0.143882	0.361718	0.531251			0.5		0.18	16.162	16.967	38.057	0.18	0.0633804	0.0665373	0.149243			0.73		0.23	20.668
0.25	42.365	28.411	58.843	0.25	0.166137	0.111416	0.230757		#5	0.6		0.25	55.71	40.194	50.305	0.25	0.218471	0.157624	0.197275		#5	0.8		0.27	25.643	104.485	191.745	0.27	0.100561	0.409745	0.751941		#5	0.45		0.21	0.651	15.551	48.312	0.21	0.00255294	0.0609843	0.189459		#5	0.58		0.27	22.433
0.28	34.319	32.429	16.176	0.28	0.134584	0.127173	0.0634353			0.91		0.28	41.596	31.795	91.328	0.28	0.163122	0.124686	0.358149			0.6		0.31	27.703	107.64	213.153	0.31	0.108639	0.422118	0.835894			0.55		0.24	18.936	18.588	52.211	0.24	0.0742588	0.0728941	0.204749			0.92		0.3	59.643
0.31	60.362	34.763	46.251	0.31	0.236714	0.136325	0.181376		#6	0.61		0.31	35.829	31.123	103.976	0.31	0.140506	0.122051	0.407749		#6	0.85		0.34	28.897	130.823	216.194	0.34	0.113322	0.513031	0.84782		#6	0.77		0.26	33.963	33.429	54.56	0.26	0.133188	0.131094	0.213961		#6	0.73		0.33	44.238
0.34	54.547	47.465	212.004	0.34	0.21391	0.186137	0.831388			0.95		0.34	39.376	36.201	209.207	0.34	0.154416	0.141965	0.82042			0.79		0.38	26.891	198.176	236.996	0.38	0.105455	0.777161	0.929396			0.59		0.29	33.111	25.52	38.585	0.29	0.129847	0.100078	0.151314			0.59		0.37	35.88
0.37	75.05	24.458	146.416	0.37	0.294314	0.0959137	0.57418		#7	0.81		0.37	40.138	43.24	213.44	0.37	0.157404	0.169569	0.83702		#7	0.78		0.41	39.565	225.37	241.859	0.41	0.155157	0.883804	0.948467		#7	0.4		0.31	16.584	30.98	74.254	0.31	0.0650353	0.12149	0.291192		#7	0.85		0.4	43.613
0.4	50.071	17.534	112.075	0.4	0.196357	0.0687608	0.43951			0.81		0.4	35.702	57.7	111.887	0.4	0.140008	0.226275	0.438773			0.73		0.45	38.136	243.29	255	0.45	0.149553	0.954078	1			0.77		0.34	7.963	19.347	75.545	0.34	0.0312275	0.0758706	0.296255			0.85		0.43	47.592
0.43	38.739	33.178	55.568	0.43	0.151918	0.13011	0.217914		#8	0.74		0.43	13.239	75.938	228.01	0.43	0.0519176	0.297796	0.894157		#8	0.64		0.48	30.563	242.55	255	0.48	0.119855	0.951176	1		#8	0.74		0.37	18.971	17.426	56.729	0.37	0.0743961	0.0683373	0.222467		#8	0.93		0.47	44.432
0.46	41.732	15.028	196.815	0.46	0.163655	0.0589333	0.771824			0.61		0.46	52.339	96.406	242.072	0.46	0.205251	0.378063	0.949302			0.86		0.51	55.554	248.806	255	0.51	0.217859	0.97571	1			0.85		0.39	25.619	29.139	47.947	0.39	0.100467	0.114271	0.188027			0.8		0.5	44.174
0.49	52.729	15.666	148.209	0.49	0.20678	0.0614353	0.581212		#9	0.79		0.49	47.481	104.8	248.21	0.49	0.1862	0.41098	0.973373		#9	0.82		0.55	87.386	248.972	255	0.55	0.34269	0.976361	1		#9	0.68		0.42	34.605	30.587	36.84	0.42	0.135706	0.119949	0.144471		#9	0.65		0.53	28.824
0.53	38.557	31.876	68.265	0.53	0.151204	0.125004	0.267706			0.74		0.53	72.98	175.036	245.725	0.53	0.286196	0.686416	0.963627			0.71		0.58	151.328	254.194	255	0.58	0.593443	0.996839	1			0.83		0.45	26.068	44.877	107.72	0.45	0.102227	0.175988	0.422431			0.42		0.57	35.948
0.56	53.782	48.243	147.984	0.56	0.21091	0.189188	0.580329		#10	0.9		0.56	58.332	201.226	249.778	0.56	0.228753	0.789122	0.979522		#10	0.7		0.62	210.832	255	255	0.62	0.826792	1	1		#10	0.95		0.47	28.549	45.942	62.863	0.47	0.111957	0.180165	0.246522		#10	0.71		0.6	27.68
0.59	42.657	58.984	102.596	0.59	0.167282	0.23131	0.402337			0.55		0.59	49.907	210.271	245.814	0.59	0.195714	0.824592	0.963976			0.77		0.65	236.566	255	255	0.65	0.92771	1	1			0.67		0.5	30.857	56.076	56.864	0.5	0.121008	0.219906	0.222996			0.53		0.63	53.227
0.62	55.99	72.335	136.748	0.62	0.219569	0.283667	0.536267		#11	0.68		0.62	38.542	243.247	239.954	0.62	0.151145	0.95391	0.940996		#11	0.64		0.69	244.354	255	255	0.69	0.958251	1	1		#11	0.74		0.52	28.529	91.669	71.076	0.52	0.111878	0.359486	0.278729		#11	0.86		0.67	65.951
0.65	54.467	81.782	218.07	0.65	0.213596	0.320714	0.855176			0.69		0.65	31.276	247.625	252.692	0.65	0.122651	0.971078	0.990949			0.77		0.72	246	255	255	0.72	0.964706	1	1			0.92		0.55	41.971	170.907	41.883	0.55	0.164592	0.670224	0.164247			0.71		0.7	33.143
0.68	57.857	106.253	210.381	0.68	0.22689	0.416678	0.825024		#12	0.51		0.68	47.042	245.755	250.406	0.68	0.184478	0.963745	0.981984		#12	0.69		0.75	246	255	255	0.75	0.964706	1	1		#12	0.95		0.58	23.762	110.461	150.143	0.58	0.0931843	0.43318	0.588796		#12	0.59		0.73	11.861
0.71	50.43	156.213	231.5	0.71	0.197765	0.6126	0.907843			0.77		0.71	54.579	246.255	252.944	0.71	0.214035	0.965706	0.991937			0.44		0.79	246	255	255	0.79	0.964706	1	1			0.69		0.6	12.285	174.333	133.055	0.6	0.0481765	0.683659	0.521784			0.94		0.77	41.088
0.74	44.199	149.253	255	0.74	0.173329	0.585306	1		#13	0.74		0.74	67.636	246.319	250.409	0.74	0.265239	0.965957	0.981996		#13	0.81		0.82	246	255	255	0.82	0.964706	1	1		#13	0.71		0.63	29.116	190.326	127.144	0.63	0.11418	0.746376	0.498604		#13	0.94		0.8	50.951
0.77	48.161	164.372	213.561	0.77	0.188867	0.644596	0.837494			0.86		0.77	54.816	254.755	250.389	0.77	0.214965	0.999039	0.981918			0.74		0.86	246	255	255	0.86	0.964706	1	1			0.52		0.66	18.58	213.616	147.839	0.66	0.0728627	0.83771	0.579761			0.73		0.83	6.666
0.8	63.419	220.785	202.882	0.8	0.248702	0.865824	0.795616		#14	0.96		0.8	26.658	255	249.494	0.8	0.104541	1	0.978408		#14	0.92		0.89	244.969	255	255	0.89	0.960663	1	1		#14	0.6		0.68	30.085	210.1	172.6	0.68	0.11798	0.823922	0.676863		#14	0.65		0.87	75.963
0.84	65.045	245.401	234.339	0.84	0.255078	0.962357	0.918976			0.51		0.84	54.077	255	244.75	0.84	0.212067	1	0.959804			0.71		0.93	246	255	255	0.93	0.964706	1	1			0.74		0.71	6.79	236.293	148.069	0.71	0.0266275	0.926639	0.580663			0.45		0.9	51.12
0.87	65.694	249.071	255	0.87	0.257624	0.976749	1		#15	0.78		0.87	35.465	255	242.295	0.87	0.139078	1	0.950176		#15	0.81		0.96	246	255	255	0.96	0.964706	1	1		#15	0.72		0.73	4.4	255	137.802	0.73	0.0172549	1	0.5404		#15	0.9		0.93	37.817
0.9	57.355	253.803	255	0.9	0.224922	0.995306	1			0.79		0.9	13.459	255	235.733	0.9	0.0527804	1	0.924443			0.44		0.99	243.392	255	255	0.99	0.954478	1	1			0.54		0.76	26.199	255	136.565	0.76	0.102741	1	0.535549			0.69		0.97	42.243
0.93	57.229	255	255	0.93	0.224427	1	1		#16	0.96		0.93	38.577	255	251.147	0.93	0.151282	1	0.98489		#16	0.84		1.03	232.24	255	255	1.03	0.910745	1	1		#16	0.88		0.79	35.781	252.208	161.48	0.79	0.140318	0.989051	0.633255		#16	0.75		1	28.639
0.96	60.486	255	255	0.96	0.2372	1	1			0.54		0.96	62.713	255	250.946	0.96	0.245933	1	0.984102			0.62		1.06	200.715	255	255	1.06	0.787118	1	1			0.67		0.81	30.769	255	161.129	0.81	0.120663	1	0.631878			0.84		1.03	53.394
0.99	64.84	255	255	0.99	0.254275	1	1		#17	0.52		0.99	67.844	255	250.19	0.99	0.266055	1	0.981137		#17	0.83		1.1	123.026	255	255	1.1	0.482455	1	1		#17	0.71		0.84	94.61	255	135.723	0.84	0.37102	1	0.532247		#17	0.61		1.07	40.586
1.02	84.565	255	255	1.02	0.331627	1	1			0.7		1.02	66.388	255	252.524	1.02	0.260345	1	0.99029			0.76		1.13	77.562	255	255	1.13	0.304165	1	1			0.66		0.86	85.846	255	116.411	0.86	0.336651	1	0.456514			0.4		1.1	46.859
1.05	96.652	255	255	1.05	0.379027	1	1		#18	0.75		1.05	61.462	255	253.047	1.05	0.241027	1	0.992341		#18	0.64		1.17	49.062	255	255	1.17	0.1924	1	1		#18	0.76		0.89	137.358	245.856	192.143	0.89	0.538659	0.964141	0.753502					1.13	26.937
1.08	99.722	255	255	1.08	0.391067	1	1			0.54		1.08	22.662	255	254.01	1.08	0.0888706	1	0.996118			0.92		1.2	34.68	255	255	1.2	0.136	1	1			0.93		0.92	206.309	248.08	191.475	0.92	0.809055	0.972863	0.750882					1.17	26.644
1.11	109.099	255	255	1.11	0.427839	1	1		#19	0.88		1.11	37.265	255	97.967	1.11	0.146137	1	0.384184					1.23	29.056	255	255	1.23	0.113945	1	1					0.94	243.293	255	144.819	0.94	0.95409	1	0.567918					1.2	22.24
1.14	202.146	255	255	1.14	0.792729	1	1			0.78		1.14	31.339	250.924	212.711	1.14	0.122898	0.984016	0.834161					1.27	33.906	255	255	1.27	0.132965	1	1					0.97	241.409	255	124.76	0.97	0.946702	1	0.489255					1.23	34.746
1.18	236.501	255	255	1.18	0.927455	1	1		#20	0.71		1.18	28.316	252.343	247.126	1.18	0.111043	0.98958	0.969122					1.3	36.321	255	250.151	1.3	0.142435	1	0.980984					1	252.02	255	170.661	1	0.988314	1	0.669259					1.27	39.107
1.21	249.663	255	255	1.21	0.979071	1	1			0.82		1.21	45.507	243.801	239.942	1.21	0.178459	0.956082	0.940949					1.34	37.252	255	252.622	1.34	0.146086	1	0.990675					1.02	254.046	255	161.591	1.02	0.996259	1	0.63369					1.3	33.661
1.24	237.935	255	255	1.24	0.933078	1	1		#21	0.83		1.24	47.549	231.652	117.862	1.24	0.186467	0.908439	0.462204					1.37	36.406	255	228.497	1.37	0.142769	1	0.896067					1.05	251.93	255	174.646	1.05	0.987961	1	0.684886					1.33	27.889
1.27	234.954	255	255	1.27	0.921388	1	1			0.66		1.27	63.577	220.324	201.656	1.27	0.249322	0.864016	0.790808					1.41	36.847	255	170.847	1.41	0.144498	1	0.669988					1.07	248.694	253.767	179.491	1.07	0.975271	0.995165	0.703886					1.37	27.931
1.3	219.111	255	255	1.3	0.859259	1	1		#22	0.56		1.3	36.043	225.622	220.397	1.3	0.141345	0.884792	0.864302					1.44	25.178	253.848	187.346	1.44	0.0987373	0.995482	0.73469					1.1	248.636	255	182.434	1.1	0.975043	1	0.715427					1.4	45.606
1.33	225.137	255	255	1.33	0.88289	1	1			0.81		1.33	21.129	190.083	109.1	1.33	0.0828588	0.745424	0.427843					1.47	27.156	249.622	192.298	1.47	0.106494	0.97891	0.75411					1.13	247.335	254.368	167.648	1.13	0.969941	0.997522	0.657443					1.43	36.586
1.36	230.723	255	255	1.36	0.904796	1	1		#23	0.53		1.36	45.784	175.175	115.68	1.36	0.179545	0.686961	0.453647					1.51	24.85	227.615	155.859	1.51	0.097451	0.892608	0.611212					1.15	251.096	254.823	162.099	1.15	0.98469	0.999306	0.635682					1.47	11.03
1.39	252.63	255	255	1.39	0.990706	1	1			0.86		1.39	54.721	124.882	217.975	1.39	0.214592	0.489733	0.854804					1.54	30.543	207.834	126.749	1.54	0.119776	0.815035	0.497055					1.18	238.137	255	168.925	1.18	0.933871	1	0.662451					1.5	22.812
1.42	244.535	255	255	1.42	0.958961	1	1					1.42	56.858	107.058	118.556	1.42	0.222973	0.419835	0.464925					1.58	28.223	170.681	124.675	1.58	0.110678	0.669337	0.488922					1.21	181.595	255	143.044	1.21	0.712137	1	0.560957					1.53	59.7
1.45	238.486	255	255	1.45	0.935239	1	1					1.45	53.221	84.695	208.431	1.45	0.20871	0.332137	0.817376					1.61	32.279	132.639	83.49	1.61	0.126584	0.520153	0.327412					1.23	99.093	255	95.368	1.23	0.3886	1	0.373992					1.57	36.307
1.48	254.211	255	255	1.48	0.996906	1	1					1.48	27.925	63.89	219.454	1.48	0.10951	0.250549	0.860604					1.65	21.897	120.721	79.513	1.65	0.0858706	0.473416	0.311816					1.26	54.149	255	137.29	1.26	0.212349	1	0.538392					1.6	24.138
1.52	253.771	255	255	1.52	0.99518	1	1					1.52	31.456	67.765	111.104	1.52	0.123357	0.265745	0.435702					1.68	32.162	76.79	54.606	1.68	0.126125	0.301137	0.214141					1.28	40.289	255	174.408	1.28	0.157996	1	0.683953					1.63	71.694
1.55	250.977	255	255	1.55	0.984224	1	1					1.55	25.461	39.876	226.669	1.55	0.0998471	0.156376	0.888898					1.71	23.714	45.286	66.286	1.71	0.0929961	0.177592	0.259945					1.31	50.199	255	142.298	1.31	0.196859	1	0.558031					1.67	19.296
1.58	245.664	255	255	1.58	0.963388	1	1					1.58	8.491	46.362	219.192	1.58	0.033298	0.181812	0.859576					1.75	31.469	37.163	58.904	1.75	0.123408	0.145737	0.230996					1.34	24.376	255	138.979	1.34	0.0955922	1	0.545016					1.7	46.741
1.61	245.164	255	255	1.61	0.961427	1	1					1.61	37.426	38.715	243.586	1.61	0.146769	0.151824	0.955239					1.78	34.461	33.733	29.717	1.78	0.135141	0.132286	0.116537					1.36	10.266	255	110.458	1.36	0.0402588	1	0.433169					1.73	28.274
1.64	251.756	255	255	1.64	0.987278	1	1					1.64	62.019	55.259	246.042	1.64	0.243212	0.216702	0.964871					1.82	31.215	29.982	26.431	1.82	0.122412	0.117576	0.103651					1.39	30.491	250.226	144.489	1.39	0.119573	0.981278	0.566624					1.77	49.855
1.67	253.001	255	255	1.67	0.992161	1	1					1.67	47.715	59.451	244.095	1.67	0.187118	0.233141	0.957235					1.85	26.808	25.706	23.363	1.85	0.105129	0.100808	0.0916196					1.41	7.657	242.67	161.622	1.41	0.0300275	0.951647	0.633812					1.8	53.95
1.7	246.38	255	255	1.7	0.966196	1	1					1.7	75.144	45.134	240.399	1.7	0.294682	0.176996	0.942741					1.89	36.017	24.629	15.12	1.89	0.141243	0.0965843	0.0592941					1.44	29.22	228.71	78.427	1.44	0.114588	0.896902	0.307557					1.83	28.818
1.73	239.111	255	255	1.73	0.93769	1	1					1.73	61.544	79.987	117.063	1.73	0.241349	0.313675	0.459071					1.92	35.486	23.72	43.613	1.92	0.139161	0.0930196	0.171031					1.47	22.525	221.549	52.057	1.47	0.0883333	0.86882	0.204145					1.87	43.377
1.76	220.926	255	255	1.76	0.866376	1	1					1.76	51.001	123.269	247.919	1.76	0.200004	0.483408	0.972231					1.95	40.136	24.636	43.391	1.95	0.157396	0.0966118	0.170161					1.49	33.597	205.715	52.993	1.49	0.131753	0.806725	0.207816					1.9	24.583
1.79	110.999	255	255	1.79	0.43529	1	1					1.79	38.908	133.656	251.108	1.79	0.15258	0.524141	0.984737					1.99	39.424	13.801	43.558	1.99	0.154604	0.0541216	0.170816					1.52	8.63	160.408	75.713	1.52	0.0338431	0.629051	0.296914					1.93	39.072
1.82	110.577	255	255	1.82	0.433635	1	1					1.82	61.63	138.003	245.032	1.82	0.241686	0.541188	0.96091					2.02	37.931	11.553	43.396	2.02	0.148749	0.0453059	0.17018					1.55	1.696	134.991	58.867	1.55	0.00665098	0.529376	0.230851					1.97	39.588
1.86	96.398	255	255	1.86	0.378031	1	1					1.86	46.383	166.433	241.33	1.86	0.181894	0.652678	0.946392					2.06	42.794	15.857	40.691	2.06	0.16782	0.0621843	0.159573					1.57	8.409	95.597	95.971	1.57	0.0329765	0.37489	0.376357					2	46.222
1.89	98.357	255	255	1.89	0.385714	1	1					1.89	31.656	202.227	247.222	1.89	0.124141	0.793047	0.969498					2.09	50.218	20.958	29.946	2.09	0.196933	0.0821882	0.117435					1.6	27.201	73.25	88.247	1.6	0.106671	0.287255	0.346067					2.03	48.229
1.92	80.749	255	255	1.92	0.316663	1	1					1.92	21.95	174.872	253.392	1.92	0.0860784	0.685773	0.993694					2.13	46.168	19.499	22.885	2.13	0.181051	0.0764667	0.0897451					1.62	16.938	47.234	71.727	1.62	0.0664235	0.185231	0.281282					2.07	57.999
1.95	97.303	255	255	1.95	0.38158	1	1					1.95	28.242	214.894	251.495	1.95	0.110753	0.842722	0.986255					2.16	44.869	15.155	16.851	2.16	0.175957	0.0594314	0.0660824					1.65	13.662	28.593	73.232	1.65	0.0535765	0.112129	0.287184					2.1	57.472
1.98	78.843	255	255	1.98	0.309188	1	1					1.98	52.223	226.152	249.794	1.98	0.204796	0.886871	0.979584					2.19	43.728	22.077	27.455	2.19	0.171482	0.0865765	0.107667					1.68	19.776	23.596	63.907	1.68	0.0775529	0.0925333	0.250616					2.13	50.003
2.01	59.806	255	255	2.01	0.234533	1	1					2.01	58.94	220.958	251.894	2.01	0.231137	0.866502	0.98782					2.23	42.469	14.989	19.783	2.23	0.166545	0.0587804	0.0775804					1.7	49.986	25.633	36.657	1.7	0.196024	0.100522	0.143753					2.17	49.892
2.04	53.585	255	255	2.04	0.210137	1	1					2.04	51.206	223.69	251.371	2.04	0.200808	0.877216	0.985769					2.26	36.156	21.1	17.157	2.26	0.141788	0.0827451	0.0672824					1.73	23.51	18.46	21.471	1.73	0.0921961	0.0723922	0.0842					2.2	42.499
2.07	57.094	255	255	2.07	0.223898	1	1					2.07	70.385	252.629	251.243	2.07	0.27602	0.990702	0.985267					2.3	35.907	19.552	34.524	2.3	0.140812	0.0766745	0.135388					1.76	33.529	8.449	36.113	1.76	0.131486	0.0331333	0.14162					2.23	39.418
2.1	71.594	255	255	2.1	0.280761	1	1					2.1	49.185	235.415	251.01	2.1	0.192882	0.923196	0.984353					2.33	33.713	16.867	34.154	2.33	0.132208	0.0661451	0.133937					1.78	22.649	12.007	23.087	1.78	0.0888196	0.0470863	0.0905373					2.27	22.593
2.13	30.152	255	255	2.13	0.118243	1	1					2.13	36.313	245.609	253.594	2.13	0.142404	0.963173	0.994486					2.37	28.08	16.529	33.44	2.37	0.110118	0.0648196	0.131137					1.81	18.835	21.704	26.624	1.81	0.0738627	0.0851137	0.104408					2.3	27.351
2.16	52.429	255	255	2.16	0.205604	1	1					2.16	50.143	249.321	253.602	2.16	0.196639	0.977729	0.994518					2.4	28.32	10.72	38.68	2.4	0.111059	0.0420392	0.151686					1.83	31.453	20.223	30.697	1.83	0.123345	0.0793059	0.12038					2.33	48.022
2.2	57.233	255	230.914	2.2	0.224443	1	0.905545					2.2	38.321	238.338	250.86	2.2	0.150278	0.934659	0.983765					2.43	40.026	19.96	33.587	2.43	0.156965	0.0782745	0.131714					1.86	37.28	18.868	29.444	1.86	0.146196	0.0739922	0.115467					2.37	40.767
2.23	56.078	244.635	227.746	2.23	0.219914	0.959353	0.893122					2.23	52.036	247.13	252.308	2.23	0.204063	0.969137	0.989443					2.47	25.483	16.103	10.841	2.47	0.0999333	0.063149	0.0425137					1.89	8.831	17.546	36.711	1.89	0.0346314	0.0688078	0.143965					2.4	54.92
2.26	55.648	194.79	252.72	2.26	0.218227	0.763882	0.991059					2.26	76.101	224.051	249.625	2.26	0.298435	0.878631	0.978922					2.5	39.644	11.298	24.559	2.5	0.155467	0.0443059	0.0963098					1.91	24.829	17.179	32.852	1.91	0.0973686	0.0673686	0.128831					2.43	67.698
2.29	48.821	172.437	189.069	2.29	0.191455	0.676224	0.741447					2.29	35.655	235.717	252.216	2.29	0.139824	0.92438	0.989082					2.54	35.293	17.404	35.371	2.54	0.138404	0.068251	0.13871					1.94	21.559	23.816	29.045	1.94	0.0845451	0.0933961	0.113902					2.47	70.84
2.32	45.496	161.535	203.99	2.32	0.178416	0.633471	0.799961					2.32	20.792	253.83	253.696	2.32	0.0815373	0.995412	0.994886					2.57	34.143	21.714	43.143	2.57	0.133894	0.0851529	0.169188					1.97	14.514	20.284	30.418	1.97	0.0569176	0.0795451	0.119286					2.5	41.604
2.35	40.77	147.947	243.453	2.35	0.159882	0.580184	0.954718					2.35	32.732	252.063	252.611	2.35	0.128361	0.988482	0.990631					2.61	37.301	16.565	42.161	2.61	0.146278	0.0649608	0.165337					1.99	22.272	22.361	23.069	1.99	0.0873412	0.0876902	0.0904667					2.53	43.534
2.38	42.152	98.454	216.48	2.38	0.165302	0.386094	0.848941					2.38	18.434	255	253.731	2.38	0.0722902	1	0.995024					2.64	32.958	16.598	37.182	2.64	0.129247	0.0650902	0.145812					2.02	19.237	18.31	18.856	2.02	0.0754392	0.0718039	0.0739451					2.57	17.883
2.41	30.502	72.825	161.862	2.41	0.119616	0.285588	0.634753					2.41	53.363	255	253.396	2.41	0.209267	1	0.99371					2.67	30.115	17.097	17.059	2.67	0.118098	0.0670471	0.066898					2.04	4.87	10.394	30.267	2.04	0.019098	0.0407608	0.118694					2.6	41.937
2.44	37.739	56.785	142.634	2.44	0.147996	0.222686	0.559349					2.44	35.348	254.461	254.052	2.44	0.13862	0.997886	0.996282					2.71	47.954	13.69	21.342	2.71	0.188055	0.0536863	0.0836941					2.07	8.932	9.005	33.649	2.07	0.0350275	0.0353137	0.131957					2.63	60.052
2.47	27.985	48.823	127.559	2.47	0.109745	0.191463	0.500231					2.47	29.114	241.026	254	2.47	0.114173	0.9452	0.996078					2.74	23.72	16.6	19.04	2.74	0.0930196	0.065098	0.0746667					2.1	10.447	11.554	21.913	2.1	0.0409686	0.0453098	0.0859333					2.67	16.025
2.51	24.365	40.584	69.92	2.51	0.095549	0.159153	0.274196					2.51	25.465	232.644	251.341	2.51	0.0998627	0.912329	0.985651					2.78	31.632	27.252	8.248	2.78	0.124047	0.106871	0.0323451					2.12	22.116	3.781	14.875	2.12	0.0867294	0.0148275	0.0583333					2.7	22.025
2.54	24.976	30.872	70.733	2.54	0.0979451	0.121067	0.277384					2.54	40.712	253.845	251.256	2.54	0.159655	0.995471	0.985318					2.81	30.817	28.848	11.08	2.81	0.120851	0.113129	0.043451					2.15	3.77	7.425	26.232	2.15	0.0147843	0.0291176	0.102871					2.73	34.539
2.57	42.37	43.106	119.8	2.57	0.166157	0.169043	0.469804					2.57	10.586	242.516	250.523	2.57	0.0415137	0.951043	0.982443					2.85	30.59	17.731	24.199	2.85	0.119961	0.0695333	0.094898					2.17	29.898	7.126	34.91	2.17	0.117247	0.0279451	0.136902					2.77	34.208
2.6	47.911	29.196	98.285	2.6	0.187886	0.114494	0.385431					2.6	27.066	241.273	248.862	2.6	0.106141	0.946169	0.975929					2.88	29.437	11.15	20.419	2.88	0.115439	0.0437255	0.0800745					2.2	23.08	6.472	30.844	2.2	0.0905098	0.0253804	0.120957					2.8	45.044
2.63	38.453	23.258	75.619	2.63	0.150796	0.0912078	0.296545					2.63	10.528	249.768	250.26	2.63	0.0412863	0.979482	0.981412					2.91	40.04	15.463	21.886	2.91	0.15702	0.0606392	0.0858275					2.23	25.052	7.08	30.842	2.23	0.0982431	0.0277647	0.120949					2.83	58.759
2.66	38.015	19.411	94.229	2.66	0.149078	0.0761216	0.369525					2.66	41.227	252.613	251.236	2.66	0.161675	0.990639	0.985239					2.95	38.266	21.481	20.416	2.95	0.150063	0.0842392	0.0800627					2.25	18.399	6.865	33.779	2.25	0.0721529	0.0269216	0.132467					2.87	43.904
2.69	51.13	23.576	136.444	2.69	0.20051	0.0924549	0.535075					2.69	39.962	244.984	250.884	2.69	0.156714	0.960722	0.983859					2.98	35.123	21.623	41.296	2.98	0.137737	0.0847961	0.161945					2.28	7.121	12.816	43.974	2.28	0.0279255	0.0502588	0.172447					2.9	63.17
2.72	41.404	19.432	84.143	2.72	0.162369	0.0762039	0.329973					2.72	32.272	230.322	246.446	2.72	0.126557	0.903224	0.966455					3.02	42.063	15.808	15.035	3.02	0.164953	0.0619922	0.0589608					2.31	15.233	15.654	23.411	2.31	0.0597373	0.0613882	0.0918078					2.93	37.288
2.75	41.041	26.996	70.311	2.75	0.160945	0.105867	0.275729					2.75	65.865	197.311	236.673	2.75	0.258294	0.773769	0.928129					3.05	32.638	9.75	28.398	3.05	0.127992	0.0382353	0.111365					2.33	15.582	14.262	39.871	2.33	0.0611059	0.0559294	0.156357					2.97	39.432
2.78	59.681	25.378	83.089	2.78	0.234043	0.0995216	0.325839					2.78	79.762	209.593	242.195	2.78	0.312792	0.821933	0.949784					3.09	39.446	14.394	36.32	3.09	0.15469	0.0564471	0.142431					2.36	47.068	11.638	28.657	2.36	0.18458	0.0456392	0.11238					3	56
2.81	57.944	19.566	67.419	2.81	0.227231	0.0767294	0.264388					2.81	33.48	191.242	231.259	2.81	0.131294	0.749969	0.906898					3.12	35.203	13.03	26.198	3.12	0.138051	0.051098	0.102737					2.38	46.582	6.55	26.139	2.38	0.182675	0.0256863	0.102506					3.03	43.431
2.85	42.386	15.691	33.709	2.85	0.16622	0.0615333	0.132192					2.85	51.13	202.573	234.12	2.85	0.20051	0.794404	0.918118					3.15	33.788	12.505	29.2	3.15	0.132502	0.0490392	0.11451					2.41	34.673	1.917	27.76	2.41	0.135973	0.00751765	0.108863					3.07	39.947
2.88	52.43	14.919	20.692	2.88	0.205608	0.0585059	0.0811451					2.88	36.919	162.977	80.72	2.88	0.14478	0.639125	0.316549					3.19	36.421	18.772	13.141	3.19	0.142827	0.0736157	0.0515333					2.44	13.422	23.183	14.633	2.44	0.0526353	0.0909137	0.0573843					3.1	40.875
2.91	50.578	15.463	22.773	2.91	0.198345	0.0606392	0.0893059					2.91	58.329	139.536	201.8	2.91	0.228741	0.5472	0.791373					3.22	31.365	8.115	19.392	3.22	0.123	0.0318235	0.0760471					2.46	6.317	16.369	24.348	2.46	0.0247725	0.0641922	0.0954824					3.13	48.468
2.94	41.455	23.331	3.245	2.94	0.162569	0.0914941	0.0127255					2.94	44.429	135.397	117.008	2.94	0.174231	0.530969	0.458855					3.26	39.229	17.2	30.189	3.26	0.153839	0.067451	0.118388					2.49	33.365	12.592	26.915	2.49	0.130843	0.0493804	0.105549					3.17	67.755
2.97	42.721	24.262	8.444	2.97	0.167533	0.0951451	0.0331137					2.97	57.629	107.209	84.934	2.97	0.225996	0.420427	0.333075					3.29	38.886	16.985	47.321	3.29	0.152494	0.0666078	0.185573					2.52	39.494	11.809	20.363	2.52	0.154878	0.0463098	0.0798549					3.2	64.293
3	42.9	18.5	5.5	3	0.168235	0.072549	0.0215686					3	44.5	88	44.4	3	0.17451	0.345098	0.174118					3.33	33.904	18.704	27.56	3.33	0.132957	0.073349	0.108078					2.54	16.842	5.859	19.963	2.54	0.0660471	0.0229765	0.0782863					3.23	52.745
3.03	42.959	9.178	8.771	3.03	0.168467	0.0359922	0.0343961					3.03	60.666	91.556	62.701	3.03	0.237906	0.359043	0.245886					3.36	43.971	17.92	25.386	3.36	0.172435	0.0702745	0.0995529					2.57	15.092	3.355	18.923	2.57	0.0591843	0.0131569	0.0742078					3.27	45.185
3.06	44.527	17.138	30.693	3.06	0.174616	0.0672078	0.120365					3.06	66.401	69.626	81.757	3.06	0.260396	0.273043	0.320616					3.39	34.217	15.933	19.182	3.39	0.134184	0.0624824	0.0752235					2.59	19.146	15.907	25.451	2.59	0.0750824	0.0623804	0.0998078					3.3	54.71
3.09	49.932	31.719	27.59	3.09	0.195812	0.124388	0.108196					3.09	49.397	38.683	209.774	3.09	0.193714	0.151698	0.822643					3.43	36.429	19.857	24.571	3.43	0.142859	0.0778706	0.0963569					2.62	12.253	4.857	11.56	2.62	0.048051	0.0190471	0.0453333					3.33	21.864
3.12	47.374	32.007	1.242	3.12	0.18578	0.125518	0.00487059					3.12	29.421	28.23	110.726	3.12	0.115376	0.110706	0.43422					3.46	35.088	18.625	11.854	3.46	0.1376	0.0730392	0.0464863					2.65	1.039	12.874	18.743	2.65	0.00407451	0.0504863	0.073502					3.37	49.532
3.15	47.413	13.61	0.794	3.15	0.185933	0.0533725	0.00311373					3.15	38.631	21.489	203.902	3.15	0.151494	0.0842706	0.799616					3.5	34.099	24.655	14.921	3.5	0.133722	0.0966863	0.0585137					2.67	10.738	15.977	38.291	2.67	0.0421098	0.0626549	0.150161					3.4	78.86
3.19	42.796	7.151	19.857	3.19	0.167827	0.0280431	0.0778706					3.19	65.286	26.287	114.444	3.19	0.256024	0.103086	0.4488					3.53	34.788	12.056	28.685	3.53	0.136424	0.0472784	0.11249					2.7	12.445	4.185	27.807	2.7	0.0488039	0.0164118	0.109047					3.43	73.787
3.22	33.231	12.947	26.473	3.22	0.130318	0.0507725	0.103816					3.22	45.395	22.402	217.645	3.22	0.17802	0.087851	0.85351					3.57	42.955	18.349	21.223	3.57	0.168451	0.0719569	0.0832275					2.72	2.717	0.605	24.207	2.72	0.0106549	0.00237255	0.0949294					3.47	43.389
3.25	28.916	25.738	16.21	3.25	0.113396	0.100933	0.0635686					3.25	65.302	21.347	97.031	3.25	0.256086	0.0837137	0.380514					3.6	26.16	11.24	23.04	3.6	0.102588	0.0440784	0.0903529					2.75	42.596	5.86	26.885	2.75	0.167043	0.0229804	0.105431					3.5	33.958
3.28	34.697	20.094	39.669	3.28	0.136067	0.0788	0.155565					3.28	25.421	31.071	220.441	3.28	0.0996902	0.121847	0.864475					3.63	31.304	8.029	30.562	3.63	0.122761	0.0314863	0.119851					2.78	35.4	0.603	20.649	2.78	0.138824	0.00236471	0.0809765					3.53	49.341
3.31	45.883	20.424	58.943	3.31	0.179933	0.0800941	0.231149					3.31	24.951	32.346	72.085	3.31	0.0978471	0.126847	0.282686					3.67	37.31	13.236	31.16	3.67	0.146314	0.0519059	0.122196					2.8	20.548	5.517	16.102	2.8	0.0805804	0.0216353	0.0631451					3.57	23.492
3.34	21.145	24.393	63.889	3.34	0.0829216	0.0956588	0.250545					3.34	30.073	23.359	69.355	3.34	0.117933	0.0916039	0.27198					3.7	37.794	19.186	27.613	3.7	0.148212	0.0752392	0.108286					2.83	30.94	5.405	18.096	2.83	0.121333	0.0211961	0.0709647					3.6	53.08
3.37	31.701	21.681	31.008	3.37	0.124318	0.0850235	0.1216					3.37	52.758	17.699	201.216	3.37	0.206894	0.0694078	0.789082					3.74	31.121	21.311	24.118	3.74	0.122043	0.0835725	0.0945804					2.86	60.2	16.683	24.37	2.86	0.236078	0.0654235	0.0955686					3.63	56.537
3.4	37.943	20.863	26.595	3.4	0.148796	0.0818157	0.104294					3.4	43.778	28.478	209.42	3.4	0.171678	0.111678	0.821255					3.77	34.12	12.029	48.789	3.77	0.133804	0.0471725	0.191329					2.88	33.646	12.131	9.184	2.88	0.131945	0.0475725	0.0360157					3.67	25.667
3.43	26.175	25.646	69.492	3.43	0.102647	0.100573	0.272518					3.43	41.976	34.202	114.782	3.43	0.164612	0.134125	0.450125					3.81	27.866	8.25	12.401	3.81	0.109278	0.0323529	0.0486314					2.91	55.853	10.574	4.038	2.91	0.219031	0.0414667	0.0158353					3.7	47.834
3.46	38.89	11.455	86.856	3.46	0.15251	0.0449216	0.340612					3.46	57.466	33.131	227.967	3.46	0.225357	0.129925	0.893988					3.84	26.405	17.744	12.253	3.84	0.103549	0.0695843	0.048051					2.93	32.064	6	9.975	2.93	0.125741	0.0235294	0.0391176					3.73	69.061
3.49	41.626	12.162	46.455	3.49	0.163239	0.0476941	0.182176					3.49	39.072	42.318	245.345	3.49	0.153224	0.165953	0.962137					3.87	32.461	15.597	11.413	3.87	0.127298	0.0611647	0.0447569					2.96	7.136	5.895	24.241	2.96	0.0279843	0.0231176	0.0950627					3.77	63.981
3.53	33.255	11.292	25.047	3.53	0.130412	0.0442824	0.0982235					3.53	54.764	42.728	214.409	3.53	0.214761	0.167561	0.84082					3.91	38.814	16.895	30.438	3.91	0.152212	0.0662549	0.119365					2.99	12.374	14.515	41.486	2.99	0.0485255	0.0569216	0.16269					3.8	35.384
3.56	36.773	13.552	21.396	3.56	0.144208	0.0531451	0.0839059					3.56	71.23	37.112	241.372	3.56	0.279333	0.145537	0.946557					3.94	33.069	21.303	35.211	3.94	0.129682	0.0835412	0.138082					3.01	47.66	1.557	28.071	3.01	0.186902	0.00610588	0.110082					3.83	43.68
3.59	42.971	20.996	34.978	3.59	0.168514	0.0823373	0.137169					3.59	53.624	53.057	245.408	3.59	0.21029	0.208067	0.962384					3.98	33.427	21.333	21.777	3.98	0.131086	0.0836588	0.0854					3.04	8.387	1.864	25.29	3.04	0.0328902	0.0073098	0.0991765					3.87	39.889
3.62	62.648	26.22	64.482	3.62	0.245678	0.102824	0.252871					3.62	22.017	60.834	245.463	3.62	0.0863412	0.238565	0.9626					4	30	20	8	4	0.117647	0.0784314	0.0313725					3.07	17.25	5.895	21.604	3.07	0.0676471	0.0231176	0.0847216					3.9	47.525
3.65	55.993	13.768	81.004	3.65	0.21958	0.0539922	0.317663					3.65	43.09	53.348	248.61	3.65	0.16898	0.209208	0.974941																	3.09	5.484	16.402	16.859	3.09	0.0215059	0.0643216	0.0661137					3.93	53.919
3.68	38.284	22.114	89.156	3.68	0.150133	0.0867216	0.349631					3.68	34.045	72.119	249.63	3.68	0.13351	0.28282	0.978941																	3.12	22.302	11.32	16.938	3.12	0.0874588	0.0443922	0.0664235					3.97	57.189
3.71	45.667	14.573	58.431	3.71	0.179086	0.057149	0.229141					3.71	68.842	81.067	247.437	3.71	0.269969	0.31791	0.970341																	3.14	40.912	0.043	14.246	3.14	0.160439	0.000168627	0.0558667					4	41
3.74	50.854	22.203	110.642	3.74	0.199427	0.0870706	0.43389					3.74	55.469	128.678	252.119	3.74	0.217525	0.50462	0.988702																	3.17	21.936	3.619	18.563	3.17	0.0860235	0.0141922	0.0727961
3.77	43.514	20.289	96.972	3.77	0.170643	0.0795647	0.380282					3.77	27.087	113.737	253.876	3.77	0.106224	0.446027	0.995592																	3.2	40.376	5.272	27.299	3.2	0.158337	0.0206745	0.107055
3.8	47.485	18.777	88.483	3.8	0.186216	0.0736353	0.346992					3.8	43.423	123.603	253.167	3.8	0.170286	0.484718	0.992812																	3.22	31.063	3.885	16.281	3.22	0.121816	0.0152353	0.0638471
3.84	48.306	18.26	118.965	3.84	0.189435	0.0716078	0.466529					3.84	38.764	151.631	252.262	3.84	0.152016	0.594631	0.989263																	3.25	18.25	4.037	21.786	3.25	0.0715686	0.0158314	0.0854353
3.87	52.714	16.203	167.156	3.87	0.206722	0.0635412	0.655514					3.87	16.609	178.486	253.959	3.87	0.0651333	0.699945	0.995918																	3.28	48.36	10.943	21.888	3.28	0.189647	0.0429137	0.0858353
3.9	37.199	21.224	58.867	3.9	0.145878	0.0832314	0.230851					3.9	60.695	160.27	254.487	3.9	0.23802	0.62851	0.997988																	3.3	44.396	18.824	23.737	3.3	0.174102	0.0738196	0.0930863
3.93	46.845	17.615	19.293	3.93	0.183706	0.0690784	0.0756588					3.93	55.586	195.71	253.739	3.93	0.217984	0.76749	0.995055																	3.33	29.155	9.543	17.955	3.33	0.114333	0.0374235	0.0704118
3.96	29.354	12.848	77.887	3.96	0.115114	0.0503843	0.305439					3.96	60.523	216.857	254.019	3.96	0.237345	0.85042	0.996153																	3.35	24.909	8.295	24.338	3.35	0.0976824	0.0325294	0.0954431
4	28	36	98	4	0.109804	0.141176	0.384314					4	63	224	254	4	0.247059	0.878431	0.996078																	3.38	14.695	8.338	29.409	3.38	0.0576275	0.032698	0.115329
																																				3.41	37.99	1.213	33.871	3.41	0.14898	0.00475686	0.132827
																																				3.43	9.915	3.018	13.413	3.43	0.0388824	0.0118353	0.0526
																																				3.46	28.677	0.11	21.696	3.46	0.112459	0.000431373	0.0850824
																																				3.48	47.388	6.059	25.842	3.48	0.185835	0.0237608	0.101341
																																				3.51	32.498	7.527	18.098	3.51	0.127443	0.0295176	0.0709725
																																				3.54	56.866	5.164	17.573	3.54	0.223004	0.020251	0.0689137
																																				3.56	54.566	8.151	18.294	3.56	0.213984	0.0319647	0.0717412
																																				3.59	7.346	11.656	24.033	3.59	0.0288078	0.0457098	0.0942471
																																				3.62	12.083	8.089	22.422	3.62	0.0473843	0.0317216	0.0879294
																																				3.64	11.318	8.97	30.959	3.64	0.0443843	0.0351765	0.121408
																																				3.67	14.418	15.292	18.619	3.67	0.0565412	0.0599686	0.0730157
																																				3.69	20.282	20.186	27.93	3.69	0.0795373	0.0791608	0.109529
																																				3.72	27.057	5.094	21.968	3.72	0.106106	0.0199765	0.086149
																																				3.75	26.89	8.653	15.29	3.75	0.105451	0.0339333	0.0599608
																																				3.77	23.356	5.995	26.756	3.77	0.0915922	0.0235098	0.104925
																																				3.8	41.805	2.909	28.313	3.8	0.163941	0.0114078	0.111031
																																				3.83	30.275	4.141	18.405	3.83	0.118725	0.0162392	0.0721765
																																				3.85	27.658	4.975	24.914	3.85	0.108463	0.0195098	0.097702
																																				3.88	61.873	13.677	27.075	3.88	0.242639	0.0536353	0.106176
																																				3.9	46.483	15.684	20.897	3.9	0.182286	0.0615059	0.081949
																																				3.93	30.71	8.366	16.079	3.93	0.120431	0.0328078	0.0630549
																																				3.96	28.18	2.089	19.919	3.96	0.11051	0.00819216	0.0781137
																																				3.98	41.581	4.433	25.834	3.98	0.163063	0.0173843	0.10131
																																				4	51	24	18	4	0.2	0.0941176	0.0705882
[truncated: 70 more columns]

## Sheet: Fig. 3f
HNRNPU
x-axis	y-axis
1	0.01
20	-0.1
50	-0.02
70	-0.44
90	0.1
110	0.29
130	-0.08
150	0.27
170	-0.08
190	-0.04
210	-0.18
230	-0.05
260	0.21
280	0
300	0.03
320	0.05
340	0.08
360	-0.05
380	-0.02
400	0.12
420	-0.07
440	0.23
470	-0.02
490	-0.07
510	0.04
530	-0.12
550	-0.07
570	-0.09
590	-0.17
610	0.12
630	0.13
650	-0.18
680	0.21
700	0.12
720	-0.09
740	-0.17
760	-0.1
780	0.25
800	0
820	-0.06
840	-0.07
860	-0.14
890	-0.23
910	-0.28
930	-0.1
950	0.01
970	-0.02
990	0.2
1010	-0.42
1030	-0.3
1050	-0.06
1100	0.06
1120	0.05
1140	-0.05
1160	0.02
1180	0.13
1200	-0.21
1220	0.06
1240	-0.04
1260	-0.21
1280	-0.23
1310	-0.03
1330	0.02
1350	0.2
1370	-0.01
1390	0.15
1410	0.13
1430	0.34
1450	0.08
1470	0.24
1500	0.43
1520	2.3
1540	0.86
1560	1.18
1580	1.5
1600	0.98
1620	0.46
1640	0.25
1660	0.52
1680	0.09
1700	0.04
1720	0.21
1750	0.44
1770	0.84
1790	0.5
1810	0.46
1830	0.6
1850	0.64
1870	0.38
1890	0
1920	1.18
1940	3.48
1960	1.08
1980	0.43
2000	0.44
2020	0.08
2040	0.16
2060	0.76
2080	0.21
2100	-0.18
2130	2.28
2150	0.09
2170	0.39
2190	0
2210	0.12
2230	0.53
2250	1.13
2270	0.82
2290	0.5
2320	0.7
2340	0.57
2360	-0.16
2380	0.42
2400	2.14
2420	0.56
2440	0.7
2460	1.48
2480	1.93
2500	0.08
2520	0.89
2550	-0.08
2570	0.25
2590	0.7
2610	0.79
2630	1
2650	1.98
2670	0.14
2690	1.04
2710	0
2740	0.05
2760	1.12
2780	0.58
2800	0.02
2820	2.9
2840	1.87
2860	0.78
2880	0.71
2920	1.07
2940	1.12
2970	0.18
2990	0.78
3010	0.45
3030	2.84
3050	0.32
3070	2.12
3090	0.18
3110	1.4
3130	0.91
3160	0.33
3180	0.85
3200	0.47
3220	0.09
3240	0.81
3260	-0.01
3280	1.65
3300	1.5
3320	-0.41
3340	1.8
3370	0
3390	0.58
3410	1.17
3430	-0.05
3450	-0.04
3470	0.22
3490	0.43
3510	0.48
3530	0.09
3550	0
3580	0.14
3600	0.45
3620	0.09
3640	0.18
3660	0.04
3680	0.07
3700	0.26
3720	-0.03
3740	0.09
3760	0.04
3790	0.02
3810	0.02
3820	-0.02
3850	-0.07
3870	0.03
3890	0.12
3910	0.3
3930	0.03
3950	0.06
3970	-0.07
4000	-0.01
4020	0
4040	-0.05
4060	0.04
4080	0.1
4100	-0.23
4120	0.03
4140	-0.32
4160	0.1
4180	-0.06
4200	0.1
4230	-0.08
4250	-0.05
4270	0.03
4290	0.03
4310	0.28
4330	0.12
4350	0.13
4370	-0.16
4390	-0.17
4420	0.38
4440	-0.27
4450	0.02
4500	0.17
4520	-0.61
4540	-0.18
4560	-0.09
4580	-0.53
4600	0.05
4630	-0.05
4640	-0.04
4670	0.07
4690	-0.03
4710	0.14
4730	-0.02
4750	-0.18
4770	-0.08
4790	0.13
4810	-0.18
4830	-0.11
4860	0.09
4880	-0.11
4910	-0.09
4940	-0.12
4960	0.13
4980	-0.1
5000	-0.11
5020	-0.04
5040	0.14
5060	0.1
5090	0.2
5100	0.34
5130	-0.07
5150	-0.46
5170	0.35
5190	-0.52
5220	0.12
5230	-0.41
5250	-0.59
5270	-0.32
5300	-0.3
5320	-0.26
5340	-0.07
5360	0.18
5380	-0.17
5400	0.18
5420	0
5440	-0.14
5470	-0.22
5490	-0.52
5510	-0.1
5530	-0.06
5550	-0.13
5570	-0.13
5590	-0.11
5610	-0.05
5640	0.33
5650	-0.48
5680	0.03
5700	-0.14
5720	-0.22
5740	0.1
5760	0.06
5780	-0.09
5800	-0.38
5820	-0.05
5840	0.14
5870	-0.49
5880	0.12
5910	0.14
5930	-0.31
5950	-0.09
5970	0.29
5990	0.05
6010	0.22
6030	-0.02
6060	0.37
6080	0.11
6100	-0.03
6120	-0.26
6140	-0.08
6160	-0.2
6180	0.19
6200	0.16
6220	0.04
6240	0.07
6270	-0.18
6285	0.06

## Sheet: Fig. 3g
line_scan								Rp
x-axis	intensity		x-axis	y-axis			mean	0.722031
	red	green		red	green		SEM	0.0678977
0	39	1	0	0.152941	0.00392157		#1	0.65
0.03	34.666	1.045	0.03	0.135945	0.00409804			0.8
0.06	41.665	1.73	0.06	0.163392	0.00678431			0.78
0.09	34.037	0	0.09	0.133478	0			0.7
0.13	53.9	0.389	0.13	0.211373	0.00152549		#2	0.69
0.16	47.684	0.427	0.16	0.186996	0.00167451			0.75
0.19	34.945	0	0.19	0.137039	0			0.67
0.22	36.964	0	0.22	0.144957	0			0.65
0.25	56.233	0	0.25	0.220522	0		#3	0.69
0.28	29.626	1.056	0.28	0.11618	0.00414118			0.7
0.31	46.132	3.145	0.31	0.18091	0.0123333			0.77
0.34	49.524	1.834	0.34	0.194212	0.00719216			0.75
0.38	28.445	0	0.38	0.111549	0		#4	0.74
0.41	33.573	1.157	0.41	0.131659	0.00453725			0.88
0.44	31.212	5.196	0.44	0.1224	0.0203765			0.74
0.47	46.177	4.304	0.47	0.181086	0.0168784			0.63
0.5	58.54	0	0.5	0.229569	0		#5	0.73
0.53	57.21	1.008	0.53	0.224353	0.00395294			0.68
0.56	43.569	3.742	0.56	0.170859	0.0146745			0.71
0.59	49.612	3.77	0.59	0.194557	0.0147843			0.65
0.63	38.707	3.865	0.63	0.151792	0.0151569		#6	0.59
0.66	38.05	0	0.66	0.149216	0			0.72
0.69	26.832	0	0.69	0.105224	0			0.71
0.72	13.083	0	0.72	0.0513059	0			0.62
0.75	29.828	0.106	0.75	0.116973	0.000415686		#7	0.66
0.78	27.143	0	0.78	0.106443	0			0.68
0.81	27.045	1.518	0.81	0.106059	0.00595294			0.77
0.84	43.035	6.138	0.84	0.168765	0.0240706			0.78
0.88	29.218	0	0.88	0.11458	0		#8	0.67
0.91	47.052	0.753	0.91	0.184518	0.00295294			0.66
0.94	57.612	2.983	0.94	0.225929	0.011698			0.71
0.97	38.633	0.321	0.97	0.151502	0.00125882			0.65
1	46.217	0.931	1	0.181243	0.00365098		#9	0.7
1.03	23.276	0.919	1.03	0.0912784	0.00360392			0.66
1.06	59.502	5.76	1.06	0.233341	0.0225882			0.73
1.09	58.69	5.245	1.09	0.230157	0.0205686			0.78
1.13	53.286	2.116	1.13	0.208965	0.00829804		#10	0.84
1.16	25.468	2.787	1.16	0.0998745	0.0109294			0.78
1.19	30.406	2.7	1.19	0.119239	0.0105882			0.69
1.22	47.14	5.208	1.22	0.184863	0.0204235			0.77
1.25	32.57	0.095	1.25	0.127725	0.000372549		#11	0.79
1.28	46.031	0.828	1.28	0.180514	0.00324706			0.72
1.31	36.995	6.171	1.31	0.145078	0.0242			0.62
1.34	28.903	9.135	1.34	0.113345	0.0358235			0.7
1.38	45.506	2.513	1.38	0.178455	0.0098549		#12	0.66
1.41	32.719	14.97	1.41	0.12831	0.0587059			0.74
1.44	26.666	0	1.44	0.104573	0			0.82
1.47	23.131	0.38	1.47	0.0907098	0.0014902			0.64
1.5	34.676	7.418	1.5	0.135984	0.0290902		#13	0.72
1.53	65.411	6.737	1.53	0.256514	0.0264196			0.6
1.56	36.505	5.594	1.56	0.143157	0.0219373			0.79
1.59	31.802	0.534	1.59	0.124714	0.00209412			0.87
1.63	34.491	11.378	1.63	0.135259	0.0446196		#14	0.72
1.66	29.302	5.003	1.66	0.11491	0.0196196			0.79
1.69	40.546	0.051	1.69	0.159004	0.0002			0.7
1.72	40.009	11.501	1.72	0.156898	0.045102			0.64
1.75	54.77	9.283	1.75	0.214784	0.0364039		#15	0.82
1.78	46.362	11.498	1.78	0.181812	0.0450902			0.83
1.81	46.559	27.19	1.81	0.182584	0.106627			0.8
1.84	42.771	6.381	1.84	0.167729	0.0250235			0.87
1.88	45.392	7.742	1.88	0.178008	0.0303608		#16	0.7
1.91	76.369	20.278	1.91	0.299486	0.0795216			0.7
1.94	53.557	9.915	1.94	0.210027	0.0388824			0.7
1.97	64.504	14.111	1.97	0.252957	0.0553373			0.74
2	66.208	21.053	2	0.259639	0.0825608
2.03	60.176	12.098	2.03	0.235984	0.0474431
2.06	67.948	22.435	2.06	0.266463	0.0879804
2.09	59.69	29.076	2.09	0.234078	0.114024
2.13	58.821	19.216	2.13	0.230671	0.0753569
2.16	68.078	31.528	2.16	0.266973	0.123639
2.19	77.463	38.744	2.19	0.303776	0.151937
2.22	89.245	43.212	2.22	0.34998	0.169459
2.25	74.931	30.507	2.25	0.293847	0.119635
2.28	82.156	45.522	2.28	0.32218	0.178518
2.31	105.461	72.888	2.31	0.413573	0.285835
2.34	90.637	52.222	2.34	0.355439	0.204792
2.38	71.922	66.743	2.38	0.282047	0.261737
2.41	93.481	50.991	2.41	0.366592	0.199965
2.44	79.919	25.23	2.44	0.313408	0.0989412
2.47	91.73	62.655	2.47	0.359725	0.245706
2.5	99.559	62.772	2.5	0.390427	0.246165
2.53	104.957	71.935	2.53	0.411596	0.282098
2.56	100.431	52.747	2.56	0.393847	0.206851
2.59	98.488	53.008	2.59	0.386227	0.207875
2.63	76.001	45.826	2.63	0.298043	0.17971
2.66	82.897	50.593	2.66	0.325086	0.198404
2.69	116.693	58.828	2.69	0.45762	0.230698
2.72	120.453	84.555	2.72	0.472365	0.331588
2.75	115.844	95.765	2.75	0.45429	0.375549
2.78	123.588	114.568	2.78	0.484659	0.449286
2.81	127.573	113.784	2.81	0.500286	0.446212
2.84	140.03	123.69	2.84	0.549137	0.485059
2.88	157.697	125.587	2.88	0.61842	0.492498
2.91	203.858	213.051	2.91	0.799443	0.835494
2.94	214.62	234.786	2.94	0.841647	0.920729
2.97	218.585	235.695	2.97	0.857196	0.924294
3	232.952	243.733	3	0.913537	0.955816
3.03	230.489	240.607	3.03	0.903878	0.943557
3.06	239.316	246.711	3.06	0.938494	0.967494
3.09	223.145	238.216	3.09	0.875078	0.93418
3.13	224.989	240.76	3.13	0.88231	0.944157
3.16	241.261	248.342	3.16	0.946122	0.97389
3.19	233.43	240.921	3.19	0.915412	0.944788
3.22	232.588	244.521	3.22	0.91211	0.958906
3.25	217.333	232.994	3.25	0.852286	0.913702
3.28	224.328	236.671	3.28	0.879718	0.928122
3.31	211.047	222.673	3.31	0.827635	0.873227
3.34	150.399	125.4	3.34	0.5898	0.491765
3.38	155.171	209.202	3.38	0.608514	0.8204
3.41	155.996	211.904	3.41	0.611749	0.830996
3.44	144.96	200.366	3.44	0.568471	0.785749
3.47	105.068	81.068	3.47	0.412031	0.317914
3.5	97.777	76.954	3.5	0.383439	0.30178
3.53	111.115	73.528	3.53	0.435745	0.288345
3.56	120.151	85.577	3.56	0.47118	0.335596
3.59	95.813	65.134	3.59	0.375737	0.255427
3.63	77.014	34.055	3.63	0.302016	0.133549
3.66	70.604	43.664	3.66	0.276878	0.171231
3.69	67.832	33.67	3.69	0.266008	0.132039
3.72	88.658	21.429	3.72	0.347678	0.0840353
3.75	87.361	19.662	3.75	0.342592	0.0771059
3.78	63.889	29.896	3.78	0.250545	0.117239
3.81	68.827	39.212	3.81	0.26991	0.153773
3.84	63.98	30.388	3.84	0.250902	0.119169
3.88	60.264	17.85	3.88	0.236329	0.07
3.91	67.816	17.696	3.91	0.265945	0.0693961
3.94	65.126	17.511	3.94	0.255396	0.0686706
3.97	59.093	20.436	3.97	0.231737	0.0801412
4	56.44	18.509	4	0.221333	0.0725843
4.03	61.127	17.152	4.03	0.239714	0.0672627
4.06	56.916	24.591	4.06	0.2232	0.0964353
4.09	58.695	24.274	4.09	0.230176	0.0951922
4.13	76.571	15.68	4.13	0.300278	0.0614902
4.16	55.78	15.777	4.16	0.218745	0.0618706
4.19	54.192	17.373	4.19	0.212518	0.0681294
4.22	72.914	21.659	4.22	0.285937	0.0849373
4.25	56.059	24.5	4.25	0.219839	0.0960784
4.28	50.19	23.359	4.28	0.196824	0.0916039
4.31	55.301	19.152	4.31	0.216867	0.0751059
4.34	51.304	15.697	4.34	0.201192	0.0615569
4.38	48.535	17.485	4.38	0.190333	0.0685686
4.41	86.236	42.016	4.41	0.33818	0.164769
4.44	100.62	55.652	4.44	0.394588	0.218243
4.47	80.481	40.722	4.47	0.315612	0.159694
4.5	79.248	37.307	4.5	0.310776	0.146302
4.53	83.978	43.812	4.53	0.329325	0.171812
4.56	85.342	50.237	4.56	0.334675	0.197008
4.59	96.123	49.263	4.59	0.376953	0.193188
4.63	104.561	52.681	4.63	0.410043	0.206592
4.66	113.705	73.643	4.66	0.445902	0.288796
4.69	122.069	87.802	4.69	0.478702	0.344322
4.72	128.331	92.093	4.72	0.503259	0.361149
4.75	128.325	94.875	4.75	0.503235	0.372059
4.78	135.937	107.359	4.78	0.533086	0.421016
4.81	131.882	102.895	4.81	0.517184	0.40351
4.84	128.712	90.597	4.84	0.504753	0.355282
4.88	139.987	105.073	4.88	0.548969	0.412051
4.91	126.364	98.168	4.91	0.495545	0.384973
4.94	108.812	62.568	4.94	0.426714	0.245365
4.97	94.144	65.712	4.97	0.369192	0.257694
5	122.632	80.715	5	0.48091	0.316529
5.03	137.036	96.348	5.03	0.537396	0.377835
5.06	105.528	73.792	5.06	0.413835	0.28938
5.09	106.795	65.64	5.09	0.418804	0.257412
5.13	111.851	64.752	5.13	0.438631	0.253929
5.16	93.133	43.136	5.16	0.365227	0.169161
5.19	94.233	52.232	5.19	0.369541	0.204831
5.22	84.4	48.087	5.22	0.33098	0.188576
5.25	72.122	22.151	5.25	0.282831	0.0868667
5.28	58.867	22.66	5.28	0.230851	0.0888627
5.31	52.059	25.554	5.31	0.204153	0.100212
5.34	69.069	30.517	5.34	0.270859	0.119675
5.38	64.617	30.189	5.38	0.2534	0.118388
5.41	62.212	21.819	5.41	0.243969	0.0855647
5.44	54.648	21.985	5.44	0.214306	0.0862157
5.47	61.872	24.179	5.47	0.242635	0.0948196
5.5	63.472	26.415	5.5	0.24891	0.103588
5.53	75.844	33.367	5.53	0.297427	0.130851
5.56	68.557	34.006	5.56	0.268851	0.133357
5.59	65.695	17.519	5.59	0.257627	0.068702
5.63	50.498	13.538	5.63	0.198031	0.0530902
5.66	60.864	13.697	5.66	0.238682	0.0537137
5.69	57.544	30.777	5.69	0.225663	0.120694
5.72	55.387	17.162	5.72	0.217204	0.067302
5.75	64.945	23.568	5.75	0.254686	0.0924235
5.78	54.906	33.882	5.78	0.215318	0.132871
5.81	51.735	18.964	5.81	0.202882	0.0743686
5.84	80.855	27.952	5.84	0.317078	0.109616
5.88	61.2	21.789	5.88	0.24	0.0854471
5.91	57.751	12.831	5.91	0.226475	0.0503176
5.94	57.102	15.141	5.94	0.223929	0.0593765
5.97	37.176	15.915	5.97	0.145788	0.0624118
6	86.191	31.295	6	0.338004	0.122725
6.03	63.65	1.752	6.03	0.249608	0.00687059
6.06	36.814	6.39	6.06	0.144369	0.0250588
6.09	40.078	11.565	6.09	0.157169	0.0453529
6.13	74.287	20.257	6.13	0.291322	0.0794392
6.16	64.934	27.725	6.16	0.254643	0.108725
6.19	71.212	22.677	6.19	0.279263	0.0889294
6.22	77.614	30.027	6.22	0.304369	0.117753
6.25	55.667	20.044	6.25	0.218302	0.0786039
6.28	73.581	30.555	6.28	0.288553	0.119824
6.31	62.315	7.412	6.31	0.244373	0.0290667
6.34	30.079	17.521	6.34	0.117957	0.0687098
6.38	64.157	17.455	6.38	0.251596	0.068451
6.41	57.917	27.736	6.41	0.227125	0.108769
6.44	68.58	20.66	6.44	0.268941	0.0810196
6.47	70.203	41.129	6.47	0.275306	0.16129
6.5	72.563	20.723	6.5	0.284561	0.0812667
6.53	61.661	32.503	6.53	0.241808	0.127463
6.56	39.931	19.081	6.56	0.156592	0.0748275
6.59	42.436	30.291	6.59	0.166416	0.118788
6.63	73.46	30.668	6.63	0.288078	0.120267
6.66	57.901	19.477	6.66	0.227063	0.0763804
6.69	54.645	14.513	6.69	0.214294	0.0569137
6.72	76.699	39.126	6.72	0.30078	0.153435
6.75	90.324	38.834	6.75	0.354212	0.15229
6.78	59.905	32.513	6.78	0.234922	0.127502
6.81	51.045	29.906	6.81	0.200176	0.117278
6.84	73.377	20.093	6.84	0.287753	0.0787961
6.88	97.897	35.316	6.88	0.38391	0.138494
6.91	55.51	18.771	6.91	0.217686	0.0736118
6.94	62.689	19.193	6.94	0.245839	0.0752667
6.97	69.089	15.667	6.97	0.270937	0.0614392
7	55.47	17.081	7	0.217529	0.0669843
7.03	58.098	26.901	7.03	0.227835	0.105494
7.06	69.292	24.085	7.06	0.271733	0.094451
7.09	58.989	22.394	7.09	0.231329	0.0878196
7.13	82.266	24.823	7.13	0.322612	0.0973451
7.16	97.58	46.55	7.16	0.382667	0.182549
7.19	84.927	29.848	7.19	0.333047	0.117051
7.22	82.786	24.482	7.22	0.324651	0.0960078
7.25	84.837	38.471	7.25	0.332694	0.150867
7.28	66.621	40.235	7.28	0.261259	0.157784
7.31	101.71	44.533	7.31	0.398863	0.174639
7.34	83.526	30.28	7.34	0.327553	0.118745
7.38	74.688	51.218	7.38	0.292894	0.200855
7.41	73.454	35.457	7.41	0.288055	0.139047
7.44	53.029	25.749	7.44	0.207957	0.100976
7.47	76.707	62.658	7.47	0.300812	0.245718
7.5	67.036	38.269	7.5	0.262886	0.150075
7.53	83.154	34.705	7.53	0.326094	0.136098
7.56	66.021	25.677	7.56	0.258906	0.100694
7.59	74.985	19.564	7.59	0.294059	0.0767216
7.63	61.457	20.863	7.63	0.241008	0.0818157
7.66	68.326	28.686	7.66	0.267945	0.112494
7.69	70.585	42.686	7.69	0.276804	0.167396
7.72	71.535	38.013	7.72	0.280529	0.149071
7.75	64.95	36.694	7.75	0.254706	0.143898
7.78	69.966	11.517	7.78	0.274376	0.0451647
7.81	87.653	35.133	7.81	0.343737	0.137776
7.84	81.448	33.789	7.84	0.319404	0.132506
7.88	56.924	16.088	7.88	0.223231	0.0630902
7.91	83.493	29.034	7.91	0.327424	0.113859
7.94	80.558	42.275	7.94	0.315914	0.165784
7.97	85.563	37.441	7.97	0.335541	0.146827
8	73.37	45.043	8	0.287725	0.176639
8.03	52.143	26.946	8.03	0.204482	0.105671
8.06	79.945	40.808	8.06	0.31351	0.160031
8.09	68.137	38.25	8.09	0.267204	0.15
8.13	75.428	32.141	8.13	0.295796	0.126043
8.16	65.043	39.105	8.16	0.255071	0.153353
8.19	92.941	47.199	8.19	0.364475	0.185094
8.22	98.285	42.065	8.22	0.385431	0.164961
8.25	80.229	45.261	8.25	0.314624	0.177494
8.28	89.001	47.556	8.28	0.349024	0.186494
8.31	85.478	45.772	8.31	0.335208	0.179498
8.34	85.538	37.529	8.34	0.335443	0.147173
8.38	94.391	45.957	8.38	0.370161	0.180224
8.41	93.3	39.079	8.41	0.365882	0.153251
8.44	85.383	32.778	8.44	0.334835	0.128541
8.47	91.094	35.385	8.47	0.357231	0.138765
8.5	86.286	35.956	8.5	0.338376	0.141004
8.53	101.906	51.472	8.53	0.399631	0.201851
8.56	114.707	60.286	8.56	0.449831	0.236416
8.59	108.68	63.059	8.59	0.426196	0.24729
8.63	100.472	70.318	8.63	0.394008	0.275757
8.66	110.485	66.265	8.66	0.433275	0.259863
8.69	88.539	47.722	8.69	0.347212	0.187145
8.72	81.236	44.399	8.72	0.318573	0.174114
8.75	107.782	68.631	8.75	0.422675	0.269141
8.78	116.929	78.924	8.78	0.458545	0.309506
8.81	106.423	62.474	8.81	0.417345	0.244996
8.84	109.335	55.578	8.84	0.428765	0.217953
8.88	116.723	76.952	8.88	0.457737	0.301773
8.91	114.896	79.427	8.91	0.450573	0.311478
8.94	134.502	84.778	8.94	0.527459	0.332463
8.97	152.475	109.022	8.97	0.597941	0.427537
9	216.027	212.189	9	0.847165	0.832114
9.03	235.472	236.217	9.03	0.92342	0.926341
9.06	236.325	245.789	9.06	0.926765	0.963878
9.09	244.014	249.719	9.09	0.956918	0.97929
9.13	255	255	9.13	1	1
9.16	254.543	254.635	9.16	0.998208	0.998569
9.19	254.363	254.491	9.19	0.997502	0.998004
9.22	255	255	9.22	1	1
9.25	255	255	9.25	1	1
9.28	255	255	9.28	1	1
9.31	254.717	254.858	9.31	0.99889	0.999443
9.34	254.843	254.921	9.34	0.999384	0.99969
9.38	246.334	252.112	9.38	0.966016	0.988675
9.41	246.57	252.19	9.41	0.966941	0.98898
9.44	254.654	254.914	9.44	0.998643	0.999663
9.47	252.74	254.365	9.47	0.991137	0.99751
9.5	253.341	254.482	9.5	0.993494	0.997969
9.53	251.352	253.297	9.53	0.985694	0.993322
9.56	237.38	244.66	9.56	0.930902	0.959451
9.59	233.413	241.45	9.59	0.915345	0.946863
9.63	237.94	244.307	9.63	0.933098	0.958067
9.66	238.332	244.551	9.66	0.934635	0.959024
9.69	244.72	247.799	9.69	0.959686	0.971761
9.72	220.675	228.142	9.72	0.865392	0.894675
9.75	153.564	125.782	9.75	0.602212	0.493263
9.78	153.99	125.28	9.78	0.603882	0.491294
9.81	147.097	201.524	9.81	0.576851	0.79029
9.84	129.144	109.081	9.84	0.506447	0.427769
9.88	133.011	99.361	9.88	0.521612	0.389651
9.91	121.312	84.14	9.91	0.475733	0.329961
9.94	111.263	65.871	9.94	0.436325	0.258318
9.97	96.333	54.317	9.97	0.377776	0.213008
10	76.252	42.253	10	0.299027	0.165698
10.03	74.68	30.603	10.03	0.292863	0.120012
10.06	79.885	39.897	10.06	0.313275	0.156459
10.09	89.479	36.678	10.09	0.350898	0.143835
10.13	75.474	29.185	10.13	0.295976	0.114451
10.16	62.802	24.741	10.16	0.246282	0.0970235
10.19	81.77	31.682	10.19	0.320667	0.124243
10.22	81.204	28.584	10.22	0.318447	0.112094
10.25	80.832	32.412	10.25	0.316988	0.127106
10.28	88.538	38.425	10.28	0.347208	0.150686
10.31	57.706	26.969	10.31	0.226298	0.105761
10.34	59.898	23.763	10.34	0.234894	0.0931882
10.38	76.116	21.945	10.38	0.298494	0.0860588
10.41	88.15	20.595	10.41	0.345686	0.0807647
10.44	74.026	18.109	10.44	0.290298	0.0710157
10.47	79.887	31.603	10.47	0.313282	0.123933
10.5	84.385	35.244	10.5	0.330922	0.138212
10.53	93.809	18.1	10.53	0.367878	0.0709804
10.56	73.02	16.405	10.56	0.286353	0.0643333
10.59	60.992	30.72	10.59	0.239184	0.120471
10.63	79.811	30.876	10.63	0.312984	0.121082
10.66	109.63	29.509	10.66	0.429922	0.115722
10.69	76.156	20.434	10.69	0.298651	0.0801333
10.72	90.314	40.949	10.72	0.354173	0.160584
10.75	97.959	28.225	10.75	0.384153	0.110686
10.78	82.85	17.142	10.78	0.324902	0.0672235
10.81	86.581	30.64	10.81	0.339533	0.120157
10.84	81.556	24.996	10.84	0.319827	0.0980235
10.88	89.842	33.549	10.88	0.352322	0.131565
10.91	72.862	32.271	10.91	0.285733	0.126553
10.94	79.66	13.113	10.94	0.312392	0.0514235
10.97	91.843	28.214	10.97	0.360169	0.110643
11	71.135	18.801	11	0.278961	0.0737294
11.03	33.293	14.673	11.03	0.130561	0.0575412
11.06	55.473	22.654	11.06	0.217541	0.0888392
11.09	88.433	33.919	11.09	0.346796	0.133016
11.13	57.212	8.849	11.13	0.224361	0.034702
11.16	84.345	24.792	11.16	0.330765	0.0972235
11.19	93.621	16.597	11.19	0.367141	0.0650863
11.22	53.154	15.329	11.22	0.208447	0.0601137
11.25	71.502	40.373	11.25	0.2804	0.158325
11.28	100.141	29.172	11.28	0.39271	0.1144
11.31	111.335	25.107	11.31	0.436608	0.0984588
11.34	88.793	17.751	11.34	0.348208	0.0696118
11.38	118.442	18.159	11.38	0.464478	0.0712118
11.41	82.81	27.154	11.41	0.324745	0.106486
11.44	66.32	22.776	11.44	0.260078	0.0893176
11.47	110.416	23.897	11.47	0.433004	0.0937137
11.5	112.908	21.619	11.5	0.442776	0.0847804
11.53	85.052	32.937	11.53	0.333537	0.129165
11.56	97.196	39.342	11.56	0.381161	0.154282
11.59	69.76	39.859	11.59	0.273569	0.15631
11.63	112.973	31.234	11.63	0.443031	0.122486
11.66	118.082	40.803	11.66	0.463067	0.160012
11.69	81.879	38.227	11.69	0.321094	0.14991
11.72	106.685	27.153	11.72	0.418373	0.106482
11.75	91.888	38.696	11.75	0.360345	0.151749
11.78	73.302	40.971	11.78	0.287459	0.160671
11.81	111.42	43.984	11.81	0.436941	0.172486
11.84	55.271	23.926	11.84	0.216749	0.0938275
11.88	102.785	56.605	11.88	0.403078	0.22198
11.91	58.275	24.497	11.91	0.228529	0.0960667
11.94	75.362	25.243	11.94	0.295537	0.0989922
11.97	76.505	33.512	11.97	0.30002	0.13142
12	113.501	43.545	12	0.445102	0.170765
12.03	60.881	15.792	12.03	0.238749	0.0619294
12.06	65.442	27.799	12.06	0.256635	0.109016
12.09	113.149	40.532	12.09	0.443722	0.158949
12.13	64.037	36.068	12.13	0.251125	0.141443
12.16	107.335	35.84	12.16	0.420922	0.140549
12.19	94.392	19.456	12.19	0.370165	0.076298
12.22	81.07	39.002	12.22	0.317922	0.152949
12.25	82.136	41.447	12.25	0.322102	0.162537
12.28	85.61	30.139	12.28	0.335725	0.118192
12.31	99.597	44.989	12.31	0.390576	0.176427
12.34	96.93	39.534	12.34	0.380118	0.155035
12.38	95.637	28.638	12.38	0.375047	0.112306
12.41	89.002	38.528	12.41	0.349027	0.15109
12.44	73.176	40.022	12.44	0.286965	0.156949
12.47	100.889	40.944	12.47	0.395643	0.160565
12.5	74.192	38.859	12.5	0.290949	0.152388
12.53	56.294	43.722	12.53	0.220761	0.171459
12.56	79.261	43.848	12.56	0.310827	0.171953
12.59	61.738	31.595	12.59	0.24211	0.123902
12.63	105.741	27.105	12.63	0.414671	0.106294
12.66	83.34	13.026	12.66	0.326824	0.0510824
12.69	62.96	27.686	12.69	0.246902	0.108573
12.72	92.22	25.83	12.72	0.361647	0.101294
12.75	78.89	23.534	12.75	0.309373	0.0922902
12.78	65.972	31.938	12.78	0.258714	0.125247
12.81	92.916	24.872	12.81	0.364376	0.0975373
12.84	76.074	34.049	12.84	0.298329	0.133525
12.88	80.715	41.322	12.88	0.316529	0.162047
12.91	99.194	30.607	12.91	0.388996	0.120027
12.94	72.245	15.2	12.94	0.283314	0.0596078
12.97	102.874	18.785	12.97	0.403427	0.0736667
13	106.417	32.298	13	0.417322	0.126659
13.03	65.158	27.616	13.03	0.255522	0.108298
13.06	71.294	25.834	13.06	0.279584	0.10131
13.09	79.771	32.579	13.09	0.312827	0.127761
13.13	55.637	25.488	13.13	0.218184	0.0999529
13.16	68.428	20.6	13.16	0.268345	0.0807843
13.19	74.378	28.088	13.19	0.291678	0.110149
13.22	78.093	24.027	13.22	0.306247	0.0942235
13.25	93.079	25.933	13.25	0.365016	0.101698
13.28	104.404	30.391	13.28	0.409427	0.11918
13.31	87.539	25.692	13.31	0.34329	0.100753
13.34	63.543	29.414	13.34	0.249188	0.115349
13.38	69.409	28.945	13.38	0.272192	0.11351
13.41	85.295	32.43	13.41	0.33449	0.127176
13.44	78.051	11.454	13.44	0.306082	0.0449176
13.47	67.956	7.274	13.47	0.266494	0.0285255
13.5	62.193	4.029	13.5	0.243894	0.0158
13.53	75.219	13.761	13.53	0.294976	0.0539647
13.56	83.291	18.325	13.56	0.326631	0.0718627
13.59	40.541	9.803	13.59	0.158984	0.0384431
13.63	41.806	7.416	13.63	0.163945	0.0290824
13.66	71.32	23.82	13.66	0.279686	0.0934118
13.69	93.851	19.997	13.69	0.368043	0.0784196
13.72	55.201	20.137	13.72	0.216475	0.0789686
13.75	49.174	16.221	13.75	0.192839	0.0636118
13.78	77.257	26.769	13.78	0.302969	0.104976
13.81	97.164	33.145	13.81	0.381035	0.12998
13.84	93.862	26.563	13.84	0.368086	0.104169
13.88	86.061	24.672	13.88	0.337494	0.0967529
13.91	96.932	25.688	13.91	0.380125	0.100737
13.94	83.714	18.887	13.94	0.32829	0.0740667
13.97	88.9	17.608	13.97	0.348627	0.069051
14	78.351	22.321	14	0.307259	0.0875333
14.03	85.18	20.736	14.03	0.334039	0.0813176
14.06	93.015	23.979	14.06	0.364765	0.0940353
14.09	90.477	27.499	14.09	0.354812	0.107839
14.13	64.342	19.719	14.13	0.252322	0.0773294
14.16	75.526	28.489	14.16	0.29618	0.111722
14.19	75.064	32.171	14.19	0.294369	0.126161
14.22	76.647	23.396	14.22	0.300576	0.091749
14.25	109.211	24.216	14.25	0.428278	0.0949647
14.28	95.217	28.127	14.28	0.3734	0.110302
14.31	62.806	28.041	14.31	0.246298	0.109965
14.34	85.574	27.484	14.34	0.335584	0.10778
14.38	111.803	31.346	14.38	0.438443	0.122925
14.41	94.616	20.63	14.41	0.371043	0.080902
14.44	68.367	25.121	14.44	0.268106	0.0985137
14.47	63.552	23.734	14.47	0.249224	0.0930745
14.5	68.958	21.966	14.5	0.270424	0.0861412
14.53	75.375	31.19	14.53	0.295588	0.122314
14.56	77.203	28.82	14.56	0.302757	0.11302
14.59	72.775	20.349	14.59	0.285392	0.0798
14.63	79.635	21.163	14.63	0.312294	0.0829922
14.66	84.921	24.99	14.66	0.333024	0.098
14.69	87.076	32.461	14.69	0.341475	0.127298
14.72	95.145	33.823	14.72	0.373118	0.132639
14.75	85.536	39.956	14.75	0.335435	0.15669
14.78	94.702	42.773	14.78	0.37138	0.167737
14.81	86.121	29.88	14.81	0.337729	0.117176
14.84	94.362	32.12	14.84	0.370047	0.125961
14.88	97.275	20.755	14.88	0.381471	0.0813922
14.91	92.349	17.447	14.91	0.362153	0.0684196
14.94	91.258	23.075	14.94	0.357875	0.0904902
14.97	90.911	28.559	14.97	0.356514	0.111996
15	61.429	18.916	15	0.240898	0.0741804
15.03	81.78	28.099	15.03	0.320706	0.110192
15.06	87.193	29.139	15.06	0.341933	0.114271
15.09	80.017	27.175	15.09	0.313792	0.106569
15.13	99.126	41.395	15.13	0.388729	0.162333
15.16	102.811	49.567	15.16	0.40318	0.19438
15.19	100.873	48.794	15.19	0.39558	0.191349
15.22	70.644	33.379	15.22	0.277035	0.130898
15.25	62.789	30.761	15.25	0.246231	0.120631
15.28	83.324	36.213	15.28	0.326761	0.142012
15.31	72.764	24.551	15.31	0.285349	0.0962784
15.34	57.591	29.079	15.34	0.225847	0.114035
15.38	52.861	30.815	15.38	0.207298	0.120843
15.41	70.992	46.233	15.41	0.2784	0.181306
15.44	88.345	41.935	15.44	0.346451	0.164451
15.47	95.467	50.288	15.47	0.37438	0.197208
15.5	74.838	40.999	15.5	0.293482	0.16078
15.53	74.393	37.985	15.53	0.291737	0.148961
15.56	79.323	40.729	15.56	0.311071	0.159722
15.59	100.721	40.438	15.59	0.394984	0.15858
15.63	108.25	49.94	15.63	0.42451	0.195843
15.66	94.791	54.247	15.66	0.371729	0.212733
15.69	97.474	57.278	15.69	0.382251	0.22462
15.72	119.004	69.43	15.72	0.466682	0.272275
15.75	88.281	48.223	15.75	0.3462	0.18911
15.78	73.695	32.777	15.78	0.289	0.128537
15.81	77.888	33.192	15.81	0.305443	0.130165
15.84	69.758	28.001	15.84	0.273561	0.109808
15.88	71.834	39.666	15.88	0.281702	0.155553
15.91	80.665	48.926	15.91	0.316333	0.191867
15.94	112.378	55.097	15.94	0.440698	0.216067
15.97	93.015	49.231	15.97	0.364765	0.193063
16	80.849	55.416	16	0.317055	0.217318
16.03	66.293	33.664	16.03	0.259973	0.132016
16.06	102.907	34.351	16.06	0.403557	0.13471
16.09	106.643	68.646	16.09	0.418208	0.2692
16.13	110.906	88.171	16.13	0.434925	0.345769
16.16	85.09	54.509	16.16	0.333686	0.213761
16.19	85.061	53.28	16.19	0.333573	0.208941
16.22	79.957	56.623	16.22	0.313557	0.222051
16.25	89.988	65.309	16.25	0.352894	0.256114
16.28	92.651	52.62	16.28	0.363337	0.206353
16.31	90.692	60.269	16.31	0.355655	0.236349
16.34	101.545	52.75	16.34	0.398216	0.206863
16.38	107.28	59.894	16.38	0.420706	0.234878
16.41	82.485	56.532	16.41	0.323471	0.221694
16.44	109.697	63.712	16.44	0.430184	0.249851
16.47	114.393	73.867	16.47	0.4486	0.289675
16.5	87.421	48.059	16.5	0.342827	0.188467
16.53	97.695	51.502	16.53	0.383118	0.201969
16.56	98.791	59.826	16.56	0.387416	0.234612
16.59	67.407	36.04	16.59	0.264341	0.141333
16.63	79.084	55.223	16.63	0.310133	0.216561
16.66	83.592	65.499	16.66	0.327812	0.256859
16.69	99.574	71.474	16.69	0.390486	0.28029
16.72	98.284	56.093	16.72	0.385427	0.219973
16.75	91.242	38.935	16.75	0.357812	0.152686
16.78	68.625	33.425	16.78	0.269118	0.131078
16.81	78.565	37.158	16.81	0.308098	0.145718
16.84	49.187	28.746	16.84	0.19289	0.112729
16.88	93.242	44.342	16.88	0.365655	0.17389
16.91	82.93	25.159	16.91	0.325216	0.0986627
16.94	83.918	51.399	16.94	0.32909	0.201565
16.97	68.118	41.282	16.97	0.267129	0.16189
17	71.625	28.955	17	0.280882	0.113549
17.03	55.052	33.752	17.03	0.21589	0.132361
17.06	74.219	33.295	17.06	0.291055	0.130569
17.09	87.218	24.338	17.09	0.342031	0.0954431
17.13	69.059	35.595	17.13	0.27082	0.139588
17.16	42.7	9.711	17.16	0.167451	0.0380824
17.19	48.872	12.266	17.19	0.191655	0.048102
17.22	54.758	11.117	17.22	0.214737	0.0435961
17.25	69.516	30.638	17.25	0.272612	0.120149
17.28	52.846	10.273	17.28	0.207239	0.0402863
17.31	63.082	23.781	17.31	0.24738	0.0932588
17.34	36.245	12.13	17.34	0.142137	0.0475686
17.38	63.382	22.217	17.38	0.248557	0.0871255
17.41	58.824	35.604	17.41	0.230682	0.139624
17.44	38.002	20.838	17.44	0.149027	0.0817176
17.47	53.694	13.878	17.47	0.210565	0.0544235
17.5	77.436	35.102	17.5	0.303671	0.137655
17.53	85.4	31.107	17.53	0.334902	0.121988
17.56	59.202	39.174	17.56	0.232165	0.153624
17.59	73.48	29.841	17.59	0.288157	0.117024
17.63	97.017	51.849	17.63	0.380459	0.203329
17.66	72.325	43.97	17.66	0.283627	0.172431
17.69	69.954	44.664	17.69	0.274329	0.175153
17.72	96.987	74.46	17.72	0.380341	0.292
17.75	84.952	83.125	17.75	0.333145	0.32598
17.78	94.377	94.946	17.78	0.370106	0.372337
17.81	78.895	108.357	17.81	0.309392	0.424929
17.84	101.7	117.387	17.84	0.398824	0.460341
17.88	101.598	207.905	17.88	0.398424	0.815314
17.91	85.974	219.083	17.91	0.337153	0.859149
17.94	95.282	230.297	17.94	0.373655	0.903125
17.97	108.284	239.663	17.97	0.424643	0.939855
18	93.283	246.204	18	0.365816	0.965506
18.03	108.445	246.229	18.03	0.425275	0.965604
18.06	99.71	243.555	18.06	0.39102	0.955118
18.09	83.978	236.67	18.09	0.329325	0.928118
18.13	66.924	218.302	18.13	0.262447	0.856086
18.16	67.037	127.031	18.16	0.26289	0.498161
18.19	78.297	119.445	18.19	0.307047	0.468412
18.22	91.388	105.614	18.22	0.358384	0.414173
18.25	84.224	99.696	18.25	0.33029	0.390965
18.28	76.387	82.545	18.28	0.299557	0.323706
18.31	79.949	72.242	18.31	0.313525	0.283302
18.34	56.802	48.012	18.34	0.222753	0.188282
18.38	60.852	44.43	18.38	0.238635	0.174235
18.41	72.988	49.842	18.41	0.286227	0.195459
18.44	58.479	37.291	18.44	0.229329	0.146239
18.47	61.689	29.015	18.47	0.241918	0.113784
18.5	65.268	26.781	18.5	0.255953	0.105024
18.53	78.004	28.723	18.53	0.305898	0.112639
18.56	92.733	36.21	18.56	0.363659	0.142
18.59	85.037	55.669	18.59	0.333478	0.21831
18.63	67.463	46.409	18.63	0.264561	0.181996
18.66	89	34.84	18.66	0.34902	0.136627
18.69	106.331	50.677	18.69	0.416984	0.198733
18.72	106.827	77.268	18.72	0.418929	0.303012
18.75	126.173	97.268	18.75	0.494796	0.381443
18.78	133.906	111.523	18.78	0.525122	0.437345
18.81	116.009	101.766	18.81	0.454937	0.399082
18.84	132.304	115.054	18.84	0.518839	0.451192
18.88	207.369	224.373	18.88	0.813212	0.879894
18.91	227.111	239.651	18.91	0.890631	0.939808
18.94	238.935	246.411	18.94	0.937	0.966318
18.97	232.674	244.904	18.97	0.912447	0.960408
19	215.134	224.315	19	0.843663	0.879667
19.03	218.352	230.278	19.03	0.856282	0.903051
19.06	216.847	234.468	19.06	0.85038	0.919482
19.09	203.906	225.984	19.09	0.799631	0.886212
19.13	152.467	208.378	19.13	0.59791	0.817169
19.16	153.892	206.735	19.16	0.603498	0.810725
19.19	132.034	117.138	19.19	0.51778	0.459365
19.22	122.061	101.16	19.22	0.478671	0.396706
19.25	118.22	92.708	19.25	0.463608	0.363561
19.28	104.642	67.302	19.28	0.410361	0.263929
19.31	97.562	49.081	19.31	0.382596	0.192475
19.34	93.3	48.909	19.34	0.365882	0.1918
19.38	84.244	51.263	19.38	0.330369	0.201031
19.41	82.653	43.679	19.41	0.324129	0.17129
19.44	101.079	40.025	19.44	0.396388	0.156961
19.47	86.841	31.774	19.47	0.340553	0.124604
19.5	75.767	27.687	19.5	0.297125	0.108576
19.53	72.992	26.682	19.53	0.286243	0.104635
19.56	72.672	32.835	19.56	0.284988	0.128765
19.59	75.266	39.99	19.59	0.295161	0.156824
19.63	63.854	40.882	19.63	0.250408	0.160322
19.66	47.205	25.043	19.66	0.185118	0.0982078
19.69	57.176	19.558	19.69	0.22422	0.076698
19.72	76.484	27.326	19.72	0.299937	0.107161
19.75	69.156	22.346	19.75	0.2712	0.0876314
19.78	62.624	17.946	19.78	0.245584	0.0703765
19.81	69.618	23.398	19.81	0.273012	0.0917569
19.84	77.98	29.868	19.84	0.305804	0.117129
19.88	96.674	34.174	19.88	0.379114	0.134016
19.91	95.995	34.926	19.91	0.376451	0.136965
19.94	62.859	27.658	19.94	0.246506	0.108463
19.97	47.627	19.619	19.97	0.186773	0.0769373
20	63.144	30.802	20	0.247624	0.120792
20.03	77.775	40.366	20.03	0.305	0.158298
20.06	83.593	32.674	20.06	0.327816	0.128133
20.09	74.886	33.89	20.09	0.293671	0.132902
20.13	58.047	29.989	20.13	0.227635	0.117604
20.16	74.165	25.816	20.16	0.290843	0.101239
20.19	97.936	31.242	20.19	0.384063	0.122518
20.22	73.913	28.516	20.22	0.289855	0.111827
20.25	83.649	49.174	20.25	0.328035	0.192839
20.28	95.925	54.239	20.28	0.376176	0.212702
20.31	87.784	45.187	20.31	0.344251	0.177204
20.34	101.677	70.118	20.34	0.398733	0.274973
20.38	87.658	57.614	20.38	0.343757	0.225937
20.41	95.326	56.612	20.41	0.373827	0.222008
20.44	122.82	76.062	20.44	0.481647	0.298282
20.47	147.082	111.021	20.47	0.576792	0.435376
20.5	133.663	118.62	20.5	0.524169	0.465176
20.53	130.633	111.277	20.53	0.512286	0.43638
20.56	144.583	123.412	20.56	0.566992	0.483969
20.59	205.893	211.242	20.59	0.807424	0.8284
20.63	218.938	228.096	20.63	0.85858	0.894494
20.66	209.01	229.258	20.66	0.819647	0.899051
20.69	221.263	236.406	20.69	0.867698	0.927082
20.72	228.519	240.59	20.72	0.896153	0.94349
20.75	228.627	242.202	20.75	0.896576	0.949812
20.78	240.414	248.928	20.78	0.9428	0.976188
20.81	238.071	247.891	20.81	0.933612	0.972122
20.84	234.579	242.788	20.84	0.919918	0.95211
20.88	216.015	220.238	20.88	0.847118	0.863678
20.91	156.387	210.816	20.91	0.613282	0.826729
20.94	200.947	215.903	20.94	0.788027	0.846678
20.97	152.891	203.041	20.97	0.599573	0.796239
21	148.64	123.728	21	0.582902	0.485208
21.03	125.473	93.531	21.03	0.492051	0.366788
21.06	99.493	87.559	21.06	0.390169	0.343369
21.09	81.221	66.939	21.09	0.318514	0.262506
21.13	80.201	64.55	21.13	0.314514	0.253137
21.16	95.779	57.535	21.16	0.375604	0.225627
21.19	106.352	54.222	21.19	0.417067	0.212635
21.22	92.726	58.603	21.22	0.363631	0.229816
21.25	92.111	48.782	21.25	0.36122	0.191302
21.28	74.212	35.297	21.28	0.291027	0.13842
21.31	79.205	21.999	21.31	0.310608	0.0862706
21.34	78.694	31.77	21.34	0.308604	0.124588
21.38	74.572	33.66	21.38	0.292439	0.132
21.41	58.413	24.926	21.41	0.229071	0.097749
21.44	47.987	20.213	21.44	0.188184	0.0792667
21.47	68.369	20.191	21.47	0.268114	0.0791804
21.5	75.446	18.303	21.5	0.295867	0.0717765
21.53	80.198	24.878	21.53	0.314502	0.0975608
21.56	58.234	6.341	21.56	0.228369	0.0248667
21.59	34.251	11.149	21.59	0.134318	0.0437216
21.63	43.674	27.127	21.63	0.171271	0.10638
21.66	41.706	12.965	21.66	0.163553	0.0508431
21.69	53.418	22.672	21.69	0.209482	0.0889098
21.72	105.743	20.9	21.72	0.414678	0.0819608
21.75	60.552	19.662	21.75	0.237459	0.0771059
21.78	79.586	27.138	21.78	0.312102	0.106424
21.81	44.367	15.006	21.81	0.173988	0.0588471
21.84	58.642	19.252	21.84	0.229969	0.075498
21.88	80.169	29.632	21.88	0.314388	0.116204
21.91	73.354	22.574	21.91	0.287663	0.0885255
21.94	46.477	29.568	21.94	0.182263	0.115953
21.97	55.107	15.264	21.97	0.216106	0.0598588
22	79.783	32.145	22	0.312875	0.126059
22.03	59.329	9.949	22.03	0.232663	0.0390157
22.06	71.33	8.679	22.06	0.279725	0.0340353
22.09	59.952	16.981	22.09	0.235106	0.0665922
22.13	82.095	12.663	22.13	0.321941	0.0496588
22.16	61.849	22.845	22.16	0.242545	0.0895882
22.19	47.159	7.093	22.19	0.184937	0.0278157
22.22	45.004	5.929	22.22	0.176486	0.023251
22.25	62.303	17.012	22.25	0.244325	0.0667137
22.28	79.919	42.429	22.28	0.313408	0.166388
22.31	57.3	14.516	22.31	0.224706	0.0569255
22.34	92.52	27.589	22.34	0.362824	0.108192
22.38	55.277	25.432	22.38	0.216773	0.0997333
22.41	80.818	12.029	22.41	0.316933	0.0471725
22.44	63.326	21.25	22.44	0.248337	0.0833333
22.47	61.383	12.695	22.47	0.240718	0.0497843
22.5	48.146	11.367	22.5	0.188808	0.0445765
22.53	44.057	18.069	22.53	0.172773	0.0708588
22.56	63.575	11.969	22.56	0.249314	0.0469373
22.59	49.106	11.52	22.59	0.192573	0.0451765
22.63	66.468	15.009	22.63	0.260659	0.0588588
22.66	72.274	9.522	22.66	0.283427	0.0373412
22.69	71.826	19.421	22.69	0.281671	0.0761608
22.72	61.08	26.202	22.72	0.239529	0.102753
22.75	39.024	19.052	22.75	0.153035	0.0747137
22.78	51.682	29.134	22.78	0.202675	0.114251
22.81	96.057	26.244	22.81	0.376694	0.102918
22.84	49.714	12.117	22.84	0.194957	0.0475176
22.88	54.79	10.254	22.88	0.214863	0.0402118
22.91	55.199	14.787	22.91	0.216467	0.0579882
22.94	59.39	22.715	22.94	0.232902	0.0890784
22.97	64.396	18.965	22.97	0.252533	0.0743725
23	61.074	18.888	23	0.239506	0.0740706
23.03	27.087	4.126	23.03	0.106224	0.0161804
23.06	42.799	9.76	23.06	0.167839	0.0382745
23.09	48.334	9.728	23.09	0.189545	0.038149
23.13	64.256	23.431	23.13	0.251984	0.0918863
23.16	62.164	25.771	23.16	0.24378	0.101063
23.19	57.75	21.515	23.19	0.226471	0.0843725
23.22	56.89	6.285	23.22	0.223098	0.0246471
23.25	62.396	9.578	23.25	0.24469	0.0375608
23.28	55.21	15.259	23.28	0.21651	0.0598392
23.31	50.355	22.92	23.31	0.197471	0.0898824
23.34	46.651	24.917	23.34	0.182945	0.0977137
23.38	58.612	16.006	23.38	0.229851	0.0627686
23.41	62.25	20.916	23.41	0.244118	0.0820235
23.44	53.045	29.398	23.44	0.20802	0.115286
23.47	58.665	26.002	23.47	0.230059	0.101969
23.5	48.733	17.172	23.5	0.19111	0.0673412
23.53	63.413	27.74	23.53	0.248678	0.108784
23.56	61.598	22.757	23.56	0.241561	0.0892431
23.59	59.307	19.014	23.59	0.232576	0.0745647
23.63	84.656	26.988	23.63	0.331984	0.105835
23.66	95.508	29.428	23.66	0.374541	0.115404
23.69	88.041	43.745	23.69	0.345259	0.171549
23.72	72.767	28.298	23.72	0.285361	0.110973
23.75	73.893	30.559	23.75	0.289776	0.119839
23.78	63.236	27.791	23.78	0.247984	0.108984
23.81	61.353	19.153	23.81	0.2406	0.0751098
23.84	58.67	29.085	23.84	0.230078	0.114059
23.88	75.72	35.957	23.88	0.296941	0.141008
23.91	51.96	15.458	23.91	0.203765	0.0606196
23.94	59.567	16.708	23.94	0.233596	0.0655216
23.97	70.01	30.728	23.97	0.274549	0.120502
24	55.956	24.971	24	0.219435	0.0979255
24.03	41.498	27.855	24.03	0.162737	0.109235
24.06	55.557	28.867	24.06	0.217871	0.113204
24.09	59.079	20.06	24.09	0.231682	0.0786667
24.13	55.64	18.152	24.13	0.218196	0.0711843
24.16	47.732	18.724	24.16	0.187184	0.0734275
24.19	59.792	10.068	24.19	0.234478	0.0394824
24.22	50.452	6.765	24.22	0.197851	0.0265294
24.25	55.953	9.702	24.25	0.219424	0.0380471
24.28	57.887	11.728	24.28	0.227008	0.0459922
24.31	61.136	10.039	24.31	0.239749	0.0393686
24.34	74.879	10.705	24.34	0.293643	0.0419804
24.38	64.587	11.025	24.38	0.253282	0.0432353
24.41	47.546	6.567	24.41	0.186455	0.0257529
24.44	44.332	2.593	24.44	0.173851	0.0101686
24.47	39.46	0.865	24.47	0.154745	0.00339216
24.5	34.542	5.508	24.5	0.135459	0.0216
24.53	38.774	11.478	24.53	0.152055	0.0450118
24.56	40.592	4.955	24.56	0.159184	0.0194314
24.59	39.567	4.781	24.59	0.155165	0.018749
24.63	47.863	8.184	24.63	0.187698	0.0320941
24.66	64.706	7.023	24.66	0.253749	0.0275412
24.69	59.759	2.788	24.69	0.234349	0.0109333
24.72	46.657	0.164	24.72	0.182969	0.000643137
24.75	37.461	0	24.75	0.146906	0
24.78	35.31	0.568	24.78	0.138471	0.00222745
24.81	37.35	2.875	24.81	0.146471	0.0112745
24.84	40.026	4.531	24.84	0.156965	0.0177686
24.88	45.541	2.963	24.88	0.178592	0.0116196
24.91	55.475	4.54	24.91	0.217549	0.0178039
24.94	38.307	5.326	24.94	0.150224	0.0208863
24.97	32.945	0	24.97	0.129196	0
25	56	3	25	0.219608	0.0117647

## Sheet: Fig. 3h
i-Control_line_scan									i-Control	Rp		i-Hnrnpu_line_scan									i-Hnrnpu	Rp
x-axis	intensity			x-axis	y-axis				mean	0.728571		x-axis	intensity			x-axis	y-axis				mean	0.7145
	red	green	blue		red	green	blue		SEM	0.082479			red	green	blue		red	green	blue		SEM	0.107321
0	56	43	79	0	0.219608	0.168627	0.309804		#1	0.57		0	5	0	85	0	0.0196078	0	0.333333		#1	0.62
0.02	21.279	69.684	90.666	0.02	0.0834471	0.273271	0.355553			0.68		0.02	15.284	6.837	37.843	0.02	0.0599373	0.0268118	0.148404			0.45
0.04	47.315	58.869	32.796	0.04	0.185549	0.230859	0.128612		#2	0.72		0.04	15.989	13.312	27.571	0.04	0.062702	0.0522039	0.108122		#2	0.78
0.06	41.341	40.168	63.239	0.06	0.162122	0.157522	0.247996			0.69		0.06	29.716	10.928	39.213	0.06	0.116533	0.0428549	0.153776			0.67
0.08	42.267	44.764	52.134	0.08	0.165753	0.175545	0.204447		#3	0.73		0.08	14.319	16.264	23.587	0.08	0.0561529	0.0637804	0.092498		#3	0.73
0.1	17.449	67.13	82.504	0.1	0.0684275	0.263255	0.323545			0.79		0.1	18.465	28.834	32.059	0.1	0.0724118	0.113075	0.125722			0.54
0.12	37.678	108.657	65.41	0.12	0.147757	0.426106	0.25651		#4	0.76		0.11	29.534	1.699	28.673	0.11	0.11582	0.00666275	0.112443		#4	0.71
0.14	45.199	90.135	88.184	0.14	0.177251	0.353471	0.34582			0.75		0.13	52.568	8.692	22.538	0.13	0.206149	0.0340863	0.0883843			0.63
0.16	46.575	77.143	74.429	0.16	0.182647	0.302522	0.291878		#5	0.77		0.15	30.448	20.06	40.118	0.15	0.119404	0.0786667	0.157325		#5	0.72
0.18	33.11	101.798	67.751	0.18	0.129843	0.399208	0.26569			0.77		0.17	35.879	27.944	32.031	0.17	0.140702	0.109584	0.125612			0.75
0.2	30.905	99.947	60.686	0.2	0.121196	0.391949	0.237984		#6	0.61		0.19	19.921	21.268	24.856	0.19	0.0781216	0.0834039	0.0974745		#6	0.82
0.22	46.396	104.667	95.698	0.22	0.181945	0.410459	0.375286			0.65		0.21	28.539	23.197	32.712	0.21	0.111918	0.0909686	0.128282			0.71
0.24	49.592	93.852	111.738	0.24	0.194478	0.368047	0.438188		#7	0.63		0.23	48.569	17.79	42.568	0.23	0.190467	0.0697647	0.166933		#7	0.72
0.26	59.591	98.926	89.454	0.26	0.23369	0.387945	0.3508			0.76		0.25	46.987	32.528	46.969	0.25	0.184263	0.127561	0.184192			0.59
0.28	52.366	94.538	46.29	0.28	0.205357	0.370737	0.181529		#8	0.61		0.27	38.945	31.418	75.93	0.27	0.152725	0.123208	0.297765		#8	0.68
0.3	31.538	107.587	44.346	0.3	0.123678	0.42191	0.173906			0.76		0.29	34.445	70.565	51.295	0.29	0.135078	0.276725	0.201157			0.54
0.32	37.219	84.771	58.615	0.32	0.145957	0.332435	0.229863		#9	0.76		0.31	30.37	122.235	22.95	0.31	0.119098	0.479353	0.09		#9	0.6
0.34	48.725	91.339	56.314	0.34	0.191078	0.358192	0.220839			0.72		0.33	13.429	154.36	62.625	0.33	0.0526627	0.605333	0.245588			0.74
0.36	40.472	86.913	48.565	0.36	0.158714	0.340835	0.190451		#10	0.92		0.34	15.752	191.389	99.278	0.34	0.0617725	0.750545	0.389325		#10	0.81
0.38	35.069	69.18	60.581	0.38	0.137525	0.271294	0.237573			0.8		0.36	17.39	214.818	85.471	0.36	0.0681961	0.842424	0.33518			0.79
0.4	49.328	78.669	63.554	0.4	0.193443	0.308506	0.249231		#11	0.73		0.38	18.864	238.52	81.557	0.38	0.0739765	0.935373	0.319831		#11	0.73
0.42	52.66	81.403	68.195	0.42	0.20651	0.319227	0.267431			0.76		0.4	18.087	253.661	121.48	0.4	0.0709294	0.994749	0.476392			0.74
0.44	56.725	68.249	90.357	0.44	0.222451	0.267643	0.354341		#12	0.84		0.42	18.01	255	84.856	0.42	0.0706275	1	0.332769		#12	0.78
0.46	46.381	57.274	73.057	0.46	0.181886	0.224604	0.286498			0.74		0.44	8.969	255	103.847	0.44	0.0351725	1	0.407243			0.77
0.48	23.894	40.974	39.853	0.48	0.093702	0.160682	0.156286		#13	0.72		0.46	34.539	255	166.006	0.46	0.135447	1	0.651004		#13	0.73
0.5	46.957	51.975	68.102	0.5	0.184145	0.203824	0.267067			0.78		0.48	45.73	255	158.648	0.48	0.179333	1	0.622149			0.84
0.52	55.993	51.889	67.407	0.52	0.21958	0.203486	0.264341		#14	0.57		0.5	31.306	255	101.513	0.5	0.122769	1	0.39809		#14	0.66
0.54	42.954	36.845	62.187	0.54	0.168447	0.14449	0.243871			0.68		0.52	26.062	255	118.756	0.52	0.102204	1	0.46571			0.59
0.56	46.778	35.453	72.91	0.56	0.183443	0.139031	0.285922		#15	0.68		0.54	9.745	255	154.704	0.54	0.0382157	1	0.606682		#15	0.73
0.58	60.361	34.121	50.124	0.58	0.23671	0.133808	0.196565			0.64		0.56	23.236	255	121.214	0.56	0.0911216	1	0.475349			0.61
0.6	51.274	35.865	47.917	0.6	0.201075	0.140647	0.18791		#16	0.78		0.57	44.114	255	170.961	0.57	0.172996	1	0.670435		#16	0.6
0.62	55.513	35.181	47.508	0.62	0.217698	0.137965	0.186306			0.7		0.59	33.934	255	137.752	0.59	0.133075	1	0.540204			0.92
0.64	55.242	27.442	46.947	0.64	0.216635	0.107616	0.184106		#17	0.67		0.61	12.954	255	99.29	0.61	0.0508	1	0.389373		#17	0.77
0.66	46.399	25.416	45.25	0.66	0.181957	0.0996706	0.177451			0.76		0.63	27.853	254.593	118.119	0.63	0.109227	0.998404	0.463212			0.76
0.68	45.311	20.911	33.151	0.68	0.17769	0.0820039	0.130004		#18	0.82		0.65	10.874	255	166.051	0.65	0.0426431	1	0.65118		#18	0.8
0.7	45.199	21.22	40.617	0.7	0.177251	0.0832157	0.159282			0.74		0.67	14.29	255	170.618	0.67	0.0560392	1	0.66909			0.95
0.72	63.656	15.015	41.135	0.72	0.249631	0.0588824	0.161314		#19	0.62		0.69	24.865	253.421	134.076	0.69	0.0975098	0.993808	0.525788		#19	0.65
0.74	64.578	22.57	81.6	0.74	0.253247	0.0885098	0.32			0.8		0.71	48.762	255	154.816	0.71	0.191224	1	0.607122			0.62
0.76	60.208	9.167	66.773	0.76	0.23611	0.035949	0.261855		#20	0.62		0.73	37.83	248.388	115.744	0.73	0.148353	0.974071	0.453898		#20	0.83
0.78	67.873	19.264	83.927	0.78	0.266169	0.0755451	0.329125			0.77		0.75	3.747	255	164.266	0.75	0.0146941	1	0.64418			0.9
0.8	61.516	7.531	47.108	0.8	0.241239	0.0295333	0.184737		#21	0.78		0.77	11.575	255	183.565	0.77	0.0453922	1	0.719863
0.82	44.762	17.075	52.714	0.82	0.175537	0.0669608	0.206722			0.95		0.78	31.587	239.507	154.246	0.78	0.123871	0.939243	0.604886
0.84	69.673	21.104	68.048	0.84	0.273227	0.0827608	0.266855					0.8	33.171	244.429	180.552	0.8	0.130082	0.958545	0.708047
0.86	64.516	8.493	64.595	0.86	0.253004	0.0333059	0.253314					0.82	38.785	255	188.732	0.82	0.152098	1	0.740125
0.88	51.971	19.693	90.839	0.88	0.203808	0.0772275	0.356231					0.84	46.996	255	180.922	0.84	0.184298	1	0.709498
0.9	52.294	25.679	71.674	0.9	0.205075	0.100702	0.281075					0.86	29.659	255	139.11	0.86	0.11631	1	0.545529
0.92	64.349	29.371	66.341	0.92	0.252349	0.11518	0.260161					0.88	11.221	255	190.39	0.88	0.0440039	1	0.746627
0.94	30.667	34.536	75.454	0.94	0.120263	0.135435	0.295898					0.9	27.459	250.901	148.847	0.9	0.107682	0.983925	0.583714
0.96	61.477	31.52	74.293	0.96	0.241086	0.123608	0.291345					0.92	20.792	255	147.606	0.92	0.0815373	1	0.578847
0.98	27.743	39.381	59.807	0.98	0.108796	0.154435	0.234537					0.94	38.828	255	125.16	0.94	0.152267	1	0.490824
1.01	56.857	37.399	222.596	1.01	0.222969	0.146663	0.872925					0.96	51.763	255	147.596	0.96	0.202992	1	0.578808
1.03	53.328	31.343	95.713	1.03	0.209129	0.122914	0.375345					0.98	23.708	255	139.291	0.98	0.0929725	1	0.546239
1.05	61.43	39.565	106.652	1.05	0.240902	0.155157	0.418243					1	30.218	255	127.946	1	0.118502	1	0.501749
1.07	71.206	58.024	104.114	1.07	0.279239	0.227545	0.40829					1.01	28.289	255	112.407	1.01	0.110937	1	0.440812
1.09	53.567	45.287	94.678	1.09	0.210067	0.177596	0.371286					1.03	36.432	255	52.784	1.03	0.142871	1	0.206996
1.11	63.158	69.788	210.889	1.11	0.247678	0.273678	0.827016					1.05	45.647	245.917	41.803	1.05	0.179008	0.96438	0.163933
1.13	38.712	75.44	218.385	1.13	0.151812	0.295843	0.856412					1.07	43.814	235.446	77.776	1.07	0.17182	0.923318	0.305004
1.15	35.526	100.27	103.99	1.15	0.139318	0.393216	0.407804					1.09	22.225	178.843	44.752	1.09	0.0871569	0.701345	0.175498
1.17	56.907	90.353	227.961	1.17	0.223165	0.354325	0.893965					1.11	46.644	149.476	32.764	1.11	0.182918	0.58618	0.128486
1.19	42.803	111.599	239.297	1.19	0.167855	0.437643	0.93842					1.13	46.484	126.981	28.727	1.13	0.18229	0.497965	0.112655
1.21	58.469	103.244	246.67	1.21	0.22929	0.404878	0.967333					1.15	32.992	97.134	28.057	1.15	0.12938	0.380918	0.110027
1.23	61.786	158.481	237.528	1.23	0.242298	0.621494	0.931482					1.17	31.332	59.396	49.328	1.17	0.122871	0.232925	0.193443
1.25	52.669	120.616	234.78	1.25	0.206545	0.473004	0.920706					1.19	53.474	49.69	54.023	1.19	0.209702	0.194863	0.211855
1.27	49.049	178.196	242.423	1.27	0.192349	0.698808	0.950678					1.21	38.644	45.259	45.377	1.21	0.151545	0.177486	0.177949
1.29	55.557	178.277	247.036	1.29	0.217871	0.699125	0.968769					1.22	38.111	27.22	44.402	1.22	0.149455	0.106745	0.174125
1.31	69.626	199.74	248.503	1.31	0.273043	0.783294	0.974522					1.24	38.823	21.422	34.543	1.24	0.152247	0.0840078	0.135463
1.33	86.363	218.657	242.217	1.33	0.338678	0.857478	0.949871					1.26	25.748	28.889	30.476	1.26	0.100973	0.11329	0.119514
1.35	217.631	243.29	250.033	1.35	0.853455	0.954078	0.980522					1.28	30.75	12.804	25.56	1.28	0.120588	0.0502118	0.100235
1.37	254.86	254.771	253.977	1.37	0.999451	0.999102	0.995988					1.3	48.619	20.996	23.605	1.3	0.190663	0.0823373	0.0925686
1.39	253.543	250.602	250.866	1.39	0.994286	0.982753	0.983788					1.32	15.448	20	65.804	1.32	0.0605804	0.0784314	0.258055
1.41	253.11	252.766	251.996	1.41	0.992588	0.991239	0.98822					1.34	27.403	14.206	43.996	1.34	0.107463	0.0557098	0.172533
1.43	244.012	237.316	253.786	1.43	0.95691	0.930651	0.995239					1.36	40.586	12.887	29.126	1.36	0.159161	0.0505373	0.11422
1.45	239.88	218.518	253.524	1.45	0.940706	0.856933	0.994212					1.38	42.077	9.864	20.758	1.38	0.165008	0.0386824	0.0814039
1.47	246.931	230.86	254.021	1.47	0.968357	0.905333	0.996161					1.4	30.575	5.802	37.053	1.4	0.119902	0.0227529	0.145306
1.49	245.035	250.224	254.12	1.49	0.960922	0.981271	0.996549					1.42	30.709	17.224	32.751	1.42	0.120427	0.0675451	0.128435
1.51	241.825	255	253.73	1.51	0.948333	1	0.99502					1.44	19.892	11.206	23.402	1.44	0.0780078	0.0439451	0.0917725
1.53	247.557	255	253.658	1.53	0.970812	1	0.994737					1.45	32.102	9.868	30.091	1.45	0.12589	0.038698	0.118004
1.55	241.399	247.573	253.535	1.55	0.946663	0.970875	0.994255					1.47	21.652	21.274	34.211	1.47	0.0849098	0.0834275	0.134161
1.57	235.387	244.97	253.874	1.57	0.923086	0.960667	0.995584					1.49	33.439	15.31	20.283	1.49	0.131133	0.0600392	0.0795412
1.59	228.36	255	252.891	1.59	0.895529	1	0.991729					1.51	63.551	19.907	41.604	1.51	0.24922	0.0780667	0.163153
1.61	237.086	255	251.861	1.61	0.929749	1	0.98769					1.53	36.221	24.057	22.317	1.53	0.142043	0.0943412	0.0875176
1.63	254.104	253.494	253.86	1.63	0.996486	0.994094	0.995529					1.55	60.415	42.964	14.144	1.55	0.236922	0.168486	0.0554667
1.65	244.973	253.368	252.508	1.65	0.960678	0.9936	0.990227					1.57	96.725	47.524	23.89	1.57	0.379314	0.186369	0.0936863
1.67	202.001	253.223	252.196	1.67	0.792161	0.993031	0.989004					1.59	119.117	35.317	32.058	1.59	0.467125	0.138498	0.125718
1.69	84.106	251.588	253.136	1.69	0.329827	0.98662	0.99269					1.61	235.759	52.09	64.383	1.61	0.924545	0.204275	0.252482
1.71	64.681	252.458	252.043	1.71	0.253651	0.990031	0.988404					1.63	254.892	85.836	48.322	1.63	0.999576	0.336612	0.189498
1.73	51.132	251.029	251.386	1.73	0.200518	0.984427	0.985827					1.65	252.931	54.633	29.278	1.65	0.991886	0.214247	0.114816
1.75	38.963	247.291	249.369	1.75	0.152796	0.969769	0.977918					1.67	250.261	62.582	23.679	1.67	0.981416	0.24542	0.0928588
1.77	48.025	220.631	251.774	1.77	0.188333	0.86522	0.987349					1.68	253.089	77.097	36.46	1.68	0.992506	0.302341	0.14298
1.79	48.712	165.265	245.832	1.79	0.191027	0.648098	0.964047					1.7	255	75.283	32.177	1.7	1	0.295227	0.126184
1.81	46.912	199.477	234.67	1.81	0.183969	0.782263	0.920275					1.72	254.946	66.137	19.892	1.72	0.999788	0.259361	0.0780078
1.83	56.659	196.156	237.066	1.83	0.222192	0.769239	0.929671					1.74	254.446	56.346	23.196	1.74	0.997827	0.220965	0.0909647
1.85	52.025	150.435	221.344	1.85	0.20402	0.589941	0.868016					1.76	254.984	73.368	23.531	1.76	0.999937	0.287718	0.0922784
1.87	42.056	115.903	228.319	1.87	0.164925	0.454522	0.895369					1.78	255	54.283	45.082	1.78	1	0.212875	0.176792
1.89	53.914	117.783	225.398	1.89	0.211427	0.461894	0.883914					1.8	255	46.196	76.886	1.8	1	0.181161	0.301514
1.91	41.327	118.532	217.879	1.91	0.162067	0.464831	0.854427					1.82	254.934	32.537	47.81	1.82	0.999741	0.127596	0.18749
1.93	54.494	112.682	118.128	1.93	0.213702	0.44189	0.463247					1.84	254.976	36.038	39.939	1.84	0.999906	0.141325	0.156624
1.95	56.693	123.794	210.836	1.95	0.222325	0.485467	0.826808					1.86	248.521	31.259	25.192	1.86	0.974592	0.122584	0.0987922
1.97	62.699	55.386	200.649	1.97	0.245878	0.2172	0.786859					1.88	105.443	24.308	20.622	1.88	0.413502	0.0953255	0.0808706
1.99	52.895	72.433	109.264	1.99	0.207431	0.284051	0.428486					1.89	87.794	19.49	39.953	1.89	0.34429	0.0764314	0.156678
2.01	55.811	25.403	83.494	2.01	0.218867	0.0996196	0.327427					1.91	66.154	22.623	55.856	1.91	0.259427	0.0887176	0.219043
2.03	56.836	30.493	73.672	2.03	0.222886	0.11958	0.28891					1.93	34.285	19.017	27.061	1.93	0.134451	0.0745765	0.106122
2.05	36.622	32.023	52.324	2.05	0.143616	0.12558	0.205192					1.95	48.745	22.328	23.282	1.95	0.191157	0.0875608	0.091302
2.07	36.26	26.931	115.399	2.07	0.142196	0.105612	0.452545					1.97	32.29	6.586	37.816	1.97	0.126627	0.0258275	0.148298
2.09	62.602	35.966	42.542	2.09	0.245498	0.141043	0.166831					1.99	26.234	11.769	34.357	1.99	0.102878	0.0461529	0.134733
2.11	33.425	33.451	42.971	2.11	0.131078	0.13118	0.168514					2.01	18.286	7.537	26.69	2.01	0.0717098	0.0295569	0.104667
2.13	57.058	9.502	47.397	2.13	0.223757	0.0372627	0.185871					2.03	16.889	6.215	25.938	2.03	0.0662314	0.0243725	0.101718
2.15	70.867	17.359	27.929	2.15	0.27791	0.0680745	0.109525					2.05	31.011	14.62	38.484	2.05	0.121612	0.0573333	0.150918
2.17	53.666	10.954	59.918	2.17	0.210455	0.0429569	0.234973					2.07	20.541	8.998	24.185	2.07	0.0805529	0.0352863	0.0948431
2.19	36.445	10.907	63.022	2.19	0.142922	0.0427725	0.247145					2.09	22.494	6.766	28.876	2.09	0.0882118	0.0265333	0.113239
2.21	46.795	12.554	64.651	2.21	0.18351	0.0492314	0.253533					2.11	39.848	11.596	38.003	2.11	0.156267	0.0454745	0.149031
2.23	56.363	13.306	41.438	2.23	0.221031	0.0521804	0.162502					2.12	32.821	16.555	38.797	2.12	0.12871	0.0649216	0.152145
2.25	47.346	7.64	49.458	2.25	0.185671	0.0299608	0.193953					2.14	22.41	12.283	47.626	2.14	0.0878824	0.0481686	0.186769
2.27	46.783	13.037	60.131	2.27	0.183463	0.0511255	0.235808					2.16	34.853	17.567	49.02	2.16	0.136678	0.0688902	0.192235
2.29	33.67	18.807	54.812	2.29	0.132039	0.0737529	0.214949					2.18	39.56	9.223	25.124	2.18	0.155137	0.0361686	0.0985255
2.31	45.522	14.181	72.558	2.31	0.178518	0.0556118	0.284541					2.2	28.999	2.705	24.137	2.2	0.113722	0.0106078	0.0946549
2.33	61.38	25.367	49.91	2.33	0.240706	0.0994784	0.195725					2.22	20.978	15.208	31.05	2.22	0.0822667	0.0596392	0.121765
2.35	46.111	19.442	65.328	2.35	0.180827	0.0762431	0.256188					2.24	41.929	21.759	39.491	2.24	0.164427	0.0853294	0.154867
2.37	37.338	29.21	49.906	2.37	0.146424	0.114549	0.19571					2.26	26.122	13.119	37.802	2.26	0.102439	0.0514471	0.148243
2.39	34.58	21.964	69.192	2.39	0.135608	0.0861333	0.271341					2.28	38.771	25.089	26.945	2.28	0.152043	0.0983882	0.105667
2.41	30.182	11.008	80.967	2.41	0.118361	0.0431686	0.317518					2.3	15.279	18.397	23.444	2.3	0.0599176	0.0721451	0.0919373
2.43	48.923	12.28	95.775	2.43	0.191855	0.0481569	0.375588					2.32	31.544	16.211	33.615	2.32	0.123702	0.0635725	0.131824
2.45	52.648	13.858	80.963	2.45	0.206463	0.0543451	0.317502					2.33	30.071	5.681	23.062	2.33	0.117925	0.0222784	0.0904392
2.47	41.33	25.981	86.792	2.47	0.162078	0.101886	0.340361					2.35	37.376	11.952	14.901	2.35	0.146573	0.0468706	0.0584353
2.49	42.99	30.997	113.939	2.49	0.168588	0.121557	0.44682					2.37	48.613	18.607	14.147	2.37	0.190639	0.0729686	0.0554784
2.51	36.5	50.742	100.362	2.51	0.143137	0.198988	0.393576					2.39	45.727	18.885	30.836	2.39	0.179322	0.0740588	0.120925
2.53	29.046	80.519	95.473	2.53	0.113906	0.315761	0.374404					2.41	35.338	15.174	20.005	2.41	0.13858	0.0595059	0.078451
2.55	47.647	78.704	232.34	2.55	0.186851	0.308643	0.911137					2.43	29.012	24.34	24.977	2.43	0.113773	0.095451	0.097949
2.57	56.624	100.496	224.616	2.57	0.222055	0.394102	0.880847					2.45	22.933	35.576	25.366	2.45	0.0899333	0.139514	0.0994745
2.59	58.907	160.945	226.158	2.59	0.231008	0.631157	0.886894					2.47	21.026	31.155	38.62	2.47	0.0824549	0.122176	0.151451
2.61	66.481	198.906	225.986	2.61	0.26071	0.780024	0.88622					2.49	43.052	24.097	61.585	2.49	0.168831	0.094498	0.24151
2.63	51.407	191.975	243.634	2.63	0.201596	0.752843	0.955427					2.51	33.158	11.961	45.951	2.51	0.130031	0.0469059	0.1802
2.65	47.338	233.157	248.15	2.65	0.185639	0.914341	0.973137					2.53	32.229	13.258	38.515	2.53	0.126388	0.0519922	0.151039
2.67	41.209	249.586	240.326	2.67	0.161604	0.978769	0.942455					2.55	40.121	10.124	47.306	2.55	0.157337	0.039702	0.185514
2.69	49.11	249.01	246.637	2.69	0.192588	0.97651	0.967204					2.56	27.208	20.568	34.21	2.56	0.106698	0.0806588	0.134157
2.71	51.214	245.759	252.767	2.71	0.200839	0.963761	0.991243					2.58	31.967	15.5	50.342	2.58	0.125361	0.0607843	0.19742
2.73	57.993	255	252.281	2.73	0.227424	1	0.989337					2.6	23.816	22.464	47.813	2.6	0.0933961	0.0880941	0.187502
2.75	45.029	255	253	2.75	0.176584	1	0.992157					2.62	22.584	12.012	63.63	2.62	0.0885647	0.0471059	0.249529
2.77	40.247	255	252.969	2.77	0.157831	1	0.992035					2.64	17.714	14.831	38.935	2.64	0.0694667	0.0581608	0.152686
2.79	60.047	255	253.5	2.79	0.235478	1	0.994118					2.66	36.925	30.35	31.864	2.66	0.144804	0.11902	0.124957
2.81	54.384	255	254.098	2.81	0.213271	1	0.996463					2.68	50.409	45.069	50.259	2.68	0.197682	0.176741	0.197094
2.83	56.598	255	253.519	2.83	0.221953	1	0.994192					2.7	35.968	27.567	69.622	2.7	0.141051	0.108106	0.273027
2.85	35.947	255	252.021	2.85	0.140969	1	0.988318					2.72	24.799	33.602	39.155	2.72	0.097251	0.131773	0.153549
2.87	50.743	255	254.942	2.87	0.198992	1	0.999773					2.74	28.531	26.501	34.413	2.74	0.111886	0.103925	0.134953
2.89	60.242	255	254.226	2.89	0.236243	1	0.996965					2.76	23.243	34.413	35.548	2.76	0.091149	0.134953	0.139404
2.91	38.765	255	253.275	2.91	0.15202	1	0.993235					2.78	39.309	40.26	64.207	2.78	0.154153	0.157882	0.251792
2.93	61.018	255	254.935	2.93	0.239286	1	0.999745					2.79	25.204	49.378	71.761	2.79	0.0988392	0.193639	0.281416
2.95	42.922	255	254	2.95	0.168322	1	0.996078					2.81	26.074	50.412	61.233	2.81	0.102251	0.197694	0.240129
2.97	65.462	255	254	2.97	0.256714	1	0.996078					2.83	27.132	43.411	74.962	2.83	0.1064	0.170239	0.293969
2.99	56.953	255	254	2.99	0.223345	1	0.996078					2.85	34.893	65.35	60.949	2.85	0.136835	0.256275	0.239016
3.02	52.436	255	254	3.02	0.205631	1	0.996078					2.87	40.612	56.559	79.619	2.87	0.159263	0.2218	0.312231
3.04	29.957	255	253.787	3.04	0.117478	1	0.995243					2.89	41.723	59.545	44.558	2.89	0.16362	0.23351	0.174737
3.06	47.872	255	252.674	3.06	0.187733	1	0.990878					2.91	33.431	69.876	83.57	2.91	0.131102	0.274024	0.327725
3.08	77.911	255	243.632	3.08	0.305533	1	0.95542					2.93	14.923	76.285	92.532	2.93	0.0585216	0.299157	0.362871
3.1	62.492	255	250.596	3.1	0.245067	1	0.982729					2.95	44.929	73.992	90.504	2.95	0.176192	0.290165	0.354918
3.12	59.614	255	251.726	3.12	0.23378	1	0.987161					2.97	44.005	93.082	99.83	2.97	0.172569	0.365027	0.39149
3.14	73.548	255	249.926	3.14	0.288424	1	0.980102					2.99	51.559	80.794	125.594	2.99	0.202192	0.316839	0.492525
3.16	47.201	255	249.838	3.16	0.185102	1	0.979757					3	44.977	109.37	87.129	3	0.17638	0.428902	0.341682
3.18	47.15	255	239.133	3.18	0.184902	1	0.937776					3.02	24.287	167.031	155.775	3.02	0.0952431	0.655024	0.610882
3.2	65.776	231.817	219.999	3.2	0.257945	0.909086	0.862741					3.04	17.704	116.793	171.094	3.04	0.0694275	0.458012	0.670957
3.22	79.196	226.696	233.578	3.22	0.310573	0.889004	0.915992					3.06	15.054	140.209	109.155	3.06	0.0590353	0.549839	0.428059
3.24	37.322	172.029	119.657	3.24	0.146361	0.674624	0.469243					3.08	31.937	168.749	114.223	3.08	0.125243	0.661761	0.447933
3.26	38.134	138.983	114.383	3.26	0.149545	0.545031	0.448561					3.1	32.535	183.253	110.948	3.1	0.127588	0.718639	0.43509
3.28	39.143	83.034	110.705	3.28	0.153502	0.325624	0.434137					3.12	12.088	171.184	87.208	3.12	0.0474039	0.67131	0.341992
3.3	60.138	53.933	100.217	3.3	0.235835	0.211502	0.393008					3.14	32.431	125.35	137.476	3.14	0.12718	0.491569	0.539122
3.32	59.773	53.994	69.946	3.32	0.234404	0.211741	0.274298					3.16	22.792	143.56	158.006	3.16	0.0893804	0.56298	0.619631
3.34	42.911	23.51	69.643	3.34	0.168278	0.0921961	0.27311					3.18	45.914	161.491	126.944	3.18	0.180055	0.633298	0.49782
3.36	59.13	12.961	63.88	3.36	0.231882	0.0508275	0.25051					3.2	38.227	159	117.377	3.2	0.14991	0.623529	0.460302
3.38	65.246	18.584	62.316	3.38	0.255867	0.0728784	0.244376					3.22	31.481	150.826	183.271	3.22	0.123455	0.591475	0.71871
3.4	63.604	21.103	45.366	3.4	0.249427	0.0827569	0.177906					3.23	18.536	149.589	124.408	3.23	0.0726902	0.586624	0.487875
3.42	69.382	14.846	21.289	3.42	0.272086	0.0582196	0.0834863					3.25	31.216	148.642	134.853	3.25	0.122416	0.58291	0.528835
3.44	47.89	8.623	30.281	3.44	0.187804	0.0338157	0.118749					3.27	43.79	164.959	141.942	3.27	0.171725	0.646898	0.556635
3.46	36.678	7.833	27.228	3.46	0.143835	0.0307176	0.106776					3.29	33.959	162.69	159.345	3.29	0.133173	0.638	0.624882
3.48	52.781	12.511	34.321	3.48	0.206984	0.0490627	0.134592					3.31	39.261	168.779	184.825	3.31	0.153965	0.661878	0.724804
3.5	61.354	15.488	41.336	3.5	0.240604	0.0607373	0.162102					3.33	33.136	176.124	182.331	3.33	0.129945	0.690682	0.715024
3.52	56.009	13.239	36.739	3.52	0.219643	0.0519176	0.144075					3.35	29.257	158.533	182.186	3.35	0.114733	0.621698	0.714455
3.54	43.733	17.903	24.02	3.54	0.171502	0.0702078	0.0941961					3.37	21.238	139.255	109.402	3.37	0.0832863	0.546098	0.429027
3.56	55.619	8.773	33.017	3.56	0.218114	0.0344039	0.129478					3.39	6.49	161.9	69.196	3.39	0.025451	0.634902	0.271357
3.58	51.468	3.36	42.836	3.58	0.201835	0.0131765	0.167984					3.41	24.763	146.396	109.395	3.41	0.0971098	0.574102	0.429
3.6	38.612	4.602	37.995	3.6	0.15142	0.0180471	0.149					3.43	19.534	164.668	136.178	3.43	0.0766039	0.645757	0.534031
3.62	42.532	5.217	15.812	3.62	0.166792	0.0204588	0.0620078					3.44	29.088	164.833	115.942	3.44	0.114071	0.646404	0.454675
3.64	36.298	8.924	18.496	3.64	0.142345	0.0349961	0.0725333					3.46	48.534	118.148	136.579	3.46	0.190329	0.463325	0.535604
3.66	33.106	8.18	27.154	3.66	0.129827	0.0320784	0.106486					3.48	33.055	97.109	131.22	3.48	0.129627	0.38082	0.514588
3.68	39.644	13.076	17.995	3.68	0.155467	0.0512784	0.0705686					3.5	43.367	134.405	152.68	3.5	0.170067	0.527078	0.598745
3.7	34.769	4.049	26.245	3.7	0.136349	0.0158784	0.102922					3.52	22.769	162.806	127.255	3.52	0.0892902	0.638455	0.499039
3.72	61.834	8.244	36.724	3.72	0.242486	0.0323294	0.144016					3.54	25.699	125.23	106.285	3.54	0.10078	0.491098	0.416804
3.74	54.37	6.082	40.823	3.74	0.213216	0.023851	0.16009					3.56	15.533	156.511	143.465	3.56	0.0609137	0.613769	0.562608
3.76	44.728	6	25.535	3.76	0.175404	0.0235294	0.100137					3.58	33.931	119.734	120.596	3.58	0.133063	0.469545	0.472925
3.78	62.857	7.119	10.994	3.78	0.246498	0.0279176	0.0431137					3.6	48.982	100.826	104.919	3.6	0.192086	0.395396	0.411447
3.8	58.108	6.988	10.623	3.8	0.227875	0.0274039	0.0416588					3.62	41.829	109.891	87.403	3.62	0.164035	0.430945	0.342757
3.82	45.71	6.554	21.406	3.82	0.179255	0.025702	0.0839451					3.64	34.741	108.281	75.339	3.64	0.136239	0.424631	0.295447
3.84	54.048	12.762	19.237	3.84	0.211953	0.0500471	0.0754392					3.66	22.876	121.295	88.996	3.66	0.0897098	0.475667	0.349004
3.86	33.645	2.28	13.66	3.86	0.131941	0.00894118	0.0535686					3.67	16.141	75.141	134.956	3.67	0.063298	0.294671	0.529239
3.88	50.282	0.553	20.27	3.88	0.197184	0.00216863	0.0794902					3.69	8.967	72.802	60.358	3.69	0.0351647	0.285498	0.236698
3.9	52.922	5.837	22.652	3.9	0.207537	0.0228902	0.0888314					3.71	30.379	84.184	71.546	3.71	0.119133	0.330133	0.280573
3.92	41.735	5.518	8.604	3.92	0.163667	0.0216392	0.0337412					3.73	30.935	98.236	87.433	3.73	0.121314	0.385239	0.342875
3.94	60.851	0.661	25.989	3.94	0.238631	0.00259216	0.101918					3.75	20.041	73.334	70.51	3.75	0.0785922	0.287584	0.27651
3.96	74.63	13.336	21.031	3.96	0.292667	0.052298	0.0824745					3.77	23.419	59.34	59.57	3.77	0.0918392	0.232706	0.233608
3.98	56.134	5.904	44.89	3.98	0.220133	0.0231529	0.176039					3.79	32.001	70.726	39.41	3.79	0.125494	0.277357	0.154549
4	30	0	14	4	0.117647	0	0.054902					3.81	34.406	63.759	48.555	3.81	0.134925	0.250035	0.190412
												3.83	23.623	21.572	34.372	3.83	0.0926392	0.0845961	0.134792
												3.85	34.565	33.531	31.762	3.85	0.135549	0.131494	0.124557
												3.87	48.785	45.229	47.199	3.87	0.191314	0.177369	0.185094
												3.89	32.132	24.753	76.108	3.89	0.126008	0.0970706	0.298463
												3.9	18.331	39.505	73.558	3.9	0.0718863	0.154922	0.288463
												3.92	13.83	31.517	65.082	3.92	0.0542353	0.123596	0.255224
												3.94	23.144	19.699	65.452	3.94	0.0907608	0.077251	0.256675
												3.96	37.999	11.093	40.7	3.96	0.149016	0.043502	0.159608
												3.98	23.818	21.75	69.11	3.98	0.0934039	0.0852941	0.27102
												4	51	19	114	4	0.2	0.0745098	0.447059

## Sheet: Fig. 3i
bar plots-mean														bar plots-SEM								Sample_name	Sample_name_in_seq	Reads number												Percentage								Sort by number size
	E3456S		E56S		E6S		E5S		E3S		noS		other	E3456S	E56S	E6S	E5S	E3S	noS	other				other	E345S	E3a	E34S	E4S	E3456S	E56S	E6S	E5S	E3S	noS	total	E3456S	E56S	E6S	E5S	E3S	noS	other		E3456S	E56S	E6S	E5S	E3S	noS
i-Control-Gfp(-)	0.00589207	i-Control-Gfp(-)	0.0919929	i-Control-Gfp(-)	0.0750124	i-Control-Gfp(-)	0.0418723	i-Control-Gfp(-)	0.0435005	i-Control-Gfp(-)	0.740342	i-Control-Gfp(-)	0.000505915	0.000413835	0.00435739	0.00220264	0.0133515	0.00112484	0.0197702	6.64277e-05		i-Control-Gfp(-)-1	FCB999V_10536621	77	1	148	21	18	1129	16491	13321	7179	7955	131249	177589	0.00635738	0.0928605	0.0750103	0.0404248	0.0447944	0.73906	0.000433585	i-Control-Gfp(-)-1	0.00575364	0.0928605	0.0750103	0.0404248	0.0429514	0.73906
i-Control-Gfp(+)	0.00610375	i-Control-Gfp(+)	0.0967977	i-Control-Gfp(+)	0.0771499	i-Control-Gfp(+)	0.0494947	i-Control-Gfp(+)	0.0455201	i-Control-Gfp(+)	0.723634	i-Control-Gfp(+)	0.000374777	0.00033611	0.0102036	0.00728587	0.0100444	0.00241829	0.0300173	8.11707e-05		i-Control-Gfp(-)-2	FCB999V_10536622	101	1	99	17	13	1030	17159	13823	10005	7654	129115	179017	0.00575364	0.0958512	0.0772161	0.0558885	0.0427557	0.721244	0.000564192	i-Control-Gfp(-)-2	0.00635738	0.0958512	0.0772161	0.0558885	0.0447944	0.760722
i-hnRNPU-Gfp(-)	0.00565326	i-hnRNPU-Gfp(-)	0.0858668	i-hnRNPU-Gfp(-)	0.0753853	i-hnRNPU-Gfp(-)	0.051012	i-hnRNPU-Gfp(-)	0.0400329	i-hnRNPU-Gfp(-)	0.740621	i-hnRNPU-Gfp(-)	0.000365255	0.000446659	0.0028123	0.0017573	0.0114834	0.00189277	0.0127733	7.92374e-05		i-Control-Gfp(-)-3	FCB999V_10536623	101	0	134	17	16	1081	16951	14143	5692	8343	147765	194243	0.00556519	0.087267	0.0728109	0.0293035	0.0429514	0.760722	0.000519967	i-Control-Gfp(-)-3	0.00556519	0.087267	0.0728109	0.0293035	0.0427557	0.721244
i-hnRNPU-Gfp	0.00864142	i-hnRNPU-Gfp	0.218304	i-hnRNPU-Gfp	0.18575	i-hnRNPU-Gfp	0.135346	i-hnRNPU-Gfp	0.0955105	i-hnRNPU-Gfp	0.355556	i-hnRNPU-Gfp	0.000360014	0.000795774	0.0263849	0.0129319	0.040121	0.0385826	0.0299023	0.000134854		i-Control-Gfp(+)-1	FCB999V_10536624	69	0	122	23	25	1154	20003	15660	10921	8875	128372	185224	0.00623029	0.107994	0.0845463	0.058961	0.047915	0.693064	0.000372522	i-Control-Gfp(+)-1	0.00623029	0.0943783	0.0769235	0.050565	0.0455663	0.724774
																						i-Control-Gfp(+)-2	FCB999V_10536625	79	0	131	21	17	1099	16313	13296	8740	7876	125275	172847	0.00635822	0.0943783	0.0769235	0.050565	0.0455663	0.724774	0.000457052	i-Control-Gfp(+)-2	0.00635822	0.107994	0.0845463	0.058961	0.047915	0.753066
																						i-Control-Gfp(+)-3	FCB999V_10536626	53	0	127	11	20	1029	15827	12583	7005	7746	135408	179809	0.00572274	0.0880212	0.0699798	0.038958	0.043079	0.753066	0.000294757	i-Control-Gfp(+)-3	0.00572274	0.0880212	0.0699798	0.038958	0.043079	0.693064
	p values																					i-hnRNPU-Gfp(-)-1	FCB999V_10536518	100	0	168	25	44	1132	19086	16788	13256	9243	159191	219033	0.00516817	0.0871376	0.076646	0.0605206	0.0421991	0.72679	0.000456552	i-hnRNPU-Gfp(-)-1	0.00574408	0.0871376	0.0761319	0.0542613	0.0392011	0.7431
	E3456S	E56S	E6S	E5S	E3S																	i-hnRNPU-Gfp(-)-2	FCB999V_10536517	51	0	119	30	22	981	13406	11903	8802	6359	120542	162215	0.00604753	0.0826434	0.0733779	0.0542613	0.0392011	0.7431	0.000314398	i-hnRNPU-Gfp(-)-2	0.00604753	0.0878195	0.076646	0.0605206	0.0421991	0.751973
i-Control	0.264717	0.247461	0.326069	0.236813	0.129942																	i-hnRNPU-Gfp(-)-3	FCB999V_10536596	57	0	132	31	22	1008	15411	13360	6713	6791	131960	175485	0.00574408	0.0878195	0.0761319	0.038254	0.0386985	0.751973	0.000324814	i-hnRNPU-Gfp(-)-3	0.00516817	0.0826434	0.0733779	0.038254	0.0386985	0.72679
i-hnRNPU	0.00238373	0.000492371	6.31996e-05	0.0124455	0.0338321																	i-hnRNPU-Gfp(+)-1	FCB999V_10536525	56	0	97	13	16	2348	62085	47155	40827	19258	92291	264146	0.00888902	0.23504	0.178519	0.154562	0.0729067	0.349394	0.000212004	i-hnRNPU-Gfp(+)-1	0.00888902	0.231982	0.178519	0.154562	0.0735647	0.349394
																						i-hnRNPU-Gfp(+)-2	FCB999V_10536594	71	0	73	8	12	1681	34020	32239	29377	13320	70264	181065	0.00928396	0.187888	0.178052	0.162246	0.0735647	0.38806	0.000392124	i-hnRNPU-Gfp(+)-2	0.00928396	0.23504	0.20068	0.162246	0.14006	0.38806
																						i-hnRNPU-Gfp(+)-3	FCB999V_10536613	101	0	107	6	15	1645	49232	42589	18937	29724	69867	212223	0.00775128	0.231982	0.20068	0.0892316	0.14006	0.329215	0.000475914	i-hnRNPU-Gfp(+)-3	0.00775128	0.187888	0.178052	0.0892316	0.0729067	0.329215
dot plots
	E3456S		E56S		E6S		E5S		E3S		noS		other
	x-axis	y-axis	x-axis	y-axis	x-axis	y-axis	x-axis	y-axis	x-axis	y-axis	x-axis	y-axis	x-axis	y-axis
i-Control-Gfp(-)-1	0.1	0.00575364	0.1	0.0928605	0.1	0.0750103	0.1	0.0404248	0.1	0.0429514	0.1	0.73906	0.1	0.000519967
i-Control-Gfp(-)-2	0.2	0.00635738	0.2	0.0958512	0.2	0.0772161	0.2	0.0558885	0.2	0.0447944	0.2	0.760722	0.2	0.000564192
i-Control-Gfp(-)-3	0.3	0.00556519	0.3	0.087267	0.3	0.0728109	0.3	0.0293035	0.3	0.0427557	0.3	0.721244	0.3	0.000433585
i-Control-Gfp(+)-1	1.1	0.00623029	1.1	0.0943783	1.1	0.0769235	1.1	0.050565	1.1	0.0455663	1.1	0.724774	1.1	0.000372522
i-Control-Gfp(+)-2	1.2	0.00635822	1.2	0.107994	1.2	0.0845463	1.2	0.058961	1.2	0.047915	1.2	0.753066	1.2	0.000457052
i-Control-Gfp(+)-3	1.3	0.00572274	1.3	0.0880212	1.3	0.0699798	1.3	0.038958	1.3	0.043079	1.3	0.693064	1.3	0.000294757
i-hnRNPU-Gfp(-)-1	2.1	0.00574408	2.1	0.0871376	2.1	0.0761319	2.1	0.0542613	2.1	0.0392011	2.1	0.7431	2.1	0.000324814
i-hnRNPU-Gfp(-)-2	2.2	0.00604753	2.2	0.0878195	2.2	0.076646	2.2	0.0605206	2.2	0.0421991	2.2	0.751973	2.2	0.000456552
i-hnRNPU-Gfp(-)-3	2.3	0.00516817	2.3	0.0826434	2.3	0.0733779	2.3	0.038254	2.3	0.0386985	2.3	0.72679	2.3	0.000314398
i-hnRNPU-Gfp(+)-1	3.1	0.00888902	3.1	0.231982	3.1	0.178519	3.1	0.154562	3.1	0.0735647	3.1	0.349394	3.1	0.000392124
i-hnRNPU-Gfp(+)-2	3.2	0.00928396	3.2	0.23504	3.2	0.20068	3.2	0.162246	3.2	0.14006	3.2	0.38806	3.2	0.000475914
i-hnRNPU-Gfp(+)-3	3.3	0.00775128	3.3	0.187888	3.3	0.178052	3.3	0.0892316	3.3	0.0729067	3.3	0.329215	3.3	0.000212004
[truncated: 31 more columns]
