# Supplementary material for: Alternative splicing of CARM1 regulated by LincGET-guided paraspeckles biases the first cell fate in mammalian early embryos
Source: Nat Struct Mol Biol. 2024 Apr 24;31(9):1341–54. doi: 10.1038/s41594-024-01292-9 (PMC11402786; doi:10.1038/s41594-024-01292-9)
Supplement: Supplementary file 13 — Sheet ‘Fig. 4c’: Statistical Source data for bar plots and dot plots in Fig. 4c. Sheet ‘Fig. 4d’: Statistical Source data for line scans, Rp values, and dot plots in Fig. 4d. Sheet ‘Fig. 4e’: Statistical Source data for bar plots and dot plots in Fig. 4e. Sheet ‘Fig. 4f’: Statistical Source data for line scans and Rp values in Fig. 4f. [file 41594_2024_1292_MOESM13_ESM.xlsx]

## Sheet: Fig. 4c
bar plots-mean														bar plots-SEM								Sample_name	Sample_name_in_seq	Reads number												Percentage								Sort by number size
	E3456S		E56S		E6S		E5S		E3S		noS		other	E3456S	E56S	E6S	E5S	E3S	noS	other				other	E345S	E3a	E34S	E4S	E3456S	E56S	E6S	E5S	E3S	noS	total	E3456S	E56S	E6S	E5S	E3S	noS	other		E3456S	E56S	E6S	E5S	E3S	noS
i-Control-Gfp(-)	0.00589207	i-Control-Gfp(-)	0.0919929	i-Control-Gfp(-)	0.0750124	i-Control-Gfp(-)	0.0418723	i-Control-Gfp(-)	0.0435005	i-Control-Gfp(-)	0.740342	i-Control-Gfp(-)	0.000505915	0.000413835	0.00435739	0.00220264	0.0133515	0.00112484	0.0197702	6.64277e-05		i-Control-Gfp(-)-1	FCB999V_10536621	77	1	148	21	18	1129	16491	13321	7179	7955	131249	177589	0.00635738	0.0928605	0.0750103	0.0404248	0.0447944	0.73906	0.000433585	i-Control-Gfp(-)-1	0.00575364	0.0928605	0.0750103	0.0404248	0.0429514	0.73906
i-Control-Gfp(+)	0.00610375	i-Control-Gfp(+)	0.0967977	i-Control-Gfp(+)	0.0771499	i-Control-Gfp(+)	0.0494947	i-Control-Gfp(+)	0.0455201	i-Control-Gfp(+)	0.723634	i-Control-Gfp(+)	0.000374777	0.00033611	0.0102036	0.00728587	0.0100444	0.00241829	0.0300173	8.11707e-05		i-Control-Gfp(-)-2	FCB999V_10536622	101	1	99	17	13	1030	17159	13823	10005	7654	129115	179017	0.00575364	0.0958512	0.0772161	0.0558885	0.0427557	0.721244	0.000564192	i-Control-Gfp(-)-2	0.00635738	0.0958512	0.0772161	0.0558885	0.0447944	0.760722
i-PCBP1-Gfp(-)	0.00628901	i-PCBP1Gfp(-)	0.0828541	i-PCBP1Gfp(-)	0.0847211	i-PCBP1Gfp(-)	0.0528766	i-PCBP1Gfp(-)	0.046038	i-PCBP1Gfp(-)	0.725748	i-PCBP1Gfp(-)	0.000497409	0.000280971	0.00359758	0.0127436	0.0127841	0.00269558	0.0292912	0.000111992		i-Control-Gfp(-)-3	FCB999V_10536623	101	0	134	17	16	1081	16951	14143	5692	8343	147765	194243	0.00556519	0.087267	0.0728109	0.0293035	0.0429514	0.760722	0.000519967	i-Control-Gfp(-)-3	0.00556519	0.087267	0.0728109	0.0293035	0.0427557	0.721244
i-PCBP1-Gfp(+)	0.00603886	i-PCBP1-Gfp(+)	0.0543224	i-PCBP1-Gfp(+)	0.0535576	i-PCBP1-Gfp(+)	0.0284045	i-PCBP1-Gfp(+)	0.0296901	i-PCBP1-Gfp(+)	0.826338	i-PCBP1-Gfp(+)	0.000583476	0.000992111	0.00216248	0.00101652	0.00393882	0.000720377	0.00107971	7.19422e-05		i-Control-Gfp(+)-1	FCB999V_10536624	69	0	122	23	25	1154	20003	15660	10921	8875	128372	185224	0.00623029	0.107994	0.0845463	0.058961	0.047915	0.693064	0.000372522	i-Control-Gfp(+)-1	0.00623029	0.0943783	0.0769235	0.050565	0.0455663	0.724774
OE-Gfp-Gfp(-)	0.00593941	OE-GfpGfp(-)	0.0943459	OE-GfpGfp(-)	0.0749583	OE-GfpGfp(-)	0.0505162	OE-GfpGfp(-)	0.045575	OE-GfpGfp(-)	0.727226	OE-GfpGfp(-)	0.000408569	0.000211088	0.00944271	0.00467915	0.0148508	0.00194759	0.0292352	7.2833e-05		i-Control-Gfp(+)-2	FCB999V_10536625	79	0	131	21	17	1099	16313	13296	8740	7876	125275	172847	0.00635822	0.0943783	0.0769235	0.050565	0.0455663	0.724774	0.000457052	i-Control-Gfp(+)-2	0.00635822	0.107994	0.0845463	0.058961	0.047915	0.753066
OE-Gfp-Gfp(+)	0.00602335	OE-Gfp-Gfp(+)	0.0957507	OE-Gfp-Gfp(+)	0.0756692	OE-Gfp-Gfp(+)	0.0474413	OE-Gfp-Gfp(+)	0.0453795	OE-Gfp-Gfp(+)	0.728413	OE-Gfp-Gfp(+)	0.000333567	0.000277026	0.0117764	0.0068022	0.00485281	0.00159273	0.0223622	3.96279e-05		i-Control-Gfp(+)-3	FCB999V_10536626	53	0	127	11	20	1029	15827	12583	7005	7746	135408	179809	0.00572274	0.0880212	0.0699798	0.038958	0.043079	0.753066	0.000294757	i-Control-Gfp(+)-3	0.00572274	0.0880212	0.0699798	0.038958	0.043079	0.693064
OE-PCBP1-Gfp(-)	0.00653149	OE-PCBP1Gfp(-)	0.083978	OE-PCBP1Gfp(-)	0.0803769	OE-PCBP1Gfp(-)	0.0504979	OE-PCBP1Gfp(-)	0.0462951	OE-PCBP1Gfp(-)	0.730875	OE-PCBP1Gfp(-)	0.000510548	0.000508474	0.00591208	0.00189071	0.0147551	0.00087764	0.0232792	0.000105214		i-PCBP1-Gfp(-)-1	FCB999V_10536545	70	0	108	23	24	1077	15662	17902	11006	8758	125875	180505	0.00596659	0.0867677	0.0991773	0.0609734	0.0485194	0.697349	0.000387801	i-PCBP1-Gfp(-)-1	0.00641894	0.0821036	0.0798724	0.0595176	0.0464246	0.72404
OE-PCBP1-Gfp(+)	0.0060135	OE-PCBP1-Gfp(+)	0.141471	OE-PCBP1-Gfp(+)	0.138377	OE-PCBP1-Gfp(+)	0.0838277	OE-PCBP1-Gfp(+)	0.0586583	OE-PCBP1-Gfp(+)	0.5704	OE-PCBP1-Gfp(+)	0.000472212	0.000764384	0.0251863	0.04354	0.0233016	0.0377448	0.0129178	8.12054e-05		i-PCBP1-Gfp(-)-2	FCB999V_10536529	72	0	122	11	23	947	11996	11670	8696	6783	105788	146108	0.00648151	0.0821036	0.0798724	0.0595176	0.0464246	0.72404	0.000492786	i-PCBP1-Gfp(-)-2	0.00648151	0.0867677	0.0991773	0.0609734	0.0485194	0.755857
																						i-PCBP1-Gfp(-)-3	FCB999V_10536614	93	0	124	14	14	976	12117	11421	5799	6564	114928	152050	0.00641894	0.0796909	0.0751134	0.0381388	0.04317	0.755857	0.000611641	i-PCBP1-Gfp(-)-3	0.00596659	0.0796909	0.0751134	0.0381388	0.04317	0.697349
																						i-PCBP1-Gfp(+)-1	FCB999V_10536524	103	1	131	18	21	911	8794	8492	3770	4554	128363	155158	0.00587143	0.0566777	0.0547313	0.0242978	0.0293507	0.827305	0.000663839	i-PCBP1-Gfp(+)-1	0.00587143	0.053863	0.0529782	0.0287649	0.0293507	0.826535
	p values																					i-PCBP1-Gfp(+)-2	FCB999V_10536512	66	0	96	10	16	835	6331	6227	3381	3587	96990	117539	0.00710403	0.053863	0.0529782	0.0287649	0.0305175	0.825173	0.000561516	i-PCBP1-Gfp(+)-2	0.00710403	0.0566777	0.0547313	0.0321507	0.0305175	0.827305
	E3456S	E56S	E6S	E5S	E3S																	i-PCBP1-Gfp(+)-3	FCB999V_10536597	91	0	136	23	24	891	9086	9179	5572	5061	143246	173309	0.00514111	0.0524266	0.0529632	0.0321507	0.0292022	0.826535	0.000525074	i-PCBP1-Gfp(+)-3	0.00514111	0.0524266	0.0529632	0.0242978	0.0292022	0.825173
i-Control	0.264717	0.247461	0.326069	0.236813	0.129942																	i-Control-Gfp(-)-1	FCB999V_10536615	76	0	137	24	34	1148	19768	15076	11658	8977	131028	187926	0.00610879	0.10519	0.0802231	0.0620351	0.0477688	0.697232	0.000404415	i-Control-Gfp(-)-1	0.00600651	0.0899053	0.0733777	0.0557583	0.0449065	0.728807
i-PCBP1	0.347963	0.00014891	0.00672699	0.0169513	0.000265436																	i-Control-Gfp(-)-2	FCB999V_10536616	58	0	139	20	12	1031	15095	12234	5794	7561	129703	171647	0.00600651	0.0879421	0.0712742	0.0337553	0.0440497	0.755638	0.000337903	i-Control-Gfp(-)-2	0.00610879	0.10519	0.0802231	0.0620351	0.0477688	0.755638
OE-Gfp	0.34889	0.439878	0.444334	0.375168	0.449726																	i-Control-Gfp(-)-3	FCB999V_10536617	89	0	153	18	24	1050	16553	13510	10266	8268	134185	184116	0.00570293	0.0899053	0.0733777	0.0557583	0.0449065	0.728807	0.000483391	i-Control-Gfp(-)-3	0.00570293	0.0879421	0.0712742	0.0337553	0.0440497	0.697232
OE-PCBP1	0.191885	0.00915817	0.0412375	0.0522311	0.300455																	i-Control-Gfp(+)-1	FCB999V_10536618	66	1	147	29	25	1169	20115	15359	8689	8718	130953	185271	0.00630968	0.108571	0.0829002	0.0468989	0.0470554	0.706819	0.000356235	i-Control-Gfp(+)-1	0.00600371	0.0932676	0.0747096	0.0468989	0.0451976	0.726949
																						i-Control-Gfp(+)-2	FCB999V_10536619	50	0	145	22	14	1043	16203	12979	9128	7852	126290	173726	0.00600371	0.0932676	0.0747096	0.0525425	0.0451976	0.726949	0.00028781	i-Control-Gfp(+)-2	0.00630968	0.108571	0.0829002	0.0525425	0.0470554	0.751471
																						i-Control-Gfp(+)-3	FCB999V_10536620	64	0	110	21	19	1033	15327	12453	7695	7875	134847	179444	0.00575667	0.0854138	0.0693977	0.0428825	0.0438856	0.751471	0.000356657	i-Control-Gfp(+)-3	0.00575667	0.0854138	0.0693977	0.0428825	0.0438856	0.706819
dot plots																						OE-PCBP1-Gfp(-)-1	FCB999V_10536522	103	0	155	18	22	1145	15629	14299	11361	8245	123474	174451	0.00656345	0.0895896	0.0819657	0.0651243	0.0472626	0.707786	0.000590424	OE-PCBP1-Gfp(-)-1	0.00656345	0.084539	0.0808792	0.0507521	0.0460726	0.730498
	E3456S		E56S		E6S		E5S		E3S		noS		other									OE-PCBP1-Gfp(-)-2	FCB999V_10536514	79	0	90	18	11	1009	11178	11247	5117	6544	108373	143666	0.00702323	0.0778055	0.0782857	0.0356173	0.0455501	0.75434	0.000549887	OE-PCBP1-Gfp(-)-2	0.00702323	0.0895896	0.0819657	0.0651243	0.0472626	0.75434
	x-axis	y-axis	x-axis	y-axis	x-axis	y-axis	x-axis	y-axis	x-axis	y-axis	x-axis	y-axis	x-axis	y-axis								OE-PCBP1-Gfp(-)-3	FCB999V_10536598	71	1	123	14	18	1090	15338	14674	9208	8359	132535	181431	0.00600779	0.084539	0.0808792	0.0507521	0.0460726	0.730498	0.000391333	OE-PCBP1-Gfp(-)-3	0.00600779	0.0778055	0.0782857	0.0356173	0.0455501	0.707786
i-Control-Gfp(-)-1	0.1	0.00575364	0.1	0.0928605	0.1	0.0750103	0.1	0.0404248	0.1	0.0429514	0.1	0.73906	0.1	0.000519967								OE-PCBP1-Gfp(+)-1	FCB999V_10536535	99	0	137	19	20	1205	35698	26478	20090	7959	117700	209405	0.0057544	0.170473	0.126444	0.0959385	0.0380077	0.562069	0.000472768	OE-PCBP1-Gfp(+)-1	0.0057544	0.128835	0.126444	0.0959385	0.0380077	0.56385
i-Control-Gfp(-)-2	0.2	0.00635738	0.2	0.0958512	0.2	0.0772161	0.2	0.0558885	0.2	0.0447944	0.2	0.760722	0.2	0.000564192								OE-PCBP1-Gfp(+)-2	FCB999V_10536527	82	0	98	8	8	1019	18546	15128	14614	15154	83588	148245	0.00687376	0.125104	0.102047	0.0985801	0.102223	0.56385	0.000553138	OE-PCBP1-Gfp(+)-2	0.00687376	0.170473	0.186639	0.0985801	0.102223	0.585281
i-Control-Gfp(-)-3	0.3	0.00556519	0.3	0.087267	0.3	0.0728109	0.3	0.0293035	0.3	0.0427557	0.3	0.721244	0.3	0.000433585								OE-PCBP1-Gfp(+)-3	FCB999V_10536599	81	0	125	14	13	1122	26708	38691	11809	7410	121331	207304	0.00541234	0.128835	0.186639	0.0569647	0.0357446	0.585281	0.000390731	OE-PCBP1-Gfp(+)-3	0.00541234	0.125104	0.102047	0.0569647	0.0357446	0.562069
i-Control-Gfp(+)-1	1.1	0.00623029	1.1	0.0943783	1.1	0.0769235	1.1	0.050565	1.1	0.0455663	1.1	0.724774	1.1	0.000372522
i-Control-Gfp(+)-2	1.2	0.00635822	1.2	0.107994	1.2	0.0845463	1.2	0.058961	1.2	0.047915	1.2	0.753066	1.2	0.000457052
i-Control-Gfp(+)-3	1.3	0.00572274	1.3	0.0880212	1.3	0.0699798	1.3	0.038958	1.3	0.043079	1.3	0.693064	1.3	0.000294757
i-PCBP1-Gfp(-)-1	2.1	0.00641894	2.1	0.0821036	2.1	0.0798724	2.1	0.0595176	2.1	0.0464246	2.1	0.72404	2.1	0.000492786
i-PCBP1-Gfp(-)-2	2.2	0.00648151	2.2	0.0867677	2.2	0.0991773	2.2	0.0609734	2.2	0.0485194	2.2	0.755857	2.2	0.000611641
i-PCBP1-Gfp(-)-3	2.3	0.00596659	2.3	0.0796909	2.3	0.0751134	2.3	0.0381388	2.3	0.04317	2.3	0.697349	2.3	0.000387801
i-PCBP1-Gfp(+)-1	3.1	0.00587143	3.1	0.053863	3.1	0.0529782	3.1	0.0287649	3.1	0.0293507	3.1	0.826535	3.1	0.000561516
i-PCBP1-Gfp(+)-2	3.2	0.00710403	3.2	0.0566777	3.2	0.0547313	3.2	0.0321507	3.2	0.0305175	3.2	0.827305	3.2	0.000663839
i-PCBP1-Gfp(+)-3	3.3	0.00514111	3.3	0.0524266	3.3	0.0529632	3.3	0.0242978	3.3	0.0292022	3.3	0.825173	3.3	0.000525074
i-Control-Gfp(-)-1	4.1	0.00600651	4.1	0.0899053	4.1	0.0733777	4.1	0.0557583	4.1	0.0449065	4.1	0.728807	4.1	0.000404415
i-Control-Gfp(-)-2	4.2	0.00610879	4.2	0.10519	4.2	0.0802231	4.2	0.0620351	4.2	0.0477688	4.2	0.755638	4.2	0.000483391
i-Control-Gfp(-)-3	4.3	0.00570293	4.3	0.0879421	4.3	0.0712742	4.3	0.0337553	4.3	0.0440497	4.3	0.697232	4.3	0.000337903
i-Control-Gfp(+)-1	5.1	0.00600371	5.1	0.0932676	5.1	0.0747096	5.1	0.0468989	5.1	0.0451976	5.1	0.726949	5.1	0.000356235
i-Control-Gfp(+)-2	5.2	0.00630968	5.2	0.108571	5.2	0.0829002	5.2	0.0525425	5.2	0.0470554	5.2	0.751471	5.2	0.000356657
i-Control-Gfp(+)-3	5.3	0.00575667	5.3	0.0854138	5.3	0.0693977	5.3	0.0428825	5.3	0.0438856	5.3	0.706819	5.3	0.00028781
OE-PCBP1-Gfp(-)-1	6.1	0.00656345	6.1	0.084539	6.1	0.0808792	6.1	0.0507521	6.1	0.0460726	6.1	0.730498	6.1	0.000549887
OE-PCBP1-Gfp(-)-2	6.2	0.00702323	6.2	0.0895896	6.2	0.0819657	6.2	0.0651243	6.2	0.0472626	6.2	0.75434	6.2	0.000590424
OE-PCBP1-Gfp(-)-3	6.3	0.00600779	6.3	0.0778055	6.3	0.0782857	6.3	0.0356173	6.3	0.0455501	6.3	0.707786	6.3	0.000391333
OE-PCBP1-Gfp(+)-1	7.1	0.0057544	7.1	0.128835	7.1	0.126444	7.1	0.0959385	7.1	0.0380077	7.1	0.56385	7.1	0.000472768
OE-PCBP1-Gfp(+)-2	7.2	0.00687376	7.2	0.170473	7.2	0.186639	7.2	0.0985801	7.2	0.102223	7.2	0.585281	7.2	0.000553138
OE-PCBP1-Gfp(+)-3	7.3	0.00541234	7.3	0.125104	7.3	0.102047	7.3	0.0569647	7.3	0.0357446	7.3	0.562069	7.3	0.000390731
[truncated: 31 more columns]

## Sheet: Fig. 4d
																										p value	0.811143			p value	0.163092
i-Control_line_scan								Rp		i-LincGET_line_scan							i-Pcbp1/2_line_scan							i-Control_PCBP1		i-LincGET_PCBP1		i-Control_LincGET		i-PCBP1_LincGET					Number of speckles
x-axis	intensity		x-axis	y-axis			mean	0.274342		x-axis	intensity		x-axis	y-axis			x-axis	intensity		x-axis	y-axis			x-axis	Rank of ① (large to small)	x-axis	Rank of ③ (large to small)	x-axis	Rank of ② (large to small)	x-axis	Rank of ④ (large to small)				i-Control		i-LincGET		i-PCBP1
	red	green		red	green		SEM	0.108816			red	green		red	green			red	green		red	green			y-axis		y-axis		y-axis		y-axis				PCBP1 ①	LincGET ②	PCBP1 ③	LincGET	PCBP1	LincGET ④
0	51	46	0	0.2	0.180392		#1	0.21		0	50	15	0	0.196078	0.0588235		0	2	2	0	0.00784314	0.00784314		1	25	2	35	3	48	4	34		1	#1	19	31	23	0	0	27
0.03	91.138	38.334	0.03	0.357404	0.150329			0.2		0.03	16.6208	13.294	0.03	0.0651796	0.0521334		0.03	1.207	2.512	0.03	0.00473333	0.00985098		0.86	25	1.86	30	2.86	42	3.86	34		2		12	27	13	0	0	27
0.06	96.623	37.288	0.06	0.378914	0.146227			0.32		0.05	65.5936	13.5279	0.05	0.25723	0.0530507		0.06	3.099	2.624	0.06	0.0121529	0.0102902		1.14	25	2.14	29	3.14	42	4.14	33		3		25	30	18	0	0	25
0.09	65.795	44.383	0.09	0.25802	0.174051			0.21		0.08	82.9318	13.4577	0.08	0.325223	0.0527752		0.09	1.473	2.859	0.09	0.00577647	0.0112118		0.72	25	1.72	25	2.72	37	3.72	33		4		9	14	18	1	0	17
0.12	79.586	46.228	0.12	0.312102	0.181286		#2	0.44		0.1	101.476	19.4301	0.1	0.397947	0.0761966		0.11	1.821	3.017	0.11	0.00714118	0.0118314		1.28	25	2.28	25	3.28	37	4.28	32		5	#2	20	19	11	1	0	34
0.15	56.411	45.879	0.15	0.22122	0.179918			0.33		0.13	106.98	15.1549	0.13	0.419531	0.0594309		0.14	4.24	5.81	0.14	0.0166275	0.0227843		1	25	2	25	3	36	4	31		6		21	13	7	0	0	28
0.19	68.07	56.544	0.19	0.266941	0.221741			0.36		0.15	116.807	12.1625	0.15	0.458067	0.0476961		0.17	2.762	4.805	0.17	0.0108314	0.0188431		0.86	25	1.86	23	2.86	35	3.86	31		7		17	28	17	0	0	19
0.22	49.37	53.745	0.22	0.193608	0.210765			0.43		0.18	89.7395	9.08858	0.18	0.35192	0.0356415		0.2	2.747	5.618	0.2	0.0107725	0.0220314		1.14	24	2.14	23	3.14	34	4.14	31		8		15	25	21	0	0	26
0.25	59.801	60.898	0.25	0.234514	0.238816		#3	0.08		0.21	50.992	12.5828	0.21	0.199969	0.0493445		0.23	2.008	8.987	0.23	0.00787451	0.0352431		0.72	24	1.72	23	2.72	34	3.72	31		9	#3	19	13	18	0	0	24
0.28	76.547	73.123	0.28	0.300184	0.286757			0.32		0.23	83.9008	14.0743	0.23	0.329023	0.0551933		0.26	3.368	6.341	0.26	0.0132078	0.0248667		1.28	24	2.28	23	3.28	32	4.28	31		10		8	29	7	0	0	30
0.31	86.902	66.524	0.31	0.340792	0.260878			0.26		0.26	68.4403	10.9885	0.26	0.268393	0.0430923		0.29	3.127	9.044	0.29	0.0122627	0.0354667		1	23	2	22	3	32	4	31		11		13	27	15	0	0	12
0.34	76.164	63.828	0.34	0.298682	0.250306			0.36		0.28	83.5264	16.5436	0.28	0.327555	0.0648769		0.31	9.604	9.33	0.31	0.0376627	0.0365882		0.86	23	1.86	22	2.86	32	3.86	30		12		24	30	17	0	0	31
0.37	60.902	65.566	0.37	0.238831	0.257122		#4	0.33		0.31	59.5994	14.5647	0.31	0.233723	0.0571166		0.34	8.742	10.07	0.34	0.0342824	0.0394902		1.14	22	2.14	22	3.14	31	4.14	29		13	#4	10	18	8	0	0	13
0.4	45.26	66.353	0.4	0.17749	0.260208			0.27		0.33	53.5469	11.52	0.33	0.209988	0.0451765		0.37	9.285	11.64	0.37	0.0364118	0.0456471		0.72	21	1.72	22	2.72	31	3.72	29		14		24	12	9	3	0	13
0.43	66.941	67.276	0.43	0.262514	0.263827			0.23		0.36	74.1728	10.7487	0.36	0.290874	0.0421519		0.4	6.164	19.534	0.4	0.0241725	0.0766039		1.28	20	2.28	21	3.28	31	4.28	29		15		16	14	14	0	0	28
0.46	90.23	82.691	0.46	0.353843	0.324278			0.21		0.38	93.7114	11.0523	0.38	0.367496	0.0433423		0.43	10.75	18.459	0.43	0.0421569	0.0723882		1	20	2	21	3	31	4	28		16		23	15	10	0	0	20
0.49	83.782	67.111	0.49	0.328557	0.26318		#5	0.3		0.41	40.215	13.7392	0.41	0.157706	0.0538792		0.46	8.829	21.194	0.46	0.0346235	0.0831137		0.86	20	1.86	21	2.86	30	3.86	28		17	#5	16	20	22	0	0	16
0.53	77.51	58.271	0.53	0.303961	0.228514			0.36		0.44	43.6576	12.7983	0.44	0.171206	0.0501896		0.49	10.812	28.607	0.49	0.0424	0.112184		1.14	19	2.14	21	3.14	30	4.14	28		18		19	15	20	0	0	33
0.56	96.365	56.896	0.56	0.377902	0.223122			0.19		0.46	61.2883	16.053	0.46	0.240346	0.0629529		0.51	19.662	42.915	0.51	0.0771059	0.168294		0.72	19	1.72	21	2.72	30	3.72	28		19		16	25	20	0	0	13
0.59	81.333	59.326	0.59	0.318953	0.232651			0.31		0.49	97.4381	10.0627	0.49	0.38211	0.0394614		0.54	9	59.756	0.54	0.0352941	0.234337		1.28	19	2.28	20	3.28	30	4.28	28		20		25	28	21	0	0	25
0.62	65.093	59.468	0.62	0.255267	0.233208		#6	0.29		0.51	55.081	12.2522	0.51	0.216004	0.0480477		0.57	11.246	70.335	0.57	0.044102	0.275824		1	19	2	20	3	30	4	28		21	#6	15	13	21	0	0	20
0.65	51.332	55.779	0.65	0.201302	0.218741			0.13		0.54	54.0794	13.676	0.54	0.212076	0.0536315		0.6	9.61	93.21	0.6	0.0376863	0.365529		0.86	18	1.86	20	2.86	30	3.86	27		22		25	34	8	0	0	22
0.68	47.329	57.193	0.68	0.185604	0.224286			0.25		0.56	107.604	18.3866	0.56	0.421976	0.0721044		0.63	11.49	232.305	0.63	0.0450588	0.911		1.14	18	2.14	20	3.14	29	4.14	27		23		13	15	7	0	0	26
0.71	54.449	58.678	0.71	0.213525	0.23011			0.36		0.59	59.216	14.7086	0.59	0.23222	0.0576808		0.66	20.315	254.478	0.66	0.0796667	0.997953		0.72	18	1.72	20	2.72	29	3.72	27		24		23	27	19	0	0	26
0.74	50.166	57.91	0.74	0.196729	0.227098		#7	0.12		0.62	62.6202	14.4057	0.62	0.245569	0.0564929		0.69	22.478	255	0.69	0.088149	1		1.28	18	2.28	20	3.28	28	4.28	27		25	#7	18	31	22	0	0	15
0.77	64.961	51.923	0.77	0.254749	0.20362			0.12		0.64	59.9155	9.33702	0.64	0.234963	0.0366158		0.71	25.575	255	0.71	0.100294	1		1	18	2	19	3	28	4	27		26		18	28	9	0	0	31
0.8	93.466	54.77	0.8	0.366533	0.214784			0.31		0.67	48.64	11.2356	0.67	0.190745	0.0440611		0.74	28.031	255	0.74	0.109925	1		0.86	18	1.86	19	2.86	28	3.86	26		27		10	20	17	2	0	33
0.84	81.849	52.172	0.84	0.320976	0.204596			0.17		0.69	79.3126	9.12474	0.69	0.31103	0.0357833		0.77	32.813	255	0.77	0.128678	1		1.14	18	2.14	19	3.14	28	4.14	26		28		9	30	13	0	0	14
0.87	82.939	53.173	0.87	0.325251	0.208522		#8	0.3		0.72	55.7843	12.3695	0.72	0.218762	0.048508		0.8	24.607	255	0.8	0.096498	1		0.72	18	1.72	19	2.72	27	3.72	26		29	#8	10	34	12	0	0	28
0.9	39.29	59.7	0.9	0.154078	0.234118			0.24		0.74	47.4618	11.7146	0.74	0.186125	0.0459397		0.83	25.177	255	0.83	0.0987333	1		1.28	17	2.28	19	3.28	27	4.28	26		30		25	18	12	0	0	20
0.93	70.921	53.094	0.93	0.278122	0.208212			0.14		0.77	64.1274	12.742	0.77	0.25148	0.0499684		0.86	35.857	255	0.86	0.140616	1		1	17	2	19	3	27	4	26		31		16	21	18	0	0	17
0.96	52.998	55.773	0.96	0.207835	0.218718			0.43		0.79	115.184	12.7266	0.79	0.451702	0.0499082		0.89	33.843	255	0.89	0.132718	1		0.86	17	1.86	18	2.86	27	3.86	25		32		16	31	22	0	0	23
0.99	74.903	57.043	0.99	0.293737	0.223698		#9	0.3		0.82	97.7254	15.6668	0.82	0.383237	0.0614382		0.91	21.995	255	0.91	0.0862549	1		1.14	17	2.14	18	3.14	27	4.14	25		33	#9	17	29	7	0	0	14
1.02	91.883	58.037	1.02	0.360325	0.227596			0.4		0.85	108.004	17.4125	0.85	0.423544	0.0682845		0.94	23.931	255	0.94	0.0938471	1		0.72	17	1.72	18	2.72	27	3.72	25		34		18	15	21	0	0	22
1.05	73.666	63.039	1.05	0.288886	0.247212			0.34		0.87	40.087	15.8468	0.87	0.157204	0.0621445		0.97	33.932	255	0.97	0.133067	1		1.28	17	2.28	18	3.28	26	4.28	24		35		17	13	14	0	0	27
1.08	24.654	73.93	1.08	0.0966824	0.289922			0.38		0.9	71.5955	13.5325	0.9	0.280767	0.0530688		1	25.972	255	1	0.101851	1		1	16	2	18	3	25	4	23		36		20	27	9	0	0	28
1.11	68.676	78.81	1.11	0.269318	0.309059		#10	0.12		0.92	89.9482	12.7129	0.92	0.352738	0.0498545		1.03	28.748	254.318	1.03	0.112737	0.997325		0.86	16	1.86	18	2.86	25	3.86	22		37	#10	11	18	7	0	0	14
1.14	65.311	235.274	1.14	0.256122	0.922643			0.39		0.95	109.626	12.0657	0.95	0.429904	0.0473166		1.06	21.787	253.333	1.06	0.0854392	0.993463		1.14	16	2.14	18	3.14	25	4.14	22		38		19	20	18	0	0	20
1.18	67.347	232.581	1.18	0.264106	0.912082			0.35		0.97	113.525	14.2479	0.97	0.445197	0.055874		1.09	27.302	209.135	1.09	0.107067	0.820137		0.72	16	1.72	17	2.72	24	3.72	22		39		24	27	12	0	0	28
1.21	93.005	233.028	1.21	0.364725	0.913835			0.2		1	93.5469	11.3067	1	0.366851	0.04434		1.11	25.798	83.373	1.11	0.101169	0.326953		1.28	16	2.28	17	3.28	24	4.28	21		40		17	15	17	0	0	21
1.24	67.452	255	1.24	0.264518	1		#11	0.26		1.03	94.3334	9.88442	1.03	0.369935	0.0387624		1.14	20.102	56.576	1.14	0.0788314	0.221867		1	16	2	17	3	24	4	20		41	#11	17	17	16	0	0	32
1.27	55.009	255	1.27	0.215722	1			0.42		1.05	120.921	13.3073	1.05	0.4742	0.0521853		1.17	15.943	58.629	1.17	0.0625216	0.229918		0.86	16	1.86	17	2.86	24	3.86	20		42		8	32	13	0	0	12
1.3	56.614	255	1.3	0.222016	1			0.35		1.08	122.394	13.6407	1.08	0.479977	0.053493		1.2	22.28	43.62	1.2	0.0873725	0.171059		1.14	16	2.14	17	3.14	24	4.14	20		43		15	24	13	1	0	15
1.33	76.636	255	1.33	0.300533	1			0.41		1.1	216.9	13.9056	1.1	0.850588	0.0545318		1.23	26.628	42.4	1.23	0.104424	0.166275		0.72	15	1.72	17	2.72	23	3.72	20		44		12	35	14	0	0	27
1.36	46.426	255	1.36	0.182063	1		#12	0.07		1.13	217.477	19.1192	1.13	0.852851	0.0749774		1.26	26.958	33.916	1.26	0.105718	0.133004		1.28	15	2.28	16	3.28	22	4.28	20		45	#12	18	24	10	0	0	18
1.39	50.245	255	1.39	0.197039	1			0.28		1.15	206.383	19.9915	1.15	0.809344	0.078398		1.29	28.342	27.235	1.29	0.111145	0.106804		1	15	2	16	3	22	4	20		46		20	18	17	0	0	15
1.42	48.263	255	1.42	0.189267	1			0.2		1.18	202.392	18.2053	1.18	0.793695	0.0713934		1.31	27.079	27.304	1.31	0.106192	0.107075		0.86	14	1.86	16	2.86	21	3.86	20		47		16	30	16	0	0	29
1.45	54.401	255	1.45	0.213337	1			0.14		1.21	245.414	16.186	1.21	0.962408	0.0634744		1.34	25.123	20.139	1.34	0.0985216	0.0789765		1.14	14	2.14	16	3.14	20	4.14	19		48		13	14	10	3	0	31
1.48	96.668	255	1.48	0.37909	1		#13	0.25		1.23	211.334	14.1368	1.23	0.82876	0.0554386		1.37	28.916	17.759	1.37	0.113396	0.0696431		0.72	13	1.72	16	2.72	20	3.72	18		49	#13	9	24	19	0	0	27
1.52	40.499	255	1.52	0.15882	1			0.2		1.26	238.787	18.3162	1.26	0.93642	0.0718281		1.4	30.731	15.485	1.4	0.120514	0.0607255		1.28	13	2.28	15	3.28	20	4.28	18		50		9	13	13	0	0	29
1.55	64.088	255	1.55	0.251325	1			0.5		1.28	253.126	17.0111	1.28	0.992651	0.0667103		1.43	32.892	15.97	1.43	0.128988	0.0626275		1	13	2	15	3	19	4	18		51		16	26	10	0	0	13
1.58	54.718	254.761	1.58	0.21458	0.999063			0.3		1.31	255	15.2255	1.31	1	0.059708		1.46	25.158	17.794	1.46	0.0986588	0.0697804		0.86	13	1.86	14	2.86	19	3.86	17		52		18	22	10	0	0	22
1.61	86.898	248.174	1.61	0.340776	0.973231		#14	0.3		1.33	255	15.0044	1.33	1	0.0588408		1.49	27.512	17.686	1.49	0.10789	0.0693569		1.14	13	2.14	14	3.14	18	4.14	17		53	#14	13	14	11	0	0	34
1.64	63.353	239.447	1.64	0.248443	0.939008			0.16		1.36	243.982	14.4008	1.36	0.956792	0.0564739		1.51	34.479	16.395	1.51	0.135212	0.0642941		0.72	13	1.72	14	2.72	18	3.72	17		54		25	24	20	0	0	31
1.67	78.769	233.651	1.67	0.308898	0.916278			0.32		1.38	219.888	18.9576	1.38	0.862306	0.0743437		1.54	34.276	17.821	1.54	0.134416	0.0698863		1.28	12	2.28	14	3.28	18	4.28	16		55		10	31	19	0	0	16
1.7	64.472	221.57	1.7	0.252831	0.868902			0.65		1.41	255	18.2204	1.41	1	0.0714526		1.57	32.748	13.734	1.57	0.128424	0.0538588		1	12	2	13	3	18	4	16		56		18	22	23	1	0	18
1.73	38.166	76.972	1.73	0.149671	0.301851		#15	0.25		1.44	253.234	14.6746	1.44	0.993075	0.0575473		1.6	29.276	14.185	1.6	0.114808	0.0556275		0.86	12	1.86	13	2.86	18	3.86	15		57	#15	18	23	10	0	0	29
1.76	75.94	59.856	1.76	0.297804	0.234729			0.34		1.46	253.314	18.4666	1.46	0.993388	0.0724179		1.63	26.399	16.101	1.63	0.103525	0.0631412		1.14	12	2.14	13	3.14	17	4.14	15		58		8	17	11	0	0	13
1.79	99.484	57.269	1.79	0.390133	0.224584			0.14		1.49	255	16.3867	1.49	1	0.0642615		1.66	28.477	17.633	1.66	0.111675	0.069149		0.72	12	1.72	13	2.72	17	3.72	15		59		17	25	15	0	0	31
1.82	75.208	48.764	1.82	0.294933	0.191231			0.22		1.51	255	15.0282	1.51	1	0.0589342		1.69	24.419	20.195	1.69	0.0957608	0.0791961		1.28	11	2.28	13	3.28	17	4.28	15		60		25	37	13	0	0	18
1.86	82.171	45.465	1.86	0.322239	0.178294		#16	0.18		1.54	255	19.5055	1.54	1	0.076492		1.71	25.827	17.398	1.71	0.101282	0.0682275		1	10	2	13	3	15	4	15		61	#16	18	18	19	0	0	20
1.89	31.317	48.078	1.89	0.122812	0.188541			0.28		1.56	255	19.24	1.56	1	0.075451		1.74	22.385	15.778	1.74	0.0877843	0.0618745		0.86	10	1.86	12	2.86	15	3.86	14		62		16	36	20	2	0	20
1.92	95.699	43.313	1.92	0.37529	0.169855			0.07		1.59	245.806	19.9608	1.59	0.963945	0.0782775		1.77	22.88	18.237	1.77	0.0897255	0.0715176		1.14	10	2.14	12	3.14	15	4.14	14		63		12	24	12	0	0	20
1.95	117.063	44.004	1.95	0.459071	0.172565			0.36		1.62	219.453	17.2024	1.62	0.860599	0.0674603		1.8	22.33	18.31	1.8	0.0875686	0.0718039		0.72	10	1.72	12	2.72	15	3.72	14		64		12	28	19	0	0	28
1.98	109.953	45.872	1.98	0.431188	0.17989		#17	0.26		1.64	202.834	18.358	1.64	0.795427	0.0719922		1.83	26.9	19.519	1.83	0.10549	0.0765451		1.28	10	2.28	12	3.28	15	4.28	14		65	#17	14	30	21	0	0	26
2.01	101.878	41.19	2.01	0.399522	0.161529			0.28		1.67	233.889	15.5378	1.67	0.917212	0.0609325		1.86	26.753	19.745	1.86	0.104914	0.0774314		1	9	2	11	3	14	4	13		66		10	48	30	1	0	25
2.04	115.53	31.532	2.04	0.453059	0.123655			0.34		1.69	241.917	18.2697	1.69	0.948694	0.0716459		1.89	25.948	19.84	1.89	0.101757	0.0778039		0.86	9	1.86	11	2.86	14	3.86	13		67		25	30	16	0	0	17
2.07	178.355	32.573	2.07	0.699431	0.127737			0.09		1.72	230.464	17.1306	1.72	0.90378	0.0671789		1.91	28.286	20.308	1.91	0.110925	0.0796392		1.14	9	2.14	11	3.14	14	4.14	13		68		6	42	10	0	0	14
2.1	188.456	33.135	2.1	0.739043	0.129941		#18	0.4		1.74	222.957	16.8037	1.74	0.874341	0.0658969		1.94	27.711	20.095	1.94	0.108671	0.0788039		0.72	9	1.72	11	2.72	14	3.72	13		69	#18	8	14	16	0	0	31
2.13	206.521	33.607	2.13	0.809886	0.131792			0.24		1.77	220.331	13.4652	1.77	0.864043	0.0528048		1.97	27.341	24.268	1.97	0.10722	0.0951686		1.28	8	2.28	10	3.28	14	4.28	13		70		22	19	18	0	0	26
2.16	212.983	35.493	2.16	0.835227	0.139188			0.27		1.79	233.027	21.1019	1.79	0.913831	0.0827525		2	27.056	27.5	2	0.106102	0.107843		1	8	2	10	3	13	4	12		71		13	27	19	0	0	15
2.2	188.353	24.77	2.2	0.738639	0.0971373			0.36		1.82	253.589	18.7428	1.82	0.994467	0.0735014		2.03	25.664	24.727	2.03	0.100643	0.0969686		0.86	8	1.86	10	2.86	13	3.86	12		72		8	32	11	0	0	15
2.23	222.703	32.373	2.23	0.873345	0.126953		#19	0.29		1.85	222.528	14.1747	1.85	0.872659	0.0555869		2.06	19.105	25.952	2.06	0.0749216	0.101773		1.14	8	2.14	10	3.14	13				73	#19	13	37	9	1
2.26	248.8	28.463	2.26	0.975686	0.11162			0.3		1.87	220.587	17.547	1.87	0.865047	0.0688118		2.09	29.379	36.277	2.09	0.115212	0.142263		0.72	8	1.72	10	2.72	13				74		12	42	17	0
2.29	242.887	28.733	2.29	0.952498	0.112678			0.05		1.9	222.607	17.3928	1.9	0.872969	0.0682069		2.11	34.149	35.992	2.11	0.133918	0.141145		1.28	8	2.28	10	3.28	13				75		8	17	16	0
2.32	240.353	28.798	2.32	0.942561	0.112933			0.26		1.92	240.565	13.7676	1.92	0.943392	0.0539904		2.14	30.459	41.414	2.14	0.119447	0.162408		1	6	2	10	3	12				76		14	32	25	0
2.35	252.549	32.721	2.35	0.990388	0.128318					1.95	244.469	12.3363	1.95	0.958702	0.0483777		2.17	23.486	40.175	2.17	0.092102	0.157549				1.86	9						77	#20			14	0
2.38	233.937	27.761	2.38	0.9174	0.108867					1.97	227.484	16.7494	1.97	0.892092	0.0656838		2.2	24.968	39.336	2.2	0.0979137	0.154259				2.14	9						78				8	0
2.41	233.732	30.322	2.41	0.916596	0.11891					2	226.933	20.2667	2	0.889934	0.0794772		2.23	31.291	37.023	2.23	0.12271	0.145188				1.72	9						79				18	0
2.44	207.466	28.737	2.44	0.813592	0.112694					2.03	218.305	15.3932	2.03	0.856098	0.0603656		2.26	19.771	46.227	2.26	0.0775333	0.181282				2.28	9						80				23	0
2.47	210.696	30.032	2.47	0.826259	0.117773					2.05	201.821	16.042	2.05	0.791455	0.06291		2.29	18.486	44.14	2.29	0.0724941	0.173098				2	8						81	#21			20	1
2.51	216.843	32.066	2.51	0.850365	0.125749					2.08	240.325	17.5792	2.08	0.942451	0.068938		2.31	25.272	50.001	2.31	0.0991059	0.196082				1.86	8						82				29	0
2.54	237.442	28.494	2.54	0.931145	0.111741					2.1	210.79	16.5756	2.1	0.826629	0.0650024		2.34	27.655	46.674	2.34	0.108451	0.183035				2.14	8						83				25	0
2.57	220.009	28.215	2.57	0.86278	0.110647					2.13	201.916	17.7395	2.13	0.791828	0.0695665		2.37	28.972	52.407	2.37	0.113616	0.205518				1.72	7						84				23	0
2.6	226.106	24.829	2.6	0.88669	0.0973686					2.15	219.475	16.6691	2.15	0.860687	0.0653688		2.4	22	59.06	2.4	0.0862745	0.231608				2.28	7						85	#22			22	0
2.63	245.258	30.385	2.63	0.961796	0.119157					2.18	243.354	15.5439	2.18	0.954329	0.0609564		2.43	22.123	59.334	2.43	0.0867569	0.232682				2	7						86				35	0
2.66	251.014	26.737	2.66	0.984369	0.104851					2.21	239.062	13.4047	2.21	0.937498	0.0525673		2.46	24.186	61.182	2.46	0.0948471	0.239929				1.86	7						87				25	0
2.69	243.722	27.342	2.69	0.955773	0.107224					2.23	213.244	13.2292	2.23	0.836251	0.0518792		2.49	26.237	66.977	2.49	0.10289	0.262655				2.14	7						88				20	0
2.72	255	22.913	2.72	1	0.0898549					2.26	235.492	16.3249	2.26	0.923498	0.0640191		2.51	21.458	59.834	2.51	0.084149	0.234643
2.75	255	21.7	2.75	1	0.085098					2.28	214.431	13.1225	2.28	0.840906	0.0514608		2.54	24.587	73.545	2.54	0.0964196	0.288412
2.78	228.244	22.666	2.78	0.895075	0.0888863					2.31	200.225	15.3789	2.31	0.785196	0.0603096		2.57	24.653	74.388	2.57	0.0966784	0.291718
2.81	243.778	24.763	2.81	0.955992	0.0971098					2.33	202.5	15.5022	2.33	0.794118	0.060793		2.6	29.509	75.528	2.6	0.115722	0.296188
2.85	238.643	24.645	2.85	0.935855	0.0966471					2.36	201.236	17.5434	2.36	0.789161	0.0687977		2.63	23.719	79.632	2.63	0.0930157	0.312282
2.88	253.485	22.118	2.88	0.994059	0.0867373					2.38	205.679	16.142	2.38	0.806586	0.063302		2.66	26.988	83.708	2.66	0.105835	0.328267
2.91	250.536	17.784	2.91	0.982494	0.0697412					2.41	203.487	17.5812	2.41	0.797988	0.0689461		2.69	23.537	87.523	2.69	0.092302	0.343227
2.94	255	15.671	2.94	1	0.0614549					2.44	216.536	14.3741	2.44	0.849161	0.0563692		2.71	20.582	93.925	2.71	0.0807137	0.368333
2.97	254.727	17.774	2.97	0.998929	0.069702					2.46	219.633	13.4956	2.46	0.861306	0.0529237		2.74	32.741	90.286	2.74	0.128396	0.354063
3	255	27.853	3	1	0.109227					2.49	222.3	11.7622	2.49	0.871765	0.0461262		2.77	21.885	93.895	2.77	0.0858235	0.368216
3.03	253.06	17.639	3.03	0.992392	0.0691725					2.51	244.454	17.7496	2.51	0.958643	0.0696061		2.8	23.667	98.251	2.8	0.0928118	0.385298
3.06	248.017	17.001	3.06	0.972616	0.0666706					2.54	228.825	15.0646	2.54	0.897353	0.059077		2.83	29.02	206.882	2.83	0.113804	0.811302
3.09	250.536	17.974	3.09	0.982494	0.0704863					2.56	114.686	13.6819	2.56	0.449749	0.0536546		2.86	22.541	211.311	2.86	0.0883961	0.828671
3.12	253.485	15.635	3.12	0.994059	0.0613137					2.59	121.113	15.6125	2.59	0.474953	0.0612254		2.89	20.563	225.648	2.89	0.0806392	0.884894
3.15	254.656	25.129	3.15	0.998651	0.0985451					2.62	107.721	13.286	2.62	0.422435	0.052102		2.91	21.046	235.144	2.91	0.0825333	0.922133
3.19	226.993	19.035	3.19	0.890169	0.0746471					2.64	93.5206	16.1796	2.64	0.366748	0.0634496		2.94	20.36	237.45	2.94	0.0798431	0.931176
3.22	250.317	15.847	3.22	0.981635	0.0621451					2.67	87.4669	9.31558	2.67	0.343007	0.0365317		2.97	20.177	241.193	2.97	0.0791255	0.945855
3.25	252.939	17.979	3.25	0.991918	0.0705059					2.69	38.6317	15.8258	2.69	0.151497	0.0620619		3	22	246.5	3	0.0862745	0.966667
3.28	255	14.476	3.28	1	0.0567686					2.72	59.1718	17.0427	2.72	0.232046	0.0668341		3.03	19.893	243.526	3.03	0.0780118	0.955004
3.31	253.301	17.57	3.31	0.993337	0.068902					2.74	56.2701	19.0531	2.74	0.220667	0.0747181		3.06	24.862	249.424	3.06	0.097498	0.978133
3.34	255	16.222	3.34	1	0.0636157					2.77	73.1533	21.0783	2.77	0.286876	0.0826601		3.09	25.339	250.984	3.09	0.0993686	0.984251
3.37	255	17.266	3.37	1	0.0677098					2.79	72.9146	17.6234	2.79	0.285939	0.0691112		3.11	30.076	250.261	3.11	0.117945	0.981416
3.4	233.035	17.79	3.4	0.913863	0.0697647					2.82	65.1245	16.3059	2.82	0.25539	0.0639448		3.14	21.105	253.048	3.14	0.0827647	0.992345
3.43	245.898	21.144	3.43	0.964306	0.0829176					2.85	61.4189	13.7991	2.85	0.240858	0.0541141		3.17	15.035	253.438	3.17	0.0589608	0.993875
3.46	253.39	18.754	3.46	0.993686	0.0735451					2.87	72.0134	19.8274	2.87	0.282406	0.0777545		3.2	18.236	253.076	3.2	0.0715137	0.992455
3.49	208.853	12.243	3.49	0.819031	0.0480118					2.9	55.255	15.6022	2.9	0.216686	0.061185		3.23	19.747	253.019	3.23	0.0774392	0.992231
3.53	230.555	15.415	3.53	0.904137	0.060451					2.92	55.9629	15.4698	2.92	0.219462	0.060666		3.26	19.917	252.032	3.26	0.0781059	0.988361
3.56	211.383	16.54	3.56	0.828953	0.0648627					2.95	81.728	14.2622	2.95	0.320502	0.0559302		3.29	15.885	253.407	3.29	0.0622941	0.993753
3.59	240.969	18.858	3.59	0.944976	0.0739529					2.97	66.0506	19.2294	2.97	0.259022	0.0754096		3.31	19.791	252.766	3.31	0.0776118	0.991239
3.62	255	19.956	3.62	1	0.0782588					3	65.6	18.56	3	0.257255	0.0727843		3.34	14.877	250.305	3.34	0.0583412	0.981588
3.65	255	16.972	3.65	1	0.0665569					3.03	60.6483	14.7393	3.03	0.237837	0.0578013		3.37	18.125	245.309	3.37	0.0710784	0.961996
3.68	255	17.724	3.68	1	0.0695059					3.05	61.449	16.7336	3.05	0.240976	0.0656221		3.4	15.397	242.471	3.4	0.0603804	0.950867
3.71	251.572	22.347	3.71	0.986557	0.0876353					3.08	89.9661	20.9496	3.08	0.352808	0.0821552		3.43	19.122	235.755	3.43	0.0749882	0.924529
3.74	253.468	23.465	3.74	0.993992	0.0920196					3.1	61.673	18.7971	3.1	0.241855	0.0737142		3.46	24.525	235.079	3.46	0.0961765	0.921878
3.77	255	20.753	3.77	1	0.0813843					3.13	43.4246	13.9777	3.13	0.170293	0.0548146		3.49	20.999	227.125	3.49	0.082349	0.890686
3.8	255	22.123	3.8	1	0.0867569					3.15	50.8794	17.1563	3.15	0.199527	0.0672796		3.51	15.553	231.843	3.51	0.0609922	0.909188
3.84	240.458	18.077	3.84	0.942973	0.0708902					3.18	52.2714	20.833	3.18	0.204986	0.0816981		3.54	22.547	219.058	3.54	0.0884196	0.859051
3.87	248.444	19.513	3.87	0.97429	0.0765216					3.21	45.4061	18.7022	3.21	0.178063	0.073342		3.57	17.93	212.105	3.57	0.0703137	0.831784
3.9	255	19.36	3.9	1	0.0759216					3.23	30.1709	12.8984	3.23	0.118317	0.0505821		3.6	21.66	210.36	3.6	0.0849412	0.824941
3.93	250.511	16.792	3.93	0.982396	0.065851					3.26	64.8442	19.4243	3.26	0.254291	0.0761736		3.63	19.102	209.634	3.63	0.0749098	0.822094
3.96	196.595	17.29	3.96	0.770961	0.0678039					3.28	52.3514	20.1341	3.28	0.205299	0.0789574		3.66	16.867	97.812	3.66	0.0661451	0.383576
3.99	234.038	21.982	3.99	0.917796	0.0862039					3.31	48.2835	16.6116	3.31	0.189347	0.0651435		3.69	18.925	90.377	3.69	0.0742157	0.35442
4.02	232.544	24.839	4.02	0.911937	0.0974078					3.33	56.6758	19.1289	3.33	0.222258	0.0750153		3.71	23.423	87.554	3.71	0.0918549	0.343349
4.05	227.178	26.736	4.05	0.890894	0.104847					3.36	55.2243	16.3829	3.36	0.216566	0.0642467		3.74	19.737	89.562	3.74	0.0774	0.351224
4.08	233.957	21.653	4.08	0.917478	0.0849137					3.38	72.2746	17.2749	3.38	0.28343	0.0677449		3.77	22.605	82.942	3.77	0.0886471	0.325263
4.11	193.757	24.468	4.11	0.759831	0.0959529					3.41	66.5754	15.0305	3.41	0.26108	0.0589432		3.8	24.474	72.582	3.8	0.0959765	0.284635
4.14	109.885	23.335	4.14	0.430922	0.0915098					3.44	97.481	14.5092	3.44	0.382278	0.0568988		3.83	18.725	78.088	3.83	0.0734314	0.306227
4.18	105.487	24.345	4.18	0.413675	0.0954706					3.46	56.8595	16.3143	3.46	0.222979	0.0639777		3.86	22.122	76.975	3.86	0.0867529	0.301863
4.21	102.343	29.417	4.21	0.401345	0.115361					3.49	47.4765	18.8988	3.49	0.186182	0.0741128		3.89	20.721	68.782	3.89	0.0812588	0.269733
4.24	120.102	26.095	4.24	0.470988	0.102333					3.51	72.2093	16.3793	3.51	0.283174	0.0642327		3.91	17.857	56.673	3.91	0.0700275	0.222247
4.27	105.244	42.688	4.27	0.412722	0.167404					3.54	57.417	15.875	3.54	0.225165	0.0622549		3.94	20.192	61.003	3.94	0.0791843	0.239227
4.3	126.164	40.971	4.3	0.494761	0.160671					3.56	62.2662	15.4513	3.56	0.244181	0.0605934		3.97	21.968	49.328	3.97	0.086149	0.193443
4.33	148.154	48.53	4.33	0.580996	0.190314					3.59	49.0266	15.9546	3.59	0.192261	0.0625669		4	20.667	48.222	4	0.0810471	0.189106
4.36	105.122	53.357	4.36	0.412243	0.209243					3.62	87.8266	11.934	3.62	0.344418	0.0468001		4.03	25.904	52.03	4.03	0.101584	0.204039
4.39	91.338	59.728	4.39	0.358188	0.234227					3.64	63.895	18.5318	3.64	0.250569	0.0726736		4.06	18.958	49.468	4.06	0.0743451	0.193992
4.42	97.78	56.626	4.42	0.383451	0.222063					3.67	69.9731	17.1378	3.67	0.274404	0.067207		4.09	20.585	44.801	4.09	0.0807255	0.17569
4.45	73.009	76.735	4.45	0.28631	0.300922					3.69	43.6186	15.9848	3.69	0.171053	0.0626856		4.11	17.908	43.908	4.11	0.0702275	0.172188
4.48	84.749	80.893	4.48	0.332349	0.317227					3.72	26.0461	20.8143	3.72	0.102141	0.0816248		4.14	18.053	39.451	4.14	0.0707961	0.15471
4.52	68.564	202.986	4.52	0.268878	0.796024					3.74	41.5392	12.6578	3.74	0.162899	0.0496384		4.17	28.27	42.059	4.17	0.110863	0.164937
4.55	86.651	214.809	4.55	0.339808	0.842388					3.77	60.2963	12.7905	3.77	0.236456	0.0501589		4.2	19.08	38.45	4.2	0.0748235	0.150784
4.58	77.265	208.616	4.58	0.303	0.818102					3.79	70.9498	17.2589	3.79	0.278234	0.0676821		4.23	23.255	36.983	4.23	0.0911961	0.145031
4.61	94.883	225.631	4.61	0.37209	0.884827					3.82	113.14	16.38	3.82	0.443686	0.0642352		4.26	23.885	37.428	4.26	0.0936667	0.146776
4.64	88.602	253.93	4.64	0.347459	0.995804					3.85	47.769	16.9644	3.85	0.187329	0.0665271		4.29	21.959	28.388	4.29	0.0861137	0.111325
4.67	83.027	255	4.67	0.325596	1					3.87	39.3357	18.7224	3.87	0.154258	0.0734213		4.31	15.32	31.623	4.31	0.0600784	0.124012
4.7	76.428	255	4.7	0.299718	1					3.9	34.6656	15.7669	3.9	0.135944	0.061831		4.34	26.086	35.834	4.34	0.102298	0.140525
4.73	84.483	255	4.73	0.331306	1					3.92	33.1437	18.0166	3.92	0.129975	0.0706532		4.37	25.537	33.849	4.37	0.100145	0.132741
4.76	77.846	255	4.76	0.305278	1					3.95	39.7299	19.957	3.95	0.155804	0.0782627		4.4	20.622	34.505	4.4	0.0808706	0.135314
4.79	92.504	255	4.79	0.362761	1					3.97	71.6666	17.9044	3.97	0.281045	0.0702135		4.43	15.944	35.642	4.43	0.0625255	0.139773
4.82	94.71	255	4.82	0.371412	1					4	36.2669	22.4	4	0.142223	0.0878431		4.46	23.1	37.012	4.46	0.0905882	0.145145
4.86	63.59	255	4.86	0.249373	1					4.03	29.2563	20.9508	4.03	0.114731	0.0821602		4.49	23.292	47.035	4.49	0.0913412	0.184451
4.89	73.615	255	4.89	0.288686	1					4.05	66.9376	19.6813	4.05	0.2625	0.0771817		4.51	26.037	38.68	4.51	0.102106	0.151686
4.92	87.832	255	4.92	0.344439	1					4.08	69.9494	19.9025	4.08	0.274312	0.0780489		4.54	24.95	35.866	4.54	0.0978431	0.140651
4.95	51.586	255	4.95	0.202298	1					4.1	51.6147	20.4627	4.1	0.202411	0.080246		4.57	19.751	45.905	4.57	0.0774549	0.18002
4.98	86.524	255	4.98	0.33931	1					4.13	56.8102	22.8241	4.13	0.222785	0.0895064		4.6	18.832	42.178	4.6	0.073851	0.165404
5.01	75.484	255	5.01	0.296016	1					4.15	71.5629	25.4712	4.15	0.280639	0.0998872		4.63	24.631	46.124	4.63	0.0965922	0.180878
5.04	91.711	255	5.04	0.359651	1					4.18	68.3885	25.6147	4.18	0.26819	0.10045		4.66	22.271	42.966	4.66	0.0873373	0.168494
5.07	70.291	255	5.07	0.275651	1					4.21	80.3962	16.9837	4.21	0.315279	0.0666029		4.69	12.287	47.09	4.69	0.0481843	0.184667
5.1	68.612	255	5.1	0.269067	1					4.23	62.3366	14.8387	4.23	0.244457	0.0581908		4.71	23.158	49.352	4.71	0.0908157	0.193537
5.13	99.955	255	5.13	0.39198	1					4.26	93.1706	15.434	4.26	0.365375	0.0605257		4.74	18.696	61.079	4.74	0.0733176	0.239525
5.16	68.129	255	5.16	0.267173	1					4.28	107.103	14.4659	4.28	0.420012	0.0567288		4.77	24.625	58.109	4.77	0.0965686	0.227878
5.2	85.971	255	5.2	0.337141	1					4.31	110.588	18.7153	4.31	0.433677	0.0733932		4.8	18.72	60.34	4.8	0.0734118	0.236627
5.23	88.619	255	5.23	0.347525	1					4.33	83.6979	15.7156	4.33	0.328227	0.0616297		4.83	19.755	69.675	4.83	0.0774706	0.273235
5.26	87.231	255	5.26	0.342082	1					4.36	59.3331	15.1252	4.36	0.232679	0.0593144		4.86	15.364	67.064	4.86	0.060251	0.262996
5.29	98.038	253.008	5.29	0.384463	0.992188					4.38	71.712	15.2824	4.38	0.281224	0.0599309		4.89	18.735	80.964	4.89	0.0734706	0.317506
5.32	56.831	251.649	5.32	0.222867	0.986859					4.41	101.967	14.3892	4.41	0.399869	0.0564284		4.91	26.125	95.603	4.91	0.102451	0.374914
5.35	81.18	248.734	5.35	0.318353	0.975427					4.44	97.2634	15.7753	4.44	0.381425	0.0618639		4.94	26.456	206.986	4.94	0.103749	0.81171
5.38	51.321	228.922	5.38	0.201259	0.897733					4.46	111.279	14.3943	4.46	0.43639	0.0564483		4.97	24.029	216.688	4.97	0.0942314	0.849757
5.41	48.781	210.599	5.41	0.191298	0.825878					4.49	107.053	18.3078	4.49	0.419817	0.0717952		5	28.306	219.944	5	0.111004	0.862525
5.44	62.795	71.907	5.44	0.246255	0.281988					4.51	79.9354	16.7052	4.51	0.313472	0.0655107		5.03	30.339	215.88	5.03	0.118976	0.846588
5.47	62.028	69.071	5.47	0.243247	0.270867					4.54	86.4262	14.8986	4.54	0.338926	0.058426		5.06	23.874	203.437	5.06	0.0936235	0.797792
5.51	67.54	66.128	5.51	0.264863	0.259325					4.56	94.2413	18.4342	4.56	0.369574	0.0722909		5.09	25.945	91.072	5.09	0.101745	0.357145
5.54	43.215	59.638	5.54	0.169471	0.233875					4.59	102.86	18.5994	4.59	0.403371	0.0729387		5.11	26.112	82.034	5.11	0.1024	0.321702
5.57	44.939	57.165	5.57	0.176231	0.224176					4.62	115.31	14.6594	4.62	0.452196	0.0574878		5.14	21.051	76.531	5.14	0.0825529	0.300122
5.6	76.125	50.895	5.6	0.298529	0.199588					4.64	106.298	14.0598	4.64	0.416856	0.0551364		5.17	18.477	83.581	5.17	0.0724588	0.327769
5.63	70.475	44.098	5.63	0.276373	0.172933					4.67	40.4621	13.7244	4.67	0.158675	0.0538212		5.2	21.656	74.225	5.2	0.0849255	0.291078
5.66	80.509	38.582	5.66	0.315722	0.151302					4.69	29.5859	11.8627	4.69	0.116023	0.0465205		5.23	31.041	68.887	5.23	0.121729	0.270145
5.69	55.808	39.775	5.69	0.218855	0.15598					4.72	33.2582	18.1872	4.72	0.130424	0.0713224		5.26	24.815	63.253	5.26	0.0973137	0.248051
5.72	70.367	39.911	5.72	0.275949	0.156514					4.74	73.5149	15.7949	4.74	0.288294	0.0619407		5.29	24.204	57.019	5.29	0.0949176	0.223604
5.75	59.091	38.196	5.75	0.231729	0.149788					4.77	126.396	13.5094	4.77	0.495671	0.0529782		5.31	30.078	50.489	5.31	0.117953	0.197996
5.78	70.217	38.264	5.78	0.275361	0.150055					4.79	105.488	13.937	4.79	0.413678	0.0546547		5.34	21.324	50.887	5.34	0.0836235	0.199557
5.81	68.561	29.006	5.81	0.268867	0.113749					4.82	110.454	15.0251	4.82	0.433155	0.0589219		5.37	25.509	52.28	5.37	0.100035	0.20502
5.85	62.798	27.351	5.85	0.246267	0.107259					4.85	49.1494	11.6942	4.85	0.192743	0.0458596		5.4	20.2	47.17	5.4	0.0792157	0.18498
5.88	73.315	30.443	5.88	0.28751	0.119384					4.87	122.27	13.7169	4.87	0.47949	0.0537916		5.43	22.587	46.704	5.43	0.0885765	0.183153
5.91	38.229	31.957	5.91	0.149918	0.125322					4.9	119.809	17.0166	4.9	0.469838	0.0667317		5.46	17.871	47.355	5.46	0.0700824	0.185706
5.94	37.921	33.971	5.94	0.14871	0.13322					4.92	103.649	16.5315	4.92	0.406465	0.0648292		5.49	18.482	35.92	5.49	0.0724784	0.140863
5.97	81.006	25.84	5.97	0.317671	0.101333					4.95	84.6336	12.3664	4.95	0.331896	0.0484957		5.51	21.878	34.281	5.51	0.0857961	0.134435
6	62.72	18.842	6	0.245961	0.0738902					4.97	228.193	17.5316	4.97	0.894875	0.0687516		5.54	14.715	35.076	5.54	0.0577059	0.137553
6.03	87.027	22.607	6.03	0.341282	0.0886549					5	226.08	18.0267	5	0.886588	0.0706929		5.57	22.133	35.47	5.57	0.0867961	0.139098
6.06	81.858	28.381	6.06	0.321012	0.111298					5.03	242.008	15.7442	5.03	0.949051	0.0617419		5.6	22.96	37.454	5.6	0.0900392	0.146878
6.09	81.578	26.497	6.09	0.319914	0.10391					5.05	219.331	18.6854	5.05	0.860122	0.073276		5.63	29.535	32.885	5.63	0.115824	0.128961
6.12	52.916	24.863	6.12	0.207514	0.097502					5.08	202.01	17.4125	5.08	0.792197	0.0682845		5.66	22.767	34.613	5.66	0.0892824	0.135737
6.15	46.15	24.657	6.15	0.18098	0.0966941					5.1	226.492	17.5281	5.1	0.888205	0.0687375		5.69	22.041	31.668	5.69	0.0864353	0.124188
6.19	64.069	22.839	6.19	0.251251	0.0895647					5.13	203.155	17.8943	5.13	0.796686	0.0701739		5.71	17.747	36.974	5.71	0.0695961	0.144996
6.22	48.121	26.941	6.22	0.18871	0.105651					5.15	231.749	16.1016	5.15	0.90882	0.0631437		5.74	24.103	36.39	5.74	0.0945216	0.142706
6.25	68.955	26.282	6.25	0.270412	0.103067					5.18	239.507	16.6253	5.18	0.939243	0.0651972		5.77	19.353	31.593	5.77	0.0758941	0.123894
6.28	73.754	24.159	6.28	0.289231	0.0947412					5.21	249.039	15.5056	5.21	0.976624	0.0608063		5.8	18.728	30.695	5.8	0.0734431	0.120373
6.31	100.89	14.997	6.31	0.395647	0.0588118					5.23	222.331	16.0757	5.23	0.871886	0.063042		5.83	21.885	34.873	5.83	0.0858235	0.136757
6.34	95.024	26.295	6.34	0.372643	0.103118					5.26	232.196	20.6452	5.26	0.910573	0.0809615		5.86	22.265	35.34	5.86	0.0873137	0.138588
6.37	90.992	30.358	6.37	0.356831	0.119051					5.28	251.792	12.5597	5.28	0.98742	0.0492539		5.89	18.587	39.187	5.89	0.0728902	0.153675
6.4	84.849	32.172	6.4	0.332741	0.126165					5.31	251.086	12.1846	5.31	0.984651	0.0477829		5.91	14.722	38.895	5.91	0.0577333	0.152529
6.43	72.954	30.424	6.43	0.286094	0.11931					5.33	232.889	12.8	5.33	0.91329	0.0501961		5.94	15.876	35.724	5.94	0.0622588	0.140094
6.46	100.118	31.378	6.46	0.39262	0.123051					5.36	253.097	17.1342	5.36	0.992537	0.067193		5.97	23.05	41.429	5.97	0.0903922	0.162467
6.49	90.063	30.151	6.49	0.353188	0.118239					5.38	227.98	15.8763	5.38	0.894039	0.06226		6	28	43	6	0.109804	0.168627
6.53	42.904	25.751	6.53	0.168251	0.100984					5.41	243.851	17.9549	5.41	0.956278	0.0704115		6.03	16.629	43.092	6.03	0.0652118	0.168988
6.56	50.151	25.695	6.56	0.196671	0.100765					5.44	254.938	18.6118	5.44	0.999757	0.0729874		6.06	12.948	42.503	6.06	0.0507765	0.166678
6.59	63.149	27.82	6.59	0.247643	0.109098					5.46	248.663	15.923	5.46	0.975149	0.0624432		6.09	21.288	40.608	6.09	0.0834824	0.159247
6.62	83.626	27.387	6.62	0.327945	0.1074					5.49	244.352	13.0752	5.49	0.958243	0.0512753		6.11	30.483	44.998	6.11	0.119541	0.176463
6.65	66.401	28.545	6.65	0.260396	0.111941					5.51	245.615	9.94925	5.51	0.963196	0.0390167		6.14	27.437	42.156	6.14	0.107596	0.165318
6.68	39.343	29.011	6.68	0.154286	0.113769					5.54	226.372	12.8909	5.54	0.887733	0.0505525		6.17	20.983	44.108	6.17	0.0822863	0.172973
6.71	72.627	30.953	6.71	0.284812	0.121384					5.56	202.369	18.3437	5.56	0.793604	0.0719363		6.2	18.199	48.551	6.2	0.0713686	0.190396
6.74	106.56	32.082	6.74	0.417882	0.125812					5.59	199.444	19.2829	5.59	0.782133	0.0756191		6.23	26.476	51.366	6.23	0.103827	0.201435
6.77	68.321	31.26	6.77	0.267925	0.122588					5.62	225.414	11.8974	5.62	0.883976	0.0466565		6.26	25.48	47.229	6.26	0.0999216	0.185212
6.8	62.1	25.898	6.8	0.243529	0.101561					5.64	250.168	15.6394	5.64	0.981051	0.0613311		6.29	21.507	57.702	6.29	0.0843412	0.226282
6.84	44.87	25.484	6.84	0.175961	0.0999373					5.67	204.722	13.3333	5.67	0.802831	0.0522875		6.31	16.28	66.812	6.31	0.0638431	0.262008
6.87	63.955	22.507	6.87	0.250804	0.0882627					5.69	238.116	15.6465	5.69	0.933788	0.0613589		6.34	23.67	74.328	6.34	0.0928235	0.291482
6.9	86.478	22.628	6.9	0.339129	0.0887373					5.72	254.098	14.3034	5.72	0.996463	0.0560919		6.37	24.074	76.247	6.37	0.0944078	0.299008
6.93	84.153	21.696	6.93	0.330012	0.0850824					5.74	231.386	15.9284	5.74	0.907396	0.0624645		6.4	23.347	87.596	6.4	0.0915569	0.343514
6.96	88.758	21.999	6.96	0.348071	0.0862706					5.77	228.683	16.6135	5.77	0.896796	0.065151		6.43	20.357	228.888	6.43	0.0798314	0.8976
6.99	126.069	22.218	6.99	0.494388	0.0871294					5.79	204.098	16.4763	5.79	0.800384	0.0646129		6.46	17.576	242.129	6.46	0.0689255	0.949525
7.02	98.314	23.019	7.02	0.385545	0.0902706					5.82	203.066	19.3639	5.82	0.796337	0.0759369		6.49	21.402	253.284	6.49	0.0839294	0.993271
7.05	74.433	20.747	7.05	0.291894	0.0813608					5.85	222.3	15.952	5.85	0.871765	0.0625569		6.51	25.964	255	6.51	0.10182	1
7.08	81.61	15.842	7.08	0.320039	0.0621255					5.87	221.962	15.8833	5.87	0.870439	0.0622873		6.54	25.062	255	6.54	0.0982824	1
7.11	95.071	19.753	7.11	0.372827	0.0774627					5.9	222.481	20.0748	5.9	0.872476	0.0787248		6.57	23.005	255	6.57	0.0902157	1
7.14	89.335	16.685	7.14	0.350333	0.0654314					5.92	194.434	15.2193	5.92	0.762486	0.0596834		6.6	22.87	255	6.6	0.0896863	1
7.18	101.675	24.586	7.18	0.398725	0.0964157					5.95	220.602	15.9571	5.95	0.865107	0.0625767		6.63	22.213	255	6.63	0.0871098	1
7.21	88.902	25.232	7.21	0.348635	0.098949					5.97	225.802	15.9455	5.97	0.885496	0.0625315		6.66	28.666	255	6.66	0.112416	1
7.24	61.347	20.44	7.24	0.240576	0.0801569					6	255	15.36	6	1	0.0602353		6.69	28.692	255	6.69	0.112518	1
7.27	53.384	24.044	7.27	0.209349	0.0942902					6.03	211.923	16.3974	6.03	0.831071	0.0643037		6.71	25.082	255	6.71	0.0983608	1
7.3	75.764	19.096	7.3	0.297114	0.0748863					6.05	230.322	17.5834	6.05	0.903224	0.0689544		6.74	28.037	255	6.74	0.109949	1
7.33	83.544	20.154	7.33	0.327624	0.0790353					6.08	236.925	18.5486	6.08	0.929118	0.0727396		6.77	25.869	255	6.77	0.101447	1
7.36	121.315	25.629	7.36	0.475745	0.100506					6.1	246.573	17.2488	6.1	0.966953	0.0676425		6.8	26.369	255	6.8	0.103408	1
7.39	97.882	24.241	7.39	0.383851	0.0950627					6.13	239.787	17.8796	6.13	0.940341	0.0701161		6.83	24.564	255	6.83	0.0963294	1
7.42	74.506	24.212	7.42	0.29218	0.094949					6.15	201.627	14.0156	6.15	0.790694	0.0549632		6.86	20.245	255	6.86	0.0793922	1
7.45	99.289	20.779	7.45	0.389369	0.0814863					6.18	214.424	12.7289	6.18	0.840877	0.0499172		6.89	22.172	255	6.89	0.086949	1
7.48	85.324	25.608	7.48	0.334604	0.100424					6.21	227.309	14.0947	6.21	0.89141	0.0552734		6.91	28.099	255	6.91	0.110192	1
7.52	88.109	28.212	7.52	0.345525	0.110635					6.23	213.799	13.245	6.23	0.838427	0.0519411		6.94	30.148	255	6.94	0.118227	1
7.55	98.371	23.355	7.55	0.385769	0.0915882					6.26	127.547	15.5216	6.26	0.500184	0.060869		6.97	27.296	255	6.97	0.107043	1
7.58	100.016	26.343	7.58	0.39222	0.103306					6.28	111.987	13.4055	6.28	0.439165	0.0525706		7	30.361	255	7	0.119063	1
7.61	115.39	19.226	7.61	0.45251	0.0753961					6.31	120.533	15.8157	6.31	0.472679	0.0620223		7.03	26.83	255	7.03	0.105216	1
7.64	112.277	23.153	7.64	0.440302	0.0907961					6.33	112.853	16.7467	6.33	0.442561	0.0656733		7.06	29.811	255	7.06	0.116906	1
7.67	80.135	20.92	7.67	0.314255	0.0820392					6.36	85.6173	17.4197	6.36	0.335754	0.0683126		7.09	24.616	255	7.09	0.0965333	1
7.7	66.115	23.858	7.7	0.259275	0.0935608					6.38	76.6982	19.2625	6.38	0.300777	0.0755391		7.11	25.947	255	7.11	0.101753	1
7.73	112.389	29.388	7.73	0.440741	0.115247					6.41	84.5286	17.7399	6.41	0.331485	0.0695683		7.14	39.466	255	7.14	0.154769	1
7.76	52.526	28.774	7.76	0.205984	0.112839					6.44	123.846	16.9432	6.44	0.485672	0.0664438		7.17	31.867	255	7.17	0.124969	1
7.79	75.604	23.107	7.79	0.296486	0.0906157					6.46	123.599	17.0376	6.46	0.484703	0.0668142		7.2	22.18	255	7.2	0.0869804	1
7.82	91.439	26.498	7.82	0.358584	0.103914					6.49	109.178	15.385	6.49	0.42815	0.0603334		7.23	28.638	255	7.23	0.112306	1
7.86	106.361	21.334	7.86	0.417102	0.0836627					6.51	54.1056	18.1064	6.51	0.212179	0.0710056		7.26	31.571	255	7.26	0.123808	1
7.89	84.8	20	7.89	0.332549	0.0784314					6.54	84.3136	13.8099	6.54	0.330642	0.0541563		7.29	25.577	255	7.29	0.100302	1
7.92	94.441	25.696	7.92	0.370357	0.100769					6.56	107.379	7.73594	6.56	0.421095	0.030337		7.31	25.414	255	7.31	0.0996627	1
7.95	112.663	26.45	7.95	0.441816	0.103725					6.59	117.352	17.6147	6.59	0.460205	0.0690773		7.34	29.024	255	7.34	0.11382	1
7.98	89.928	27.225	7.98	0.352659	0.106765					6.62	100.514	15.9078	6.62	0.394172	0.0623837		7.37	34.452	255	7.37	0.135106	1
8.01	104.542	21.804	8.01	0.409969	0.0855059					6.64	100.399	16.0307	6.64	0.393723	0.0628656		7.4	32.531	255	7.4	0.127573	1
8.04	87.518	20.063	8.04	0.343208	0.0786784					6.67	122	14.4356	6.67	0.478431	0.0566101		7.43	30.812	255	7.43	0.120831	1
8.07	110.255	31.431	8.07	0.432373	0.123259					6.69	116.143	15.5437	6.69	0.455462	0.0609556		7.46	36.695	255	7.46	0.143902	1
8.1	111.775	25.891	8.1	0.438333	0.101533					6.72	93.3875	20.2444	6.72	0.366226	0.0793896		7.49	31.509	255	7.49	0.123565	1
8.13	117.23	25.885	8.13	0.459725	0.10151					6.74	103.706	15.0232	6.74	0.406691	0.0589144		7.51	29.669	255	7.51	0.116349	1
8.16	111.343	21.669	8.16	0.436639	0.0849765					6.77	102.696	17.6057	6.77	0.402728	0.0690419		7.54	30.87	255	7.54	0.121059	1
8.2	122.147	20.65	8.2	0.479008	0.0809804					6.79	118.946	17.8247	6.79	0.466455	0.0699008		7.57	22.117	255	7.57	0.0867333	1
8.23	115.031	23.127	8.23	0.451102	0.0906941					6.82	85.5251	16.2399	6.82	0.335393	0.0636858		7.6	34.331	255	7.6	0.134631	1
8.26	103.14	27.415	8.26	0.404471	0.10751					6.85	83.3754	16.1098	6.85	0.326962	0.0631758		7.63	30.753	255	7.63	0.1206	1
8.29	102.076	27.451	8.29	0.400298	0.107651					6.87	84.2701	17.7563	6.87	0.330471	0.0696325		7.66	36.349	255	7.66	0.142545	1
8.32	116.027	29.748	8.32	0.455008	0.116659					6.9	114.438	15.9817	6.9	0.448778	0.0626733		7.69	34.566	255	7.69	0.135553	1
8.35	123.894	25.423	8.35	0.485859	0.099698					6.92	87.1763	16.7082	6.92	0.341868	0.0655222		7.71	30.102	255	7.71	0.118047	1
8.38	182.115	25.172	8.38	0.714176	0.0987137					6.95	111.098	16.7782	6.95	0.435679	0.065797		7.74	29.775	255	7.74	0.116765	1
8.41	178.153	24.251	8.41	0.698639	0.095102					6.97	122.061	17.6175	6.97	0.478671	0.0690881		7.77	33.806	255	7.77	0.132573	1
8.44	213.119	20.798	8.44	0.835761	0.0815608					7	96.2131	17.28	7	0.377306	0.0677647		7.8	37.24	255	7.8	0.146039	1
8.47	211.218	22.427	8.47	0.828306	0.087949					7.03	99.977	18.6816	7.03	0.392067	0.0732612		7.83	29.417	255	7.83	0.115361	1
8.51	213.499	18.137	8.51	0.837251	0.0711255					7.05	82.9818	19.0591	7.05	0.325419	0.0747415		7.86	29.955	255	7.86	0.117471	1
8.54	222.952	24.857	8.54	0.874322	0.0974784					7.08	109.711	15.5304	7.08	0.430241	0.0609037		7.89	26.507	250.081	7.89	0.103949	0.98071
8.57	209.99	28.419	8.57	0.82349	0.111447					7.1	115.532	16.3076	7.1	0.453067	0.0639513		7.91	22.404	223.1	7.91	0.0878588	0.874902
8.6	227.622	23.706	8.6	0.892635	0.0929647					7.13	137.693	19.3342	7.13	0.539973	0.0758204		7.94	24.429	209.448	7.94	0.0958	0.821365
8.63	216.741	19.836	8.63	0.849965	0.0777882					7.15	111.935	15.0078	7.15	0.438962	0.0588541		7.97	18.514	90.436	7.97	0.0726039	0.354651
8.66	252.275	21.146	8.66	0.989314	0.0829255					7.18	87.424	18.916	7.18	0.342839	0.0741803		8	27	81.722	8	0.105882	0.320478
8.69	225.46	20.704	8.69	0.884157	0.0811922					7.21	91.783	16.538	7.21	0.359933	0.0648548		8.03	28.453	73.856	8.03	0.11158	0.289631
8.72	213.235	25.185	8.72	0.836216	0.0987647					7.23	122.546	17.6637	7.23	0.480573	0.0692696		8.06	32.094	67.766	8.06	0.125859	0.265749
8.75	223.385	23.449	8.75	0.87602	0.0919569					7.26	122.221	21.0954	7.26	0.4793	0.0827269		8.09	34.681	67.149	8.09	0.136004	0.263329
8.78	230.549	21.241	8.78	0.904114	0.083298					7.28	101.373	17.7841	7.28	0.397541	0.0697414		8.11	26.541	59.241	8.11	0.104082	0.232318
8.81	231.04	25.819	8.81	0.906039	0.101251					7.31	120.232	14.3565	7.31	0.471499	0.0562999		8.14	26.398	46.112	8.14	0.103522	0.180831
8.85	204.579	27.466	8.85	0.802271	0.10771					7.33	117.476	20.9778	7.33	0.46069	0.0822659		8.17	22.202	39.866	8.17	0.0870667	0.156337
8.88	244.008	30.149	8.88	0.956894	0.118231					7.36	112.919	20.1945	7.36	0.44282	0.0791941		8.2	17.599	37.105	8.2	0.0690157	0.14551
8.91	227.266	27.11	8.91	0.891239	0.106314					7.38	113.53	14.6026	7.38	0.445217	0.0572652		8.23	27.229	34.375	8.23	0.10678	0.134804
8.94	222.297	22.262	8.94	0.871753	0.087302					7.41	82.5658	16.199	7.41	0.323787	0.0635256		8.26	27.072	33.361	8.26	0.106165	0.130827
8.97	234.093	16.409	8.97	0.918012	0.064349					7.44	204.569	18.7073	7.44	0.802231	0.0733618		8.29	21.01	29.199	8.29	0.0823922	0.114506
9	224.5	24.986	9	0.880392	0.0979843					7.46	205.832	18.4653	7.46	0.807184	0.0724131		8.31	21.945	27.946	8.31	0.0860588	0.109592
9.03	227.4	20.974	9.03	0.891765	0.082251					7.49	216.88	19.2021	7.49	0.85051	0.0753024		8.34	17.901	25.535	8.34	0.0702	0.100137
9.06	242.469	22.077	9.06	0.950859	0.0865765					7.51	220.919	15.7269	7.51	0.866349	0.0616742		8.37	18.441	24.623	8.37	0.0723176	0.0965608
9.09	253.278	24.743	9.09	0.993247	0.0970314					7.54	225.933	14.3994	7.54	0.886012	0.0564681		8.4	16.04	27.82	8.4	0.062902	0.109098
9.12	244.762	30.159	9.12	0.959851	0.118271					7.56	236.703	15.2013	7.56	0.928247	0.0596131		8.43	5.306	26.946	8.43	0.0208078	0.105671
9.15	254.912	27.367	9.15	0.999655	0.107322					7.59	231.53	18.5188	7.59	0.907961	0.0726227		8.46	21.845	25.18	8.46	0.0856667	0.0987451
9.19	254.921	25.654	9.19	0.99969	0.100604					7.62	254.63	20.0426	7.62	0.998549	0.0785985		8.49	16.49	20.214	8.49	0.0646667	0.0792706
9.22	216.639	25.389	9.22	0.849565	0.0995647					7.64	254.122	19.6069	7.64	0.996557	0.0768899		8.51	27.36	26.227	8.51	0.107294	0.102851
9.25	201.888	26.009	9.25	0.791718	0.101996					7.67	241	17.7422	7.67	0.945098	0.0695773		8.54	23.277	28.593	8.54	0.0912824	0.112129
9.28	244.681	22.62	9.28	0.959533	0.0887059					7.69	215.318	18.5979	7.69	0.844384	0.0729329		8.57	21.959	25.051	8.57	0.0861137	0.0982392
9.31	255	22.641	9.31	1	0.0887882					7.72	220.326	15.7658	7.72	0.864025	0.0618268		8.6	24.871	18.646	8.6	0.0975333	0.0731216
9.34	255	22.802	9.34	1	0.0894196					7.74	213.474	16.3821	7.74	0.837153	0.0642435		8.63	20.567	22.055	8.63	0.0806549	0.0864902
9.37	251.234	25.483	9.37	0.985231	0.0999333					7.77	226.034	16.6091	7.77	0.886408	0.0651337		8.66	14.213	23.638	8.66	0.0557373	0.092698
9.4	255	28.968	9.4	1	0.1136					7.79	211.186	15.7235	7.79	0.82818	0.0616609		8.69	12.101	24.31	8.69	0.0474549	0.0953333
9.43	255	22.813	9.43	1	0.0894627					7.82	206.337	14.7541	7.82	0.809163	0.0578593		8.71	18.388	19.369	8.71	0.0721098	0.0759569
9.46	254.022	21.646	9.46	0.996165	0.0848863					7.85	241.509	11.2132	7.85	0.947094	0.0439735		8.74	18.956	22.097	8.74	0.0743373	0.0866549
9.49	254.652	24.547	9.49	0.998635	0.0962627					7.87	226.442	17.1973	7.87	0.888008	0.0674404		8.77	19.993	25.398	8.77	0.0784039	0.0996
9.53	255	21.355	9.53	1	0.0837451					7.9	225.944	21.4163	7.9	0.886055	0.0839853		8.8	15.816	27.345	8.8	0.0620235	0.107235
9.56	255	23.536	9.56	1	0.092298					7.92	243.982	16.9348	7.92	0.956792	0.0664109		8.83	18.298	28.052	8.83	0.0717569	0.110008
9.59	255	25.251	9.59	1	0.0990235					7.95	254.203	15.2308	7.95	0.996875	0.0597288		8.86	19.391	29.569	8.86	0.0760431	0.115957
9.62	255	31.293	9.62	1	0.122718					7.97	251.752	12.683	7.97	0.987263	0.0497373		8.89	30.04	24.305	8.89	0.117804	0.0953137
9.65	255	21.504	9.65	1	0.0843294					8	251.667	17.7067	8	0.986929	0.069438		8.91	24.367	23.943	8.91	0.0955569	0.0938941
9.68	255	28.484	9.68	1	0.111702					8.03	254.763	11.9353	8.03	0.999071	0.0468051		8.94	23.932	25.817	8.94	0.093851	0.101243
9.71	255	28.995	9.71	1	0.113706					8.05	231.98	14.9295	8.05	0.909725	0.0585472		8.97	27.96	31.279	8.97	0.109647	0.122663
9.74	255	28.907	9.74	1	0.113361					8.08	203.707	17.5451	8.08	0.798851	0.0688043		9	19.75	26.75	9	0.077451	0.104902
9.77	255	29.216	9.77	1	0.114573					8.1	247.828	20.1206	8.1	0.971875	0.0789045		9.03	15.864	32.991	9.03	0.0622118	0.129376
9.8	255	23.356	9.8	1	0.0915922					8.13	206.038	19.6353	8.13	0.807994	0.077001		9.06	23.456	36.443	9.06	0.0919843	0.142914
9.84	252.125	26.07	9.84	0.988725	0.102235					8.15	201.584	19.6936	8.15	0.790525	0.0772297		9.09	21.313	42.693	9.09	0.0835804	0.167424
9.87	251.503	25.226	9.87	0.986286	0.0989255					8.18	232.158	21.2599	8.18	0.910424	0.0833722		9.11	21.92	51.863	9.11	0.0859608	0.203384
9.9	255	26.152	9.9	1	0.102557					8.21	203.631	21.4629	8.21	0.798553	0.0841683		9.14	27.143	63.607	9.14	0.106443	0.249439
9.93	253.379	31.024	9.93	0.993643	0.121663					8.23	249.142	20.112	8.23	0.977027	0.0788706		9.17	28.075	75.885	9.17	0.110098	0.297588
9.96	232.942	21.735	9.96	0.913498	0.0852353					8.26	255	19.5308	8.26	1	0.0765912		9.2	27.627	98.949	9.2	0.108341	0.388035
9.99	241.196	29.887	9.99	0.945867	0.117204					8.28	255	11.1224	8.28	1	0.0436171		9.23	28.907	226.422	9.23	0.113361	0.887929
10.02	255	31.651	10.02	1	0.124122					8.31	245.556	14.0989	8.31	0.962965	0.05529		9.26	27.447	254.667	9.26	0.107635	0.998694
10.05	240.75	32.738	10.05	0.944118	0.128384					8.33	239.222	17.92	8.33	0.938125	0.0702745		9.29	21.297	254.578	9.29	0.0835176	0.998345
10.08	226.289	31.305	10.08	0.887408	0.122765					8.36	250.615	15.0621	8.36	0.982804	0.059067		9.31	27.744	255	9.31	0.1088	1
10.11	240.494	28.493	10.11	0.943114	0.111737					8.38	247.505	19.005	8.38	0.970608	0.0745294		9.34	30.023	255	9.34	0.117737	1
10.14	211.186	32.047	10.14	0.82818	0.125675					8.41	252.728	17.4214	8.41	0.99109	0.0683191		9.37	25.644	255	9.37	0.100565	1
10.18	189.292	33.809	10.18	0.742322	0.132584					8.44	238.395	19.4216	8.44	0.934882	0.076163		9.4	33.852	255	9.4	0.132753	1
10.21	226.148	37.958	10.21	0.886855	0.148855					8.46	242.546	19.3894	8.46	0.951161	0.0760368		9.43	28.52	255	9.43	0.111843	1
10.24	203.871	34.602	10.24	0.799494	0.135694					8.49	247.055	18.7975	8.49	0.968843	0.0737157		9.46	29.398	255	9.46	0.115286	1
10.27	208.993	31.899	10.27	0.81958	0.125094					8.51	244.678	16.8441	8.51	0.959522	0.0660553		9.49	28.295	255	9.49	0.110961	1
10.3	104.685	29.917	10.3	0.410529	0.117322					8.54	246.266	18.4275	8.54	0.965749	0.0722645		9.51	36.09	255	9.51	0.141529	1
10.33	110.424	25.386	10.33	0.433035	0.0995529					8.56	239.45	16.8235	8.56	0.93902	0.0659745		9.54	31.9	251.751	9.54	0.125098	0.987259
10.36	107.853	30.504	10.36	0.422953	0.119624					8.59	255	11.9582	8.59	1	0.0468949		9.57	21.68	215.859	9.57	0.0850196	0.846506
10.39	95.445	34.291	10.39	0.374294	0.134475					8.62	212.158	16.9265	8.62	0.831992	0.0663785		9.6	25.08	88.54	9.6	0.0983529	0.347216
10.42	56.995	38.984	10.42	0.22351	0.152878					8.64	201.183	17.3711	8.64	0.788953	0.0681219		9.63	27.764	72.133	9.63	0.108878	0.282875
10.45	90.48	39.454	10.45	0.354824	0.154722					8.67	231	16.9956	8.67	0.905882	0.0666493		9.66	28.678	56.92	9.66	0.112463	0.223216
10.48	87.929	35.138	10.48	0.34482	0.137796					8.69	235.521	18.3031	8.69	0.923612	0.0717769		9.69	18.784	48.239	9.69	0.0736627	0.189173
10.52	99.171	48.73	10.52	0.388906	0.191098					8.72	252.508	15.6326	8.72	0.990227	0.0613045		9.71	19.034	38.831	9.71	0.0746431	0.152278
10.55	101.642	59.911	10.55	0.398596	0.234945					8.74	249.622	15.0269	8.74	0.97891	0.0589292		9.74	13.484	32.002	9.74	0.0528784	0.125498
10.58	106.639	75.875	10.58	0.418192	0.297549					8.77	252.331	17.8518	8.77	0.989533	0.0700072		9.77	15.36	25.384	9.77	0.0602353	0.0995451
10.61	104.658	214.406	10.61	0.410424	0.840808					8.79	219.92	14.5288	8.79	0.862431	0.0569756		9.8	16.623	25.819	9.8	0.0651882	0.101251
10.64	115.991	234.393	10.64	0.454867	0.919188					8.82	220.964	13.7341	8.82	0.866525	0.0538594		9.83	19.867	19.79	9.83	0.0779098	0.0776078
10.67	121.14	246.236	10.67	0.475059	0.965631					8.85	254.482	14.9573	8.85	0.997969	0.0586561		9.86	20.893	18.888	9.86	0.0819333	0.0740706
10.7	144.787	255	10.7	0.567792	1					8.87	253.228	15.6419	8.87	0.993051	0.0613409		9.89	15.367	20.837	9.89	0.0602627	0.0817137
10.73	105.373	255	10.73	0.413227	1					8.9	225.38	15.2792	8.9	0.883843	0.0599186		9.91	17.138	16.057	9.91	0.0672078	0.0629686
10.76	146.736	255	10.76	0.575435	1					8.92	219.653	12.6006	8.92	0.861384	0.049414		9.94	15.486	18.502	9.94	0.0607294	0.0725569
10.79	152.456	255	10.79	0.597867	1					8.95	221.62	12.3738	8.95	0.8691	0.0485245		9.97	16.33	18.85	9.97	0.0640392	0.0739216
10.82	120.633	255	10.82	0.473071	1					8.97	214.959	15.2064	8.97	0.842978	0.0596329		10	18.611	22.945	10	0.0729843	0.0899804
10.86	147.183	255	10.86	0.577188	1					9	210	16.32	9	0.823529	0.064		10.03	15.599	20.296	10.03	0.0611725	0.0795922
10.89	144.162	255	10.89	0.565341	1					9.03	63.2992	14.7179	9.03	0.248232	0.0577172		10.06	22.002	19.603	10.06	0.0862824	0.0768745
10.92	105.672	255	10.92	0.4144	1					9.05	111.895	14.0068	9.05	0.438804	0.0549286		10.09	18.159	22.077	10.09	0.0712118	0.0865765
10.95	101.802	255	10.95	0.399224	1					9.08	52.2854	13.4047	9.08	0.205041	0.0525673		10.11	17.758	18.35	10.11	0.0696392	0.0719608
10.98	112.548	255	10.98	0.441365	1					9.1	73.2749	16.4952	9.1	0.287352	0.0646872		10.14	13.31	19.645	10.14	0.0521961	0.0770392
11.01	102.073	255	11.01	0.400286	1					9.13	67.8285	15.1812	9.13	0.265994	0.0595341		10.17	17.916	20.255	10.17	0.0702588	0.0794314
11.04	122.147	255	11.04	0.479008	1					9.15	85.5616	19.3345	9.15	0.335536	0.0758214		10.2	18.2	19.69	10.2	0.0713725	0.0772157
11.07	123.815	255	11.07	0.485549	1					9.18	101.72	14.7036	9.18	0.398903	0.0576612		10.23	15.63	19.167	10.23	0.0612941	0.0751647
11.1	125.5	255	11.1	0.492157	1					9.21	98.473	15.8847	9.21	0.386168	0.0622931		10.26	13.312	15.865	10.26	0.0522039	0.0622157
11.13	96.999	255	11.13	0.380388	1					9.23	59.9744	15.6857	9.23	0.235194	0.0615125		10.29	15.357	17.776	10.29	0.0602235	0.0697098
11.16	106.291	255	11.16	0.416827	1					9.26	71.9654	14.6112	9.26	0.282217	0.0572988		10.31	16.208	25.253	10.31	0.0635608	0.0990314
11.2	110.82	254.4	11.2	0.434588	0.997647					9.28	58.3411	16.7107	9.28	0.228789	0.0655322		10.34	21.879	14.614	10.34	0.0858	0.0573098
11.23	73.526	240.921	11.23	0.288337	0.944788					9.31	80.3206	17.4895	9.31	0.314983	0.0685864		10.37	19.393	13.741	10.37	0.076051	0.0538863
11.26	87.559	200.091	11.26	0.343369	0.784671					9.33	59.8042	21.3333	9.33	0.234526	0.08366		10.4	12.733	13.296	10.4	0.0499333	0.0521412
11.29	47.153	56.303	11.29	0.184914	0.220796					9.36	57.5085	16.1637	9.36	0.225523	0.0633871		10.43	18.675	20.928	10.43	0.0732353	0.0820706
11.32	45.322	44.657	11.32	0.177733	0.175125					9.38	54.761	14.8298	9.38	0.214749	0.0581562		10.46	19.01	19.382	10.46	0.074549	0.0760078
11.35	80.236	35.778	11.35	0.314651	0.140306					9.41	22.2906	14.1423	9.41	0.087414	0.0554599		10.49	21.925	12.999	10.49	0.0859804	0.0509765
11.38	79.057	41.275	11.38	0.310027	0.161863					9.44	41.392	10.7904	9.44	0.162322	0.0423153		10.51	19.627	16.596	10.51	0.0769686	0.0650824
11.41	69.35	38.642	11.41	0.271961	0.151537					9.46	39.1667	10.1832	9.46	0.153595	0.039934		10.54	18.172	17.982	10.54	0.0712627	0.0705176
11.44	64.504	30.096	11.44	0.252957	0.118024					9.49	52.8986	11.6627	9.49	0.207445	0.0457359		10.57	12.62	17.836	10.57	0.0494902	0.0699451
11.47	69.883	29.342	11.47	0.274051	0.115067					9.51	53.3907	12.0062	9.51	0.209375	0.0470832		10.6	11.984	21.929	10.6	0.0469961	0.0859961
11.51	43.651	26.996	11.51	0.17118	0.105867					9.54	18.2912	13.4034	9.54	0.0717302	0.0525623		10.63	9.981	18.661	10.63	0.0391412	0.0731804
11.54	45.933	23.997	11.54	0.180129	0.0941059					9.56	52.4806	15.1122	9.56	0.205806	0.0592635		10.66	18.529	20.241	10.66	0.0726627	0.0793765
11.57	68.959	26.404	11.57	0.270427	0.103545					9.59	32.631	11.714	9.59	0.127965	0.0459372		10.69	17.478	13.54	10.69	0.0685412	0.053098
11.6	70.47	24.243	11.6	0.276353	0.0950706					9.62	66.8947	13.8118	9.62	0.262332	0.0541638		10.71	21.398	18.22	10.71	0.0839137	0.071451
11.63	54.846	27.999	11.63	0.215082	0.1098					9.64	21.8022	13.6765	9.64	0.085499	0.0536333		10.74	20.214	15.524	10.74	0.0792706	0.0608784
11.66	44.57	25.97	11.66	0.174784	0.101843					9.67	51.2	16.64	9.67	0.200784	0.0652549		10.77	15.36	17.248	10.77	0.0602353	0.0676392
11.69	86.966	23.402	11.69	0.341043	0.0917725					9.69	28.9702	15.6819	9.69	0.113609	0.0614977		10.8	12.6	18.38	10.8	0.0494118	0.0720784
11.72	54.872	20.1	11.72	0.215184	0.0788235					9.72	12.1312	7.55923	9.72	0.0475733	0.029644		10.83	16.813	15.897	10.83	0.0659333	0.0623412
11.75	55.757	19.659	11.75	0.218655	0.0770941					9.74	71.543	9.7401	9.74	0.280561	0.0381965		10.86	21.726	23.056	10.86	0.0852	0.0904157
11.78	46.356	25.235	11.78	0.181788	0.0989608					9.77	96.4922	12.3904	9.77	0.378401	0.0485898		10.89	20.079	18.373	10.89	0.0787412	0.072051
11.81	40.254	19.132	11.81	0.157859	0.0750275					9.79	88.9606	17.8712	9.79	0.348865	0.070083		10.91	16.812	17.08	10.91	0.0659294	0.0669804
11.85	50.579	20.525	11.85	0.198349	0.0804902					9.82	84.1914	11.5486	9.82	0.330162	0.0452887		10.94	12.466	22.729	10.94	0.0488863	0.0891333
11.88	9.255	17.379	11.88	0.0362941	0.0681529					9.85	67.8829	12.6435	9.85	0.266207	0.0495822		10.97	16.496	11.879	10.97	0.0646902	0.0465843
11.91	23.942	16.692	11.91	0.0938902	0.0654588					9.87	44.2528	16.7439	9.87	0.17354	0.0656625		11	18.361	11.167	11	0.0720039	0.0437922
11.94	6.486	19.538	11.94	0.0254353	0.0766196					9.9	62.647	19.4466	9.9	0.245675	0.0762611		11.03	17.468	18.421	11.03	0.068502	0.0722392
11.97	9.171	17.289	11.97	0.0359647	0.0678					9.92	97.401	14.1539	9.92	0.381965	0.0555053		11.06	20.456	19.642	11.06	0.0802196	0.0770275
12	16	13.517	12	0.0627451	0.0530078					9.95	64.8038	15.8102	9.95	0.254133	0.0620009		11.09	18.179	19.169	11.09	0.0712902	0.0751725
										9.97	75.856	16.9722	9.97	0.297475	0.0665577		11.11	16.915	14.45	11.11	0.0663333	0.0566667
										10	204.333	12.5867	10	0.801306	0.0493596		11.14	17.898	16.194	11.14	0.0701882	0.0635059
										10.03	186.262	16.7187	10.03	0.730441	0.0655634		11.17	13.393	18.048	11.17	0.0525216	0.0707765
										10.05	217.91	17.6444	10.05	0.854551	0.0691938		11.2	12.769	19.996	11.2	0.0500745	0.0784157
										10.08	251.238	13.1989	10.08	0.985247	0.0517604		11.23	13.906	21.675	11.23	0.0545333	0.085
										10.1	225.574	18.6888	10.1	0.884603	0.0732893		11.26	15.625	17.462	11.26	0.0612745	0.0684784
										10.13	208.091	24.6627	10.13	0.816043	0.0967165		11.29	15.51	13.332	11.29	0.0608235	0.0522824
										10.15	205.422	20.2793	10.15	0.805577	0.0795267		11.31	13.498	14.852	11.31	0.0529333	0.0582431
										10.18	211.2	20.1471	10.18	0.828235	0.0790084		11.34	14.841	23.769	11.34	0.0582	0.0932118
										10.21	240.729	22.4749	10.21	0.944035	0.0881368		11.37	15.769	19.802	11.37	0.0618392	0.0776549
										10.23	215.786	18.9949	10.23	0.84622	0.0744897		11.4	13.29	17.43	11.4	0.0521176	0.0683529
										10.26	215.668	18.8806	10.26	0.845759	0.0740417		11.43	16.611	19.988	11.43	0.0651412	0.0783843
										10.28	255	18.5194	10.28	1	0.0726252		11.46	22.991	15.819	11.46	0.0901608	0.0620353
										10.31	255	15.7854	10.31	1	0.0619036		11.49	25.989	17.062	11.49	0.101918	0.0669098
										10.33	247.611	18.5956	10.33	0.971024	0.0729239		11.51	17.324	19.163	11.51	0.0679373	0.075149
										10.36	243.941	19.0001	10.36	0.956631	0.0745103		11.54	19.71	17.371	11.54	0.0772941	0.0681216
										10.38	250.34	15.0665	10.38	0.981725	0.0590843		11.57	16.454	20.47	11.57	0.0645255	0.0802745
										10.41	214.105	12.9725	10.41	0.839627	0.0508727		11.6	15.402	18.554	11.6	0.0604	0.0727608
										10.44	234.331	12.5412	10.44	0.918945	0.0491814		11.63	21.067	24.266	11.63	0.0826157	0.0951608
										10.46	246.637	11.3736	10.46	0.967204	0.0446022		11.66	22.096	21.808	11.66	0.086651	0.0855216
										10.49	240.866	17.0385	10.49	0.944573	0.0668175		11.69	23.076	23.793	11.69	0.0904941	0.0933059
										10.51	226.182	15.068	10.51	0.886988	0.0590901		11.71	20.955	23.356	11.71	0.0821765	0.0915922
										10.54	223.57	13.6956	10.54	0.876745	0.0537083		11.74	18.078	22.412	11.74	0.0708941	0.0878902
										10.56	225.119	14.022	10.56	0.882819	0.054988		11.77	16.058	20.747	11.77	0.0629725	0.0813608
										10.59	218.85	17.1466	10.59	0.858235	0.0672417		11.8	18.868	20.881	11.8	0.0739922	0.0818863
										10.62	223.905	15.36	10.62	0.878059	0.0602353		11.83	16.592	19.763	11.83	0.0650667	0.077502
										10.64	247.177	15.1612	10.64	0.969322	0.0594555		11.86	11.827	19.934	11.86	0.0463804	0.0781725
										10.67	222.809	14.0089	10.67	0.873761	0.0549368		11.89	16.666	20.946	11.89	0.0653569	0.0821412
										10.69	202.295	13.185	10.69	0.793314	0.051706		11.91	21.048	22.819	11.91	0.0825412	0.0894863
										10.72	186.337	15.9251	10.72	0.730734	0.0624515		11.94	16.656	23.466	11.94	0.0653176	0.0920235
										10.74	194.707	14.4108	10.74	0.763555	0.0565128		11.97	12.75	23.367	11.97	0.05	0.0916353
										10.77	142.628	16.7183	10.77	0.559327	0.0655619		12	12.5	19.5	12	0.0490196	0.0764706
										10.79	137.78	12.5627	10.79	0.540313	0.0492654
										10.82	121.368	11.873	10.82	0.475954	0.0465609
										10.85	123.198	9.51098	10.85	0.483129	0.0372979
										10.87	69.4278	14.239	10.87	0.272266	0.0558394
										10.9	112.049	17.3882	10.9	0.439406	0.0681889
										10.92	125.074	15.9596	10.92	0.490486	0.0625867
										10.95	112.214	15.8333	10.95	0.440055	0.0620915
										10.97	84.3846	15.9041	10.97	0.33092	0.0623689
										11	108.267	13.9733	11	0.424576	0.0547973
										11.03	109.947	14.7192	11.03	0.431164	0.0577222
										11.05	71.1238	19.4154	11.05	0.278917	0.0761389
										11.08	70.7373	18.9235	11.08	0.277401	0.0742099
										11.1	91.8707	16.8832	11.1	0.360277	0.0662086
										11.13	78.4877	16.0791	11.13	0.307795	0.0630553
										11.15	75.9027	12.9174	11.15	0.297658	0.0506564
										11.18	120.742	13.1551	11.18	0.473497	0.0515888
										11.21	132.559	14.7375	11.21	0.519839	0.057794
										11.23	95.9053	13.2595	11.23	0.376099	0.0519979
										11.26	93.9622	15.0328	11.26	0.368479	0.0589523
										11.28	94.153	14.9094	11.28	0.369227	0.0584681
										11.31	67.0317	16.6192	11.31	0.262869	0.0651733
										11.33	32.9958	15.36	11.33	0.129395	0.0602353
										11.36	78.9069	12.4659	11.36	0.309439	0.048886
										11.38	68.2285	13.7329	11.38	0.267563	0.0538544
										11.41	66.8435	11.9807	11.41	0.262131	0.0469833
										11.44	96.2285	12.5542	11.44	0.377367	0.0492323
										11.46	94.5939	11.5352	11.46	0.370957	0.045236
										11.49	79.3754	10.4445	11.49	0.311276	0.0409587
										11.51	84.2867	11.7653	11.51	0.330536	0.0461385
										11.54	30.9965	8.36166	11.54	0.121555	0.0327908
										11.56	34.7814	11.4588	11.56	0.136398	0.0449363
										11.59	27.6838	13.7366	11.59	0.108564	0.0538692
										11.62	14.2336	16.0543	11.62	0.055818	0.0629579
										11.64	50.5267	14.6245	11.64	0.198144	0.057351
										11.67	59.4842	11.2356	11.67	0.233271	0.0440611
										11.69	17.5488	8.52448	11.69	0.0688188	0.0334293
										11.72	68.6182	10.8232	11.72	0.269091	0.0424438
										11.74	37.8611	12.0321	11.74	0.148475	0.0471846
										11.77	23.0515	12.0142	11.77	0.0903981	0.0471145
										11.79	32.5434	11.1884	11.79	0.127621	0.0438761
										11.82	13.5488	7.70189	11.82	0.0531325	0.0302035
										11.85	19.5309	12.0047	11.85	0.0765917	0.0470774
										11.87	9.91104	13.0358	11.87	0.0388668	0.0511209
										11.9	13.0022	8.43149	11.9	0.0509892	0.0330647
										11.92	5.56992	11.756	11.92	0.0218428	0.0461021
										11.95	0	8.55142	11.95	0	0.033535
										11.97	6.56704	11.9261	11.97	0.0257531	0.0467689
										12	30.08	14.72	12	0.117961	0.0577255

## Sheet: Fig. 4e
bar plot															dot plot
		mean (Q,R,S)	1-(AD)	SEM (Q,R,S)	p values										x-axis	y-axis			Ct (dRn)			Ct-mean			mean (E,F,G)	△Ct			2^(-△Ct)			mean (L,M,N)	SEM (L,M,N)	NONO_IP / (NONO_IP + PCBP1_IP)			mean (Q,R,S)	SEM (Q,R,S)		NONO_IP / (NONO_IP + PCBP1_IP)
		NONO binds	PCBP binds	sem	Control-N_P	Control-P_N	i-Pcbp1/2-N_P	i-Pcbp1/2-P_N	OE-PCBP1-N_P	OE-PCBP1-P_N	i-LincGET-N_P	i-LincGET-P_N	OE-LincGET-N_P						#1	#2	#3	#1	#2	#3		#1	#2	#3						#1	#2	#3				#1	#2	#3
Control	N_P	0.816099	0.183901	0.0770926											0.823288	0.5		Control_N_P-input	31.45	31.79	32.73	31.4067	31.7433	32.4833	31.8778	-0.471111	-0.134444	0.605556	1.38618	1.09767	0.657218	1.04702	0.367109	0.735663	0.889344	0.823288	0.816099	0.0770926	Control-N_P	0.735663	0.889344	0.823288
	P_N	0.824005	0.175995	0.0610655	0.447994										0.889344	0.54		Control_N_P-input	31.2	31.89	32.15																		Control-P_N	0.876707	0.757085	0.838224
i-Pcbp1/2	N_P	0.788595	0.211405	0.0669439	0.332543	0.267808									0.735663	0.46		Control_N_P-input	31.57	31.55	32.57																		i-Pcbp1/2-N_P	0.763401	0.864481	0.737903
	P_N	0.823213	0.176787	0.0566731	0.45187	0.493828	0.265884								0.838224	1.5		Control_N_P-NONOIP	28.15	28.8	28.82	27.9867	29.05	28.89	31.8778	-3.89111	-2.82778	-2.98778	14.8368	7.0998	7.93251	9.95638	4.24705						i-Pcbp1/2-P_N	0.816811	0.770013	0.882816
OE-PCBP1	N_P	0.546751	0.453249	0.0838548	0.00745311	0.00490605	0.00874185	0.00454798							0.876707	1.54		Control_N_P-NONOIP	27.99	29.16	28.65																		OE-PCBP1-N_P	0.552371	0.627655	0.460228
	P_N	0.561706	0.438294	0.0674527	0.00631564	0.00376348	0.00721624	0.00339276	0.410818						0.757085	1.46		Control_N_P-NONOIP	27.82	29.19	29.2																		OE-PCBP1-P_N	0.535177	0.51155	0.638389
i-LincGET	N_P	0.146544	0.853456	0.0521623	0.000119334	6.3827e-05	9.79212e-05	5.43853e-05	0.00108487	0.0005414					0.763401	2.5		Control_N_P-PCBPIP	29.59	31.98	31.19	29.4633	32.0567	31.11	31.8778	-2.41444	0.178889	-0.767778	5.33114	0.883383	1.70265	2.63906	2.36713						i-LincGET-N_P	0.182499	0.170415	0.0867175
	P_N	0.153902	0.846098	0.0489789	0.000115705	6.02397e-05	9.36584e-05	5.0865e-05	0.0010921	0.000531628	0.433644				0.864481	2.54		Control_N_P-PCBPIP	29.6	31.98	30.92																		i-LincGET-P_N	0.130721	0.210168	0.120817
OE-LincGET	N_P	0.900552	0.0994477	0.0511474	0.094506	0.0856761	0.0413897	0.0770837	0.00168167	0.0011362	2.87711e-05	2.64434e-05			0.737903	2.46		Control_N_P-PCBPIP	29.2	32.21	31.22																		OE-LincGET-N_P	0.921506	0.842255	0.937896
	P_N	0.900568	0.0994322	0.0595888	0.103813	0.0975479	0.0482293	0.0892964	0.0019928	0.00142771	3.9586e-05	3.70803e-05	0.499872		0.816811	3.5		Control_P_N-input	31.69	31.78	32.19	31.77	31.8167	32.25	31.9456	-0.175556	-0.128889	0.304444	1.1294	1.09345	0.809754	1.01087	0.175095	0.876707	0.757085	0.838224	0.824005	0.0610655	OE-LincGET-P_N	0.95777	0.838849	0.905084
															0.882816	3.54		Control_P_N-input	32.04	32.16	32.49
															0.770013	3.46		Control_P_N-input	31.58	31.51	32.07
															0.552371	4.5		Control_P_N-NONOIP	28.42	28.6	29	28.3067	28.4967	29.02	31.9456	-3.63889	-3.44889	-2.92556	12.457	10.9199	7.59766	10.3249	2.48373
															0.627655	4.54		Control_P_N-NONOIP	28.33	28.36	28.69
															0.460228	4.46		Control_P_N-NONOIP	28.17	28.53	29.37
															0.535177	5.5		Control_P_N-PCBPIP	31.27	30.18	31.3	31.1367	30.1367	31.3933	31.9456	-0.808889	-1.80889	-0.552222	1.75186	3.50372	1.46634	2.24064	1.10314
															0.638389	5.54		Control_P_N-PCBPIP	31.24	30.04	31.69
															0.51155	5.46		Control_P_N-PCBPIP	30.9	30.19	31.19
															0.170415	6.5		iPCBP_N_P-input	31.18	31.79	31.66	31.1367	32.1333	31.7	31.6567	-0.52	0.476667	0.0433333	1.43396	0.718636	0.97041	1.041	0.362847	0.763401	0.864481	0.737903	0.788595	0.0669439
															0.182499	6.54		iPCBP_N_P-input	31.12	32.42	31.83
															0.0867175	6.46		iPCBP_N_P-input	31.11	32.19	31.61
															0.130721	7.5		iPCBP_N_P-NONOIP	28.14	28.67	28.77	28.0967	28.5567	28.8933	31.6567	-3.56	-3.1	-2.76333	11.7942	8.57419	6.78963	9.05266	2.53634
															0.210168	7.54		iPCBP_N_P-NONOIP	28.2	28.69	29.14
															0.120817	7.46		iPCBP_N_P-NONOIP	27.95	28.31	28.77
															0.921506	8.5		iPCBP_N_P-PCBPIP	29.75	31.31	30.08	29.7867	31.23	30.3867	31.6567	-1.87	-0.426667	-1.27	3.65533	1.34412	2.41162	2.47036	1.15672
															0.937896	8.54		iPCBP_N_P-PCBPIP	29.68	31.34	30.96
															0.842255	8.46		iPCBP_N_P-PCBPIP	29.93	31.04	30.12
															0.905084	9.5		iPCBP_P_N-input	31.25	32.02	32.19	30.8733	32.0333	32.36	31.7556	-0.882222	0.277778	0.604444	1.84321	0.824861	0.657725	1.1086	0.641659	0.816811	0.770013	0.882816	0.823213	0.0566731
															0.95777	9.54		iPCBP_P_N-input	30.48	32.34	32.35
															0.838849	9.46		iPCBP_P_N-input	30.89	31.74	32.54
																		iPCBP_P_N-NONOIP	29.25	28.71	27.29	28.9667	28.8133	27.7533	31.7556	-2.78889	-2.94222	-4.00222	6.91097	7.68594	16.0247	10.2072	5.05296
																		iPCBP_P_N-NONOIP	28.72	29.17	27.99
																		iPCBP_P_N-NONOIP	28.93	28.56	27.98
																		iPCBP_P_N-PCBPIP	31	30.56	31.03	31.1233	30.5567	30.6667	31.7556	-0.632222	-1.19889	-1.08889	1.54995	2.29563	2.1271	1.99089	0.391054
																		iPCBP_P_N-PCBPIP	31.32	30.23	30.29
																		iPCBP_P_N-PCBPIP	31.05	30.88	30.68
																		oePCBP_N_P-input	31.62	31.95	31.76	31.62	32.0333	31.7233	31.7922	-0.172222	0.241111	-0.0688889	1.12679	0.846093	1.04891	1.00726	0.144909	0.552371	0.627655	0.460228	0.546751	0.0838548
																		oePCBP_N_P-input	31.43	32.21	31.62
																		oePCBP_N_P-input	31.81	31.94	31.79
																		oePCBP_N_P-NONOIP	28.74	28.78	29.41	28.97	29.13	29.7233	31.7922	-2.82222	-2.66222	-2.06889	7.07251	6.33007	4.19563	5.86607	1.49351
																		oePCBP_N_P-NONOIP	29.32	29.49	29.98
																		oePCBP_N_P-NONOIP	28.85	29.12	29.78
																		oePCBP_N_P-PCBPIP	29.47	29.51	29.51	29.2733	29.8833	29.4933	31.7922	-2.51889	-1.90889	-2.29889	5.73141	3.7552	4.92079	4.80246	0.993403
																		oePCBP_N_P-PCBPIP	29.58	29.84	29.09
																		oePCBP_N_P-PCBPIP	28.77	30.3	29.88
																		oePCBP_P_N-input	31.2	31.84	32.16	31.27	31.8233	32.03	31.7078	-0.437778	0.115556	0.322222	1.35452	0.923027	0.799837	1.02579	0.29127	0.535177	0.51155	0.638389	0.561706	0.0674527
																		oePCBP_P_N-input	31.08	32.15	32.16
																		oePCBP_P_N-input	31.53	31.48	31.77
																		oePCBP_P_N-NONOIP	28.65	29.25	29.04	28.9333	29.5867	29.1733	31.7078	-2.77444	-2.12111	-2.53444	6.84212	4.35029	5.79354	5.66198	1.25112
																		oePCBP_P_N-NONOIP	28.84	30.09	29.12
																		oePCBP_P_N-NONOIP	29.31	29.42	29.36
																		oePCBP_P_N-PCBPIP	29.14	29.69	29.88	29.1367	29.6533	29.9933	31.7078	-2.57111	-2.05444	-1.71444	5.94267	4.15384	3.2817	4.4594	1.35654
																		oePCBP_P_N-PCBPIP	29.23	29.31	30.2
																		oePCBP_P_N-PCBPIP	29.04	29.96	29.9
																		iLincGET_N_P-input	31.27	32.01	31.78	31.3667	32.03	31.8567	31.7511	-0.384444	0.278889	0.105556	1.30536	0.824226	0.929447	1.01968	0.252939	0.182499	0.170415	0.0867175	0.146544	0.0521623
																		iLincGET_N_P-input	31.62	32.28	31.89
																		iLincGET_N_P-input	31.21	31.8	31.9
																		iLincGET_N_P-NONOIP	30.1	30.96	31.22	30.0867	30.5833	31.33	31.7511	-1.66444	-1.16778	-0.421111	3.16992	2.24665	1.33896	2.25184	0.91549
																		iLincGET_N_P-NONOIP	30.04	30.38	31.48
																		iLincGET_N_P-NONOIP	30.12	30.41	31.29
																		iLincGET_N_P-PCBPIP	27.91	28.31	28.15	27.9233	28.3	27.9333	31.7511	-3.82778	-3.45111	-3.81778	14.1996	10.9367	14.1015	13.0793	1.85614
																		iLincGET_N_P-PCBPIP	27.8	28.25	27.76
																		iLincGET_N_P-PCBPIP	28.06	28.34	27.89
																		iLincGET_P_N-input	31.36	32.09	31.82	31.48	32.19	31.91	31.86	-0.38	0.33	0.05	1.30134	0.795536	0.965936	1.02094	0.257349	0.130721	0.210168	0.120817	0.153902	0.0489789
																		iLincGET_P_N-input	31.64	32.38	32.1
																		iLincGET_P_N-input	31.44	32.1	31.81
																		iLincGET_P_N-NONOIP	30.51	29.87	30.98	30.39	30.0733	31.11	31.86	-1.47	-1.78667	-0.75	2.77022	3.45017	1.68179	2.63406	0.892016
																		iLincGET_P_N-NONOIP	30.4	30.2	31.32
																		iLincGET_P_N-NONOIP	30.26	30.15	31.03
																		iLincGET_P_N-PCBPIP	27.87	28.17	28.46	27.6567	28.1633	28.2467	31.86	-4.20333	-3.69667	-3.61333	18.4217	12.966	12.2383	14.542	3.37954
																		iLincGET_P_N-PCBPIP	27.59	27.94	28.18
																		iLincGET_P_N-PCBPIP	27.51	28.38	28.1
																		oeLincGET_N_P-input	31.28	31.66	31.92	31.4	31.6033	31.8367	31.6133	-0.213333	-0.01	0.223333	1.15936	1.00696	0.856584	1.00763	0.151391	0.921506	0.842255	0.937896	0.900552	0.0511474
																		oeLincGET_N_P-input	31.52	31.78	31.61
																		oeLincGET_N_P-input	31.4	31.37	31.98
																		oeLincGET_N_P-NONOIP	28.16	28.44	28.7	28.1	28.1967	28.61	31.6133	-3.51333	-3.41667	-3.00333	11.4188	10.6787	8.01851	10.0387	1.78821
																		oeLincGET_N_P-NONOIP	27.93	28.07	28.37
																		oeLincGET_N_P-NONOIP	28.21	28.08	28.76
																		oeLincGET_N_P-PCBPIP	32.18	30.45	32.48	31.6533	30.6133	32.5267	31.6133	0.04	-1	0.913333	0.972655	2	0.530957	1.16787	0.753727
																		oeLincGET_N_P-PCBPIP	31.47	30.82	32.7
																		oeLincGET_N_P-PCBPIP	31.31	30.57	32.4
																		oeLincGET_P_N-input	31.2	31.78	31.64	31.2867	31.8267	31.6967	31.6033	-0.316667	0.223333	0.0933333	1.24545	0.856584	0.937354	1.01313	0.205208	0.95777	0.838849	0.905084	0.900568	0.0595888
																		oeLincGET_P_N-input	31.17	31.85	31.98
																		oeLincGET_P_N-input	31.49	31.85	31.47
																		oeLincGET_P_N-NONOIP	28.16	28.5	28.74	28.0533	28.5933	28.7333	31.6033	-3.55	-3.01	-2.87	11.7127	8.05564	7.31065	9.02633	2.35609
																		oeLincGET_P_N-NONOIP	28.17	28.68	28.4
																		oeLincGET_P_N-NONOIP	27.83	28.6	29.06
																		oeLincGET_P_N-PCBPIP	32.89	30.61	31.87	32.5567	30.9733	31.9867	31.6033	0.953333	-0.63	0.383333	0.516438	1.54756	0.766664	0.943556	0.537842
																		oeLincGET_P_N-PCBPIP	32.75	30.84	32.25
																		oeLincGET_P_N-PCBPIP	32.03	31.47	31.84

## Sheet: Fig. 4f
full_line_scan									full	Rp		ΔA_line_scan									ΔA	Rp		ΔB_line_scan									ΔB	Rp		ΔC_line_scan									ΔC	Rp		ΔD_line_scan
x-axis	intensity			x-axis	y-axis				mean	0.261389		x-axis	intensity			x-axis	y-axis				mean	0.245		x-axis	intensity			x-axis	y-axis				mean	0.248125		x-axis	intensity			x-axis	y-axis				mean	0.267941		x-axis	intensity
	red	blue	green		red	blue	green		SEM	0.132431			red	blue	green		red	blue	green		SEM	0.116949			red	blue	green		red	blue	green		SEM	0.146715			red	blue	green		red	blue	green		SEM	0.160846			red
0	43	6	27	0	0.168627	0.0235294	0.105882		#1	0.15		0	27	22	0	0	0.105882	0.0862745	0		#1	0.28		0	41	44	17	0	0.160784	0.172549	0.0666667		#1	0.04		0	28	34	15	0	0.109804	0.133333	0.0588235		#1	0.16		0	40
0.02	21.533	17.958	38.36	0.02	0.0844431	0.0704235	0.150431			0.21		0.02	27.023	20.169	0	0.02	0.105973	0.0790941	0			0.26		0.02	34.102	16.876	29.928	0.02	0.133733	0.0661804	0.117365			0.37		0.02	23.066	33.487	5.085	0.02	0.0904549	0.131322	0.0199412			0.18		0.02	35.431
0.04	20.593	16.776	31.277	0.04	0.0807569	0.0657882	0.122655		#2	0.32		0.03	25.109	17.707	0	0.03	0.0984667	0.0694392	0		#2	0.22		0.05	32.465	16.831	14.71	0.05	0.127314	0.0660039	0.0576863		#2	0.26		0.03	24.636	24.744	6.735	0.03	0.0966118	0.0970353	0.0264118		#2	0.34		0.03	27.95
0.05	20.9	21.472	46.025	0.05	0.0819608	0.0842039	0.18049			0.11		0.05	25.864	17.51	0	0.05	0.101427	0.0686667	0			0.27		0.07	32.005	37.117	15.198	0.07	0.12551	0.145557	0.0596			0.01		0.05	32.384	11.051	7.41	0.05	0.126996	0.0433373	0.0290588			0.13		0.05	28.509
0.07	19.358	19.066	82.44	0.07	0.0759137	0.0747686	0.323294		#3	0.37		0.07	26.246	19.402	0	0.07	0.102925	0.0760863	0		#3	0.21		0.09	30.976	50.855	14.491	0.09	0.121475	0.199431	0.0568275		#3	0.36		0.07	39.128	34.949	29.026	0.07	0.153443	0.137055	0.113827		#3	0.01		0.07	25.537
0.09	10.495	19.294	101.145	0.09	0.0411569	0.0756627	0.396647			0.17		0.08	25.246	15.019	0	0.08	0.0990039	0.058898	0			0.3		0.11	32.649	40.899	19.018	0.11	0.128035	0.160388	0.0745804			0.39		0.09	21.425	19.641	10.068	0.09	0.0840196	0.0770235	0.0394824			0.33		0.09	20.169
0.11	33.88	30.151	105.244	0.11	0.132863	0.118239	0.412722		#4	0.43		0.1	28.312	9.049	0	0.1	0.111027	0.0354863	0		#4	0.36		0.14	35.893	37.013	25.553	0.14	0.140757	0.145149	0.100208		#4	0.14		0.1	18.677	38.026	6.205	0.1	0.0732431	0.149122	0.0243333		#4	0.04		0.1	27.121
0.12	28.085	33.568	159.439	0.12	0.110137	0.131639	0.625251			0.32		0.12	30.765	12.305	0	0.12	0.120647	0.0482549	0			0.29		0.16	19.723	31.362	22.827	0.16	0.0773451	0.122988	0.0895176			0.06		0.12	22.025	39.803	10.684	0.12	0.0863725	0.15609	0.041898			0.34		0.12	24.574
0.14	25.084	18.669	186.404	0.14	0.0983686	0.0732118	0.730996		#5	0.3		0.14	27.851	22.458	0	0.14	0.10922	0.0880706	0		#5	0.29		0.18	25.196	66.727	17.348	0.18	0.0988078	0.261675	0.0680314		#5	0.67		0.14	16.103	29.521	0.342	0.14	0.063149	0.115769	0.00134118		#5	0.11		0.14	20.964
0.16	23.524	27.937	191.142	0.16	0.092251	0.109557	0.749576			0.05		0.15	27.555	17.222	0	0.15	0.108059	0.0675373	0			0.15		0.2	19.483	59.354	16.526	0.2	0.0764039	0.232761	0.0648078			0.29		0.15	29.123	25.846	2.462	0.15	0.114208	0.101357	0.0096549			0.17		0.16	21.66
0.18	28.134	12.606	217.353	0.18	0.110329	0.0494353	0.852365		#6	0.15		0.17	26.027	18.655	0	0.17	0.102067	0.0731569	0		#6	0.19		0.23	27.283	59.828	23.623	0.23	0.106992	0.23462	0.0926392		#6	0.23		0.17	20.821	40.974	12.709	0.17	0.081651	0.160682	0.0498392		#6	0.13		0.17	23.785
0.19	25.393	16.517	234.913	0.19	0.0995804	0.0647725	0.921227			0.08		0.19	26.233	16.841	0	0.19	0.102875	0.0660431	0			0.05		0.25	39.775	80.966	23.82	0.25	0.15598	0.317514	0.0934118			0.33		0.19	19.231	53.453	10.641	0.19	0.0754157	0.20962	0.0417294			0.49		0.19	24.554
0.21	22.217	13.968	243.334	0.21	0.0871255	0.0547765	0.954251		#7	0.47		0.2	27.556	14.407	0	0.2	0.108063	0.056498	0		#7	0.05		0.27	28.844	106.424	14.476	0.27	0.113114	0.417349	0.0567686		#7	0.18		0.21	19.831	59.923	5.564	0.21	0.0777686	0.234992	0.0218196		#7	0.25		0.21	26.209
0.23	17.282	11.277	239.346	0.23	0.0677725	0.0442235	0.938612			0.41		0.22	25.809	14.446	0	0.22	0.101212	0.056651	0			0.35		0.29	22.562	136.186	43.415	0.29	0.0884784	0.534063	0.170255			0.12		0.22	30.067	72.222	7.667	0.22	0.11791	0.283224	0.0300667			0.31		0.23	29.681
0.25	21.467	19.797	246.386	0.25	0.0841843	0.0776353	0.96622		#8	0.22		0.24	24.916	20.178	0	0.24	0.0977098	0.0791294	0		#8	0.27		0.32	29.066	133.706	25.624	0.32	0.113984	0.524337	0.100486		#8	0.28		0.24	25.318	90.368	6.393	0.24	0.0992863	0.354384	0.0250706		#8	0.25		0.24	37.082
0.27	32.506	24.857	234.065	0.27	0.127475	0.0974784	0.917902			0.15		0.25	27.084	35.013	0	0.25	0.106212	0.137306	0			0.29		0.34	22.94	130.431	25.862	0.34	0.0899608	0.511494	0.10142			0.3		0.26	27.338	106.564	7.205	0.26	0.107208	0.417898	0.0282549			0.14		0.26	35.881
0.28	19.299	24.798	239.482	0.28	0.0756824	0.0972471	0.939145		#9	0.25		0.27	27.357	38.022	0	0.27	0.107282	0.149106	0		#9	0.24		0.36	25.363	172.422	18.757	0.36	0.0994627	0.676165	0.0735569		#9	0.22		0.27	28.769	135.444	11.897	0.27	0.11282	0.531153	0.0466549		#9	0.17		0.28	30.189
0.3	19.562	21.644	247.477	0.3	0.0767137	0.0848784	0.970498			0.33		0.29	28.541	47.08	0	0.29	0.111925	0.184627	0			0.19		0.38	22.685	195.733	12.897	0.38	0.0889608	0.76758	0.0505765			0.24		0.29	25.149	153.949	21.889	0.29	0.0986235	0.603722	0.0858392			0.13		0.3	22.327
0.32	19.034	33.277	244.086	0.32	0.0746431	0.130498	0.9572		#10	0.47		0.31	28.148	62.96	0	0.31	0.110384	0.246902	0		#10	0.56		0.41	28.552	218.356	19.585	0.41	0.111969	0.856298	0.0768039		#10	0.41		0.31	25.061	162.692	15.385	0.31	0.0982784	0.638008	0.0603333		#10	0.13		0.31	19.685
0.34	26.739	21.441	241.826	0.34	0.104859	0.0840824	0.948337			0.08		0.32	24.524	73.354	0	0.32	0.0961725	0.287663	0			0.1		0.43	32.189	217.12	29.191	0.43	0.126231	0.851451	0.114475			0.25		0.32	26.744	208.137	14.128	0.32	0.104878	0.816224	0.0554039			0.03		0.33	24.604
0.35	39.56	24.906	250.118	0.35	0.155137	0.0976706	0.980855		#11	0.14		0.34	25.099	99.91	0	0.34	0.0984275	0.391804	0		#11	0.32		0.45	39.974	221.697	28.556	0.45	0.156761	0.8694	0.111984		#11	0.32		0.34	14.431	221.906	13.547	0.34	0.0565922	0.87022	0.0531255		#11	0.52		0.35	32.253
0.37	31.524	16.377	242.062	0.37	0.123624	0.0642235	0.949263			0.3		0.36	26.146	99.997	0	0.36	0.102533	0.392145	0			0.09		0.48	31.438	247.33	35.207	0.48	0.123286	0.969922	0.138067			0.12		0.36	19.985	219.256	6.615	0.36	0.0783725	0.859827	0.0259412			0.14		0.37	37.337
0.39	33.898	26.434	231.89	0.39	0.132933	0.103663	0.909373		#12	0.34		0.37	27.916	119.204	0	0.37	0.109475	0.467467	0		#12	0.16		0.5	21.556	254.553	34.313	0.5	0.0845333	0.998247	0.134561		#12	0.26		0.38	25.067	254.761	5.077	0.38	0.098302	0.999063	0.0199098		#12	0.34		0.38	32.964
0.41	32.05	20.693	238.903	0.41	0.125686	0.081149	0.936875			0.18		0.39	25.509	133.687	0	0.39	0.100035	0.524263	0			0.17		0.52	23.276	253.367	28.412	0.52	0.0912784	0.993596	0.11142			0.05		0.39	28.231	255	31.726	0.39	0.11071	1	0.124416			0.49		0.4	28.523
0.42	33.358	13.028	234.415	0.42	0.130816	0.0510902	0.919275		#13	0.27		0.41	25.706	180.291	0	0.41	0.100808	0.707024	0		#13	0.17		0.54	28.116	254.763	33.603	0.54	0.110259	0.999071	0.131776		#13	0.22		0.41	32.723	255	29.59	0.41	0.128325	1	0.116039		#13	0.23		0.42	27.05
0.44	42.33	12.349	243.557	0.44	0.166	0.0484275	0.955125			0.06		0.42	27.332	197.785	0	0.42	0.107184	0.775627	0			0.41		0.57	22.85	255	24.072	0.57	0.0896078	1	0.0944			0.02		0.43	28.554	255	16.385	0.43	0.111976	1	0.0642549			0.61		0.43	17.601
0.46	39.75	16.587	230.536	0.46	0.155882	0.0650471	0.904063		#14	0.29		0.44	28.73	220.896	0	0.44	0.112667	0.866259	0		#14	0.2		0.59	21.443	255	34.781	0.59	0.0840902	1	0.136396		#14	0.31		0.44	27.6	255	2.333	0.44	0.108235	1	0.00914902		#14	0.38		0.45	26.45
0.48	33.58	16.508	243.152	0.48	0.131686	0.0647373	0.953537			0.21		0.46	24.086	243.227	0	0.46	0.0944549	0.953831	0			0.26		0.61	21.454	255	16.818	0.61	0.0841333	1	0.0659529			0.13		0.46	24.461	255	8.615	0.46	0.0959255	1	0.0337843			0.28		0.47	37.081
0.5	28.823	5.142	217.797	0.5	0.113031	0.0201647	0.854106		#15	0.42		0.47	24.399	247.183	0	0.47	0.0956824	0.969345	0		#15	0.34		0.63	18.395	255	18.502	0.63	0.0721373	1	0.0725569		#15	0.31		0.48	26.646	255	25.658	0.48	0.104494	1	0.10062		#15	0.18		0.49	31.693
0.51	16.353	15.679	207.43	0.51	0.0641294	0.0614863	0.813451			0.09		0.49	26.293	252.123	0	0.49	0.10311	0.988718	0			0.1		0.66	18.503	255	15.793	0.66	0.0725608	1	0.0619333			0.48		0.5	26.79	255	10.915	0.5	0.105059	1	0.0428039			0.3		0.5	26.428
0.53	36.23	34.901	236.11	0.53	0.142078	0.136867	0.925922		#16	0.44		0.51	28.097	253	0	0.51	0.110184	0.992157	0		#16	0.27		0.68	20.798	255	16.47	0.68	0.0815608	1	0.0645882		#16	0.43		0.51	27.277	255	1.436	0.51	0.106969	1	0.00563137		#16	0.28		0.52	35.535
0.55	22.653	27.294	226.85	0.55	0.0888353	0.107035	0.889608			0.46		0.53	28.12	253	0	0.53	0.110275	0.992157	0			0.05		0.7	21.14	255	35.752	0.7	0.082902	1	0.140204			0.14		0.53	44.713	255	6.675	0.53	0.175345	1	0.0261765			0.55		0.54	34.087
0.57	22.243	22.892	230.591	0.57	0.0872275	0.0897725	0.904278		#17	0.09		0.54	26.817	253	0	0.54	0.105165	0.992157	0		#17	0.22		0.72	20.079	255	23.729	0.72	0.0787412	1	0.0930549					0.55	70.303	255	10.06	0.55	0.275698	1	0.039451		#17	0.55		0.56	26.999
0.58	17.37	24.625	211.864	0.58	0.0681176	0.0965686	0.830839			0.34		0.56	26.209	253	0	0.56	0.10278	0.992157	0			0.48		0.75	28.009	255	20.25	0.75	0.109839	1	0.0794118					0.56	111.016	255	20.179	0.56	0.435357	1	0.0791333			0.42		0.57	23.579
0.6	22.201	28.386	225.153	0.6	0.0870627	0.111318	0.882953		#18	0.44		0.58	26.508	253	0	0.58	0.103953	0.992157	0		#18	0.25		0.77	23.247	255	21.886	0.77	0.0911647	1	0.0858275					0.58	227.983	255	13.188	0.58	0.894051	1	0.0517176					0.59	24.042
0.62	25.5	12.254	212.292	0.62	0.1	0.0480549	0.832518			0.3		0.59	29.17	253	0	0.59	0.114392	0.992157	0			0.41		0.79	24.764	255	21.502	0.79	0.0971137	1	0.0843216					0.6	243.496	255	9.556	0.6	0.954886	1	0.0374745					0.61	29.413
0.64	21.827	22.26	207.205	0.64	0.0855961	0.0872941	0.812569					0.61	27.071	253	0	0.61	0.106161	0.992157	0					0.82	22.179	255	31.467	0.82	0.0869765	1	0.1234					0.62	249.462	255	21.615	0.62	0.978282	1	0.0847647					0.63	34.495
0.65	32.732	30.577	187.351	0.65	0.128361	0.11991	0.73471					0.63	26.321	253	0	0.63	0.10322	0.992157	0					0.84	30.585	255	28.472	0.84	0.119941	1	0.111655					0.63	252.419	255	13.162	0.63	0.989878	1	0.0516157					0.64	34.214
0.67	28.809	28.315	193.77	0.67	0.112976	0.111039	0.759882					0.64	27.603	253	0	0.64	0.108247	0.992157	0					0.86	23.024	255	16.94	0.86	0.0902902	1	0.0664314					0.65	253	255	8.265	0.65	0.992157	1	0.0324118					0.66	36.95
0.69	26.749	27.363	195.884	0.69	0.104898	0.107306	0.768173					0.66	27.831	253	0	0.66	0.109141	0.992157	0					0.88	27.602	255	47.161	0.88	0.108243	1	0.184945					0.67	253	255	24	0.67	0.992157	1	0.0941176					0.68	38.282
0.71	39.014	19.521	193.495	0.71	0.152996	0.0765529	0.758804					0.68	32.582	253	0	0.68	0.127773	0.992157	0					0.91	22.1	255	30.711	0.91	0.0866667	1	0.120435					0.68	252.291	255	24.444	0.68	0.989376	1	0.0958588					0.7	41.349
0.73	34.485	21.32	210.95	0.73	0.135235	0.0836078	0.827255					0.69	31.454	253	0	0.69	0.123349	0.992157	0					0.93	21.564	255	20.492	0.93	0.0845647	1	0.0803608					0.7	251.248	255	17.248	0.7	0.985286	1	0.0676392					0.71	42.213
0.74	32.144	30.166	135.298	0.74	0.126055	0.118298	0.53058					0.71	36.607	253	0	0.71	0.143557	0.992157	0					0.95	23.897	255	24.567	0.95	0.0937137	1	0.0963412					0.72	249	255	22.128	0.72	0.976471	1	0.0867765					0.73	30.049
0.76	24.412	29.455	150.275	0.76	0.0957333	0.11551	0.589314					0.73	42.448	253	0	0.73	0.166463	0.992157	0					0.97	18.254	255	41.26	0.97	0.0715843	1	0.161804					0.74	251.513	255	20.402	0.74	0.986325	1	0.0800078					0.75	36.149
0.78	19.849	27.385	156.351	0.78	0.0778392	0.107392	0.613141					0.75	210.026	253	0	0.75	0.823631	0.992157	0					1	39.019	255	31.994	1	0.153016	1	0.125467					0.75	249.761	255	8.359	0.75	0.979455	1	0.0327804					0.77	39.599
0.8	19.551	19.272	144.949	0.8	0.0766706	0.0755765	0.568427					0.76	219.114	253	0	0.76	0.859271	0.992157	0					1.02	25.737	255	22.009	1.02	0.100929	1	0.0863098					0.77	245.923	255	6.692	0.77	0.964404	1	0.0262431					0.78	31.061
0.81	20.821	22.628	145.101	0.81	0.081651	0.0887373	0.569024					0.78	253.902	253	0	0.78	0.995694	0.992157	0					1.04	28.219	255	21.055	1.04	0.110663	1	0.0825686					0.79	244.068	255	5.479	0.79	0.957129	1	0.0214863					0.8	30.238
0.83	30.758	20.529	139.99	0.83	0.12062	0.0805059	0.54898					0.8	250.91	253	0	0.8	0.983961	0.992157	0					1.06	37.858	255	18.087	1.06	0.148463	1	0.0709294					0.8	242.803	255	12.034	0.8	0.952169	1	0.0471922					0.82	22.384
0.85	23.477	19.248	142.08	0.85	0.0920667	0.0754824	0.557176					0.81	253.533	253	0	0.81	0.994247	0.992157	0					1.09	67.909	255	29.724	1.09	0.26631	1	0.116565					0.82	209.462	255	10.359	0.82	0.82142	1	0.0406235					0.83	21.825
0.87	18.01	13.665	143.564	0.87	0.0706275	0.0535882	0.562996					0.83	246.446	253	0	0.83	0.966455	0.992157	0					1.11	115.172	255	35.141	1.11	0.451655	1	0.137808					0.84	87.651	255	21.402	0.84	0.343729	1	0.0839294					0.85	21.383
0.88	19.213	49.228	127.648	0.88	0.0753451	0.193051	0.50058					0.85	240.653	253	0	0.85	0.943737	0.992157	0					1.13	244.027	255	23.503	1.13	0.956969	1	0.0921686					0.85	54.405	246.368	15.504	0.85	0.213353	0.966149	0.0608					0.87	18.872
0.9	20.249	39.311	127.414	0.9	0.0794078	0.154161	0.499663					0.86	249.696	253	0	0.86	0.9792	0.992157	0					1.15	252.116	255	38.133	1.15	0.98869	1	0.149541					0.87	38.261	255	8.179	0.87	0.150043	1	0.0320745					0.89	31.958
0.92	22.564	35.969	94.568	0.92	0.0884863	0.141055	0.370855					0.88	252.024	253	0	0.88	0.988329	0.992157	0					1.18	253	255	18.549	1.18	0.992157	1	0.0727412					0.89	21.6	255	8.222	0.89	0.0847059	1	0.0322431					0.9	38.732
0.94	16.37	39.603	92.432	0.94	0.0641961	0.155306	0.362478					0.9	235.585	253	0	0.9	0.923863	0.992157	0					1.2	253	255	35.36	1.2	0.992157	1	0.138667					0.91	22.979	255	13.53	0.91	0.0901137	1	0.0530588					0.92	37.609
0.96	13.643	68.743	105.871	0.96	0.053502	0.26958	0.41518					0.92	241.249	253	0	0.92	0.946075	0.992157	0					1.22	252.279	255	44.707	1.22	0.989329	1	0.175322					0.92	18.554	255	7.769	0.92	0.0727608	1	0.0304667					0.94	35.819
0.97	33.384	111.762	93.098	0.97	0.130918	0.438282	0.36509					0.93	245.057	253	0	0.93	0.961008	0.992157	0					1.25	250.449	255	33.216	1.25	0.982153	1	0.130259					0.94	15.302	255	7.846	0.94	0.0600078	1	0.0307686					0.96	34.026
0.99	29.341	166.76	80.989	0.99	0.115063	0.653961	0.317604					0.95	250.925	253	0	0.95	0.98402	0.992157	0					1.27	249.343	255	23.764	1.27	0.977816	1	0.0931922					0.96	19.82	252.573	6.607	0.96	0.0777255	0.990482	0.0259098					0.97	32.896
1.01	23.008	199.779	85.514	1.01	0.0902275	0.783447	0.335349					0.97	244.153	253	0	0.97	0.957463	0.992157	0					1.29	250.725	255	24.69	1.29	0.983235	1	0.0968235					0.97	20.754	255	11.513	0.97	0.0813882	1	0.045149					0.99	34
1.03	28.829	216.229	93.452	1.03	0.113055	0.847957	0.366478					0.98	220.172	249.493	0	0.98	0.86342	0.978404	0					1.31	252.106	255	24.94	1.31	0.988651	1	0.0978039					0.99	25.021	251.35	9.299	0.99	0.0981216	0.985686	0.0364667					1.01	39.966
1.04	32.149	253.235	93.728	1.04	0.126075	0.993078	0.367561					1	204.75	238	0	1	0.802941	0.933333	0					1.34	252.838	255	49.86	1.34	0.991522	1	0.195529					1.01	29.836	255	12.735	1.01	0.117004	1	0.0499412					1.03	37.279
1.06	13.402	248.372	73.58	1.06	0.0525569	0.974008	0.288549					1.02	42.571	214.271	0	1.02	0.166945	0.840278	0					1.36	252.623	255	43.798	1.36	0.990678	1	0.171757					1.03	13.415	255	7.667	1.03	0.0526078	1	0.0300667					1.04	33.598
1.08	11.645	254.426	48.018	1.08	0.0456667	0.997749	0.188306					1.03	38.912	177.991	0	1.03	0.152596	0.698004	0					1.38	251.751	255	42.798	1.38	0.987259	1	0.167835					1.04	26.077	255	2.427	1.04	0.102263	1	0.00951765					1.06	28.9
1.1	9.629	255	53.82	1.1	0.0377608	1	0.211059					1.05	34.33	150.281	0	1.05	0.134627	0.589337	0					1.4	248.053	255	51.167	1.4	0.972757	1	0.200655					1.06	23.528	255	4.35	1.06	0.0922667	1	0.0170588					1.08	30.301
1.12	17.553	255	55.901	1.12	0.0688353	1	0.21922					1.07	31.115	140.04	0	1.07	0.12202	0.549176	0					1.43	239.642	255	65.374	1.43	0.939773	1	0.256369					1.08	12.139	255	11.154	1.08	0.0476039	1	0.0437412					1.1	31.859
1.13	30.778	255	59.126	1.13	0.120698	1	0.231867					1.08	32.849	112.463	0	1.08	0.12882	0.441031	0					1.45	225.09	255	27.641	1.45	0.882706	1	0.108396					1.09	18.672	255	9.65	1.09	0.0732235	1	0.0378431					1.11	29.875
1.15	26.737	255	38.641	1.15	0.104851	1	0.151533					1.1	28.371	97.739	0	1.1	0.111259	0.38329	0					1.47	114.778	255	19.659	1.47	0.45011	1	0.0770941					1.11	22.534	255	9.778	1.11	0.0883686	1	0.0383451					1.13	27.025
1.17	20.245	255	33.753	1.17	0.0793922	1	0.132365					1.12	31.015	87.957	0	1.12	0.121627	0.344929	0					1.49	87.197	255	38.362	1.49	0.341949	1	0.150439					1.13	26.507	255	9.359	1.13	0.103949	1	0.036702					1.15	25.341
1.19	16.759	255	40.426	1.19	0.0657216	1	0.158533					1.14	28.26	61.351	0	1.14	0.110824	0.240592	0					1.52	61.828	255	42.321	1.52	0.242463	1	0.165965					1.15	9.251	255	2.957	1.15	0.0362784	1	0.0115961					1.17	23.06
1.2	28.978	255	27.867	1.2	0.113639	1	0.109282					1.15	29.548	42.968	0	1.15	0.115875	0.168502	0					1.54	42.826	255	24.081	1.54	0.167945	1	0.0944353					1.16	22.41	255	8	1.16	0.0878824	1	0.0313725					1.18	18.546
1.22	30.791	255	12.084	1.22	0.120749	1	0.0473882					1.17	26.445	38.009	0	1.17	0.103706	0.149055	0					1.56	40.885	255	30.593	1.56	0.160333	1	0.119973					1.18	26.6	255	9.41	1.18	0.104314	1	0.036902					1.2	21.984
1.24	24.088	255	13.409	1.24	0.0944627	1	0.0525843					1.19	26.392	23.953	0	1.19	0.103498	0.0939333	0					1.58	24.248	255	21.145	1.58	0.0950902	1	0.0829216					1.2	12.01	254.94	0.043	1.2	0.047098	0.999765	0.000168627					1.22	19.399
1.26	17.882	255	15.302	1.26	0.0701255	1	0.0600078					1.2	23.415	17.372	0	1.2	0.0918235	0.0681255	0					1.61	20.307	255	16.535	1.61	0.0796353	1	0.0648431					1.21	18.682	255	0.513	1.21	0.0732627	1	0.00201176					1.23	29.979
1.27	20.381	255	18.324	1.27	0.0799255	1	0.0718588					1.22	26.396	11.463	0	1.22	0.103514	0.0449529	0					1.63	21.083	255	8.57	1.63	0.0826784	1	0.0336078					1.23	15.185	255	4.154	1.23	0.059549	1	0.0162902					1.25	30.073
1.29	31.724	255	17.149	1.29	0.124408	1	0.067251					1.24	24.586	13.271	0	1.24	0.0964157	0.0520431	0					1.65	26.801	255	19.286	1.65	0.105102	1	0.0756314					1.25	19.538	255	6.239	1.25	0.0766196	1	0.0244667					1.27	26.049
1.31	41.003	255	10.556	1.31	0.160796	1	0.0413961					1.25	29.617	3.569	0	1.25	0.116145	0.0139961	0					1.68	26.503	254.747	7.525	1.68	0.103933	0.999008	0.0295098					1.26	27	255	1.299	1.26	0.105882	1	0.00509412					1.29	28.358
1.33	39.988	255	13.623	1.33	0.156816	1	0.0534235					1.27	31.881	10.894	0	1.27	0.125024	0.0427216	0					1.7	24.443	254.532	19.885	1.7	0.0958549	0.998165	0.0779804					1.28	18.923	251	6.564	1.28	0.0742078	0.984314	0.0257412					1.3	34.406
1.35	57.724	255	10.23	1.35	0.226369	1	0.0401176					1.29	28.218	10.822	0	1.29	0.110659	0.0424392	0					1.72	21.254	255	10.537	1.72	0.083349	1	0.0413216					1.3	22.072	255	0.991	1.3	0.0865569	1	0.00388627					1.32	27.513
1.36	78.523	255	27.85	1.36	0.307933	1	0.109216					1.31	26.072	6.301	0	1.31	0.102243	0.0247098	0					1.74	25.033	253.245	25.572	1.74	0.0981686	0.993118	0.100282					1.32	11.134	248	3.453	1.32	0.0436627	0.972549	0.0135412					1.34	17.708
1.38	100.205	255	14.876	1.38	0.392961	1	0.0583373					1.32	26.692	5.106	3.569	1.32	0.104675	0.0200235	0.0139961					1.77	24.216	253.387	35.531	1.77	0.0949647	0.993675	0.139337					1.33	16	243.667	1	1.33	0.0627451	0.955557	0.00392157					1.36	28.432
1.4	217.381	255	8.93	1.4	0.852475	1	0.0350196					1.34	27.181	3.979	3.056	1.34	0.106592	0.0156039	0.0119843					1.79	21.244	254.219	16.86	1.79	0.0833098	0.996937	0.0661176					1.35	19.795	228.795	11.863	1.35	0.0776275	0.897235	0.0465216					1.37	39.665
1.42	255	255	16.238	1.42	1	1	0.0636784					1.36	28.275	4.896	1.335	1.36	0.110882	0.0192	0.00523529					1.81	25.886	249.534	30.662	1.81	0.101514	0.978565	0.120243					1.37	21.81	191.855	9.838	1.37	0.0855294	0.752373	0.0385804					1.39	34.752
1.43	254.061	255	16.31	1.43	0.996318	1	0.0639608					1.37	27.916	2.191	0.005	1.37	0.109475	0.00859216	1.96078e-05					1.83	23.027	239.318	16.8	1.83	0.090302	0.938502	0.0658824					1.38	18.6	216.231	1.077	1.38	0.0729412	0.847965	0.00422353					1.41	28.782
1.45	255	255	5.057	1.45	1	1	0.0198314					1.39	26.104	3.217	0	1.39	0.102369	0.0126157	0					1.86	22.662	213.484	10.136	1.86	0.0888706	0.837192	0.039749					1.4	17.99	115.906	11.496	1.4	0.070549	0.454533	0.0450824					1.43	44.811
1.47	242.925	255	14.215	1.47	0.952647	1	0.0557451					1.41	25.395	6.343	0	1.41	0.0995882	0.0248745	0					1.88	24.926	208.756	18.574	1.88	0.097749	0.818651	0.0728392					1.42	16.267	125.359	2.812	1.42	0.0637922	0.491604	0.0110275					1.44	44.011
1.49	216.078	254.66	16.035	1.49	0.847365	0.998667	0.0628824					1.42	26.979	6.067	0	1.42	0.1058	0.0237922	0					1.9	29.602	174.322	20.318	1.9	0.116086	0.683616	0.0796784					1.44	20.554	97.179	11.641	1.44	0.0806039	0.381094	0.045651					1.46	40.573
1.5	241.799	249.987	12.499	1.5	0.948231	0.980341	0.0490157					1.44	25.818	2.857	0.158	1.44	0.101247	0.0112039	0.000619608					1.92	33.632	121.051	25.663	1.92	0.13189	0.47471	0.100639					1.45	20.169	72.675	2	1.45	0.0790941	0.285	0.00784314					1.48	39.076
1.52	236.75	249.9	6.884	1.52	0.928431	0.98	0.0269961					1.46	22.812	3.325	0	1.46	0.0894588	0.0130392	0					1.95	25.184	98.82	26.45	1.95	0.0987608	0.387529	0.103725					1.47	16.349	71.444	6.051	1.47	0.0641137	0.280173	0.0237294					1.5	39.439
1.54	252.549	250.931	20.243	1.54	0.990388	0.984043	0.0793843					1.47	23.151	6.927	0	1.47	0.0907882	0.0271647	0					1.97	20.72	73.246	22.168	1.97	0.0812549	0.287239	0.0869333					1.49	19.307	34.462	18.641	1.49	0.0757137	0.135145	0.073102					1.51	29.987
1.56	248.327	251.481	32.179	1.56	0.973831	0.9862	0.126192					1.49	25.213	11.303	0	1.49	0.0988745	0.0443255	0					1.99	35.567	48.025	18.701	1.99	0.139478	0.188333	0.0733373					1.5	21.559	35.085	17.735	1.5	0.0845451	0.137588	0.069549					1.53	31.46
1.58	244.746	239.911	11.123	1.58	0.959788	0.940827	0.0436196					1.51	22.605	4.333	0	1.51	0.0886471	0.0169922	0					2.02	36.623	39.764	24.928	2.02	0.14362	0.155937	0.0977569					1.52	13.277	33.769	4.376	1.52	0.0520667	0.132427	0.0171608					1.55	42.384
1.59	252.818	229.902	33.142	1.59	0.991443	0.901576	0.129969					1.53	22.98	8.703	0	1.53	0.0901176	0.0341294	0					2.04	33.207	46.461	30.525	2.04	0.130224	0.1822	0.119706					1.54	12.969	33.231	10.154	1.54	0.0508588	0.130318	0.0398196					1.57	46.173
1.61	233.035	245.663	29.961	1.61	0.913863	0.963384	0.117494					1.54	23.887	4.457	0.241	1.54	0.0936745	0.0174784	0.000945098					2.06	30.563	33.671	22.807	2.06	0.119855	0.132043	0.0894392					1.56	22.867	22.333	7.333	1.56	0.0896745	0.0875804	0.0287569					1.58	42.596
1.63	254.493	237.492	22.035	1.63	0.998012	0.931341	0.0864118					1.56	23.123	4.237	1.583	1.56	0.0906784	0.0166157	0.00620784					2.08	26.87	21.99	18.568	2.08	0.105373	0.0862353	0.0728157					1.57	15.338	20.504	19.274	1.57	0.060149	0.0804078	0.0755843					1.6	33.989
1.65	112.381	244.674	6.946	1.65	0.44071	0.959506	0.0272392					1.58	24.017	4.746	0.143	1.58	0.0941843	0.0186118	0.000560784					2.11	34.898	16.987	14.089	2.11	0.136855	0.0666157	0.055251					1.59	19.446	29.128	20.718	1.59	0.0762588	0.114227	0.0812471					1.62	28.031
1.66	77.878	251.898	13.564	1.66	0.305404	0.987835	0.0531922					1.59	24.309	4.471	4.049	1.59	0.0953294	0.0175333	0.0158784					2.13	27.797	6.296	20.909	2.13	0.109008	0.0246902	0.0819961					1.61	19.333	25.88	16.949	1.61	0.0758157	0.10149	0.0664667					1.63	23.888
1.68	64.919	247.605	42.79	1.68	0.254584	0.971	0.167804					1.61	22.18	12.535	0.148	1.61	0.0869804	0.0491569	0.000580392					2.15	30.133	11.746	17.18	2.15	0.118169	0.0460627	0.0673725					1.62	26.257	22.179	17.701	1.62	0.102969	0.0869765	0.0694157					1.65	26.756
1.7	48.24	225.762	35.974	1.7	0.189176	0.885341	0.141075					1.63	25.673	13.643	0.138	1.63	0.100678	0.053502	0.000541176					2.17	27.237	9.158	22.916	2.17	0.106812	0.0359137	0.0898667					1.64	22.4	14.667	11.513	1.64	0.0878431	0.0575176	0.045149					1.67	28.642
1.72	45.127	248.097	36.166	1.72	0.176969	0.972929	0.141827					1.64	26.863	5.386	0	1.64	0.105345	0.0211216	0					2.2	31.97	10.506	15.86	2.2	0.125373	0.0412	0.0621961					1.66	29.836	27.111	17.402	1.66	0.117004	0.106318	0.0682431					1.69	24.898
1.73	44.774	252.088	31.954	1.73	0.175584	0.98858	0.12531					1.66	28.68	10.349	1.393	1.66	0.112471	0.0405843	0.00546275					2.22	31.756	13.228	23.97	2.22	0.124533	0.0518745	0.094					1.68	21.605	17.12	7.872	1.68	0.0847255	0.0671373	0.0308706					1.7	26.477
1.75	33.466	255	27.846	1.75	0.131239	1	0.1092					1.68	26.214	14.542	1.129	1.68	0.1028	0.0570275	0.00442745					2.24	36.641	12.301	41.988	2.24	0.14369	0.0482392	0.164659					1.69	17.769	15	12.615	1.69	0.0696824	0.0588235	0.0494706					1.72	34.939
1.77	26.958	254.545	25.027	1.77	0.105718	0.998216	0.0981451					1.69	29.155	12.916	1.15	1.69	0.114333	0.050651	0.0045098					2.26	29.988	13.178	68.278	2.26	0.1176	0.0516784	0.267757					1.71	34.903	7.915	5.085	1.71	0.136875	0.0310392	0.0199412					1.74	40.265
1.79	30.887	250.84	29.929	1.79	0.121125	0.983686	0.117369					1.71	27.518	9.949	17.476	1.71	0.107914	0.0390157	0.0685333					2.29	28.252	10.513	33.049	2.29	0.110792	0.0412275	0.129604					1.73	23.774	19	17.419	1.73	0.0932314	0.0745098	0.0683098					1.76	39.919
1.81	24.097	254.846	30.982	1.81	0.094498	0.999396	0.121498					1.73	25.546	7.697	14.585	1.73	0.10018	0.0301843	0.0571961					2.31	48.128	6.885	33.806	2.31	0.188737	0.027	0.132573					1.74	18.477	29.846	8.154	1.74	0.0724588	0.117043	0.0319765					1.77	29.479
1.82	25.371	253.372	29.499	1.82	0.0994941	0.993616	0.115682					1.75	22.339	9.321	7.255	1.75	0.0876039	0.0365529	0.028451					2.33	30.14	5.011	11.92	2.33	0.118196	0.019651	0.0467451					1.76	12.605	25.573	8.402	1.76	0.0494314	0.100286	0.032949					1.79	20.88
1.84	24.515	255	18.312	1.84	0.0961373	1	0.0718118					1.76	21.622	8.766	4.224	1.76	0.0847922	0.0343765	0.0165647					2.35	34.682	4.861	4.247	2.35	0.136008	0.0190627	0.0166549					1.78	19.733	23	0.556	1.78	0.0773843	0.0901961	0.00218039					1.81	20.867
1.86	22.147	255	21.411	1.86	0.086851	1	0.0839647					1.78	21.06	2.968	15.556	1.78	0.0825882	0.0116392	0.0610039					2.38	27.197	9.089	2.07	2.38	0.106655	0.0356431	0.00811765					1.79	20.384	19.667	11.949	1.79	0.0799373	0.0771255	0.0468588					1.83	25.622
1.88	24.613	255	21.95	1.88	0.0965216	1	0.0860784					1.8	20.323	1.946	24.996	1.8	0.079698	0.00763137	0.0980235					2.4	29.208	6.04	7.76	2.4	0.114541	0.0236863	0.0304314					1.81	19.625	15.291	12.479	1.81	0.0769608	0.0599647	0.0489373					1.84	34.24
1.89	23.411	255	22.186	1.89	0.0918078	1	0.0870039					1.81	23.063	4.719	24.994	1.81	0.0904431	0.0185059	0.0980157					2.42	20.104	9.621	38.647	2.42	0.0788392	0.0377294	0.151557					1.83	18.266	12.598	23.453	1.83	0.0716314	0.0494039	0.0919725					1.86	37.127
1.91	19.664	255	29.9	1.91	0.0771137	1	0.117255					1.83	27.245	7.936	32.384	1.83	0.106843	0.0311216	0.126996					2.45	25.342	2.092	28.213	2.45	0.0993804	0.00820392	0.110639					1.85	16.615	20.154	25.923	1.85	0.0651569	0.0790353	0.101659					1.88	30.427
1.93	21.019	255	52.87	1.93	0.0824275	1	0.207333					1.85	26.57	10.698	31.472	1.85	0.104196	0.0419529	0.12342					2.47	25.878	8.39	15.134	2.47	0.101482	0.032902	0.059349					1.86	21.441	22.581	29.368	1.86	0.0840824	0.0885529	0.115169					1.9	29.968
1.95	20.807	254.801	40.396	1.95	0.0815961	0.99922	0.158416					1.86	26.113	10.811	32.665	1.86	0.102404	0.0423961	0.128098					2.49	27.239	13.391	7.458	2.49	0.10682	0.0525137	0.0292471					1.88	23.344	14.214	32.897	1.88	0.0915451	0.0557412	0.129008					1.91	37.826
1.96	23.171	251.435	40.705	1.96	0.0908667	0.98602	0.159627					1.88	23.43	9.658	48.89	1.88	0.0918824	0.0378745	0.191725					2.51	32.602	7.604	15.909	2.51	0.127851	0.0298196	0.0623882					1.9	22.816	10.103	18.308	1.9	0.0894745	0.0396196	0.0717961					1.93	38.471
1.98	28.211	234.585	60.952	1.98	0.110631	0.919941	0.239027					1.9	20.034	6.797	63.399	1.9	0.0785647	0.0266549	0.248624					2.54	25.378	6.899	26.581	2.54	0.0995216	0.0270549	0.104239					1.91	20.062	15.632	25.291	1.91	0.0786745	0.061302	0.0991804					1.95	31.869
2	24.6	229.25	50.25	2	0.0964706	0.89902	0.197059					1.92	23.041	10.397	85.653	1.92	0.0903569	0.0407725	0.335894					2.56	19.844	3.286	33.307	2.56	0.0778196	0.0128863	0.130616					1.93	16.466	10.778	24.855	1.93	0.0645725	0.0422667	0.0974706					1.97	40.955
2.02	21.526	218.895	46.512	2.02	0.0844157	0.858412	0.1824					1.93	22.919	12.033	96.442	1.93	0.0898784	0.0471882	0.378204					2.58	22.496	6.869	15.321	2.58	0.0882196	0.0269373	0.0600824					1.95	28.4	17.333	29.718	1.95	0.111373	0.0679725	0.116541					1.98	41.895
2.04	28.182	153.64	11.474	2.04	0.110518	0.60251	0.0449961					1.95	23.538	9.064	127.348	1.95	0.0923059	0.0355451	0.499404					2.6	21.043	6.745	18.079	2.6	0.0825216	0.026451	0.070898					1.97	13.421	15.744	53.35	1.97	0.0526314	0.0617412	0.209216					2	32.134
2.05	19.172	114.262	19.255	2.05	0.0751843	0.448086	0.0755098					1.97	16.848	20.944	134.44	1.97	0.0660706	0.0821333	0.527216					2.63	15.707	2.826	19.474	2.63	0.0615961	0.0110824	0.0763686					1.98	22.508	24.06	51.162	1.98	0.0882667	0.0943529	0.200635					2.02	29.562
2.07	17.787	89.883	49.965	2.07	0.0697529	0.352482	0.195941					1.98	23.361	12.879	180.101	1.98	0.0916118	0.0505059	0.706278					2.65	18.052	0.434	20.28	2.65	0.0707922	0.00170196	0.0795294					2	20.4	12	33	2	0.08	0.0470588	0.129412					2.03	32.919
2.09	21.667	67.721	36.304	2.09	0.0849686	0.265573	0.142369					2	21.6	13.5	216.5	2	0.0847059	0.0529412	0.84902					2.67	23.047	3.996	19.132	2.67	0.0903804	0.0156706	0.0750275					2.02	20.477	15.872	54.53	2.02	0.080302	0.0622431	0.213843					2.05	29.541
2.11	28.129	51.578	34.185	2.11	0.11031	0.202267	0.134059					2.02	17.369	13.553	226.682	2.02	0.0681137	0.053149	0.888949					2.69	24.536	1.971	23.541	2.69	0.0962196	0.00772941	0.0923176					2.03	15.087	10.256	55.829	2.03	0.0591647	0.0402196	0.218937					2.07	27.533
2.12	33.173	33.658	39.219	2.12	0.13009	0.131992	0.1538					2.03	20.682	12.594	252.98	2.03	0.0811059	0.0493882	0.992078					2.72	25.102	7.873	15.404	2.72	0.0984392	0.0308745	0.0604078					2.05	16.846	6.513	30.59	2.05	0.0660627	0.0255412	0.119961					2.09	33.263
2.14	23.059	43.279	21.072	2.14	0.0904275	0.169722	0.0826353					2.05	20.099	5.918	255	2.05	0.0788196	0.0232078	1					2.74	23.691	1.555	20.115	2.74	0.0929059	0.00609804	0.0788824					2.07	21.118	11.222	50.974	2.07	0.0828157	0.0440078	0.199898					2.1	39.592
2.16	26.143	40.543	40.356	2.16	0.102522	0.158992	0.158259					2.07	22.028	11.76	252.361	2.07	0.0863843	0.0461176	0.989651					2.76	23.048	3.877	30.271	2.76	0.0903843	0.0152039	0.11871					2.09	22.2	10.496	56.778	2.09	0.0870588	0.0411608	0.222659					2.12	34.132
2.18	38.579	34.146	29.135	2.18	0.15129	0.133906	0.114255					2.08	24.363	15.008	254.026	2.08	0.0955412	0.0588549	0.99618					2.78	24.803	2.168	18.825	2.78	0.0972667	0.00850196	0.0738235					2.1	23.092	26.436	59.949	2.1	0.0905569	0.103671	0.235094					2.14	29.512
2.19	39.104	39.308	11.512	2.19	0.153349	0.154149	0.0451451					2.1	21.641	17.003	255	2.1	0.0848667	0.0666784	1					2.81	31.055	2.31	20.761	2.81	0.121784	0.00905882	0.0814157					2.12	26.328	5.684	69.932	2.12	0.103247	0.0222902	0.274243					2.16	38.063
2.21	31.055	24.116	33.86	2.21	0.121784	0.0945725	0.132784					2.12	20.976	15.954	255	2.12	0.0822588	0.0625647	1					2.83	17.868	3.417	17.698	2.83	0.0700706	0.0134	0.0694039					2.14	18.287	16.863	66.214	2.14	0.0717137	0.0661294	0.259663					2.17	32.54
2.23	25.739	37.085	32.099	2.23	0.100937	0.145431	0.125878					2.14	21.617	17.627	255	2.14	0.0847725	0.0691255	1					2.85	27.929	0.325	26.36	2.85	0.109525	0.00127451	0.103373					2.15	22.754	12.308	84	2.15	0.0892314	0.0482667	0.329412					2.19	22.519
2.25	30.643	39.734	35.677	2.25	0.120169	0.15582	0.13991					2.15	23.839	16.599	255	2.15	0.0934863	0.0650941	1					2.88	18.093	7.326	10.338	2.88	0.0709529	0.0287294	0.0405412					2.17	27.697	14.718	84.043	2.17	0.108616	0.0577176	0.32958					2.21	23.246
2.27	31.323	24.465	31.706	2.27	0.122835	0.0959412	0.124337					2.17	26.088	15.36	255	2.17	0.102306	0.0602353	1					2.9	27.284	6.856	10.861	2.9	0.106996	0.0268863	0.0425922					2.19	19.307	6	75.607	2.19	0.0757137	0.0235294	0.296498					2.23	26.423
2.28	27.121	27.805	16.114	2.28	0.106357	0.109039	0.0631922					2.19	25.971	8.893	255	2.19	0.101847	0.0348745	1					2.92	33.937	7.028	24.771	2.92	0.133086	0.0275608	0.0971412					2.21	22.615	10.949	66.385	2.21	0.0886863	0.0429373	0.260333					2.24	24.676
2.3	19.922	22.035	34.906	2.3	0.0781255	0.0864118	0.136886					2.2	23.243	13.68	255	2.2	0.091149	0.0536471	1					2.94	31.765	11.052	20.3	2.94	0.124569	0.0433412	0.0796078					2.22	24.866	8.889	69.778	2.22	0.0975137	0.0348588	0.273639					2.26	29.503
2.32	12.526	39.16	21.664	2.32	0.0491216	0.153569	0.0849569					2.22	23.383	19.449	255	2.22	0.091698	0.0762706	1					2.97	23.026	6.614	22.063	2.97	0.090298	0.0259373	0.0865216					2.24	27.226	10.795	84.496	2.24	0.106769	0.0423333	0.331357					2.28	35.206
2.34	28.631	35.665	22.141	2.34	0.112278	0.139863	0.0868275					2.24	24.331	17.296	255	2.24	0.0954157	0.0678275	1					2.99	19.196	2.803	12.594	2.99	0.0752784	0.0109922	0.0493882					2.26	28.862	12.41	101.308	2.26	0.113184	0.0486667	0.397286					2.3	30.424
2.35	26.933	27.117	20.458	2.35	0.10562	0.106341	0.0802275					2.25	26.457	14.962	255	2.25	0.103753	0.0586745	1					3.01	23.029	8.62	29.039	3.01	0.0903098	0.0338039	0.113878					2.27	33.241	13.786	129.581	2.27	0.130357	0.0540627	0.508161					2.31	24.062
2.37	23.8	36.596	37.067	2.37	0.0933333	0.143514	0.145361					2.27	24.16	16.263	255	2.27	0.0947451	0.0637765	1					3.03	24.629	16.649	23.953	3.03	0.0965843	0.0652902	0.0939333					2.29	20.79	11.906	120.282	2.29	0.0815294	0.0466902	0.471694					2.33	22.738
2.39	25.277	27.314	54.038	2.39	0.0991255	0.107114	0.211914					2.29	24.437	10.138	255	2.29	0.0958314	0.0397569	1					3.06	29.683	7.845	5.89	3.06	0.116404	0.0307647	0.023098					2.31	26.539	19.692	108.462	2.31	0.104075	0.0772235	0.425341					2.35	29.706
2.41	38.555	42.281	51.103	2.41	0.151196	0.165808	0.200404					2.31	22.962	11.037	255	2.31	0.0900471	0.0432824	1					3.08	23.972	6.652	11.109	3.08	0.0940078	0.0260863	0.0435647					2.32	28.985	6.009	92.573	2.32	0.113667	0.0235647	0.363031					2.37	29.092
2.42	33.571	25.432	40.35	2.42	0.131651	0.0997333	0.158235					2.32	22.917	14.858	255	2.32	0.0898706	0.0582667	1					3.1	23.332	3.01	29.876	3.1	0.091498	0.0118039	0.117161					2.34	22.287	20.692	122.761	2.34	0.0874	0.0811451	0.481416					2.38	35.555
2.44	27.149	32.371	41.194	2.44	0.106467	0.126945	0.161545					2.34	23.189	13.514	255	2.34	0.0909373	0.0529961	1					3.12	26.508	7.328	14.038	3.12	0.103953	0.0287373	0.055051					2.36	22.2	9.718	138.538	2.36	0.0870588	0.0381098	0.543286					2.4	45.6
2.46	26.073	21.436	72.262	2.46	0.102247	0.0840627	0.28338					2.36	21.035	15.504	255	2.36	0.0824902	0.0608	1					3.15	24.59	14.258	0.516	3.15	0.0964314	0.0559137	0.00202353					2.38	31.108	18.462	127.436	2.38	0.121992	0.0724	0.499749					2.42	43.108
2.48	37.176	32.979	50.942	2.48	0.145788	0.129329	0.199773					2.37	24.357	13.305	255	2.37	0.0955176	0.0521765	1					3.17	26.699	18.701	18.654	3.17	0.104702	0.0733373	0.0731529					2.39	24.672	12.983	112.137	2.39	0.0967529	0.0509137	0.439753					2.43	38.134
2.5	19.837	31.136	21.28	2.5	0.0777922	0.122102	0.083451					2.39	23.084	14.184	255	2.39	0.0905255	0.0556235	1					3.19	25.496	35.61	38.501	3.19	0.0999843	0.139647	0.150984					2.41	27.493	8.923	122.615	2.41	0.107816	0.0349922	0.480843					2.45	34.636
2.51	29.841	33.406	31.139	2.51	0.117024	0.131004	0.122114					2.41	24.915	13.618	255	2.41	0.0977059	0.0534039	1					3.22	28.164	33.776	28.495	3.22	0.110447	0.132455	0.111745					2.43	31.744	6.889	136.137	2.43	0.124486	0.0270157	0.533871					2.47	22.968
2.53	36.241	19.682	23.642	2.53	0.142122	0.0771843	0.0927137					2.42	22.677	21.791	255	2.42	0.0889294	0.0854549	1					3.24	22.828	54.48	14.98	3.24	0.0895216	0.213647	0.0587451					2.44	22.6	10	172.556	2.44	0.0886275	0.0392157	0.67669					2.49	23.955
2.55	25.273	15.066	35.11	2.55	0.0991098	0.0590824	0.137686					2.44	23.441	32.556	255	2.44	0.0919255	0.127671	1					3.26	21.653	67.397	12.732	3.26	0.0849137	0.264302	0.0499294					2.46	30.231	15.385	176.077	2.46	0.118553	0.0603333	0.690498					2.5	33.084
2.57	17.624	34.681	22.66	2.57	0.0691137	0.136004	0.0888627					2.46	23.53	23.665	255	2.46	0.0922745	0.0928039	1					3.28	37.82	53.834	32.378	3.28	0.148314	0.211114	0.126973					2.48	25.19	16.444	171.316	2.48	0.0987843	0.0644863	0.671827					2.52	40.67
2.58	20.402	28.136	3.138	2.58	0.0800078	0.110337	0.0123059					2.47	22.882	29.441	255	2.47	0.0897333	0.115455	1					3.31	30.938	94.312	31.685	3.31	0.121325	0.369851	0.124255					2.5	25.108	17.564	138.983	2.5	0.0984627	0.0688784	0.545031					2.54	47.681
2.6	23.581	38.965	26.486	2.6	0.0924745	0.152804	0.103867					2.49	24.176	14.557	255	2.49	0.0948078	0.0570863	1					3.33	27.14	138.223	27.344	3.33	0.106431	0.542051	0.107231					2.51	25.693	21.154	192.974	2.51	0.100757	0.0829569	0.756761					2.56	41.038
2.62	23.527	39.28	13.615	2.62	0.0922627	0.154039	0.0533922					2.51	24.425	12.096	255	2.51	0.0957843	0.0474353	1					3.35	24.195	127.087	27.986	3.35	0.0948824	0.49838	0.109749					2.53	27.662	15.752	222.282	2.53	0.108478	0.0617725	0.871694					2.57	32.593
2.64	26.047	39.359	11.66	2.64	0.102145	0.154349	0.0457255					2.53	23.102	26.531	255	2.53	0.0905961	0.104043	1					3.37	26.243	146.701	19.535	3.37	0.102914	0.575298	0.0766078					2.55	25.913	9.675	205.162	2.55	0.10162	0.0379412	0.804557					2.59	29.183
2.65	39.472	22.85	11.688	2.65	0.154792	0.0896078	0.0458353					2.54	22.461	11.038	255	2.54	0.0880824	0.0432863	1					3.4	29.974	172.378	11.585	3.4	0.117545	0.675992	0.0454314					2.56	27.877	11.769	198.308	2.56	0.109322	0.0461529	0.777678					2.61	24.355
2.67	43.894	21.216	14.048	2.67	0.172133	0.0832	0.0550902					2.56	23.209	14.126	255	2.56	0.0910157	0.0553961	1					3.42	18.065	193.705	20.675	3.42	0.0708431	0.759627	0.0810784					2.58	19.882	19.658	199.436	2.58	0.0779686	0.0770902	0.782102					2.63	31.731
2.69	31.55	26.156	20.818	2.69	0.123725	0.102573	0.0816392					2.58	22.372	17.799	255	2.58	0.0877333	0.0698	1					3.44	19.517	226.999	11.669	3.44	0.0765373	0.890192	0.0457608					2.6	33.979	20.513	232.026	2.6	0.133251	0.0804431	0.909906					2.64	43.294
2.71	27.775	41.481	12.369	2.71	0.108922	0.162671	0.0485059					2.59	21.84	20.224	255	2.59	0.0856471	0.0793098	1					3.46	23.732	220.599	21.445	3.46	0.0930667	0.865094	0.084098					2.62	27.461	11.154	238.308	2.62	0.10769	0.0437412	0.934541					2.66	46.531
2.73	34.629	54.089	14.058	2.73	0.1358	0.212114	0.0551294					2.61	21.188	19.988	255	2.61	0.0830902	0.0783843	1					3.49	26.891	219.417	20.37	3.49	0.105455	0.860459	0.0798824					2.63	21.405	34.718	224.009	2.63	0.0839412	0.136149	0.878467					2.68	39.897
2.74	28.29	28.594	18.337	2.74	0.110941	0.112133	0.0719098					2.63	20.497	11.729	255	2.63	0.0803804	0.0459961	1					3.51	21.073	211.994	18.302	3.51	0.0826392	0.831349	0.0717725					2.65	30.308	25.983	207.231	2.65	0.118855	0.101894	0.812671					2.7	36.536
2.76	25.285	34.069	19.63	2.76	0.0991569	0.133604	0.0769804					2.64	22.218	9.777	255	2.64	0.0871294	0.0383412	1					3.53	17.964	209.215	19.743	3.53	0.0704471	0.820451	0.0774235					2.67	29.8	35	229	2.67	0.116863	0.137255	0.898039					2.71	34.545
2.78	29.65	25.091	7.272	2.78	0.116275	0.0983961	0.0285176					2.66	24.321	18.489	247.845	2.66	0.0953765	0.0725059	0.971941					3.55	28.921	219.139	13.419	3.55	0.113416	0.859369	0.0526235					2.68	18	28.128	187.06	2.68	0.0705882	0.110306	0.733569					2.73	23.635
2.8	31.577	33.46	8.838	2.8	0.123831	0.131216	0.0346588					2.68	24.559	40.134	233.587	2.68	0.0963098	0.157388	0.916027					3.58	15.113	210.125	17.089	3.58	0.0592667	0.82402	0.0670157					2.7	17.98	30.265	246.273	2.7	0.0705098	0.118686	0.965776					2.75	31.153
2.81	16.072	38.869	22.259	2.81	0.0630275	0.152427	0.0872902					2.69	25.702	42.596	248.688	2.69	0.100792	0.167043	0.975247					3.6	22.728	217.629	5.6	3.6	0.0891294	0.853447	0.0219608					2.72	23.877	25.179	187.333	2.72	0.0936353	0.0987412	0.734639					2.77	30.677
2.83	26.423	32.962	8.018	2.83	0.10362	0.129263	0.0314431					2.71	23.99	50.098	248.644	2.71	0.0940784	0.196463	0.975075					3.62	26.598	191.057	17.86	3.62	0.104306	0.749243	0.0700392					2.74	13.882	28.35	235.786	2.74	0.0544392	0.111176	0.924651					2.78	26.623
2.85	16.657	36.488	3.357	2.85	0.0653216	0.14309	0.0131647					2.73	20.173	54.794	241.867	2.73	0.0791098	0.214878	0.948498					3.65	22.976	218.686	31.429	3.65	0.090102	0.857592	0.123251					2.75	28.036	31.162	244.282	2.75	0.109945	0.122204	0.957969					2.8	29.984
2.87	27.166	31.06	3.409	2.87	0.106533	0.121804	0.0133686					2.75	21.415	69.5	174.13	2.75	0.0839804	0.272549	0.682863					3.67	21.733	184.09	32.985	3.67	0.0852275	0.721922	0.129353					2.77	24.508	43.923	167.692	2.77	0.0961098	0.172247	0.657616					2.82	22.675
2.88	29.219	35.096	11.199	2.88	0.114584	0.137631	0.0439176					2.76	28.189	79.887	204.225	2.76	0.110545	0.313282	0.800882					3.69	27.742	177.806	46.187	3.69	0.108792	0.697278	0.181125					2.79	30	32.615	163.325	2.79	0.117647	0.127902	0.64049					2.83	18.584
2.9	24.421	18.044	20.394	2.9	0.0957686	0.0707608	0.0799765					2.78	22.341	97.631	158.77	2.78	0.0876118	0.382867	0.622627					3.71	23.371	186.29	37.54	3.71	0.091651	0.730549	0.147216					2.8	19.856	18.94	226.701	2.8	0.0778667	0.0742745	0.889024					2.85	17.834
2.92	33.049	35.137	13.751	2.92	0.129604	0.137792	0.0539255					2.8	23.722	123.046	134.628	2.8	0.0930275	0.482533	0.527953					3.74	20.041	167.906	21.12	3.74	0.0785922	0.658455	0.0828235					2.82	25.939	34.667	209.564	2.82	0.101722	0.135949	0.82182					2.87	18.922
2.94	17.44	62.474	33.989	2.94	0.0683922	0.244996	0.13329					2.81	23.593	148.899	138.141	2.81	0.0925216	0.583918	0.541729					3.76	29.128	167.239	28.955	3.76	0.114227	0.655839	0.113549					2.84	26.005	32.308	219.487	2.84	0.10198	0.126698	0.860733					2.89	21.049
2.96	21.014	27.625	40.732	2.96	0.0824078	0.108333	0.159733					2.83	23.85	167.849	139.02	2.83	0.0935294	0.658231	0.545176					3.78	27.377	146.12	31.739	3.78	0.107361	0.57302	0.124467					2.85	18.246	34	210.957	2.85	0.0715529	0.133333	0.827282					2.9	25.916
2.97	32.749	41.593	18.824	2.97	0.128427	0.16311	0.0738196					2.85	22.389	193.337	137.135	2.85	0.0878	0.758184	0.537784					3.8	18.677	136.774	31.098	3.8	0.0732431	0.536369	0.121953					2.87	20.277	59.359	214.41	2.87	0.0795176	0.23278	0.840824					2.92	33.527
2.99	34.679	43.487	5.914	2.99	0.135996	0.170537	0.0231922					2.86	27.53	201.697	160.789	2.86	0.107961	0.790969	0.630545					3.83	24.304	119.948	32.352	3.83	0.0953098	0.470384	0.126871					2.89	33.133	40.778	236.889	2.89	0.129933	0.159914	0.928976					2.94	24.091
3.01	26.066	45.975	25.03	3.01	0.10222	0.180294	0.0981569					2.88	24.465	202.4	133.74	2.88	0.0959412	0.793725	0.524471					3.85	24.556	93.235	44.932	3.85	0.096298	0.365627	0.176204					2.91	42.031	38.239	178.137	2.91	0.164827	0.149957	0.698576					2.96	14.669
3.03	39.079	38.691	13.414	3.03	0.153251	0.151729	0.0526039					2.9	23.971	202.4	110.677	2.9	0.0940039	0.793725	0.434027					3.87	32.088	66.236	59.58	3.87	0.125835	0.259749	0.233647					2.92	20.215	40.538	186	2.92	0.0792745	0.158973	0.729412					2.97	20.21
3.04	34.779	49.599	35.062	3.04	0.136388	0.194506	0.137498					2.92	22.817	253	117.002	2.92	0.0894784	0.992157	0.458831					3.89	30.424	73.435	85.022	3.89	0.11931	0.28798	0.33342					2.94	34.282	42.299	195.128	2.94	0.134439	0.165878	0.765208					2.99	27.709
3.06	33.628	44.319	23.217	3.06	0.131875	0.1738	0.0910471					2.93	23.527	253	95.925	2.93	0.0922627	0.992157	0.376176					3.92	23.327	57.998	77.347	3.92	0.0914784	0.227443	0.303322					2.96	27.046	42.427	167.034	2.96	0.106063	0.16638	0.655035					3.01	32.936
3.08	24.245	82.014	9.487	3.08	0.0950784	0.321624	0.0372039					2.95	25.084	253	77.636	2.95	0.0983686	0.992157	0.304455					3.94	22.097	59.085	115.556	3.94	0.0866549	0.231706	0.453161					2.97	27.769	35.692	189.846	2.97	0.108898	0.139969	0.744494					3.03	26.254
3.1	26.676	113.54	10.692	3.1	0.104612	0.445255	0.0419294					2.97	26.217	253	72.804	2.97	0.102812	0.992157	0.285506					3.96	26.62	24.959	80.837	3.96	0.104392	0.0978784	0.317008					2.99	27.159	42.085	188.085	2.99	0.106506	0.165039	0.737588					3.04	19.129
3.12	27.887	152.338	2.289	3.12	0.109361	0.597404	0.00897647					2.98	25.966	253	70.096	2.98	0.101827	0.992157	0.274886					3.98	27.496	25.907	70.224	3.98	0.107827	0.101596	0.275388					3.01	30.544	41.786	189.214	3.01	0.11978	0.163867	0.742016					3.06	30.472
3.13	32.852	179.818	26.774	3.13	0.128831	0.705169	0.104996					3	26.19	253	72.5	3	0.102706	0.992157	0.284314					4.01	22.766	37.375	112.225	4.01	0.0892784	0.146569	0.440098					3.03	31.569	43.949	147.385	3.03	0.1238	0.172349	0.57798					3.08	37.571
3.15	29.568	205.185	33.211	3.15	0.115953	0.804647	0.130239					3.02	24.034	253	69.362	3.02	0.094251	0.992157	0.272008					4.03	29.17	35.902	144.272	4.03	0.114392	0.140792	0.565773					3.04	25.031	36.077	184.214	3.04	0.0981608	0.141478	0.722408					3.1	42.722
3.17	22.915	243.262	17.385	3.17	0.0898627	0.953969	0.0681765					3.03	22.723	253	62.347	3.03	0.0891098	0.992157	0.244498					4.05	22.48	16.674	145.356	4.05	0.0881569	0.0653882	0.570024					3.06	29.185	38.308	202.684	3.06	0.114451	0.150227	0.794839					3.11	43.716
3.19	20.857	225.293	41.464	3.19	0.0817922	0.883502	0.162604					3.05	22.849	253	56.898	3.05	0.0896039	0.992157	0.223129					4.08	26.11	24.81	188.17	4.08	0.102392	0.0972941	0.737922					3.08	19.939	38.462	144.923	3.08	0.0781922	0.150831	0.568325					3.13	31.954
3.2	38.455	241.703	39.04	3.2	0.150804	0.947855	0.153098					3.07	23.909	253	42.577	3.07	0.0937608	0.992157	0.166969					4.1	31.532	35.534	224.36	4.1	0.123655	0.139349	0.879843					3.09	19.307	45.59	136.786	3.09	0.0757137	0.178784	0.536416					3.15	19.432
3.22	24.407	254.12	20.21	3.22	0.0957137	0.996549	0.0792549					3.08	26.002	253	47.624	3.08	0.101969	0.992157	0.186761					4.12	30.713	21.335	188.421	4.12	0.120443	0.0836667	0.738906					3.11	30.4	39.889	138.778	3.11	0.119216	0.156427	0.544227					3.17	32.63
3.24	19.735	255	11.854	3.24	0.0773922	1	0.0464863					3.1	26.972	253	62.831	3.1	0.105773	0.992157	0.246396					4.14	29.877	25.583	244.245	4.14	0.117165	0.100325	0.957824					3.13	26.477	35.256	159.949	3.13	0.103831	0.138259	0.627251					3.18	37.103
3.26	23.304	255	17.417	3.26	0.0913882	1	0.068302					3.12	26.519	253	39.484	3.12	0.103996	0.992157	0.154839					4.17	26.927	33.41	206.882	4.17	0.105596	0.13102	0.811302					3.15	29.692	63.812	128.769	3.15	0.116439	0.250243	0.504976					3.2	24.856
3.27	32.312	255	29.622	3.27	0.126714	1	0.116165					3.14	23.996	253	37.149	3.14	0.094102	0.992157	0.145682					4.19	29.5	35.059	220.273	4.19	0.115686	0.137486	0.863816					3.16	24.149	27.35	122.342	3.16	0.094702	0.107255	0.479773					3.22	18.003
3.29	19.186	255	12.953	3.29	0.0752392	1	0.0507961					3.15	21.59	253	34.18	3.15	0.0846667	0.992157	0.134039					4.21	31.81	29.208	239.709	4.21	0.124745	0.114541	0.940035					3.18	40.939	34.359	136.385	3.18	0.160545	0.134741	0.534843					3.23	24.969
3.31	23.893	255	4.204	3.31	0.093698	1	0.0164863					3.17	24.373	253	24.4	3.17	0.0955804	0.992157	0.0956863					4.23	36.147	28.941	251.649	4.23	0.141753	0.113494	0.986859					3.2	23.303	50	108.846	3.2	0.0913843	0.196078	0.426847					3.25	38.724
3.33	23.729	255	2.247	3.33	0.0930549	1	0.00881176					3.19	25.396	253	18.029	3.19	0.0995922	0.992157	0.070702					4.26	26.149	21.799	251.305	4.26	0.102545	0.0854863	0.98551					3.21	32.257	36.897	89.419	3.21	0.126498	0.144694	0.350663					3.27	39.31
3.35	30.101	255	3.344	3.35	0.118043	1	0.0131137					3.2	26.285	253	36.015	3.2	0.103078	0.992157	0.141235					4.28	17.386	25.282	230.447	4.28	0.0681804	0.0991451	0.903714					3.23	24.646	34	100.154	3.23	0.096651	0.133333	0.392761					3.29	39.656
3.36	32.899	255	2.428	3.36	0.129016	1	0.00952157					3.22	24.977	253	20.61	3.22	0.097949	0.992157	0.0808235					4.3	31.957	36.141	251.04	4.3	0.125322	0.141729	0.984471					3.25	31.323	34.359	102.641	3.25	0.122835	0.134741	0.402514					3.3	38.093
3.38	34.99	255	13.995	3.38	0.137216	1	0.0548824					3.24	28.547	253	28.117	3.24	0.111949	0.992157	0.110263					4.32	22.641	35.883	254.576	4.32	0.0887882	0.140718	0.998337					3.26	23.416	24.513	97.538	3.26	0.0918275	0.0961294	0.382502					3.32	29.462
3.4	19.712	255	19.709	3.4	0.077302	1	0.0772902					3.25	24.504	253	29.051	3.25	0.0960941	0.992157	0.113925					4.35	15.263	29.565	255	4.35	0.0598549	0.115941	1					3.28	18	32	92.59	3.28	0.0705882	0.12549	0.363098					3.34	22.838
3.42	21.181	255	11.923	3.42	0.0830627	1	0.0467569					3.27	25.922	253	22.539	3.27	0.101655	0.992157	0.0883882					4.37	19.391	31.423	255	4.37	0.0760431	0.123227	1					3.3	28.939	31.256	80.009	3.3	0.113486	0.122573	0.313761					3.36	31.525
3.43	28.162	255	3.585	3.43	0.110439	1	0.0140588					3.29	24.037	253	14.874	3.29	0.0942627	0.992157	0.0583294					4.39	22.711	27.322	252.222	4.39	0.0890627	0.107145	0.989106					3.32	22.759	22.872	84.342	3.32	0.089251	0.0896941	0.330753					3.37	44.866
3.45	30.481	255	0	3.45	0.119533	1	0					3.31	26.33	253	9.182	3.31	0.103255	0.992157	0.0360078					4.42	21.847	28.031	243.513	4.42	0.0856745	0.109925	0.954953					3.33	26.6	23	94.667	3.33	0.104314	0.0901961	0.371243					3.39	43.336
3.47	39.788	255	0.124	3.47	0.156031	1	0.000486275					3.32	24.991	253	17.725	3.32	0.0980039	0.992157	0.0695098					4.44	18.837	33.197	245.44	4.44	0.0738706	0.130184	0.96251					3.35	23.395	28.239	89.59	3.35	0.0917451	0.110741	0.351333					3.41	32.384
3.49	30.938	255	12.638	3.49	0.121325	1	0.0495608					3.34	25.335	253	20.461	3.34	0.0993529	0.992157	0.0802392					4.46	18.996	38.999	252.99	4.46	0.0744941	0.152937	0.992118					3.37	26.092	31.094	65.496	3.37	0.102322	0.121937	0.256847					3.43	30.7
3.5	30.133	255	9.127	3.5	0.118169	1	0.0357922					3.36	23.325	253	10.422	3.36	0.0914706	0.992157	0.0408706					4.48	23.374	36.674	255	4.48	0.0916627	0.14382	1					3.38	35.585	38.154	76	3.38	0.139549	0.149624	0.298039					3.44	36.541
3.52	33.165	255	8.733	3.52	0.130059	1	0.0342471					3.37	24.257	253	3.988	3.37	0.0951255	0.992157	0.0156392					4.51	17.411	35.454	255	4.51	0.0682784	0.139035	1					3.4	28.133	39.043	62.427	3.4	0.110325	0.15311	0.244812					3.46	32.02
3.54	38.417	255	14.355	3.54	0.150655	1	0.0562941					3.39	27.13	253	7.742	3.39	0.106392	0.992157	0.0303608					4.53	17.06	31.125	255	4.53	0.066902	0.122059	1					3.42	29.764	23.641	49.624	3.42	0.116722	0.0927098	0.194604					3.48	30.102
3.56	44.71	255	1.298	3.56	0.175333	1	0.0050902					3.41	27.249	253	13.055	3.41	0.106859	0.992157	0.0511961					4.55	23.557	27.574	255	4.55	0.0923804	0.108133	1					3.44	26.708	25.154	45.59	3.44	0.104737	0.0986431	0.178784					3.5	28.486
3.58	34.969	255	9.472	3.58	0.137133	1	0.0371451					3.42	26.157	253	11.389	3.42	0.102576	0.992157	0.0446627					4.57	13.402	13.259	255	4.57	0.0525569	0.0519961	1					3.45	36.441	35.957	43.248	3.45	0.142906	0.141008	0.1696					3.51	19.446
3.59	34.099	255	14.441	3.59	0.133722	1	0.0566314					3.44	27.135	253	5.456	3.44	0.106412	0.992157	0.0213961					4.6	27.079	19.724	255	4.6	0.106192	0.077349	1					3.47	26.354	24.274	42.795	3.47	0.103349	0.0951922	0.167824					3.53	21.518
3.61	33.273	254.623	20.46	3.61	0.130482	0.998522	0.0802353					3.46	26.675	253	16.38	3.46	0.104608	0.992157	0.0642353					4.62	19.39	7.347	255	4.62	0.0760392	0.0288118	1					3.49	29.077	25.718	38.333	3.49	0.114027	0.100855	0.150325					3.55	23.972
3.63	34.045	255	11.602	3.63	0.13351	1	0.045498					3.47	25.131	253	14.231	3.47	0.0985529	0.992157	0.0558078					4.64	20.354	14.962	255	4.64	0.0798196	0.0586745	1					3.5	24.743	25.171	34.094	3.5	0.0970314	0.0987098	0.133702					3.57	19.316
3.65	38.399	255	20.117	3.65	0.150584	1	0.0788902					3.49	28.609	253	4.66	3.49	0.112192	0.992157	0.0182745					4.66	22.581	16.035	255	4.66	0.0885529	0.0628824	1					3.52	30.385	26.769	40.214	3.52	0.119157	0.104976	0.157702					3.58	17.386
3.66	15.152	255	19.634	3.66	0.0594196	1	0.0769961					3.51	28.379	253	7.138	3.51	0.11129	0.992157	0.0279922					4.69	23.729	13.558	255	4.69	0.0930549	0.0531686	1					3.54	26.908	37.462	19.615	3.54	0.105522	0.14691	0.0769216					3.6	29.784
3.68	16.288	252.939	26.676	3.68	0.0638745	0.991918	0.104612					3.53	23.954	253	18.61	3.53	0.0939373	0.992157	0.0729804					4.71	21.677	15.735	255	4.71	0.0850078	0.0617059	1					3.56	19.067	27.222	27.556	3.56	0.0747725	0.106753	0.108063					3.62	36.908
3.7	25.096	252.723	26.94	3.7	0.0984157	0.991071	0.105647					3.54	24.359	253	14.926	3.54	0.0955255	0.992157	0.0585333					4.73	14.092	29.307	255	4.73	0.0552627	0.114929	1					3.57	28.636	17.094	28.453	3.57	0.112298	0.0670353	0.11158					3.63	34.702
3.72	21.831	243.439	10.44	3.72	0.0856118	0.954663	0.0409412					3.56	23.005	253	8.986	3.56	0.0902157	0.992157	0.0352392					4.75	27.735	35.617	255	4.75	0.108765	0.139675	1					3.59	28.154	12.179	30.923	3.59	0.110408	0.0477608	0.121267					3.65	39.522
3.73	9.743	211.908	0.121	3.73	0.0382078	0.831012	0.00047451					3.58	25.613	253	6.042	3.58	0.100443	0.992157	0.0236941					4.78	33.693	19.584	255	4.78	0.132129	0.0768	1					3.61	16.903	19.051	26.239	3.61	0.0662863	0.0747098	0.102898					3.67	39.626
3.75	20.846	203.893	10.136	3.75	0.081749	0.79958	0.039749					3.59	23.477	253	4.299	3.59	0.0920667	0.992157	0.0168588					4.8	29.256	20.72	255	4.8	0.114729	0.0812549	1					3.62	36.697	19.598	23.12	3.62	0.14391	0.0768549	0.0906667					3.69	24.13
3.77	19.805	203.236	2.97	3.77	0.0776667	0.797004	0.0116471					3.61	24.883	253	0.126	3.61	0.0975804	0.992157	0.000494118					4.82	31.31	24.738	255	4.82	0.122784	0.0970118	1					3.64	32.138	23.359	26.718	3.64	0.126031	0.0916039	0.104776					3.7	18.691
3.79	28.206	162.134	10.158	3.79	0.110612	0.63582	0.0398353					3.63	23.766	253	9.354	3.63	0.0932	0.992157	0.0366824					4.85	30.437	22.344	248.163	4.85	0.119361	0.0876235	0.973188					3.66	28.538	25.145	25.581	3.66	0.111914	0.0986078	0.100318					3.72	21.43
3.81	28.901	104.334	18.595	3.81	0.113337	0.409153	0.0729216					3.64	23.21	253	7.034	3.64	0.0910196	0.992157	0.0275843					4.87	33.909	28.991	254.037	4.87	0.132976	0.11369	0.996224					3.68	25.498	32.496	15.564	3.68	0.0999922	0.127435	0.0610353					3.74	21.281
3.82	30.995	50.323	5.95	3.82	0.121549	0.197345	0.0233333					3.66	25.436	253	17.399	3.66	0.099749	0.992157	0.0682314					4.89	34.224	32.703	235.748	4.89	0.134212	0.128247	0.924502					3.69	27.554	19	12.538	3.69	0.108055	0.0745098	0.0491686					3.76	23.725
3.84	26.881	56.073	19.671	3.84	0.105416	0.219894	0.0771412					3.68	25.01	253	3.923	3.68	0.0980784	0.992157	0.0153843					4.91	27.253	32.208	190.541	4.91	0.106875	0.126306	0.74722					3.71	26.072	20.376	13.556	3.71	0.102243	0.0799059	0.0531608					3.77	28.676
3.86	26.702	44.171	9.299	3.86	0.104714	0.17322	0.0364667					3.69	23.929	253	4.494	3.69	0.0938392	0.992157	0.0176235					4.94	30.693	21.825	170.336	4.94	0.120365	0.0855882	0.667984					3.73	34.01	21.726	23.162	3.73	0.133373	0.0852	0.0908314					3.79	43.099
3.88	39.386	37.197	3.579	3.88	0.154455	0.145871	0.0140353					3.71	22.684	253	12.005	3.71	0.0889569	0.992157	0.0470784					4.96	30.273	20.055	198.952	4.96	0.118718	0.0786471	0.780204					3.74	19.123	23.667	17.718	3.74	0.0749922	0.0928118	0.0694824					3.81	39.618
3.89	36.383	27.967	11.156	3.89	0.142678	0.109675	0.043749					3.73	23.371	249.691	5.03	3.73	0.091651	0.97918	0.0197255					4.98	25.76	41.922	145.826	4.98	0.10102	0.1644	0.571867					3.76	27.113	20.778	25	3.76	0.106325	0.0814824	0.0980392					3.83	22.388
3.91	12.748	12.374	24.612	3.91	0.0499922	0.0485255	0.0965176					3.75	26.333	244.582	1.319	3.75	0.103267	0.959145	0.00517255					5	18.641	34.703	107.344	5	0.073102	0.13609	0.420957					3.78	31.267	17.667	17.111	3.78	0.122616	0.0692824	0.067102					3.84	14.933
3.93	24.339	38.429	16.219	3.93	0.0954471	0.150702	0.0636039					3.76	23.446	217.297	4.303	3.76	0.0919451	0.852145	0.0168745					5.03	20.743	33.561	74.774	5.03	0.0813451	0.131612	0.293231					3.79	26.108	20.538	17.128	3.79	0.102384	0.0805412	0.0671686					3.86	17.338
3.95	30.095	31.05	14.388	3.95	0.11802	0.121765	0.0564235					3.78	24.158	189.41	1.861	3.78	0.0947373	0.742784	0.00729804					5.05	28.234	31.82	83.783	5.05	0.110722	0.124784	0.328561					3.81	32.621	22	25.111	3.81	0.127925	0.0862745	0.0984745					3.88	21.253
3.96	21.686	39.73	14.735	3.96	0.0850431	0.155804	0.0577843					3.8	23.692	169.517	3.016	3.8	0.0929098	0.664773	0.0118275					5.07	19.81	31.518	66.752	5.07	0.0776863	0.1236	0.261773					3.83	21.754	8.726	27.573	3.83	0.0853098	0.0342196	0.108129					3.9	15.49
3.98	11.629	47.564	17.154	3.98	0.0456039	0.186525	0.0672706					3.81	21.397	148.114	4.683	3.81	0.0839098	0.580839	0.0183647					5.09	24.85	33.345	73.734	5.09	0.097451	0.130765	0.289153					3.85	24.323	23.308	20.308	3.85	0.0953843	0.0914039	0.0796392					3.91	17.829
4	8	63	15	4	0.0313725	0.247059	0.0588235					3.83	21.359	103.114	0.781	3.83	0.0837608	0.404369	0.00306275					5.12	35.875	38.069	71.592	5.12	0.140686	0.14929	0.280753					3.86	22.103	10.444	26.419	3.86	0.0866784	0.0409569	0.103604					3.93	24.255
												3.85	22.502	79.725	2.33	3.85	0.0882431	0.312647	0.00913725					5.14	18.821	32.143	50.336	5.14	0.0738078	0.126051	0.197396					3.88	0	16.009	19.179	3.88	0	0.0627804	0.0752118					3.95	29.998
												3.86	23.145	77.472	2.295	3.86	0.0907647	0.303812	0.009					5.16	28.546	42.312	37.371	5.16	0.111945	0.165929	0.146553					3.9	0	19	20.538	3.9	0	0.0745098	0.0805412					3.97	39.653
												3.88	23.661	63.74	5.564	3.88	0.0927882	0.249961	0.0218196					5.18	18.046	35.424	32.871	5.18	0.0707686	0.138918	0.128906					3.91	0	18.137	15.641	3.91	0	0.0711255	0.0613373					3.98	42.397
												3.9	20.374	46.484	9.967	3.9	0.079898	0.18229	0.0390863					5.21	26.436	34.115	16.402	5.21	0.103671	0.133784	0.0643216					3.93	0	10	8.291	3.93	0	0.0392157	0.0325137					4	34.8
												3.92	21.635	40.494	0	3.92	0.0848431	0.1588	0					5.23	26.629	48.896	27.17	5.23	0.104427	0.191749	0.106549					3.95	0	12.487	17.231	3.95	0	0.0489686	0.0675725					4.02	26.377
												3.93	22.303	43.677	0	3.93	0.0874627	0.171282	0					5.25	25.981	44.174	29.045	5.25	0.101886	0.173231	0.113902					3.97	0	10.513	13.829	3.97	0	0.0412275	0.0542314					4.03	27.425
												3.95	25.4	36.52	0.866	3.95	0.0996078	0.143216	0.00339608					5.28	33.695	52.613	31.571	5.28	0.132137	0.206325	0.123808					3.98	0	19.128	1.342	3.98	0	0.0750118	0.00526275					4.05	29.87
												3.97	21.966	31.451	4.524	3.97	0.0861412	0.123337	0.0177412					5.3	17.683	28.098	49.936	5.3	0.0693451	0.110188	0.195827					4	0	22	24	4	0	0.0862745	0.0941176					4.07	21.473
												3.98	24.602	27.013	6.93	3.98	0.0964784	0.105933	0.0271765					5.32	28.67	27.895	48.923	5.32	0.112431	0.109392	0.191855																	4.09	25.837
												4	26	36	0	4	0.101961	0.141176	0					5.34	33.591	36.831	35.983	5.34	0.131729	0.144435	0.14111																	4.1	29.964
																								5.37	21.078	28.571	18.947	5.37	0.0826588	0.112043	0.074302																	4.12	31.79
																								5.39	19.396	30.73	27.611	5.39	0.0760627	0.12051	0.108278																	4.14	25.39
																								5.41	15.794	29.214	32.683	5.41	0.0619373	0.114565	0.128169																	4.16	23.364
																								5.43	27.346	25.775	10.981	5.43	0.107239	0.101078	0.0430627																	4.17	29.99
																								5.46	16.846	30.231	53.228	5.46	0.0660627	0.118553	0.208737																	4.19	26.887
																								5.48	18.625	41.554	35.188	5.48	0.0730392	0.162957	0.137992																	4.21	31.984
																								5.5	24.17	40.055	39.871	5.5	0.0947843	0.157078	0.156357																	4.23	29.137
																								5.52	23.285	29.734	20.328	5.52	0.0913137	0.116604	0.0797176																	4.24	20.051
																								5.55	28.4	32.202	16.867	5.55	0.111373	0.126282	0.0661451																	4.26	27.248
																								5.57	22.264	34.478	32.053	5.57	0.0873098	0.135208	0.125698																	4.28	32.513
																								5.59	13.192	27.927	28.251	5.59	0.0517333	0.109518	0.110788																	4.3	25.575
																								5.62	20.913	39.471	16.668	5.62	0.0820118	0.154788	0.0653647																	4.31	21.224
																								5.64	28.718	38.32	25.024	5.64	0.11262	0.150275	0.0981333																	4.33	26.71
																								5.66	39.097	41.08	20.571	5.66	0.153322	0.161098	0.0806706																	4.35	34.767
																								5.68	28.8	42.989	31.29	5.68	0.112941	0.168584	0.122706																	4.37	30.459
																								5.71	28.049	26.752	35.992	5.71	0.109996	0.10491	0.141145																	4.38	28.94
																								5.73	22.416	51.998	23.803	5.73	0.0879059	0.203914	0.0933451																	4.4	30.739
																								5.75	26.057	28.358	29.328	5.75	0.102184	0.111208	0.115012																	4.42	25.085
																								5.77	22.801	18.582	24.732	5.77	0.0894157	0.0728706	0.0969882																	4.43	25.286
																								5.8	24.119	20.967	20.073	5.8	0.0945843	0.0822235	0.0787176																	4.45	21.694
																								5.82	20.128	36.023	22.601	5.82	0.0789333	0.141267	0.0886314																	4.47	9.444
																								5.84	18.312	35.782	32.984	5.84	0.0718118	0.140322	0.129349																	4.49	9.053
																								5.86	17.625	31.19	16.466	5.86	0.0691176	0.122314	0.0645725																	4.5	26.119
																								5.89	16.891	14.556	14.693	5.89	0.0662392	0.0570824	0.0576196																	4.52	35.758
																								5.91	20.993	30.22	27.119	5.91	0.0823255	0.11851	0.106349																	4.54	24.517
																								5.93	20.285	34.865	26.926	5.93	0.079549	0.136725	0.105592																	4.56	18.036
																								5.95	25.447	43.096	14.944	5.95	0.0997922	0.169004	0.0586039																	4.57	14.587
																								5.98	14.708	30.991	18.77	5.98	0.0576784	0.121533	0.0736078																	4.59	18.587
																								6	10	26	20	6	0.0392157	0.101961	0.0784314																	4.61	27.699
																																																4.63	27.793
																																																4.64	22.513
																																																4.66	13.906
																																																4.68	18.284
																																																4.7	34.613
																																																4.71	35.512
																																																4.73	31.322
																																																4.75	21.6
																																																4.77	16.904
																																																4.78	23.782
																																																4.8	23.088
																																																4.82	26.182
																																																4.83	38.08
																																																4.85	42.743
																																																4.87	40.86
																																																4.89	49.053
																																																4.9	78.212
																																																4.92	102.55
																																																4.94	117.105
																																																4.96	223.393
																																																4.97	240.748
																																																4.99	235.128
																																																5.01	233.91
																																																5.03	246.878
																																																5.04	253.775
																																																5.06	254.448
																																																5.08	253.699
																																																5.1	251.788
																																																5.11	250.912
																																																5.13	252.729
																																																5.15	250.926
																																																5.17	243.98
																																																5.18	245.874
																																																5.2	253.347
																																																5.22	253.106
																																																5.23	242.464
																																																5.25	218.734
																																																5.27	111.086
																																																5.29	94.276
																																																5.3	76.462
																																																5.32	60.535
																																																5.34	46.314
																																																5.36	40.297
																																																5.37	36.641
																																																5.39	33.788
																																																5.41	34.466
																																																5.43	34.297
																																																5.44	34.964
																																																5.46	37.391
																																																5.48	33.667
																																																5.5	25.087
																																																5.51	29.678
																																																5.53	32.447
																																																5.55	29.5
																																																5.57	23.15
																																																5.58	27.169
																																																5.6	32.659
																																																5.62	33.56
																																																5.63	33.637
																																																5.65	34.986
																																																5.67	32.789
																																																5.69	25.672
																																																5.7	31.169
																																																5.72	32.793
																																																5.74	23.444
																																																5.76	22.867
																																																5.77	32.526
																																																5.79	32.752
																																																5.81	35.095
																																																5.83	36.197
																																																5.84	30.931
																																																5.86	23.333
																																																5.88	19.204
																																																5.9	23.168
																																																5.91	28.992
																																																5.93	26.528
																																																5.95	30.893
																																																5.97	35.362
																																																5.98	32.954
																																																6	35
[truncated: 70 more columns]
