# Supplementary material for: Alternative splicing of CARM1 regulated by LincGET-guided paraspeckles biases the first cell fate in mammalian early embryos
Source: Nat Struct Mol Biol. 2024 Apr 24;31(9):1341–54. doi: 10.1038/s41594-024-01292-9 (PMC11402786; doi:10.1038/s41594-024-01292-9)
Supplement: Supplementary file 15 — Sheet ‘Fig. 5b’: Statistical Source data for histograms in Fig. 5b. Sheet ‘Fig. 5c’: Statistical Source data for dot plots in Fig. 5c. Sheet ‘Fig. 5e’: Statistical Source data for dot plots in Fig. 5e. Sheet ‘Fig. 5g’: Statistical Source data for bar plots and dot plots in Fig. 5g. [file 41594_2024_1292_MOESM15_ESM.xlsx]

## Sheet: Fig. 5b
	c2-tests (2C)					c2-tests (4C)							NO. of speckles in pB		NO. of speckles in npB			NO. of LincGET-speckles minus NO. of PCBP1-speckles				NO. of speckles in nB1		NO. of speckles in nB2		NO. of speckles in nB3		NO. of speckles in fB		NO. of LincGET-speckles minus NO. of PCBP1-speckles
		pB	npB				nB	fB					LincGET	PCBP1	LincGET	PCBP1		pbB	npbB			LincGET	PCBP1	LincGET	PCBP1	LincGET	PCBP1	LincGET	PCBP1	nB1	nB2	nB3	fB
	PCBP1>LincGET	7	17	12	12	PCBP1>LincGET	21	16	27.75	9.25		#1	1	1	0	2		0	-2		#1	2	0	1	1	1	1	2	0	2	0	0	2
	PCBP1=LincGET	10	14	12	12	PCBP1=LincGET	35	17	39	13		#2	2	0	0	2		2	-2		#2	2	0	2	0	2	0	1	1	2	2	2	0
	PCBP1<LincGET	43	29	36	36	PCBP1<LincGET	124	27	113.25	37.75		#3	2	0	1	0		2	1		#3	1	0	1	1	2	0	0	2	1	0	2	-2
	p	0.0228735				p	0.00214389					#4	1	1	1	1		0	0		#4	2	0	2	0	2	0	2	0	2	2	2	2
												#5	2	0	0	2		2	-2		#5	2	0	1	1	2	0	1	1	2	0	2	0
												#6	2	0	1	1		2	0		#6	2	0	2	0	2	0	2	0	2	2	2	2
												#7	0	2	2	0		-2	2		#7	1	1	2	0	1	1	2	0	0	2	0	2
												#8	1	0	2	0		1	2		#8	2	0	1	0	1	0	0	2	2	1	1	-2
												#9	2	0	1	1		2	0		#9	0	1	1	1	2	0	1	1	-1	0	2	0
												#10	1	0	2	0		1	2		#10	2	0	0	2	0	2	2	0	2	-2	-2	2
												#11	2	0	0	1		2	-1		#11	2	0	2	0	0	0	2	0	2	2	0	2
												#12	0	0	1	1		0	0		#12	2	0	0	1	2	0	0	2	2	-1	2	-2
												#13	2	0	0	2		2	-2		#13	1	1	1	1	1	1	0	2	0	0	0	-2
												#14	1	0	2	0		1	2		#14	1	0	2	0	2	0	1	1	1	2	2	0
												#15	2	0	1	1		2	0		#15	0	0	1	1	1	0	2	0	0	0	1	2
												#16	0	2	0	2		-2	-2		#16	0	2	2	0	1	0	1	1	-2	2	1	0
												#17	1	0	2	0		1	2		#17	2	0	2	0	0	2	0	2	2	2	-2	-2
												#18	2	0	0	2		2	-2		#18	2	0	1	1	0	1	0	1	2	0	-1	-1
												#19	0	0	1	1		0	0		#19	0	2	0	2	2	0	0	2	-2	-2	2	-2
												#20	2	0	0	2		2	-2		#20	1	0	2	0	2	0	2	0	1	2	2	2
												#21	2	0	2	0		2	2		#21	2	0	1	1	2	0	1	1	2	0	2	0
												#22	1	0	2	0		1	2		#22	2	0	2	0	1	0	1	1	2	2	1	0
												#23	2	0	2	0		2	2		#23	1	1	0	1	2	0	0	1	0	-1	2	-1
												#24	2	0	1	1		2	0		#24	2	0	2	0	2	0	1	1	2	2	2	0
												#25	0	0	2	0		0	2		#25	0	0	0	2	2	0	1	1	0	-2	2	0
												#26	2	0	1	1		2	0		#26	1	0	2	0	1	0	2	0	1	2	1	2
												#27	0	1	2	0		-1	2		#27	2	0	2	0	2	0	0	1	2	2	2	-1
												#28	2	0	2	0		2	2		#28	1	0	2	0	1	1	1	1	1	2	0	0
												#29	2	0	1	0		2	1		#29	1	1	0	2	2	0	1	1	0	-2	2	0
												#30	1	0	0	1		1	-1		#30	2	0	2	0	1	0	0	2	2	2	1	-2
												#31	2	0	2	0		2	2		#31	1	0	2	0	2	0	1	1	1	2	2	0
												#32	2	0	2	0		2	2		#32	2	0	0	2	2	0	2	0	2	-2	2	2
												#33	1	0	1	1		1	0		#33	2	0	2	0	2	0	2	0	2	2	2	2
												#34	2	0	2	0		2	2		#34	1	1	2	0	2	0	1	1	0	2	2	0
												#35	0	0	0	2		0	-2		#35	2	0	1	0	1	1	2	0	2	1	0	2
												#36	2	0	0	0		2	0		#36	2	0	2	0	2	0	2	0	2	2	2	2
												#37	0	1	2	0		-1	2		#37	2	0	2	0	0	0	1	1	2	2	0	0
												#38	2	0	1	0		2	1		#38	2	0	0	1	2	0	2	0	2	-1	2	2
												#39	2	0	2	0		2	2		#39	0	2	2	0	2	0	0	2	-2	2	2	-2
												#40	1	1	0	2		0	-2		#40	2	0	2	0	2	0	0	1	2	2	2	-1
												#41	0	2	0	1		-2	-1		#41	2	0	2	0	0	0	2	0	2	2	0	2
												#42	2	0	0	2		2	-2		#42	2	0	0	0	2	0	1	0	2	0	2	1
												#43	2	0	0	0		2	0		#43	0	0	2	0	2	0	2	0	0	2	2	2
												#44	2	0	2	0		2	2		#44	2	0	2	0	2	0	0	1	2	2	2	-1
												#45	2	0	0	1		2	-1		#45	2	0	0	1	1	1	2	0	2	-1	0	2
												#46	0	2	2	0		-2	2		#46	2	0	2	0	2	0	2	0	2	2	2	2
												#47	1	1	0	2		0	-2		#47	1	1	1	1	1	0	0	2	0	0	1	-2
												#48	2	0	2	0		2	2		#48	2	0	2	0	2	0	2	0	2	2	2	2
												#49	1	1	0	1		0	-1		#49	1	1	2	0	2	0	2	0	0	2	2	2
												#50	2	0	2	0		2	2		#50	2	0	1	1	0	2	1	1	2	0	-2	0
												#51	2	0	0	0		2	0		#51	0	1	2	0	2	0	2	0	-1	2	2	2
												#52	1	0	2	0		1	2		#52	2	0	0	1	2	0	1	1	2	-1	2	0
												#53	2	0	1	1		2	0		#53	2	0	2	0	0	2	1	0	2	2	-2	1
												#54	2	0	2	0		2	2		#54	1	0	2	0	2	0	0	2	1	2	2	-2
												#55	1	0	1	0		1	1		#55	2	0	2	0	2	0	2	0	2	2	2	2
												#56	2	0	2	0		2	2		#56	2	0	0	1	1	1	2	0	2	-1	0	2
												#57	2	0	1	0		2	1		#57	2	0	2	0	2	0	2	0	2	2	2	2
												#58	0	2	1	1		-2	0		#58	2	0	1	1	1	1	1	1	2	0	0	0
												#59	1	1	0	2		0	-2		#59	2	0	2	0	2	0	2	0	2	2	2	2
												#60	2	0	1	0		2	1		#60	1	1	2	0	1	1	0	2	0	2	0	-2
												p value	0.0275794									0.0199263		0.118256		0.0267899

## Sheet: Fig. 5c
2C						4C
NO.	x-axis	y-axis		p		NO.	x-axis	y-axis		p
		pB	npB					nB	fB			2C			#1	#2	#3	#4	#5	#6	#7	#8	#9	#10	#11	#12	#13	#14	#15	#16	#17	#18	#19	#20	#21	#22	#23	#24	#25	#26	#27	#28	#29	#30	#31	#32	#33	#34	#35
1	1	0.358482		0.00420933		1	1	0.357889		7.64018e-07			AS	pB	3086.95	3436.45	2324.03	2134.4	4065.36	4226.56	2083.27	2999.51	3302.2	2873.6	3570.86	3869.81	2022.3	5042.64	3012.52	3333.99	4050.71	3569.05	3563.33	1991.88	3029.56	3034.28	5371.19	5170.07	3733.39	2097.72	3145.6	3229.98	3371.13	1422.14	1333.97	3392.88	2660.51	4967.52	3242.53
2	0.85	0.309723				2	0.85	0.339923						npB	2557.28	3071.8	5826.05	6019.39	5233.99	3534.97	3981.43	4112.57	4366.78	3659.35	3141.78	3772.92	5584.94	2066.48	3243.99	2270.89	4378.3	3629.29	3251.56	7054.39	3996.53	3774.27	1474.5	6042.95	4458.58	5156.43	2972.37	2576.36	7463.41	4801.4	4855.86	4339.46	2969.57	2084.43	4182.48
3	1.15	0.287638				3	1.15	0.334797					noS	pB	15102.2	15006.2	12226.6	12604.9	12517.8	14060.3	14119.6	13004.8	12001	12317.7	16267.3	11818.2	16863.2	12238.5	15998.2	15201.9	15737.4	15172.8	15897.8	14904	14376.5	12595.8	14976.4	14527.9	14856.6	14876.2	12583.3	13512.6	15612.2	14878.9	13225.8	13651	15076.2	14189.8	14771.5
4	1	0.286949				4	1	0.334659						npB	15394.4	14341	12626	12285.1	11401.7	12938.4	12141.6	12770.3	13744.6	14770.5	16141.2	15822.5	11225.2	13969.5	13921.8	12806.8	13103.8	12226.2	13861.9	13475.9	14156	13906.2	12628.1	11224.6	14421.8	13446.1	14881.2	14543.9	12746.3	14052.1	14308.9	14609.1	13528	16265.1	13244.5
5	0.85	0.286749				5	0.85	0.330884					total	pB	18589.2	18442.6	15550.6	16639.3	15583.2	18286.8	17102.9	16004.3	15303.2	15191.3	19838.1	15688	19885.5	16281.1	19010.8	18535.9	19788.1	18741.8	19461.1	17895.9	17406	15630.1	19347.6	18998	18590	17973.9	15728.9	16742.6	18983.3	17301	15559.8	17043.9	17736.7	18157.4	18014
6	1.15	0.277615				6	1.15	0.329087						npB	18351.7	17412.8	16352.1	17804.5	15835.7	16473.4	15123	16882.9	18111.3	18429.8	19283	19595.4	15810.1	17036	17165.8	15077.7	17282.1	15855.5	17113.5	19530.3	18152.6	17680.5	15102.6	16267.6	18880.4	17602.6	17853.5	17120.3	19609.7	17853.5	18164.7	18948.6	16497.6	19349.5	17427
7	1	0.273581				7	1	0.310258					AS%	pB	0.166062	0.186332	0.149449	0.128275	0.260881	0.231126	0.121808	0.187419	0.215785	0.189162	0.18	0.246674	0.101697	0.309723	0.158464	0.179867	0.204705	0.190432	0.1831	0.111304	0.174052	0.194131	0.277615	0.272138	0.200828	0.116709	0.199989	0.19292	0.177584	0.0821998	0.0857317	0.199067	0.15	0.273581	0.18
8	0.85	0.272138				8	0.85	0.309589						npB	0.139349	0.17641	0.356289	0.338083	0.330519	0.214586	0.26327	0.243594	0.241108	0.198556	0.16293	0.192541	0.353251	0.121301	0.18898	0.150613	0.253342	0.228899	0.19	0.361203	0.220164	0.213471	0.0976322	0.371472	0.236148	0.292936	0.166486	0.150486	0.380597	0.268934	0.267324	0.229012	0.18	0.107725	0.24
9	1.15	0.260881				9	1.15	0.308239						mean	0.152705	0.181371	0.252869	0.233179	0.2957	0.222856	0.192539	0.215506	0.228447	0.193859	0.171465	0.219607	0.227474	0.215512	0.173722	0.16524	0.229024	0.209665	0.18655	0.236253	0.197108	0.203801	0.187624	0.321805	0.218488	0.204823	0.183238	0.171703	0.27909	0.175567	0.176528	0.21404	0.165	0.190653	0.21
10	1	0.246674				10	1	0.305995
11	0.85	0.233556				11	0.85	0.296085				4C			#1	#2	#3	#4	#5	#6	#7	#8	#9	#10	#11	#12	#13	#14	#15	#16	#17	#18	#19	#20	#21	#22	#23	#24	#25	#26	#27	#28	#29	#30	#31	#32	#33	#34	#35
12	1.15	0.232722				12	1.15	0.292985					AS	nB1	1947.46	5320.81	1574.87	3297.94	1461.92	3392.33	2671.85	3520.86	2061.56	4041.51	3494.8	2768.42	2586.84	2262.24	1832.92	2644.03	4243.85	1957.79	3466.71	1506.51	3363.18	6348.49	2287.75	5347.11	3192.32	2232.47	1463.06	3639.27	2230.42	5320.8	2760.45	1748.93	3984.37	2952.6	2504.41
13	1	0.231126				13	1	0.292808						nB2	3769.32	1740.65	2419.84	1315.87	1364.15	1419.09	4522.79	2539.05	3383.37	3058.89	1977.35	2054.57	3549.47	4893.63	2180.47	2450.46	4551.2	4486.42	5081.27	6025.38	1968.48	3845.72	3578.93	3886.83	2336.76	2933.15	4878.02	3360.94	3192.9	3011.21	4699.4	2223.66	2583.16	4530.91	3255.92
14	0.85	0.220001				14	0.85	0.288023						nB3	1471.27	3384.16	3024.03	3963.49	3756.72	2780.16	2201.88	3513.64	3475.16	3411.45	2528.78	2695.24	2361.46	3193.83	5350.23	3277.47	2662.39	3012.1	3174.34	3504.21	2810.45	3370.03	3983.32	3352.16	4602.94	2095.56	3389.25	5586.28	1860.17	1926.65	2578.64	4229.6	3574.02	3201.61	2753
15	1.15	0.219907				15	1.15	0.282224						fB	3700.76	5118.54	4256.72	4612.32	4677.81	5032.14	5953.22	5627.7	3441.37	1864.2	2366.12	4148.03	3043.85	5488.38	5648.69	3046.01	2550.99	5837.45	2196.08	5262.4	6073.68	3719.68	3327.94	3585.33	5221.47	5303.19	3229.86	6089.72	5642.55	3627.4	3112.49	5935.87	2326.36	4928.73	4804.96
16	1	0.215785				16	1	0.281341					noS	nB1	15556	13065.9	12722.8	13165.3	12700.6	12807.7	16562.1	13924.9	16476	12001	11630.9	16171.9	13365.6	13583.2	13748.7	15052.1	13647.7	15899.6	11664.6	16648.9	14341.9	15127.8	14224.2	14712.3	13615.7	12487.7	12297.8	14227.7	13766.6	14769	12633.7	14875.5	15259.7	12467.3	13071
17	0.85	0.210219				17	0.85	0.278011						nB2	14995	15081.8	12531.8	12953.2	12949.4	12757.7	13112.1	14727.6	12915.5	15305.1	15077.5	12781.6	12097.3	13300.3	15259.7	16146.4	15579.5	14151.7	11602.2	14310.5	13154.7	14883.6	14341.3	15707.3	13347.1	15539.5	14997.4	14103.3	15429.6	15104.5	15154	14008	12252	12633.7	13183.2
18	1.15	0.204705				18	1.15	0.271611						nB3	13548.1	13957.5	12096.1	14774.5	15102.1	14942.9	15913.7	13924.4	11982.7	14942.6	13023.4	13642.1	15599.5	12860.3	13721.9	12764.5	13760.2	15245.8	15802.5	12274.1	12223.4	16478.4	12735.5	13330.6	15222	11119.1	12841.8	12699.3	12294	15012.2	13553.8	15524.2	15154.7	14639.5	14693.5
19	1	0.200828				19	1	0.271372						fB	12053.6	12355.6	12576.9	13463.8	14324	14351.8	10857.5	13841.1	13735.3	15745.9	14298.5	12722.7	15508.5	10744	13520.1	12987	12200	13595.3	14497.6	13554.5	13004.7	14626.9	13263.1	14461.8	13683.8	14276.6	13660.9	15729.8	15213.7	13338.6	15341.6	13720.8	11961.5	14720	15601.9
20	0.85	0.199989				20	0.85	0.26987					Total	nB1	18503.4	17186.7	15297.7	16463.3	15162.6	16200	19633.9	17445.8	19837.6	15842.5	15425.7	19440.3	16452.5	16845.5	16581.7	18196.2	17291.5	18857.4	15131.3	19855.4	18205	18676.3	17912	18059.4	16808	15720.2	15160.8	16866.9	16797	19589.8	15394.2	17624.4	19144.1	16319.9	16075.4
21	1.15	0.199261				21	1.15	0.259411						nB2	18764.3	17822.5	15451.6	15269.1	15313.6	15176.8	17434.9	17766.7	16298.8	18864	18054.9	15336.1	15546.7	17394	18440.2	19096.8	19730.7	18338.1	15183.4	16835.9	16123.2	19229.4	17820.3	18594.1	16683.8	18672.6	17975.4	17764.3	19222.5	18615.8	19853.4	17731.7	16035.1	15464.6	16439.1
22	1	0.199067				22	1	0.257318						nB3	16019.4	17341.6	15120.2	18738	18858.9	18223.1	19115.6	17338.1	15457.9	18854.1	16052.2	16837.3	18961	16054.1	18272.1	16042	16922.6	18757.9	18976.8	15778.3	15533.9	19848.4	15518.8	17182.7	19325	16114.7	16231	16685.6	15054.2	17938.9	17532.5	19253.8	18128.7	18341.1	17946.5
23	0.85	0.194131				23	0.85	0.256676						fB	15254.4	16474.2	16333.6	17576.1	18501.8	18883.9	15510.7	18368.8	17176.7	18610.1	17164.6	16370.8	19552.3	15132.4	17868.8	16033	15251	17932.8	17693.7	18316.9	15978.4	18846.5	16591	17447.2	19005.2	18579.8	16890.8	19419.6	19356.3	16466	18854.1	19056.7	17087.9	19248.7	19706.9
24	1.15	0.19292				24	1.15	0.255612					AS%	nB1	0.105249	0.309589	0.102948	0.200321	0.0964162	0.209403	0.136083	0.201817	0.103922	0.255106	0.226558	0.142406	0.157231	0.134294	0.110539	0.145307	0.245429	0.103821	0.229109	0.0758741	0.184739	0.339923	0.127722	0.296085	0.189928	0.142012	0.0965026	0.215763	0.132787	0.271611	0.179318	0.0992334	0.208125	0.18092	0.155791
25	1	0.191449				25	1	0.255106						nB2	0.200877	0.0976664	0.156608	0.0861788	0.0890813	0.0935039	0.259411	0.142911	0.207584	0.162155	0.109519	0.133969	0.22831	0.281341	0.118246	0.128318	0.230666	0.244651	0.334659	0.357889	0.12209	0.199992	0.200835	0.209036	0.140062	0.157083	0.271372	0.189197	0.166103	0.161756	0.236705	0.125406	0.161094	0.292985	0.19806
26	0.85	0.190432				26	0.85	0.254755						nB3	0.0918435	0.195147	0.2	0.211522	0.199202	0.152562	0.115188	0.202655	0.224815	0.18094	0.157535	0.160075	0.124543	0.198942	0.292808	0.204305	0.157327	0.160578	0.167275	0.222091	0.180924	0.169788	0.256676	0.195089	0.238186	0.13004	0.208813	0.334797	0.123565	0.107401	0.147078	0.219676	0.197147	0.174559	0.153401
27	1.15	0.190337				27	1.15	0.251678						fB	0.242604	0.310701	0.260612	0.26242	0.25283	0.266478	0.383813	0.306373	0.200352	0.100172	0.137849	0.25338	0.155677	0.362692	0.316121	0.189983	0.167267	0.325518	0.124116	0.287297	0.380118	0.197367	0.200587	0.205496	0.274738	0.285428	0.19122	0.313587	0.29151	0.220296	0.165083	0.311485	0.136141	0.256055	0.243822
28	1	0.189162				28	1	0.247373						mean	0.160143	0.228276	0.180042	0.19011	0.159382	0.180487	0.223624	0.213439	0.184168	0.174593	0.157865	0.172458	0.16644	0.244317	0.209428	0.166978	0.200172	0.208642	0.21379	0.235788	0.216968	0.226768	0.196455	0.226426	0.210729	0.178641	0.191977	0.263336	0.178491	0.190266	0.182046	0.18895	0.175627	0.22613	0.187768
29	0.85	0.187419				29	0.85	0.245429
30	1.15	0.187095				30	1.15	0.244651
31	1	0.186332				31	1	0.242022
32	0.85	0.1831				32	0.85	0.241529
33	1.15	0.180648				33	1.15	0.238186
34	1	0.180301				34	1	0.237185
35	0.85	0.180071				35	0.85	0.236705
36	1.15	0.18				36	1.15	0.23661
37	1	0.18				37	1	0.230666
38	0.85	0.179867				38	0.85	0.229109
39	1.15	0.177584				39	1.15	0.22831
40	1	0.174052				40	1	0.226558
41	0.85	0.166062				41	0.85	0.226031
42	1.15	0.161578				42	1.15	0.224815
43	1	0.159961				43	1	0.222091
44	0.85	0.158464				44	0.85	0.221855
45	1.15	0.152894				45	1.15	0.219676
46	1	0.15				46	1	0.219312
47	0.85	0.149449				47	0.85	0.218867
48	1.15	0.146946				48	1.15	0.215763
49	1	0.14315				49	1	0.215155
50	0.85	0.138657				50	0.85	0.213326
51	1.15	0.128275				51	1.15	0.212522
52	1	0.121808				52	1	0.211522
53	0.85	0.116709				53	0.85	0.211203
54	1.15	0.111304				54	1.15	0.209403
55	1	0.104671				55	1	0.209036
56	0.85	0.10401				56	0.85	0.208909
57	1.15	0.101697				57	1.15	0.208813
58	1	0.0918029				58	1	0.208125
59	0.85	0.0857317				59	0.85	0.207747
60	1	0.0821998				60	1.15	0.207584
1	2		0.380597			61	1	0.205447
2	1.85		0.371472			62	0.85	0.204305
3	2.15		0.361203			63	1.15	0.203843
4	2		0.359167			64	1	0.202757
5	1.85		0.356289			65	0.85	0.202655
6	2.15		0.353251			66	1.15	0.201817
7	2		0.339354			67	1	0.200877
8	1.85		0.338083			68	0.85	0.200835
9	2.15		0.330519			69	1.15	0.200321
10	2		0.325699			70	1	0.2
11	1.85		0.300923			71	0.85	0.199992
12	2.15		0.299604			72	1.15	0.199352
13	2		0.292936			73	1	0.199202
14	1.85		0.268934			74	0.85	0.198942
15	2.15		0.267324			75	1.15	0.19806
16	2		0.26327			76	1	0.197147
17	1.85		0.253342			77	0.85	0.195711
18	2.15		0.243594			78	1.15	0.195367
19	2		0.241108			79	1	0.195147
20	1.85		0.24			80	0.85	0.195089
21	2.15		0.238363			81	1.15	0.193124
22	2		0.236148			82	1	0.189928
23	1.85		0.232821			83	0.85	0.189552
24	2.15		0.229044			84	1.15	0.189197
25	2		0.229012			85	1	0.188671
26	1.85		0.228899			86	0.85	0.187882
27	2.15		0.228789			87	1.15	0.18709
28	2		0.226291			88	1	0.184739
29	1.85		0.220164			89	0.85	0.18094
30	2.15		0.217984			90	1.15	0.180924
31	2		0.215918			91	1	0.18092
32	1.85		0.214586			92	0.85	0.179713
33	2.15		0.213471			93	1.15	0.179318
34	2		0.204549			94	1	0.174559
35	1.85		0.198556			95	0.85	0.173895
36	2.15		0.197929			96	1.15	0.171791
37	2		0.195212			97	1	0.17053
38	1.85		0.194248			98	0.85	0.169788
39	2.15		0.192541			99	1.15	0.169106
40	2		0.19			100	1	0.167275
41	1.85		0.18898			101	0.85	0.166103
42	2.15		0.18			102	1.15	0.163997
43	2		0.17641			103	1	0.162155
44	1.85		0.166486			104	0.85	0.161756
45	2.15		0.165897			105	1.15	0.161379
46	2		0.16568			106	1	0.161094
47	1.85		0.163716			107	0.85	0.160578
48	2.15		0.16293			108	1.15	0.160241
49	2		0.158637			109	1	0.160075
50	1.85		0.150613			110	0.85	0.157535
51	2.15		0.150486			111	1.15	0.157458
52	2		0.148332			112	1	0.157327
53	1.85		0.144824			113	0.85	0.157231
54	2.15		0.140127			114	1.15	0.157083
55	2		0.139349			115	1	0.157042
56	1.85		0.122506			116	0.85	0.156608
57	2.15		0.121301			117	1.15	0.156007
58	2		0.112305			118	1	0.155791
59	1.85		0.107725			119	0.85	0.154694
60	2		0.0976322			120	1.15	0.154435
						121	1	0.153987
						122	0.85	0.153401
						123	1.15	0.153056
						124	1	0.152562
						125	0.85	0.149765
						126	1.15	0.147078
						127	1	0.145307
						128	0.85	0.142911
						129	1.15	0.142406
						130	1	0.142012
						131	0.85	0.141959
						132	1.15	0.140386
						133	1	0.140062
						134	0.85	0.138923
						135	1.15	0.136147
						136	1	0.136083
						137	0.85	0.134306
						138	1.15	0.134294
						139	1	0.133969
						140	0.85	0.132787
						141	1.15	0.131071
						142	1	0.130749
						143	0.85	0.13004
						144	1.15	0.130001
						145	1	0.128318
						146	0.85	0.127722
						147	1.15	0.127288
						148	1	0.125406
						149	0.85	0.125089
						150	1.15	0.124543
						151	1	0.123565
						152	0.85	0.12209
						153	1.15	0.120868
						154	1	0.118246
						155	0.85	0.11585
						156	1.15	0.115188
						157	1	0.113159
						158	0.85	0.110539
						159	1.15	0.109519
						160	1	0.107401
						161	0.85	0.10714
						162	1.15	0.105249
						163	1	0.104008
						164	0.85	0.103922
						165	1.15	0.103821
						166	1	0.102948
						167	0.85	0.0992334
						168	1.15	0.099031
						169	1	0.0976664
						170	0.85	0.0968085
						171	1.15	0.0965026
						172	1	0.0964162
						173	0.85	0.0935039
						174	1.15	0.0918435
						175	1	0.0890813
						176	0.85	0.0861788
						177	1.15	0.0758741
						178	1	0.0751038
						179	0.85	0.0717569
						180	1.15	0.0684391
						1	2		0.383813
						2	1.85		0.380118
						3	2.15		0.373309
						4	2		0.362692
						5	1.85		0.354414
						6	2.15		0.339315
						7	2		0.325518
						8	1.85		0.318912
						9	2.15		0.316121
						10	2		0.313587
						11	1.85		0.311485
						12	2.15		0.310701
						13	2		0.30923
						14	1.85		0.306373
						15	2.15		0.298713
						16	2		0.29151
						17	1.85		0.287297
						18	2.15		0.285428
						19	2		0.274738
						20	1.85		0.266478
						21	2.15		0.26242
						22	2		0.260612
						23	1.85		0.256055
						24	2.15		0.25338
						25	2		0.25283
						26	1.85		0.251328
						27	2.15		0.249095
						28	2		0.247805
						29	1.85		0.243822
						30	2.15		0.242604
						31	2		0.238069
						32	1.85		0.237459
						33	2.15		0.233828
						34	2		0.223173
						35	1.85		0.220296
						36	2.15		0.215834
						37	2		0.205496
						38	1.85		0.200587
						39	2.15		0.200352
						40	2		0.197367
						41	1.85		0.196947
						42	2.15		0.195841
						43	2		0.19122
						44	1.85		0.189983
						45	2.15		0.176101
						46	2		0.167267
						47	1.85		0.165083
						48	2.15		0.162805
						49	2		0.155677
						50	1.85		0.146268
						51	2.15		0.140598
						52	2		0.139052
						53	1.85		0.137849
						54	2.15		0.136141
						55	2		0.124116
						56	1.85		0.113642
						57	2.15		0.112216
						58	2		0.110069
						59	1.85		0.106906
						60	2.15		0.100172
[truncated: 25 more columns]

## Sheet: Fig. 5e
Gfp OE						LincGET OE						PCBP1 OE						i-Control						i-LincGET						i-Pcbp1/2
NO.	x-axis	y-axis		p		NO.	x-axis	y-axis		p		NO.	x-axis	y-axis		p		NO.	x-axis	y-axis		p		NO.	x-axis	y-axis		p		NO.	x-axis	y-axis		p		Gfp OE
		GFP(+)	GFP(-)					GFP(+)	GFP(-)					GFP(+)	GFP(-)					GFP(+)	GFP(-)					GFP(+)	GFP(-)					GFP(+)	GFP(-)			Well Name	Well Type	Ct	Ct	ΔCt	2^(-ΔCt)	rank (large to small)	embryos	GFP(+)-1	GFP(+)-2	GFP(-)-1	GFP(-)-2	GFP(+)	GFP(-)
1	1	0.0343985		0.908643		1	1	0.0358012		0.929793		1	1	0.0338065		0.824452		1	1	0.0338362		0.210723		1	1	0.0351239		0.283585		1	1	0.0334958		0.202879		#1-1	Carm1	28.63	28.63	5.3	0.0253829	0.0253829	#1	0.0253829	0.0245183	0.0341178	0.0256186	0.0249506	0.0298682
2	0.9	0.0337651				2	0.9	0.0343158				2	0.9	0.0334388				2	0.9	0.0337161				2	0.9	0.0348004				2	0.9	0.0325473				#1-1	Carm1	28.91					#2	0.0352394	0.0240137	0.031833	0.0241249	0.0296265	0.0279789
3	1.1	0.0329369				3	1.1	0.0335534				3	1.1	0.0333869				3	1.1	0.0330764				3	1.1	0.0336589				3	1.1	0.0323931				#1-1	Carm1	28.35					#3	0.0376815	0.0260965	0.0364821	0.0279695	0.031889	0.0322258
4	0.8	0.0327595				4	0.8	0.0329793				4	0.8	0.0331957				4	0.8	0.0329871				4	0.8	0.03307				4	0.8	0.0317551				#1-1	Hprt	23.42	23.33				#4	0.0285572	0.0259162	0.0270793	0.024918	0.0272367	0.0259987
5	1.2	0.0327367				5	1.2	0.0325778				5	1.2	0.0319996				5	1.2	0.0326015				5	1.2	0.032922				5	1.2	0.0315809				#1-1	Hprt	23.04					#5	0.0330318	0.0285572	0.0373348	0.0257968	0.0307945	0.0315658
6	1	0.0321958				6	1	0.0322901				6	1	0.0318427				6	1	0.0325858				6	1	0.0326759				6	1	0.0315475				#1-1	Hprt	23.53					#6	0.0341967	0.0313223	0.0327279	0.0303955	0.0327595	0.0315617
7	0.9	0.031889				7	0.9	0.0313247				7	0.9	0.031765				7	0.9	0.0317033				7	0.9	0.0325033				7	0.9	0.0305749				#1-2	Carm1	27.19	27.2433	5.35	0.0245183	0.0245183	#7	0.0332616	0.0280991	0.0321286	0.0311779	0.0306803	0.0316532
8	1.1	0.0310829				8	1.1	0.030678				8	1.1	0.0317551				8	1.1	0.0315409				8	1.1	0.0313132				8	1.1	0.0298158				#1-2	Carm1	27.55					#8	0.0358968	0.029977	0.0322774	0.029428	0.0329369	0.0308527
9	0.8	0.0307945				9	0.8	0.0303012				9	0.8	0.0316124				9	0.8	0.0306519				9	0.8	0.0312919				9	0.8	0.0293651				#1-2	Carm1	26.99					#9	0.0342758	0.0301158	0.0290229	0.0271419	0.0321958	0.0280824
10	1.2	0.0306803				10	1.2	0.0299704				10	1.2	0.0310725				10	1.2	0.0305989				10	1.2	0.0311328				10	1.2	0.0289539				#1-2	Hprt	21.96	21.8933				#10	0.0334929	0.0319804	0.0296327	0.0265833	0.0327367	0.028108
11	1	0.0296265				11	1	0.0290686				11	1	0.0310578				11	1	0.0300263				11	1	0.0301776				11	1	0.0284913				#1-2	Hprt	22					#11	0.0382075	0.0239583	0.032352	0.0270793	0.0310829	0.0297157
12	0.9	0.0296136				12	0.9	0.0288144				12	0.9	0.0301357				12	0.9	0.0299769				12	0.9	0.029977				12	0.9	0.0283666				#1-2	Hprt	21.72					#12	0.0338821	0.033648	0.0325019	0.0287559	0.0337651	0.0306289
13	1.1	0.0291815				13	1.1	0.0285665				13	1.1	0.0301057				13	1.1	0.0298735				13	1.1	0.029636				13	1.1	0.0279565				#1-3	Carm1	28.34	28.2367	4.87333	0.0341178	0.0341178	#13	0.0328036	0.0255594	0.0301855	0.02909	0.0291815	0.0296378
14	0.8	0.0283879				14	0.8	0.0283276				14	0.8	0.0287228				14	0.8	0.0297668				14	0.8	0.0289608				14	0.8	0.0277898				#1-3	Carm1	28.08					#14	0.0288224	0.0252076	0.0322029	0.0291573	0.027015	0.0306801
15	1.2	0.0272367				15	1.2	0.027748				15	1.2	0.0282125				15	1.2	0.0290604				15	1.2	0.0286703				15	1.2	0.0276869				#1-3	Carm1	28.29					#15	0.0313223	0.027905	0.0272047	0.0270793	0.0296136	0.027142
16	1	0.027015				16	1	0.0274665				16	1	0.0281689				16	1	0.0278325				16	1	0.0286063				16	1	0.0275619				#1-3	Hprt	23.24	23.3633				#16	0.0275845	0.0259162	0.0374212	0.0280991	0.0267504	0.0327601
17	0.9	0.0267504				17	0.9	0.0273704				17	0.9	0.0270471				17	0.9	0.0268494				17	0.9	0.028398				17	0.9	0.0273942				#1-3	Hprt	23.56					#17	0.0273307	0.0253243	0.0363139	0.032352	0.0263275	0.034333
18	1.1	0.0263275				18	1.1	0.0273022				18	1.1	0.0268326				18	1.1	0.0267379				18	1.1	0.0277785				18	1.1	0.0271837				#1-3	Hprt	23.29					#18	0.0324269	0.0243489	0.0289559	0.0260965	0.0283879	0.0275262
19	0.8	0.0249563				19	0.8	0.0268038				19	0.8	0.0266733				19	0.8	0.026049				19	0.8	0.0273963				19	0.8	0.0266771				#1-4	Carm1	28.7	28.6	5.28667	0.0256186	0.0256186	#19	0.0263388	0.0235739	0.0324269	0.0282292	0.0249563	0.030328
20	1.2	0.0249506				20	1.2	0.0258898				20	1.2	0.0261049				20	1.2	0.0249833				20	1.2	0.0267395				20	1.2	0.025724				#1-4	Carm1	28.6					#20	0.0381193	0.0306777	0.0301855	0.0270793	0.0343985	0.0286324
1	2		0.034333			1	2		0.0351609			1	2		0.0350838			1	2		0.0341659			1	2		0.0343182			1	2		0.0336805			#1-4	Carm1	28.5
2	1.9		0.0327601			2	1.9		0.0348648			2	1.9		0.0335761			2	1.9		0.0331469			2	1.9		0.0340754			2	1.9		0.0330361			#1-4	Hprt	23.53	23.3133
3	2.1		0.0322258			3	2.1		0.0345718			3	2.1		0.0335252			3	2.1		0.031964			3	2.1		0.0331454			3	2.1		0.0321612			#1-4	Hprt	23.2
4	1.8		0.0316532			4	1.8		0.0345716			4	1.8		0.0332646			4	1.8		0.0314219			4	1.8		0.0322943			4	1.8		0.0319804			#1-4	Hprt	23.21
5	2.2		0.0315658			5	2.2		0.0324184			5	2.2		0.0328866			5	2.2		0.0305716			5	2.2		0.0321657			5	2.2		0.0318372			#2-1	Carm1	27.29	27.1667	4.82667	0.0352394	0.0352394
6	2		0.0315617			6	2		0.0321476			6	2		0.0318404			6	2		0.0298631			6	2		0.0315895			6	2		0.0315088			#2-1	Carm1	27.17
7	1.9		0.0308527			7	1.9		0.0308108			7	1.9		0.0317786			7	1.9		0.029711			7	1.9		0.0315645			7	1.9		0.0310112			#2-1	Carm1	27.04
8	2.1		0.0306801			8	2.1		0.030532			8	2.1		0.0313592			8	2.1		0.02943			8	2.1		0.0311871			8	2.1		0.0305376			#2-1	Hprt	22.33	22.34
9	1.8		0.0306289			9	1.8		0.0304656			9	1.8		0.0307789			9	1.8		0.0286063			9	1.8		0.0308187			9	1.8		0.0302228			#2-1	Hprt	22.2
10	2.2		0.030328			10	2.2		0.0295641			10	2.2		0.0305813			10	2.2		0.028416			10	2.2		0.0301856			10	2.2		0.0301862			#2-1	Hprt	22.49
11	2		0.0298682			11	2		0.029322			11	2		0.0301748			11	2		0.0284082			11	2		0.0298739			11	2		0.0300816			#2-2	Carm1	27.12	26.9333	5.38	0.0240137	0.0240137
12	1.9		0.0297157			12	1.9		0.0292825			12	1.9		0.0298427			12	1.9		0.0283982			12	1.9		0.0289276			12	1.9		0.0298368			#2-2	Carm1	26.85
13	2.1		0.0296378			13	2.1		0.0287367			13	2.1		0.0296135			13	2.1		0.0280527			13	2.1		0.0287687			13	2.1		0.0294677			#2-2	Carm1	26.83
14	1.8		0.0286324			14	1.8		0.0283416			14	1.8		0.0283346			14	1.8		0.0279545			14	1.8		0.0283871			14	1.8		0.0293348			#2-2	Hprt	21.72	21.5533
15	2.2		0.028108			15	2.2		0.0279719			15	2.2		0.0281665			15	2.2		0.0278004			15	2.2		0.0282061			15	2.2		0.0291014			#2-2	Hprt	21.52
16	2		0.0280824			16	2		0.0278703			16	2		0.027627			16	2		0.0273972			16	2		0.0276793			16	2		0.0285628			#2-2	Hprt	21.42
17	1.9		0.0279789			17	1.9		0.0276825			17	1.9		0.0270236			17	1.9		0.0268975			17	1.9		0.027048			17	1.9		0.0285579			#2-3	Carm1	28.13	28.11	5.37333	0.0241249	0.031833
18	2.1		0.0275262			18	2.1		0.0266117			18	2.1		0.0262684			18	2.1		0.0268405			18	2.1		0.0263823			18	2.1		0.0277691			#2-3	Carm1	27.8
19	1.8		0.027142			19	1.8		0.0260208			19	1.8		0.0259806			19	1.8		0.0268101			19	1.8		0.0253254			19	1.8		0.0275239			#2-3	Carm1	28.4
20	2.2		0.0259987			20	2.2		0.0258201			20	2.2		0.0253325			20	2.2		0.0260764			20	2.2		0.0253135			20	2.2		0.0274287			#2-3	Hprt	22.86	22.7367
																																				#2-3	Hprt	22.49
																																				#2-3	Hprt	22.86
																																				#2-4	Carm1	27.88	27.76	4.97333	0.031833	0.0241249
																																				#2-4	Carm1	27.91
																																				#2-4	Carm1	27.49
																																				#2-4	Hprt	22.85	22.7867
																																				#2-4	Hprt	22.83
																																				#2-4	Hprt	22.68
																																				#3-1	Carm1	27.47	27.5933	5.26	0.0260965	0.0376815
																																				#3-1	Carm1	27.73
																																				#3-1	Carm1	27.58
																																				#3-1	Hprt	22.44	22.3333
																																				#3-1	Hprt	22.05
																																				#3-1	Hprt	22.51
																																				#3-2	Carm1	27.32	27.44	4.73	0.0376815	0.0260965
																																				#3-2	Carm1	27.3
																																				#3-2	Carm1	27.7
																																				#3-2	Hprt	22.56	22.71
																																				#3-2	Hprt	22.78
																																				#3-2	Hprt	22.79
																																				#3-3	Carm1	27.72	27.6	4.77667	0.0364821	0.0364821
																																				#3-3	Carm1	27.76
																																				#3-3	Carm1	27.32
																																				#3-3	Hprt	22.74	22.8233
																																				#3-3	Hprt	22.65
																																				#3-3	Hprt	23.08
																																				#3-4	Carm1	27.86	27.93	5.16	0.0279695	0.0279695
																																				#3-4	Carm1	27.9
																																				#3-4	Carm1	28.03
																																				#3-4	Hprt	22.92	22.77
																																				#3-4	Hprt	22.81
																																				#3-4	Hprt	22.58
																																				#4-1	Carm1	28.55	28.4467	5.13	0.0285572	0.0285572
																																				#4-1	Carm1	28.5
																																				#4-1	Carm1	28.29
																																				#4-1	Hprt	23.44	23.3167
																																				#4-1	Hprt	23.05
																																				#4-1	Hprt	23.46
																																				#4-2	Carm1	28.99	28.9433	5.27	0.0259162	0.0259162
																																				#4-2	Carm1	29.1
																																				#4-2	Carm1	28.74
																																				#4-2	Hprt	23.69	23.6733
																																				#4-2	Hprt	23.87
																																				#4-2	Hprt	23.46
																																				#4-3	Carm1	28.69	28.8033	5.20667	0.0270793	0.0270793
																																				#4-3	Carm1	29.05
																																				#4-3	Carm1	28.67
																																				#4-3	Hprt	23.68	23.5967
																																				#4-3	Hprt	23.49
																																				#4-3	Hprt	23.62
																																				#4-4	Carm1	28.24	28.3633	5.32667	0.024918	0.024918
																																				#4-4	Carm1	28.61
																																				#4-4	Carm1	28.24
																																				#4-4	Hprt	23.13	23.0367
																																				#4-4	Hprt	22.88
																																				#4-4	Hprt	23.1
																																				#5-1	Carm1	28.25	28.3133	5.13	0.0285572	0.0330318
																																				#5-1	Carm1	28.47
																																				#5-1	Carm1	28.22
																																				#5-1	Hprt	23.27	23.1833
																																				#5-1	Hprt	23.03
																																				#5-1	Hprt	23.25
																																				#5-2	Carm1	27.96	28.07	4.92	0.0330318	0.0285572
																																				#5-2	Carm1	28.14
																																				#5-2	Carm1	28.11
																																				#5-2	Hprt	23.07	23.15
																																				#5-2	Hprt	23.16
																																				#5-2	Hprt	23.22
																																				#5-3	Carm1	28.75	28.8467	4.74333	0.0373348	0.0373348
																																				#5-3	Carm1	28.91
																																				#5-3	Carm1	28.88
																																				#5-3	Hprt	24	24.1033
																																				#5-3	Hprt	24.23
																																				#5-3	Hprt	24.08
																																				#5-4	Carm1	27.19	27.4033	5.27667	0.0257968	0.0257968
																																				#5-4	Carm1	27.55
																																				#5-4	Carm1	27.47
																																				#5-4	Hprt	22.26	22.1267
																																				#5-4	Hprt	22.09
																																				#5-4	Hprt	22.03
																																				#6-1	Carm1	27.61	27.6233	4.99667	0.0313223	0.0341967
																																				#6-1	Carm1	27.93
																																				#6-1	Carm1	27.33
																																				#6-1	Hprt	22.61	22.6267
																																				#6-1	Hprt	22.67
																																				#6-1	Hprt	22.6
																																				#6-2	Carm1	27.39	27.3733	4.87	0.0341967	0.0313223
																																				#6-2	Carm1	27.14
																																				#6-2	Carm1	27.59
																																				#6-2	Hprt	22.35	22.5033
																																				#6-2	Hprt	22.52
																																				#6-2	Hprt	22.64
																																				#6-3	Carm1	27.27	27.11	5.04	0.0303955	0.0327279
																																				#6-3	Carm1	27.01
																																				#6-3	Carm1	27.05
																																				#6-3	Hprt	21.88	22.07
																																				#6-3	Hprt	22.14
																																				#6-3	Hprt	22.19
																																				#6-4	Carm1	27.51	27.4133	4.93333	0.0327279	0.0303955
																																				#6-4	Carm1	27.37
																																				#6-4	Carm1	27.36
																																				#6-4	Hprt	22.46	22.48
																																				#6-4	Hprt	22.13
																																				#6-4	Hprt	22.85
																																				#7-1	Carm1	27.23	27.4367	5.15333	0.0280991	0.0332616
																																				#7-1	Carm1	27.51
																																				#7-1	Carm1	27.57
																																				#7-1	Hprt	22.46	22.2833
																																				#7-1	Hprt	22.19
																																				#7-1	Hprt	22.2
																																				#7-2	Carm1	27.85	27.7867	4.91	0.0332616	0.0280991
																																				#7-2	Carm1	27.71
																																				#7-2	Carm1	27.8
																																				#7-2	Hprt	22.81	22.8767
																																				#7-2	Hprt	22.98
																																				#7-2	Hprt	22.84
																																				#7-3	Carm1	28.42	28.29	5.00333	0.0311779	0.0321286
																																				#7-3	Carm1	28.05
																																				#7-3	Carm1	28.4
																																				#7-3	Hprt	23.13	23.2867
																																				#7-3	Hprt	23.28
																																				#7-3	Hprt	23.45
																																				#7-4	Carm1	28.48	28.67	4.96	0.0321286	0.0311779
																																				#7-4	Carm1	28.69
																																				#7-4	Carm1	28.84
																																				#7-4	Hprt	23.67	23.71
																																				#7-4	Hprt	23.59
																																				#7-4	Hprt	23.87
																																				#8-1	Carm1	28.92	28.87	5.06	0.029977	0.0358968
																																				#8-1	Carm1	28.85
																																				#8-1	Carm1	28.84
																																				#8-1	Hprt	23.64	23.81
																																				#8-1	Hprt	23.89
																																				#8-1	Hprt	23.9
																																				#8-2	Carm1	28.81	28.7667	4.8	0.0358968	0.029977
																																				#8-2	Carm1	28.9
																																				#8-2	Carm1	28.59
																																				#8-2	Hprt	23.79	23.9667
																																				#8-2	Hprt	24.05
																																				#8-2	Hprt	24.06
																																				#8-3	Carm1	27.8	27.7433	5.08667	0.029428	0.0322774
																																				#8-3	Carm1	27.75
																																				#8-3	Carm1	27.68
																																				#8-3	Hprt	22.58	22.6567
																																				#8-3	Hprt	22.6
																																				#8-3	Hprt	22.79
																																				#8-4	Carm1	27.4	27.43	4.95333	0.0322774	0.029428
																																				#8-4	Carm1	27.76
																																				#8-4	Carm1	27.13
																																				#8-4	Hprt	22.49	22.4767
																																				#8-4	Hprt	22.22
																																				#8-4	Hprt	22.72
																																				#9-1	Carm1	27.31	27.3167	4.86667	0.0342758	0.0342758
																																				#9-1	Carm1	27.26
																																				#9-1	Carm1	27.38
																																				#9-1	Hprt	22.36	22.45
																																				#9-1	Hprt	22.53
																																				#9-1	Hprt	22.46
																																				#9-2	Carm1	27.56	27.45	5.05333	0.0301158	0.0301158
																																				#9-2	Carm1	27.35
																																				#9-2	Carm1	27.44
																																				#9-2	Hprt	22.23	22.3967
																																				#9-2	Hprt	22.59
																																				#9-2	Hprt	22.37
																																				#9-3	Carm1	27.94	27.9833	5.20333	0.0271419	0.0290229
																																				#9-3	Carm1	28.21
																																				#9-3	Carm1	27.8
																																				#9-3	Hprt	22.86	22.78
																																				#9-3	Hprt	22.47
																																				#9-3	Hprt	23.01
																																				#9-4	Carm1	27.32	27.2433	5.10667	0.0290229	0.0271419
																																				#9-4	Carm1	27.35
																																				#9-4	Carm1	27.06
																																				#9-4	Hprt	22.22	22.1367
																																				#9-4	Hprt	22.2
																																				#9-4	Hprt	21.99
																																				#10-1	Carm1	27.63	27.6167	4.96667	0.0319804	0.0334929
																																				#10-1	Carm1	27.79
																																				#10-1	Carm1	27.43
																																				#10-1	Hprt	22.72	22.65
																																				#10-1	Hprt	22.46
																																				#10-1	Hprt	22.77
																																				#10-2	Carm1	28.13	28.1033	4.9	0.0334929	0.0319804
																																				#10-2	Carm1	27.9
																																				#10-2	Carm1	28.28
																																				#10-2	Hprt	23.24	23.2033
																																				#10-2	Hprt	23.24
																																				#10-2	Hprt	23.13
																																				#10-3	Carm1	27.77	27.7133	5.07667	0.0296327	0.0296327
																																				#10-3	Carm1	27.62
																																				#10-3	Carm1	27.75
																																				#10-3	Hprt	22.77	22.6367
																																				#10-3	Hprt	22.63
																																				#10-3	Hprt	22.51
																																				#10-4	Carm1	27.53	27.62	5.23333	0.0265833	0.0265833
																																				#10-4	Carm1	27.63
																																				#10-4	Carm1	27.7
																																				#10-4	Hprt	22.42	22.3867
																																				#10-4	Hprt	22.53
																																				#10-4	Hprt	22.21
																																				#11-1	Carm1	27.46	27.2567	5.38333	0.0239583	0.0382075
																																				#11-1	Carm1	27.07
																																				#11-1	Carm1	27.24
																																				#11-1	Hprt	21.96	21.8733
																																				#11-1	Hprt	22.07
																																				#11-1	Hprt	21.59
																																				#11-2	Carm1	28.26	28.4333	4.71	0.0382075	0.0239583
																																				#11-2	Carm1	28.38
																																				#11-2	Carm1	28.66
																																				#11-2	Hprt	23.6	23.7233
																																				#11-2	Hprt	23.92
																																				#11-2	Hprt	23.65
																																				#11-3	Carm1	27.85	27.74	4.95	0.032352	0.032352
																																				#11-3	Carm1	27.52
																																				#11-3	Carm1	27.85
																																				#11-3	Hprt	22.86	22.79
																																				#11-3	Hprt	22.67
																																				#11-3	Hprt	22.84
																																				#11-4	Carm1	28.28	28.3767	5.20667	0.0270793	0.0270793
																																				#11-4	Carm1	28.5
																																				#11-4	Carm1	28.35
																																				#11-4	Hprt	23.1	23.17
																																				#11-4	Hprt	23.03
																																				#11-4	Hprt	23.38
																																				#12-1	Carm1	28.09	28.0967	4.88333	0.0338821	0.0338821
																																				#12-1	Carm1	28.14
																																				#12-1	Carm1	28.06
																																				#12-1	Hprt	23.28	23.2133
																																				#12-1	Hprt	23.44
																																				#12-1	Hprt	22.92
																																				#12-2	Carm1	27.59	27.6533	4.89333	0.033648	0.033648
																																				#12-2	Carm1	27.79
																																				#12-2	Carm1	27.58
																																				#12-2	Hprt	22.57	22.76
																																				#12-2	Hprt	22.91
																																				#12-2	Hprt	22.8
																																				#12-3	Carm1	28.59	28.46	4.94333	0.0325019	0.0325019
																																				#12-3	Carm1	28.43
																																				#12-3	Carm1	28.36
																																				#12-3	Hprt	23.53	23.5167
																																				#12-3	Hprt	23.65
																																				#12-3	Hprt	23.37
																																				#12-4	Carm1	27.49	27.2567	5.12	0.0287559	0.0287559
																																				#12-4	Carm1	27.18
																																				#12-4	Carm1	27.1
																																				#12-4	Hprt	22.02	22.1367
																																				#12-4	Hprt	22.36
																																				#12-4	Hprt	22.03
																																				#13-1	Carm1	29.25	29.42	4.93	0.0328036	0.0328036
																																				#13-1	Carm1	29.36
																																				#13-1	Carm1	29.65
																																				#13-1	Hprt	24.25	24.49
																																				#13-1	Hprt	24.61
																																				#13-1	Hprt	24.61
																																				#13-2	Carm1	27.25	27.4033	5.29	0.0255594	0.0255594
																																				#13-2	Carm1	27.48
																																				#13-2	Carm1	27.48
																																				#13-2	Hprt	22.15	22.1133
																																				#13-2	Hprt	22.19
																																				#13-2	Hprt	22
																																				#13-3	Carm1	28.13	28.1033	5.05	0.0301855	0.0301855
																																				#13-3	Carm1	28.19
																																				#13-3	Carm1	27.99
																																				#13-3	Hprt	22.91	23.0533
																																				#13-3	Hprt	22.98
																																				#13-3	Hprt	23.27
																																				#13-4	Carm1	28.68	28.7033	5.10333	0.02909	0.02909
																																				#13-4	Carm1	28.61
																																				#13-4	Carm1	28.82
																																				#13-4	Hprt	23.53	23.6
																																				#13-4	Hprt	23.42
																																				#13-4	Hprt	23.85
																																				#14-1	Carm1	27.25	27.2733	5.11667	0.0288224	0.0288224
																																				#14-1	Carm1	27.41
																																				#14-1	Carm1	27.16
																																				#14-1	Hprt	22.21	22.1567
																																				#14-1	Hprt	22.38
																																				#14-1	Hprt	21.88
																																				#14-2	Carm1	28.78	28.6833	5.31	0.0252076	0.0252076
																																				#14-2	Carm1	28.77
																																				#14-2	Carm1	28.5
																																				#14-2	Hprt	23.5	23.3733
																																				#14-2	Hprt	23.47
																																				#14-2	Hprt	23.15
																																				#14-3	Carm1	27.62	27.72	4.95667	0.0322029	0.0322029
																																				#14-3	Carm1	27.9
																																				#14-3	Carm1	27.64
																																				#14-3	Hprt	22.61	22.7633
																																				#14-3	Hprt	22.83
																																				#14-3	Hprt	22.85
																																				#14-4	Carm1	27.84	27.8633	5.1	0.0291573	0.0291573
																																				#14-4	Carm1	27.68
																																				#14-4	Carm1	28.07
																																				#14-4	Hprt	22.78	22.7633
																																				#14-4	Hprt	22.82
																																				#14-4	Hprt	22.69
																																				#15-1	Carm1	27.42	27.2033	4.99667	0.0313223	0.0313223
																																				#15-1	Carm1	27.09
																																				#15-1	Carm1	27.1
																																				#15-1	Hprt	22	22.2067
																																				#15-1	Hprt	22.26
																																				#15-1	Hprt	22.36
																																				#15-2	Carm1	28.21	28.35	5.16333	0.027905	0.027905
																																				#15-2	Carm1	28.53
																																				#15-2	Carm1	28.31
																																				#15-2	Hprt	23.29	23.1867
																																				#15-2	Hprt	23.19
																																				#15-2	Hprt	23.08
																																				#15-3	Carm1	28.92	29.0167	5.2	0.0272047	0.0272047
																																				#15-3	Carm1	29.25
																																				#15-3	Carm1	28.88
																																				#15-3	Hprt	23.82	23.8167
																																				#15-3	Hprt	23.76
																																				#15-3	Hprt	23.87
																																				#15-4	Carm1	28.82	28.8033	5.20667	0.0270793	0.0270793
																																				#15-4	Carm1	29.12
																																				#15-4	Carm1	28.47
																																				#15-4	Hprt	23.69	23.5967
																																				#15-4	Hprt	23.5
																																				#15-4	Hprt	23.6
																																				#16-1	Carm1	28.88	29	5.18	0.0275845	0.0275845
																																				#16-1	Carm1	29.08
																																				#16-1	Carm1	29.04
																																				#16-1	Hprt	24.05	23.82
																																				#16-1	Hprt	23.83
																																				#16-1	Hprt	23.58
																																				#16-2	Carm1	28.84	28.81	5.27	0.0259162	0.0259162
																																				#16-2	Carm1	29.04
																																				#16-2	Carm1	28.55
																																				#16-2	Hprt	23.51	23.54
																																				#16-2	Hprt	23.58
																																				#16-2	Hprt	23.53
																																				#16-3	Carm1	28.61	28.6367	4.74	0.0374212	0.0374212
																																				#16-3	Carm1	28.93
																																				#16-3	Carm1	28.37
																																				#16-3	Hprt	23.67	23.8967
																																				#16-3	Hprt	23.87
																																				#16-3	Hprt	24.15
																																				#16-4	Carm1	28.99	28.9633	5.15333	0.0280991	0.0280991
																																				#16-4	Carm1	29.24
																																				#16-4	Carm1	28.66
																																				#16-4	Hprt	23.7	23.81
																																				#16-4	Hprt	23.74
																																				#16-4	Hprt	23.99
																																				#17-1	Carm1	27.42	27.49	5.30333	0.0253243	0.0273307
																																				#17-1	Carm1	27.42
																																				#17-1	Carm1	27.63
																																				#17-1	Hprt	22.28	22.1867
																																				#17-1	Hprt	22.24
																																				#17-1	Hprt	22.04
																																				#17-2	Carm1	28.18	28.07	5.19333	0.0273307	0.0253243
																																				#17-2	Carm1	27.93
																																				#17-2	Carm1	28.1
																																				#17-2	Hprt	22.99	22.8767
																																				#17-2	Hprt	22.72
																																				#17-2	Hprt	22.92
																																				#17-3	Carm1	27.65	27.34	4.95	0.032352	0.0363139
																																				#17-3	Carm1	27.21
																																				#17-3	Carm1	27.16
																																				#17-3	Hprt	22.15	22.39
																																				#17-3	Hprt	22.4
																																				#17-3	Hprt	22.62
																																				#17-4	Carm1	28.57	28.7167	4.78333	0.0363139	0.032352
																																				#17-4	Carm1	28.99
																																				#17-4	Carm1	28.59
																																				#17-4	Hprt	23.69	23.9333
																																				#17-4	Hprt	24.05
																																				#17-4	Hprt	24.06
																																				#18-1	Carm1	28.62	28.5833	4.94667	0.0324269	0.0324269
																																				#18-1	Carm1	28.33
																																				#18-1	Carm1	28.8
																																				#18-1	Hprt	23.6	23.6367
																																				#18-1	Hprt	23.83
																																				#18-1	Hprt	23.48
																																				#18-2	Carm1	28.08	28.0533	5.36	0.0243489	0.0243489
																																				#18-2	Carm1	28.25
																																				#18-2	Carm1	27.83
																																				#18-2	Hprt	22.93	22.6933
																																				#18-2	Hprt	22.67
																																				#18-2	Hprt	22.48
																																				#18-3	Carm1	27.3	27.1433	5.26	0.0260965	0.0289559
																																				#18-3	Carm1	26.9
																																				#18-3	Carm1	27.23
																																				#18-3	Hprt	22.03	21.8833
																																				#18-3	Hprt	21.94
																																				#18-3	Hprt	21.68
																																				#18-4	Carm1	28.35	28.2067	5.11	0.0289559	0.0260965
																																				#18-4	Carm1	28.12
																																				#18-4	Carm1	28.15
																																				#18-4	Hprt	22.96	23.0967
																																				#18-4	Hprt	23.31
																																				#18-4	Hprt	23.02
																																				#19-1	Carm1	27.34	27.3767	5.40667	0.0235739	0.0263388
																																				#19-1	Carm1	27.58
																																				#19-1	Carm1	27.21
																																				#19-1	Hprt	22.16	21.97
																																				#19-1	Hprt	21.76
																																				#19-1	Hprt	21.99
																																				#19-2	Carm1	28.35	28.37	5.24667	0.0263388	0.0235739
																																				#19-2	Carm1	28.73
																																				#19-2	Carm1	28.03
																																				#19-2	Hprt	23.2	23.1233
																																				#19-2	Hprt	23.11
																																				#19-2	Hprt	23.06
																																				#19-3	Carm1	27.18	27.3867	5.14667	0.0282292	0.0324269
																																				#19-3	Carm1	27.41
																																				#19-3	Carm1	27.57
																																				#19-3	Hprt	22.38	22.24
																																				#19-3	Hprt	22.09
																																				#19-3	Hprt	22.25
																																				#19-4	Carm1	28.43	28.5067	4.94667	0.0324269	0.0282292
																																				#19-4	Carm1	28.33
																																				#19-4	Carm1	28.76
																																				#19-4	Hprt	23.46	23.56
																																				#19-4	Hprt	23.46
																																				#19-4	Hprt	23.76
																																				#20-1	Carm1	27.82	27.8567	4.71333	0.0381193	0.0381193
																																				#20-1	Carm1	27.92
																																				#20-1	Carm1	27.83
																																				#20-1	Hprt	23.01	23.1433
																																				#20-1	Hprt	23.37
																																				#20-1	Hprt	23.05
																																				#20-2	Carm1	27.2	27.2233	5.02667	0.0306777	0.0306777
																																				#20-2	Carm1	26.97
																																				#20-2	Carm1	27.5
																																				#20-2	Hprt	22.2	22.1967
																																				#20-2	Hprt	22.32
																																				#20-2	Hprt	22.07
																																				#20-3	Carm1	27.97	27.98	5.20667	0.0270793	0.0301855
																																				#20-3	Carm1	27.75
																																				#20-3	Carm1	28.22
																																				#20-3	Hprt	22.9	22.7733
																																				#20-3	Hprt	22.56
																																				#20-3	Hprt	22.86
																																				#20-4	Carm1	28.97	28.99	5.05	0.0301855	0.0270793
																																				#20-4	Carm1	29.29
																																				#20-4	Carm1	28.71
																																				#20-4	Hprt	23.95	23.94
																																				#20-4	Hprt	23.84
																																				#20-4	Hprt	24.03

## Sheet: Fig. 5g
LincGET								PCBP1
bar plot				p	dot blot			bar plot				p	dot blot						intensity				normalized intensity				Tubulin normalized intensity
		GFP+	GFP-		x-axis	y-axis		mean	Gfp	1	0.909362		x-axis	y-axis					#1	#2	#3	#4	#1	#2	#3	#4	#1	#2	#3	#4		mean	SEM
mean	Gfp	1	0.994093	0.467989	0.9	1			Pcbp1	0.406365	0.836968	0.225512	0.9	1		LincGET	CARM1	Gfp-OE-Gfp(+)	13783.3	17865.8	16313.7		1	1	1		1	1	1		Gfp-OE-Gfp(+)	1	0
	LincGET	1.54266	0.8925	0.00463341	1	1			i-Control	0.859181	0.887234	0.0010252	1	1				Gfp-OE-Gfp(-)	11451.6	12807.7	13947.6		0.830831	0.716886	0.854962		0.988167	0.877499	1.11661		Gfp-OE-Gfp(-)	0.994093	0.119668
	i-Control	0.9998	0.997695	0.495589	1.1	1			i-Pcbp1	1.19226	0.974681	0.431843	1.1	1				LincGET-OE-Gfp(+)	16467.9	19969.6	21489.3		1.19477	1.11776	1.31726		1.45682	1.40991	1.76125		LincGET-OE-Gfp(+)	1.54266	0.190753
	i-LincGET	0.443513	0.914757	0.0164944	2	1.11661		SEM	Gfp	0	0.224923	0.0956106	1.2	1				LincGET-OE-Gfp(-)	10832.5	11690.2	12958.1		0.785913	0.654333	0.794309		0.906232	0.741649	1.02962		LincGET-OE-Gfp(-)	0.8925	0.144475
SEM	Gfp	0	0.119668		2	0.988167			Pcbp1	0.0542934	0.157074		2	1.20029				i-Control-Gfp(+)	15547.1	13301.3	15011.9		1.12797	0.744515	0.920202		1.20531	0.736977	1.05711		i-Control-Gfp(+)	0.9998	0.239368
	LincGET	0.190753	0.144475		2	0.877499			i-Control	0.236728	0.204935		2	0.964376				i-Control-Gfp(-)	14870	15726.1	16511		1.07885	0.880237	1.01209		1.0269	0.787925	1.17826		i-Control-Gfp(-)	0.997695	0.1968
	i-Control	0.239368	0.1968		3.5	1.76125			i-Pcbp1	0.269858	0.120306		2	0.782604				i-LincGET-Gfp(+)	6901.09	7057.87	6959.6		0.500685	0.39505	0.426611		0.499811	0.330278	0.500449		i-LincGET-Gfp(+)	0.443513	0.0980645
	i-LincGET	0.0980645	0.235706		3.35	1.45682							2	0.690181				i-LincGET-Gfp(-)	14398.8	14003.1	15593.8		1.04466	0.783793	0.955871		1.1266	0.66085	0.956824		i-LincGET-Gfp(-)	0.914757	0.235706
					3.65	1.40991							3.5	0.468642			Tubulin	Gfp-OE-Gfp(+)	20917.2	16522.8	22311.7		1	1	1
					4.5	1.02962							3.35	0.434863				Gfp-OE-Gfp(-)	17586.8	13498.6	17083.5		0.84078	0.816965	0.765673
					4.5	0.906232							3.65	0.365018				LincGET-OE-Gfp(+)	17154.7	13099.1	16687.1		0.820123	0.79279	0.747911
					4.5	0.741649							3.35	0.356937				LincGET-OE-Gfp(-)	18140.1	14577.6	17212.5		0.867231	0.882268	0.771459
					6	1.20531							4.5	1.03283				i-Control-Gfp(+)	19575.1	16691.8	19422		0.935836	1.01023	0.870485
					6	1.05711							4.5	0.879633				i-Control-Gfp(-)	21975.4	18458.6	19165.1		1.05059	1.11716	0.858973
					6	0.736977							4.5	0.769588				i-LincGET-Gfp(+)	20953.8	19763.2	19019.7		1.00175	1.19611	0.852457
					7	1.17826							4.5	0.665817				i-LincGET-Gfp(-)	19395.9	19596.7	22289.5		0.927267	1.18604	0.999004
					7	1.0269							6	1.08186		PCBP1	CARM1	Gfp-OE-Gfp(+)	15148.3	10566.9	14430.4	15789.1	1	1	1	1	1	1	1	1	Gfp-OE-Gfp(+)	1	0
					7	0.787925							5.9	0.941301				Gfp-OE-Gfp(-)	15152.7	12783	10667.4	11141.2	1.00029	1.20972	0.739232	0.705627	0.964376	1.20029	0.782604	0.690181	Gfp-OE-Gfp(-)	0.909362	0.224923
					8.3	0.500449							6.15	0.887537				PCBP1-OE-Gfp(+)	12822.7	6585.57	8676.37	12872.7	0.846478	0.623226	0.601256	0.815289	0.468642	0.356937	0.365018	0.434863	PCBP1-OE-Gfp(+)	0.406365	0.0542934
					8.7	0.499811							6	0.526031				PCBP1-OE-Gfp(-)	19161.2	15966.2	14206	15462.3	1.26491	1.51096	0.984448	0.9793	0.879633	1.03283	0.769588	0.665817	PCBP1-OE-Gfp(-)	0.836968	0.157074
					8.5	0.330278							7	1.10155				i-Control-Gfp(+)	22584.6	14797	16417.4	11668.3	1.49089	1.40031	1.13769	0.739007	1.08186	0.941301	0.887537	0.526031	i-Control-Gfp(+)	0.859181	0.236728
					9.5	1.1266							7	0.962207				i-Control-Gfp(-)	18950.8	17792.7	16319.4	14094.5	1.25102	1.68382	1.1309	0.892675	0.870268	1.10155	0.962207	0.614917	i-Control-Gfp(-)	0.887234	0.204935
					9.5	0.956824							7	0.870268				i-PCBP1-Gfp(+)	21585	20692	23279.8	16488.9	1.42491	1.95818	1.61325	1.04432	1.12354	1.29313	1.49483	0.857557	i-PCBP1-Gfp(+)	1.19226	0.269858
					9.5	0.66085							7	0.614917				i-PCBP1-Gfp(-)	18185.5	18720.9	17055.6	24352.4	1.2005	1.77166	1.18192	1.54236	0.91459	1.05524	0.835779	1.09311	i-PCBP1-Gfp(-)	0.974681	0.120306
													8.3	1.49483			Tubulin	Gfp-OE-Gfp(+)	16266.8	12849.4	17351.2	13640.3	1	1	1	1
													8.7	1.29313				Gfp-OE-Gfp(-)	16872.5	12950.4	16389.6	13945.5	1.03724	1.00786	0.94458	1.02238
													8.5	1.12354				PCBP1-OE-Gfp(+)	29381.7	22435.6	28580.9	25573	1.80624	1.74604	1.6472	1.87482
													8.5	0.857557				PCBP1-OE-Gfp(-)	23391.6	18797.7	22195.5	20062.5	1.43799	1.46293	1.27919	1.47082
													9.65	1.09311				i-Control-Gfp(+)	22417.1	19115.2	22241.8	19162.9	1.37809	1.48764	1.28186	1.40487
													9.35	1.05524				i-Control-Gfp(-)	23383.7	19641.5	20393.3	19801.6	1.43751	1.5286	1.17532	1.4517
													9.5	0.91459				i-PCBP1-Gfp(+)	20630.1	19457.8	18725.8	16611	1.26823	1.5143	1.07922	1.21779
													9.5	0.835779				i-PCBP1-Gfp(-)	21351.9	21573.1	24537.4	19246.1	1.31261	1.67891	1.41416	1.41097
