# Supplementary material for: Alternative splicing of CARM1 regulated by LincGET-guided paraspeckles biases the first cell fate in mammalian early embryos
Source: Nat Struct Mol Biol. 2024 Apr 24;31(9):1341–54. doi: 10.1038/s41594-024-01292-9 (PMC11402786; doi:10.1038/s41594-024-01292-9)
Supplement: Supplementary file 17 — Sheet ‘ED Fig. 2a’: Statistical Source data for bar plots in Extended Data Fig. 2a. Sheet ‘ED Fig. 2b’: Statistical Source data for bar plots and dot plots in Extended Data Fig. 2b. Sheet ‘ED Fig. 2c’: Statistical Source data for dot plots in Extended Data Fig. 2c. Sheet ‘ED Fig. 2d’: Statistical Source data for dot plots in Extended Data Fig. 2d. Sheet ‘ED Fig. 2e’: Statistical Source data for bar plots and dot plots in Extended Data Fig. 2e. [file 41594_2024_1292_MOESM17_ESM.xlsx]

## Sheet: ED Fig. 2a
left bar plot								right bar plot								Pool_name	Platform	Embryo	Blastomere	Barcode		Carm1 isoform							Total (Blastomere)	Total (embryo)
	E3456S	E56S	E6S	E5S	E3S	noS			E3456S	E56S	E6S	E5S	E3S	noS								E3a	E3456S	E56S	E6S	E5S	E3S	noS			E3a	E3456S	E56S	E6S	E5S	E3S	noS	AS
2C	0	0.0309908	0.0187691	0.0048014	0.00611087	0.939328		2C_1_1	0	0.0387931	0	0	0	0.87931		m4Cpa1C2C	Sequel II	2C-#1	2C_1_1	BC1	TTCGTGAT	7	0	0	0	0	0	56	63	295	0.111111	0	0	0	0	0	0.888889	0
4C	0.00148957	0.0319431	0.0347567	0.010096	0.0124131	0.909302		2C_1_2	0	0	0	0	0	0.888889					2C_1_2	BC2	TTACATCG	19	0	9	0	0	0	204	232		0.0818966	0	0.0387931	0	0	0	0.87931	0.0387931
								2C_2_1	0	0.0465116	0	0	0	0.953488				2C-#2	2C_2_1	BC3	TTGCCTAA	0	0	1	0	0	0	62	63	192	0	0	0.015873	0	0	0	0.984127	0.015873
								2C_2_2	0	0.015873	0	0	0	0.984127					2C_2_2	BC5	TTCACTGT	0	0	6	0	0	0	123	129		0	0	0.0465116	0	0	0	0.953488	0.0465116
								2C_3_1	0	0	0	0	0	1				2C-#3	2C_3_1	BC6	TTATTGGC	0	0	0	0	0	0	5	5	21	0	0	0	0	0	0	1	0
								2C_3_2	0	0	0	0	0	1					2C_3_2	BC7	TTGATCTG	0	0	0	0	0	0	16	16		0	0	0	0	0	0	1	0
								2C_4_1	0	0.0566038	0	0	0	0.943396				2C-#4	2C_4_1	BC9	TTCTGATC	0	0	3	0	0	0	50	53	153	0	0	0.0566038	0	0	0	0.943396	0.0566038
								2C_4_2	0	0.12	0.03	0	0.05	0.8					2C_4_2	BC10	TTAAGCTA	0	0	12	3	0	5	80	100		0	0	0.12	0.03	0	0.05	0.8	0.2
								2C_5_1	0	0.0639535	0.122093	0.0116279	0	0.703488				2C-#5	2C_5_1	BC11	TTGTAGCC	17	0	11	21	2	0	121	172	192	0.0988372	0	0.0639535	0.122093	0.0116279	0	0.703488	0.197674
								2C_5_2	0	0	0	0	0	1					2C_5_2	BC13	TTTTGACT	0	0	0	0	0	0	20	20		0	0	0	0	0	0	1	0
								2C_6_1	0	0	0	0	0	0.859155				2C-#6	2C_6_1	BC14	TTGGAACT	10	0	0	0	0	0	61	71	72	0.140845	0	0	0	0	0	0.859155	0
								2C_6_2	0	0	0.0425532	0	0	0.957447					2C_6_2	BC15	TTTGACAT	0	0	0	0	0	0	1	1		0	0	0	0	0	0	1	0
								2C_7_1	0	0	0	0	0	1				2C-#7	2C_7_1	BC17	TTCTCTAC	0	0	0	4	0	0	90	94	367	0	0	0	0.0425532	0	0	0.957447	0.0425532
								2C_7_2	0	0.014652	0	0	0	0.985348					2C_7_2	BC18	TTGCGGAC	0	0	4	0	0	0	269	273		0	0	0.014652	0	0	0	0.985348	0.014652
								2C_8_1	0	0.139535	0	0	0	0.860465				2C-#8	2C_8_1	BC19	TTTTTCAC	0	0	6	0	0	0	37	43	153	0	0	0.139535	0	0	0	0.860465	0.139535
								2C_8_2	0	0	0	0	0.0523256	0.947674					2C_8_2	BC21	TTCGAAAC	0	0	0	0	0	0	110	110		0	0	0	0	0	0	1	0
								2C_9_1	0	0.0298507	0.0373134	0.00746269	0	0.925373				2C-#9	2C_9_1	BC22	TTCGTACG	0	0	0	0	0	9	163	172	574	0	0	0	0	0	0.0523256	0.947674	0.0523256
								2C_9_2	0	0	0	0	0.0523256	0.947674					2C_9_2	BC23	TTCCACTC	0	0	12	15	3	0	372	402		0	0	0.0298507	0.0373134	0.00746269	0	0.925373	0.0746269
								2C_10_1	0	0	0	0	0	1				2C-#10	2C_10_1	BC25	TTATCAGT	0	0	0	0	0	0	10	10	53	0	0	0	0	0	0	1	0
								2C_10_2	0	0.0736842	0	0	0	0.926316					2C_10_2	BC26	TTGCTCAT	0	0	0	0	0	0	43	43		0	0	0	0	0	0	1	0
								2C_11_1	0	0	0	0	0	1				2C-#11	2C_11_1	BC27	TTAGGAAT	0	0	7	0	0	0	88	95	182	0	0	0.0736842	0	0	0	0.926316	0.0736842
								2C_11_2	0	0	0	0	0	1					2C_11_2	BC29	TTTAGTTG	0	0	0	0	0	0	87	87		0	0	0	0	0	0	1	0
								2C_12_1	0	0	0	0.1875	0	0.8125				2C-#12	2C_12_1	BC30	TTCCGGTG	0	0	0	0	0	0	58	58	90	0	0	0	0	0	0	1	0
								2C_12_2	0	0	0	0	0	1					2C_12_2	BC31	TTATCGTG	0	0	0	0	6	0	26	32		0	0	0	0	0.1875	0	0.8125	0.1875
								4C_1_1	0	0.0331126	0.112583	0	0	0.854305		sum (2C)						53	0	71	43	11	14	2152	2291
								4C_1_2	0	0	0	0.1	0	0.8		mGVBDMI	Sequel II	4C-#1	4C_1_1	BC1	TTCGTGAT	0	0	0	0	0	0	0	0	243	0	0	0	0	0	0	0	0
								4C_1_3	0	0	0	0	0	1					4C_1_2	BC2	TTACATCG	0	0	0	0	0	0	42	42		0	0	0	0	0	0	1	0
								4C_1_4	0	0	0	0	0	1					4C_1_3	BC3	TTGCCTAA	5	0	0	0	5	0	40	50		0.1	0	0	0	0.1	0	0.8	0.1
								4C_2_1	0	0.179775	0.0898876	0.0337079	0.0337079	0.662921					4C_1_4	BC4	TTTGGTCA	0	0	5	17	0	0	129	151		0	0	0.0331126	0.112583	0	0	0.854305	0.145695
								4C_2_2	0	0.257732	0.0412371	0	0	0.701031				4C-#2	4C_2_1	BC5	TTCACTGT	32	0	11	3	9	0	66	121	514	0.264463	0	0.0909091	0.0247934	0.0743802	0	0.545455	0.190083
								4C_2_3	0	0.0909091	0.0247934	0.0743802	0	0.545455					4C_2_2	BC6	TTATTGGC	0	0	25	4	0	0	68	97		0	0	0.257732	0.0412371	0	0	0.701031	0.298969
								4C_2_4	0	0.0869565	0.111111	0.0193237	0.0289855	0.753623					4C_2_3	BC7	TTGATCTG	0	0	16	8	3	3	59	89		0	0	0.179775	0.0898876	0.0337079	0.0337079	0.662921	0.337079
								4C_3_1	0	0	0.151261	0	0	0.848739					4C_2_4	BC8	TTTCAAGT	0	0	18	23	4	6	156	207		0	0	0.0869565	0.111111	0.0193237	0.0289855	0.753623	0.246377
								4C_3_2	0.0588235	0.00840336	0.0588235	0	0	0.87395				4C-#3	4C_3_1	BC9	TTCTGATC	0	0	0	18	0	0	101	119	462	0	0	0	0.151261	0	0	0.848739	0.151261
								4C_3_3	0	0.0185185	0.0185185	0	0	0.962963					4C_3_2	BC10	TTAAGCTA	0	7	1	7	0	0	104	119		0	0.0588235	0.00840336	0.0588235	0	0	0.87395	0.12605
								4C_3_4	0	0	0	0	0	1					4C_3_3	BC11	TTGTAGCC	0	0	0	0	0	0	8	8		0	0	0	0	0	0	1	0
								4C_4_1	0	0.0362694	0.0414508	0	0	0.896373					4C_3_4	BC12	TTTACAAG	0	0	4	4	0	0	208	216		0	0	0.0185185	0.0185185	0	0	0.962963	0.037037
								4C_4_2	0	0	0	0.076555	0	0.923445				4C-#4	4C_4_1	BC13	TTTTGACT	5	0	7	8	0	0	173	193	564	0.0259067	0	0.0362694	0.0414508	0	0	0.896373	0.0777202
								4C_4_3	0	0.00641026	0	0	0	0.935897					4C_4_2	BC14	TTGGAACT	0	0	0	0	0	0	6	6		0	0	0	0	0	0	1	0
								4C_4_4	0	0	0	0	0	1					4C_4_3	BC15	TTTGACAT	9	0	1	0	0	0	146	156		0.0576923	0	0.00641026	0	0	0	0.935897	0.00641026
								4C_5_1	0	0.0804598	0	0	0	0.91954					4C_4_4	BC16	TTGGACGG	0	0	0	0	16	0	193	209		0	0	0	0	0.076555	0	0.923445	0.076555
								4C_5_2	0	0	0	0	0.0735294	0.926471				4C-#5	4C_5_1	BC17	TTCTCTAC	0	0	7	0	0	0	80	87	252	0	0	0.0804598	0	0	0	0.91954	0.0804598
								4C_5_3	0	0	0	0	0	1					4C_5_2	BC18	TTGCGGAC	0	0	0	0	0	0	71	71		0	0	0	0	0	0	1	0
								4C_5_4	0	0	0	0	0	1					4C_5_3	BC19	TTTTTCAC	0	0	0	0	0	0	26	26		0	0	0	0	0	0	1	0
								4C_6_1	0	0	0	0	0	1					4C_5_4	BC20	TTGGCCAC	0	0	0	0	0	5	63	68		0	0	0	0	0	0.0735294	0.926471	0.0735294
								4C_6_2	0	0	0	0	0	1				4C-#6	4C_6_1	BC21	TTCGAAAC	0	0	0	0	0	0	57	57	349	0	0	0	0	0	0	1	0
								4C_6_3	0	0	0	0	0	1					4C_6_2	BC22	TTCGTACG	0	0	0	0	0	0	60	60		0	0	0	0	0	0	1	0
								4C_6_4	0	0	0	0	0	1					4C_6_3	BC23	TTCCACTC	0	0	0	0	0	0	83	83		0	0	0	0	0	0	1	0
								4C_7_1	0	0.0266667	0.0666667	0	0	0.906667					4C_6_4	BC24	TTGCTACC	0	0	0	0	0	0	149	149		0	0	0	0	0	0	1	0
								4C_7_2	0	0	0	0	0	1				4C-#7	4C_7_1	BC25	TTATCAGT	0	0	0	0	0	0	18	18	120	0	0	0	0	0	0	1	0
								4C_7_3	0	0	0	0	0	1					4C_7_2	BC26	TTGCTCAT	0	0	0	0	0	0	19	19		0	0	0	0	0	0	1	0
								4C_7_4	0	0	0	0	0	1					4C_7_3	BC27	TTAGGAAT	0	0	2	5	0	0	68	75		0	0	0.0266667	0.0666667	0	0	0.906667	0.0933333
								4C_8_1	0	0.0993789	0.0745342	0	0	0.826087					4C_7_4	BC28	TTCTTTTG	0	0	0	0	0	0	8	8		0	0	0	0	0	0	1	0
								4C_8_2	0	0	0	0.0923077	0	0.907692				4C-#8	4C_8_1	BC29	TTTAGTTG	13	0	0	4	0	0	184	201	427	0.0646766	0	0	0.0199005	0	0	0.915423	0.0199005
								4C_8_3	0	0	0.0199005	0	0	0.915423					4C_8_2	BC30	TTCCGGTG	0	0	0	0	0	0	0	0		0	0	0	0	0	0	0	0
								4C_8_4	0	0	0	0	0	1					4C_8_3	BC31	TTATCGTG	0	0	0	0	6	0	59	65		0	0	0	0	0.0923077	0	0.907692	0.0923077
								4C_9_1	0	0	0	0	0.2	0.466667					4C_8_4	BC32	TTTGAGTG	0	0	16	12	0	0	133	161		0	0	0.0993789	0.0745342	0	0	0.826087	0.173913
								4C_9_2	0	0.0127389	0.0254777	0	0	0.847134				4C-#9	4C_9_1	BC33	TTCGCCTG	10	0	0	0	0	6	14	30	348	0.333333	0	0	0	0	0.2	0.466667	0.2
								4C_9_3	0	0	0	0	0.0248447	0.975155					4C_9_2	BC34	TTGCCATG	0	0	0	0	0	4	157	161		0	0	0	0	0	0.0248447	0.975155	0.0248447
								4C_9_4	0	0	0	0	0	1					4C_9_3	BC35	TTAAAATG	18	0	2	4	0	0	133	157		0.11465	0	0.0127389	0.0254777	0	0	0.847134	0.0382166
								4C_10_1	0	0.0366795	0.0675676	0.003861	0.00965251	0.882239					4C_9_4	BC36	TTTGTTGG	0	0	0	0	0	0	0	0		0	0	0	0	0	0	0	0
								4C_10_2	0	0.0819672	0	0.0327869	0	0.885246		mMII1C2C	Sequel II	4C-#10	4C_10_1	BC1	TTCGTGAT	0	0	10	0	4	0	108	122	714	0	0	0.0819672	0	0.0327869	0	0.885246	0.114754
								4C_10_3	0	0	0	0.0135135	0	0.905405					4C_10_2	BC2	TTACATCG	0	0	0	0	0	0	0	0		0	0	0	0	0	0	0	0
								4C_10_4	0	0	0	0	0	1					4C_10_3	BC3	TTGCCTAA	6	0	0	0	1	0	67	74		0.0810811	0	0	0	0.0135135	0	0.905405	0.0135135
								4C_11_1	0	0	0	0	0	1					4C_10_4	BC4	TTTGGTCA	0	0	19	35	2	5	457	518		0	0	0.0366795	0.0675676	0.003861	0.00965251	0.882239	0.117761
								4C_11_2	0	0	0	0	0	1				4C-#11	4C_11_1	BC5	TTCACTGT	0	0	0	0	0	0	21	21	159	0	0	0	0	0	0	1	0
								4C_11_3	0	0	0	0	0	1					4C_11_2	BC6	TTATTGGC	0	0	0	0	0	0	24	24		0	0	0	0	0	0	1	0
								4C_11_4	0	0	0	0	0	1					4C_11_3	BC7	TTGATCTG	0	0	0	0	0	0	0	0		0	0	0	0	0	0	0	0
								4C_12_1	0	0.0588235	0	0	0	0.882353					4C_11_4	BC8	TTTCAAGT	0	0	0	0	0	0	114	114		0	0	0	0	0	0	1	0
								4C_12_2	0	0	0	0	0	1				4C-#12	4C_12_1	BC9	TTCTGATC	0	0	0	0	0	0	0	0	125	0	0	0	0	0	0	0	0
								4C_12_3	0	0	0	0	0	1					4C_12_2	BC10	TTAAGCTA	2	0	2	0	0	0	30	34		0.0588235	0	0.0588235	0	0	0	0.882353	0.0588235
								4C_12_4	0	0	0	0	0	1					4C_12_3	BC11	TTGTAGCC	0	0	0	0	0	0	37	37		0	0	0	0	0	0	1	0
								4C_13_1	0	0	0	0	0.317073	0.682927					4C_12_4	BC12	TTTACAAG	0	0	0	0	0	0	54	54		0	0	0	0	0	0	1	0
								4C_13_2	0	0	0	0	0	1				4C-#13	4C_13_1	BC13	TTTTGACT	0	0	0	0	0	0	41	41	173	0	0	0	0	0	0	1	0
								4C_13_3	0	0	0	0	0	1					4C_13_2	BC14	TTGGAACT	0	0	0	0	0	26	56	82		0	0	0	0	0	0.317073	0.682927	0.317073
								4C_13_4	0	0	0	0	0	1					4C_13_3	BC15	TTTGACAT	0	0	0	0	0	0	32	32		0	0	0	0	0	0	1	0
								4C_14_1	0	0	0.05	0	0	0.95					4C_13_4	BC16	TTGGACGG	0	0	0	0	0	0	18	18		0	0	0	0	0	0	1	0
								4C_14_2	0	0.00571429	0	0	0	0.994286				4C-#14	4C_14_1	BC17	TTCTCTAC	0	0	0	0	0	0	26	26	247	0	0	0	0	0	0	1	0
								4C_14_3	0	0	0	0	0	1					4C_14_2	BC18	TTGCGGAC	0	0	1	0	0	0	174	175		0	0	0.00571429	0	0	0	0.994286	0.00571429
								4C_14_4	0	0	0	0	0	1					4C_14_3	BC19	TTTTTCAC	0	0	0	0	0	0	6	6		0	0	0	0	0	0	1	0
								4C_15_1	0.00303951	0.0455927	0.0653495	0.0121581	0.0167173	0.817629					4C_14_4	BC20	TTGGCCAC	0	0	0	2	0	0	38	40		0	0	0	0.05	0	0	0.95	0.05
								4C_15_2	0	0	0.0487805	0	0	0.902439				4C-#15	4C_15_1	BC21	TTCGAAAC	0	0	0	0	0	0	82	82	896	0	0	0	0	0	0	1	0
								4C_15_3	0	0	0	0	0	1					4C_15_2	BC22	TTCGTACG	18	0	0	0	0	0	56	74		0.243243	0	0	0	0	0	0.756757	0
								4C_15_4	0	0	0	0	0	0.756757					4C_15_3	BC23	TTCCACTC	26	2	30	43	8	11	538	658		0.0395137	0.00303951	0.0455927	0.0653495	0.0121581	0.0167173	0.817629	0.142857
								4C_16_1	0	0.0461538	0.00769231	0	0.0615385	0.884615					4C_15_4	BC24	TTGCTACC	4	0	0	4	0	0	74	82		0.0487805	0	0	0.0487805	0	0	0.902439	0.0487805
								4C_16_2	0	0.038961	0	0	0.012987	0.948052				4C-#16	4C_16_1	BC25	TTATCAGT	0	0	6	1	0	8	115	130	413	0	0	0.0461538	0.00769231	0	0.0615385	0.884615	0.115385
								4C_16_3	0	0	0	0	0	1					4C_16_2	BC26	TTGCTCAT	0	0	0	0	0	0	66	66		0	0	0	0	0	0	1	0
								4C_16_4	0	0	0	0	0	1					4C_16_3	BC27	TTAGGAAT	0	0	0	0	0	0	140	140		0	0	0	0	0	0	1	0
								4C_17_1	0	0	0	0	0	1					4C_16_4	BC28	TTCTTTTG	0	0	3	0	0	1	73	77		0	0	0.038961	0	0	0.012987	0.948052	0.0519481
								4C_17_2	0	0	0	0	0	1				4C-#17	4C_17_1	BC29	TTTAGTTG	0	0	0	0	0	0	0	0	29	0	0	0	0	0	0	0	0
								4C_17_3	0	0	0	0	0	1					4C_17_2	BC30	TTCCGGTG	0	0	0	0	0	0	16	16		0	0	0	0	0	0	1	0
								4C_17_4	0	0	0	0	0	1					4C_17_3	BC31	TTATCGTG	0	0	0	0	0	0	7	7		0	0	0	0	0	0	1	0
								4C_18_1	0	0	0	0.214286	0	0.785714					4C_17_4	BC32	TTTGAGTG	0	0	0	0	0	0	6	6		0	0	0	0	0	0	1	0
								4C_18_2	0	0.0496454	0.0567376	0	0	0.893617				4C-#18	4C_18_1	BC33	TTCGCCTG	0	0	0	0	0	0	0	0	155	0	0	0	0	0	0	0	0
								4C_18_3	0	0	0	0	0	1					4C_18_2	BC34	TTGCCATG	0	0	0	0	0	0	0	0		0	0	0	0	0	0	0	0
								4C_18_4	0	0	0	0	0	1					4C_18_3	BC35	TTAAAATG	0	0	7	8	0	0	126	141		0	0	0.0496454	0.0567376	0	0	0.893617	0.106383
																			4C_18_4	BC36	TTTGTTGG	0	0	0	0	3	0	11	14		0	0	0	0	0.214286	0	0.785714	0.214286
																sum (4C)						148	9	193	210	61	75	5494	6042

## Sheet: ED Fig. 2b
		E3S;E5S;E6S;E56S;E3456S							E4A3SS							E3a							E11S							E15S							R14I							R15I
embryos	Blastomeres	intensity		bar plot			dot blot		intensity		bar plot			dot blot		intensity		bar plot			dot blot		intensity		bar plot			dot blot		intensity		bar plot			dot blot		intensity		bar plot			dot blot		intensity		bar plot			dot blot
		noS	AS	AS%	noS%		x-axis	y-axis	noS	AS	AS%	noS%		x-axis	y-axis	noS	AS	AS%	noS%		x-axis	y-axis	noS	AS	AS%	noS%		x-axis	y-axis	noS	AS	AS%	noS%		x-axis	y-axis	noS	AS	AS%	noS%		x-axis	y-axis	noS	AS	AS%	noS%		x-axis
#1	B1	15102.2	3086.95	0.169714	0.830286	0.156084	0.1	1.08733	15617	207.373	0.0131046	0.986895	0.0153644	0.1	0.852923	18482.3	306.291	0.016302	0.983698	0.0167665	0.1	0.972297	9111.91	312.701	0.0331792	0.966821	0.0296478	0.1	1.11911	15870	4293.03	0.212916	0.787084	0.229584	0.1	0.9274	11344.1	4933.37	0.30308	0.69692	0.315059	0.1	0.961976	17499.4	14286.5	0.449459	0.550541	0.417859	0.1
	B2	15394.4	2557.28	0.142454	0.857546		0.1	0.912675	18859	338.337	0.0176242	0.982376		0.1	1.14708	21167.2	371.125	0.0172309	0.982769		0.1	1.0277	11995.2	321.672	0.0261165	0.973884		0.1	0.88089	17217.1	5624.87	0.246251	0.753749		0.1	1.0726	11035.4	5362.87	0.327039	0.672961		0.1	1.03802	14605.7	9192.1	0.386258	0.613742		0.1
#2	B1	15006.2	3436.45	0.186332	0.813668	0.181371	0.2	1.02735	20297.5	363.584	0.0175975	0.982403	0.0185194	0.2	0.950221	19700	301.708	0.0150841	0.984916	0.014351	0.2	1.05109	11272.4	287.896	0.0249038	0.975096	0.024896	0.2	1.00031	17730.1	6470.67	0.267374	0.732626	0.26103	0.2	1.0243	11536.8	5699.97	0.330686	0.669314	0.31957	0.2	1.03478	21046.3	9293.29	0.306309	0.693691	0.331851	0.2
	B2	14341	3071.8	0.17641	0.82359		0.2	0.972648	21041.1	417.176	0.0194412	0.980559		0.2	1.04978	21084.7	291.092	0.0136178	0.986382		0.2	0.948913	11011	281.038	0.0248882	0.975112		0.2	0.999687	17994.1	6148.88	0.254686	0.745314		0.2	0.975695	12985.8	5792.15	0.308454	0.691546		0.2	0.965216	16967.7	9436.74	0.357393	0.642607		0.2
#3	B1	12226.6	2324.03	0.15972	0.84028	0.23773	0.3	0.671854	21323.1	404.168	0.0186018	0.981398	0.0169179	0.3	1.09953	21089	289.187	0.0135272	0.986473	0.0160051	0.3	0.845184	11964.7	372.212	0.0301707	0.969829	0.0283075	0.3	1.06582	18574.5	4636.95	0.19977	0.80023	0.225283	0.3	0.886751	12855.7	6386.93	0.331915	0.668085	0.337818	0.3	0.982527	16649.5	8820.52	0.346309	0.653691	0.338556	0.3
	B2	12626	5826.05	0.31574	0.68426		0.3	1.32815	21171.8	327.522	0.015234	0.984766		0.3	0.900466	17755.6	334.355	0.0184829	0.981517		0.3	1.15482	12012	326.277	0.0264444	0.973556		0.3	0.934182	18973.7	6351.45	0.250796	0.749204		0.3	1.11325	12855.9	6733.16	0.343721	0.656279		0.3	1.01747	16798.1	8303.79	0.330803	0.669197		0.3
#4	B1	12604.9	2134.4	0.14481	0.85519	0.236829	0.4	0.611454	21330.1	263.101	0.0121844	0.987816	0.0122409	0.4	0.995387	21974.9	277.635	0.0124765	0.987523	0.0149267	0.4	0.835855	11886.9	385.949	0.0314474	0.968553	0.0309643	0.4	1.0156	18428.8	3447.06	0.157574	0.842426	0.193499	0.4	0.81434	12534.1	4284.39	0.254743	0.745257	0.28695	0.4	0.887763	14455.7	8985.57	0.383322	0.616678	0.392708	0.4
	B2	12285.1	6019.39	0.328848	0.671152		0.4	1.38855	21365	266.004	0.0122973	0.987703		0.4	1.00461	17659	312.284	0.0173768	0.982623		0.4	1.16414	11609.1	364.985	0.0304813	0.969519		0.4	0.9844	18614.4	5542.07	0.229423	0.770577		0.4	1.18566	13094.6	6138.29	0.319156	0.680844		0.4	1.11224	11879.1	7988.76	0.402094	0.597906		0.4
#5	B1	12517.8	4065.36	0.245149	0.754851	0.279887	0.5	0.875887	21121.7	240.004	0.0112352	0.988765	0.0124561	0.5	0.901984	19367.3	328.058	0.0166567	0.983343	0.0169356	0.5	0.983532	11025.5	287.404	0.0254049	0.974595	0.0235405	0.5	1.0792	17140.5	4477.76	0.207128	0.792872	0.21668	0.5	0.955916	13079.9	6510.32	0.332325	0.667675	0.328608	0.5	1.01131	18816	7806.37	0.293226	0.706774	0.33902	0.5
	B2	11401.7	5233.99	0.314624	0.685376		0.5	1.12411	21370.1	296.333	0.013677	0.986323		0.5	1.09802	17837.2	312.437	0.0172145	0.982786		0.5	1.01647	12304.2	272.618	0.0216762	0.978324		0.5	0.920804	19106	5586.17	0.226232	0.773768		0.5	1.04408	9657.77	4647.71	0.32489	0.67511		0.5	0.988687	17745.4	11100.2	0.384815	0.615185		0.5
#6	B1	14060.3	4226.56	0.231126	0.768874	0.222856	0.6	1.03711	21331.8	267.546	0.0123867	0.987613	0.012723	0.6	0.97357	19625.5	239.183	0.0120406	0.987959	0.0113844	0.6	1.05765	9520.67	226.093	0.0231967	0.976803	0.0269305	0.6	0.861355	18328.1	4061.98	0.181418	0.818582	0.171179	0.6	1.05982	12571.6	5941.06	0.320919	0.679081	0.321704	0.6	0.997558	23398.7	8808.24	0.273489	0.726511	0.315068	0.6
	B2	12938.4	3534.97	0.214586	0.785414		0.6	0.962893	17229.7	227.985	0.0130593	0.986941		0.6	1.02643	20683.7	224.303	0.0107281	0.989272		0.6	0.942353	15061.6	476.463	0.0306643	0.969336		0.6	1.13865	18428.4	3534.73	0.160939	0.839061		0.6	0.940182	12500.5	5950.14	0.32249	0.67751		0.6	1.00244	13202	7318.62	0.356647	0.643353		0.6
#7	B1	14119.6	2083.27	0.128574	0.871426	0.187758	0.7	0.684787	20669.5	339.232	0.0161472	0.983853	0.0178369	0.7	0.905266	17295.3	296.176	0.0168364	0.983164	0.0145781	0.7	1.15491	11526.9	379.308	0.0318581	0.968142	0.0326862	0.7	0.974664	20388.4	4014.79	0.164519	0.835481	0.19975	0.7	0.823626	11346.5	4745.16	0.294883	0.705117	0.288235	0.7	1.02307	15044.5	8401.32	0.358328	0.641672	0.343633	0.7
	B2	12141.6	3981.43	0.246941	0.753059		0.7	1.31521	20947.5	417.182	0.0195267	0.980473		0.7	1.09473	21661.5	270.195	0.0123199	0.98768		0.7	0.845093	13369.2	463.596	0.0335144	0.966486		0.7	1.02534	18535.1	5693.17	0.23498	0.76502		0.7	1.17637	12393	4857.51	0.281586	0.718414		0.7	0.976934	15647	7669.75	0.328937	0.671063		0.7
#8	B1	13004.8	2999.51	0.187419	0.812581	0.215506	0.8	0.869667	20111.3	339.9	0.0166201	0.98338	0.017123	0.8	0.970632	19345.7	208.558	0.0106656	0.989334	0.0114195	0.8	0.933981	13699.4	409.445	0.0290204	0.97098	0.028223	0.8	1.02825	20359.8	4707.05	0.18778	0.81222	0.211642	0.8	0.887251	11830.9	6000.41	0.33651	0.66349	0.316323	0.8	1.06382	17012.5	7297.64	0.300189	0.699811	0.342681	0.8
	B2	12770.3	4112.57	0.243594	0.756406		0.8	1.13033	20239	363.129	0.0176258	0.982374		0.8	1.02937	18354.3	226.188	0.0121734	0.987827		0.8	1.06602	12413.2	350.038	0.0274255	0.972574		0.8	0.971745	19384.3	5971.36	0.235504	0.764496		0.8	1.11275	13269.5	5582.89	0.296137	0.703863		0.8	0.936184	14345.9	8987.33	0.385173	0.614827		0.8
#9	B1	12001	3302.2	0.215785	0.784215	0.228447	0.9	0.944577	19639.5	253.53	0.0127446	0.987255	0.0117411	0.9	1.08547	21729.1	336.745	0.0152609	0.984739	0.0153969	0.9	0.991171	13014.6	372.118	0.0277975	0.972203	0.0297822	0.9	0.933358	19504.5	2902.01	0.129516	0.870484	0.151603	0.9	0.854312	12147.9	5313.41	0.304296	0.695704	0.339115	0.9	0.897325	8385.48	7815.55	0.482411	0.517589	0.4552	0.9
	B2	13744.6	4366.78	0.241108	0.758892		0.9	1.05542	18800.7	204.064	0.0107375	0.989262		0.9	0.914525	18466.4	291.36	0.0155328	0.984467		0.9	1.00883	11065.5	363.051	0.031767	0.968233		0.9	1.06664	18173.5	3820.06	0.17369	0.82631		0.9	1.14569	12100.6	7227.4	0.373933	0.626067		0.9	1.10267	10660.8	7976.58	0.427989	0.572011		0.9
#10	B1	12317.7	2873.6	0.189162	0.810838	0.193859	1	0.975771	18555.7	250.424	0.0133161	0.986684	0.0122017	1	1.09133	20006.7	284.491	0.0140204	0.98598	0.0133963	1	1.04659	11715	333.556	0.0276843	0.972316	0.0264556	1	1.04644	19857.3	3797.88	0.160552	0.839448	0.162799	1	0.986198	13029.1	6211.31	0.322827	0.677173	0.282091	1	1.14441	17849.6	10248.4	0.364738	0.635262	0.397758	1
	B2	14770.5	3659.35	0.198556	0.801444		1	1.02423	18454.3	206.902	0.0110873	0.988913		1	0.908669	18920.8	244.786	0.0127722	0.987228		1	0.95341	10638.8	275.331	0.0252269	0.974773		1	0.953557	19744.8	3902.98	0.165046	0.834954		1	1.0138	15213.8	4840.11	0.241355	0.758645		1	0.855594	11971.3	9059.61	0.430777	0.569223		1
#11	B1	16267.3	3570.86	0.18	0.82	0.171465	1.1	1.04978	18261.6	350.394	0.0188263	0.981174	0.0189931	1.1	0.991215	20665.2	373.784	0.0177662	0.982234	0.0163423	1.1	1.08713	12603	334.032	0.0258199	0.97418	0.0285198	1.1	0.905334	19009.8	5187.82	0.214393	0.785607	0.229843	1.1	0.932781	12193.7	7063.84	0.366808	0.633192	0.330942	1.1	1.10838	13356.9	7959.74	0.373405	0.626595	0.337287	1.1
	B2	16141.2	3141.78	0.16293	0.83707		1.1	0.950223	15386	300.554	0.01916	0.98084		1.1	1.00879	21552.7	326.402	0.0149185	0.985082		1.1	0.912872	21611.5	696.445	0.0312196	0.96878		1.1	1.09467	20063.1	6520.87	0.245293	0.754707		1.1	1.06722	13728	5746.46	0.295076	0.704924		1.1	0.891624	17107.9	7372.83	0.301168	0.698832		1.1
#12	B1	11818.2	3869.81	0.246674	0.753326	0.219607	1.2	1.12325	14334.8	280.278	0.0191773	0.980823	0.0183087	1.2	1.04745	19013.8	376.548	0.0194193	0.980581	0.0177937	1.2	1.09136	19694.2	458.395	0.0227462	0.977254	0.0246365	1.2	0.923273	19067.9	4396.11	0.187355	0.812645	0.210638	1.2	0.889465	13120.1	9008.57	0.4071	0.5929	0.386892	1.2	1.05223	12446.2	6435.1	0.340819	0.659181	0.334156	1.2
	B2	15822.5	3772.92	0.192541	0.807459		1.2	0.876751	13229.8	234.824	0.01744	0.98256		1.2	0.952555	18956.6	311.528	0.0161681	0.983832		1.2	0.90864	23007.8	626.955	0.0265268	0.973473		1.2	1.07673	17646.9	5388.46	0.233921	0.766079		1.2	1.11054	18561.6	10747	0.366685	0.633315		1.2	0.947769	15615.7	7604.46	0.327493	0.672507		1.2
#13	B1	16863.2	2022.3	0.107082	0.892918	0.219659	1.3	0.487492	16002.3	291.346	0.017881	0.982119	0.0169994	1.3	1.05186	18432	210.292	0.0112803	0.98872	0.0111727	1.3	1.00963	10864.3	311.939	0.0279108	0.972089	0.0239251	1.3	1.16659	20046.9	7458.4	0.271162	0.728838	0.274198	1.3	0.98893	10752.1	5251.82	0.328159	0.671841	0.335218	1.3	0.97894	18833.7	8862.46	0.319989	0.680011	0.324101	1.3
	B2	11225.2	5584.94	0.332236	0.667764		1.3	1.51251	18368.8	300.916	0.0161179	0.983882		1.3	0.948141	19642.2	219.775	0.0110651	0.988935		1.3	0.990368	10879.2	221.338	0.0199395	0.980061		1.3	0.833411	20466.6	7850.42	0.277233	0.722767		1.3	1.01107	13322.4	6932.96	0.342278	0.657722		1.3	1.02106	16959.1	8285.72	0.328214	0.671786		1.3
#14	B1	12238.5	5042.64	0.291801	0.708199	0.210333	1.4	1.38733	17741.1	275.128	0.0152711	0.984729	0.0164154	1.4	0.930295	20777.3	390.419	0.0184441	0.981556	0.0181189	1.4	1.01794	11806.7	311.706	0.0257217	0.974278	0.0261763	1.4	0.982635	22268	8550.63	0.27745	0.72255	0.275214	1.4	1.00812	13956.2	7860.01	0.360283	0.639717	0.336773	1.4	1.06981	20346.4	8862.54	0.303419	0.696581	0.321454	1.4
	B2	13969.5	2066.48	0.128865	0.871135		1.4	0.612672	18341.8	327.831	0.0175596	0.98244		1.4	1.0697	21281.5	385.539	0.0177938	0.982206		1.4	0.982056	12276.7	335.884	0.0266308	0.973369		1.4	1.01737	22307.4	8375.88	0.272978	0.727022		1.4	0.991876	13029	5943.35	0.313264	0.686736		1.4	0.930191	17844.4	9171.7	0.33949	0.66051		1.4
#15	B1	15998.2	3012.52	0.158464	0.841536	0.173722	1.5	0.912171	19365.5	352.014	0.0178529	0.982147	0.0156778	1.5	1.13874	17219.3	370.577	0.0210677	0.978932	0.0178219	1.5	1.18212	15006.9	414.105	0.0268533	0.973147	0.0249049	1.5	1.07824	22918.8	8280.01	0.265395	0.734605	0.260334	1.5	1.01944	13803.3	6602.32	0.323554	0.676446	0.325364	1.5	0.994438	15792.3	9214.51	0.36848	0.63152	0.33646	1.5
	B2	13921.8	3243.99	0.18898	0.81102		1.5	1.08783	19266.2	263.706	0.0135027	0.986497		1.5	0.861262	20206.7	298.893	0.0145762	0.985424		1.5	0.817879	11237.8	264.041	0.0229564	0.977044		1.5	0.921763	22096.7	7574.23	0.255274	0.744726		1.5	0.980563	14184	6897.22	0.327173	0.672827		1.5	1.00556	20079.4	8788.54	0.304439	0.695561		1.5
#16	B1	15201.9	3333.99	0.179867	0.820133	0.16524	1.6	1.08852	18616.9	329.064	0.0173685	0.982631	0.0167332	1.6	1.03797	17379.9	210.826	0.0119851	0.988015	0.0116038	1.6	1.03286	11019.3	372.908	0.0327335	0.967267	0.028066	1.6	1.1663	20860.7	8952.94	0.300297	0.699703	0.258281	1.6	1.16267	13955.3	5726.11	0.29094	0.70906	0.286509	1.6	1.01546	19889	8613.27	0.302196	0.697804	0.310137	1.6
	B2	12806.8	2270.89	0.150613	0.849387		1.6	0.911481	18309.2	299.56	0.0160978	0.983902		1.6	0.962029	20228.5	229.592	0.0112226	0.988777		1.6	0.967143	12073.7	289.275	0.0233985	0.976602		1.6	0.833695	21366.9	5896.04	0.216266	0.783734		1.6	0.837327	16672.1	6550.64	0.282078	0.717922		1.6	0.984535	20003.7	9330.57	0.318077	0.681923		1.6
#17	B1	15737.4	4050.71	0.204705	0.795295	0.227574	1.7	0.899506	18999.5	300.461	0.015568	0.984432	0.0141882	1.7	1.09725	20347.1	348.956	0.016861	0.983139	0.0184178	1.7	0.915471	12839.5	295.229	0.0224769	0.977523	0.0211198	1.7	1.06426	21520.7	6964.12	0.244485	0.755515	0.272105	1.7	0.898495	13856.9	6900.15	0.332424	0.667576	0.296212	1.7	1.12225	20511.7	8608.99	0.295631	0.704369	0.309313	1.7
	B2	13103.8	4378.3	0.250444	0.749556		1.7	1.10049	19322.9	250.705	0.0128083	0.987192		1.7	0.902748	18604.8	379.199	0.0199747	0.980025		1.7	1.08453	13942.4	281.094	0.0197627	0.980237		1.7	0.935743	21790	9326.38	0.299726	0.700274		1.7	1.10151	13939.5	4897.69	0.260001	0.739999		1.7	0.877752	20554	9806.22	0.322996	0.677004		1.7
#18	B1	15172.8	3569.05	0.190432	0.809568	0.209665	1.8	0.908267	18543.9	249.545	0.0132783	0.986722	0.0155264	1.8	0.85521	17904	301.768	0.0165754	0.983425	0.0163317	1.8	1.01492	11180.5	265.264	0.0231757	0.976824	0.0226399	1.8	1.02367	21140	9299.95	0.305518	0.694482	0.287275	1.8	1.0635	13732.5	5476.37	0.285096	0.714904	0.298612	1.8	0.954739	18922.3	10726.9	0.361794	0.638206	0.366234	1.8
	B2	12226.2	3629.29	0.228899	0.771101		1.8	1.09173	19112.6	345.863	0.0177744	0.982226		1.8	1.14479	21805.5	356.542	0.016088	0.983912		1.8	0.985076	12575.4	284.251	0.0221041	0.977896		1.8	0.976334	21137.4	7779.64	0.269033	0.730967		1.8	0.936498	13759.9	6243.65	0.312127	0.687873		1.8	1.04526	21141.5	12452.5	0.370675	0.629325		1.8
#19	B1	15897.8	3563.33	0.1831	0.8169	0.18655	1.9	0.981507	20212.3	286.539	0.0139783	0.986022	0.0134159	1.9	1.04192	21930.9	342.876	0.0153937	0.984606	0.0146166	1.9	1.05317	13195.1	314.501	0.0232798	0.97672	0.0261802	1.9	0.889212	22379.1	6811.69	0.23335	0.76665	0.230079	1.9	1.01422	13195.8	6649.03	0.335051	0.664949	0.330425	1.9	1.014	21560.8	9890.51	0.31447	0.68553	0.316011	1.9
	B2	13861.9	3251.56	0.19	0.81		1.9	1.01849	21286	277.162	0.0128535	0.987147		1.9	0.958079	18883.8	265.01	0.0138395	0.986161		1.9	0.946833	12015.4	359.882	0.0290806	0.970919		1.9	1.11079	21916.4	6428.92	0.226807	0.773193		1.9	0.98578	12728.6	6150.94	0.325799	0.674201		1.9	0.985998	20862.8	9707.73	0.317551	0.682449		1.9
#20	B1	14904	1991.88	0.117891	0.882109	0.23075	2	0.510905	21396.7	355.351	0.0163364	0.983664	0.0135413	2	1.20642	19689.1	362.858	0.0180959	0.981904	0.0158663	2	1.14052	13510.8	429.763	0.0308281	0.969172	0.0315125	2	0.978282	21414.3	6591.93	0.235374	0.764626	0.251334	2	0.936496	13232.5	6990.61	0.345675	0.654325	0.323434	2	1.06876	18084.1	7596.4	0.295804	0.704196	0.312592	2
	B2	13475.9	7054.39	0.343609	0.656391		2	1.48909	20624.3	224.039	0.0107461	0.989254		2	0.793583	17005	235.1	0.0136368	0.986363		2	0.859479	13202.4	439.219	0.0321969	0.967803		2	1.02172	21681	7909.37	0.267295	0.732705		2	1.0635	14278.8	6154.34	0.301194	0.698806		2	0.931237	20379	10009.3	0.329381	0.670619		2
#21	B1	14376.5	3029.56	0.174052	0.825948	0.197108	2.1	0.88303	20664.7	364.739	0.0173442	0.982656	0.0172666	2.1	1.0045	21383.8	359.232	0.0165217	0.983478	0.0166185	2.1	0.994179	13623.4	458.188	0.032538	0.967462	0.0310773	2.1	1.047	22885	7267.15	0.241016	0.758984	0.261204	2.1	0.922711	12893.8	5236.01	0.288806	0.711194	0.34845	2.1	0.82883	20789.6	11982.7	0.365634	0.634366	0.323321	2.1
	B2	14156	3996.53	0.220164	0.779836		2.1	1.11697	20511.3	358.734	0.0171889	0.982811		2.1	0.995504	21469.3	364.965	0.0167152	0.983285		2.1	1.00582	13317.4	406.455	0.0296166	0.970383		2.1	0.952998	22432.4	8784.08	0.281392	0.718608		2.1	1.07729	11271.7	7771.37	0.408094	0.591906		2.1	1.17117	21039	8222.78	0.281007	0.718993		2.1
#22	B1	12595.8	3034.28	0.194131	0.805869	0.203801	2.2	0.952552	19828.3	335.204	0.0166243	0.983376	0.0171763	2.2	0.967862	19508.4	258.065	0.0130557	0.986944	0.0115378	2.2	1.13156	13267.4	416.597	0.030444	0.969556	0.0279449	2.2	1.08943	23180.9	4691.41	0.168318	0.831682	0.177873	2.2	0.946284	12781.5	7548.9	0.371311	0.628689	0.351412	2.2	1.05663	20232.2	9515.44	0.319872	0.680128	0.337338	2.2
	B2	13906.2	3774.27	0.213471	0.786529		2.2	1.04745	20029.9	361.506	0.0177283	0.982272		2.2	1.03214	20072.5	203.159	0.0100199	0.98998		2.2	0.86844	12299.8	321.15	0.0254457	0.974554		2.2	0.910568	22971.9	5298.68	0.187427	0.812573		2.2	1.05372	12702.5	6299.34	0.331512	0.668488		2.2	0.943372	18453.2	10147.7	0.354804	0.645196		2.2
#23	B1	14976.4	5371.19	0.263971	0.736029	0.184263	2.3	1.43258	19986.9	393.659	0.0193154	0.980685	0.017881	2.3	1.08022	19628.4	289	0.01451	0.98549	0.013479	2.3	1.07649	14770.8	488.474	0.0320116	0.967988	0.0308637	2.3	1.03719	23555.1	8889.31	0.273985	0.726015	0.249522	2.3	1.09804	12736.5	7191.51	0.360875	0.639125	0.365629	2.3	0.986996	18343.5	9995.74	0.352717	0.647283	0.342147	2.3
	B2	12628.1	1474.5	0.104555	0.895445		2.3	0.567423	19407.6	324.528	0.0164466	0.983553		2.3	0.919783	17336	218.519	0.012448	0.987552		2.3	0.923512	14821	453.905	0.0297158	0.970284		2.3	0.962807	23302.5	6767.48	0.225058	0.774942		2.3	0.901957	11682.5	6872.45	0.370384	0.629616		2.3	1.013	20036.4	9939.25	0.331578	0.668422		2.3
#24	B1	14527.9	5170.07	0.262467	0.737533	0.306213	2.4	0.857138	18411.8	194.266	0.010441	0.989559	0.0123606	2.4	0.844701	19326.3	293.9	0.0149795	0.985021	0.0131737	2.4	1.13707	13369.8	316.082	0.0230954	0.976905	0.0283033	2.4	0.815997	22305.4	5161.33	0.187912	0.812088	0.179906	2.4	1.0445	9740.25	7767.68	0.443667	0.556333	0.478578	2.4	0.927051	18652.7	9092.39	0.327712	0.672288	0.316259	2.4
	B2	11224.6	6042.95	0.349959	0.650041		2.4	1.14286	15834.2	229.39	0.0142802	0.98572		2.4	1.1553	20009.7	230.086	0.011368	0.988632		2.4	0.862928	10216.9	354.253	0.0335112	0.966489		2.4	1.184	21210.3	4402.87	0.171899	0.828101		2.4	0.955495	8039.31	8485.12	0.51349	0.48651		2.4	1.07295	16145.5	7078.97	0.304806	0.695194		2.4
#1	B1	15556	1947.46	0.111262	0.888738	0.156069	2.55	0.712899	16377.3	184.914	0.0111648	0.988835	0.0119134	2.55	0.937166	20110.3	265.523	0.0130313	0.986969	0.01209	2.55	1.07785	17069	518.045	0.029456	0.970544	0.0307157	2.55	0.958988	18928.7	4853.54	0.204083	0.795917	0.204564	2.55	0.997649	14223.7	5809.58	0.289996	0.710004	0.298316	2.55	0.97211	8836.67	4353.4	0.330051	0.669949	0.339416	2.55
	B2	14995	3769.32	0.200877	0.799123		2.55	1.2871	17194.4	220.507	0.0126619	0.987338		2.55	1.06283	19267.5	217.231	0.0111488	0.988851		2.55	0.922147	17244.2	569.603	0.0319755	0.968025		2.55	1.04101	18984.5	4896.73	0.205045	0.794955		2.55	1.00235	13856.3	6127.86	0.306637	0.693363		2.55	1.02789	9296.5	4979.04	0.348781	0.651219		2.55
	#3	13548.1	1471.27	0.0979585	0.902041		2.55	0.62766	17941.4	243.779	0.0134053	0.986595		2.55	1.12523	17733.1	326.907	0.0181012	0.981899		2.55	1.4972	17165	491.858	0.0278564	0.972144		2.55	0.906911	18419.5	4542.27	0.197819	0.802181		2.55	0.967027	14437.4	9076.7	0.386011	0.613989		2.55	1.29397	9707.79	4829.26	0.332204	0.667796		2.55
	#4	12053.6	3700.76	0.234904	0.765096		2.55	1.50513	16786.3	206.735	0.0121659	0.987834		2.55	1.02119	19349.4	371.464	0.0188361	0.981164		2.55	1.55799	18582.6	642.822	0.033436	0.966564		2.55	1.08856	19591.3	6474.31	0.248386	0.751614		2.55	1.21422	15755.2	7018.05	0.308171	0.691829		2.55	1.03303	9967.67	4869.69	0.328204	0.671796		2.55
#2	#1	13065.9	5320.81	0.289383	0.710617	0.196428	2.75	1.47323	17142	192.488	0.0111043	0.988896	0.013442	2.75	0.826093	17945.9	387.588	0.021141	0.978859	0.0196893	2.75	1.07373	18778.7	637.219	0.0328194	0.967181	0.0298965	2.75	1.09777	19763.5	4490.05	0.18513	0.81487	0.17987	2.75	1.02924	15603.3	5684.29	0.267024	0.732976	0.313115	2.75	0.8528	10099.4	4561.87	0.311152	0.688848	0.337634	2.75
	#2	15081.8	1740.65	0.103472	0.896528		2.75	0.526769	17630.7	282.667	0.0157797	0.98422		2.75	1.17391	21351.4	396.633	0.0182377	0.981762		2.75	0.926272	17544.3	486.351	0.0269736	0.973026		2.75	0.902234	19201.3	4062.02	0.174611	0.825389		2.75	0.97076	14155.8	7935.23	0.359205	0.640795		2.75	1.1472	10587.3	6062.44	0.364115	0.635885		2.75
	#3	13957.5	3384.16	0.195147	0.804853		2.75	0.993478	17120.7	219.392	0.0126523	0.987348		2.75	0.941251	17745.2	225.943	0.0125726	0.987427		2.75	0.638548	19403.7	655.526	0.0326795	0.967321		2.75	1.09309	18698.7	4752.52	0.202656	0.797344		2.75	1.12668	13618.8	6257.46	0.31482	0.68518		2.75	1.00545	10766.8	4184.44	0.279873	0.720127		2.75
	#4	12355.6	5118.54	0.29292	0.70708		2.75	1.49124	14933.6	228.128	0.0150463	0.984954		2.75	1.11935	18989.3	260.456	0.0135304	0.98647		2.75	0.687194	18664	634.656	0.032886	0.967114		2.75	1.09999	18318.8	5155.37	0.219618	0.780382		2.75	1.22098	21952.3	6571.25	0.23038	0.76962		2.75	0.735768	10780.4	5452.71	0.335901	0.664099		2.75
#3	#1	12722.8	1574.87	0.110149	0.889851	0.135997	2.95	0.809936	15404.9	205.519	0.0131655	0.986834	0.011955	2.95	1.10126	20780.2	262.645	0.0124814	0.987519	0.0131704	2.95	0.947687	18338.7	510.15	0.0270653	0.972935	0.0292789	2.95	0.924396	17742	3036.2	0.146124	0.853876	0.174766	2.95	0.836116	14120.2	6066.42	0.300517	0.699483	0.297448	2.95	1.01032	10324.8	5073.22	0.329473	0.670527	0.321299	2.95
	#2	12531.8	2419.84	0.161845	0.838155		2.95	1.19006	15776.9	171.355	0.0107445	0.989256		2.95	0.898743	17347.9	243.811	0.0138594	0.986141		2.95	1.05231	18754.7	609.838	0.0314925	0.968508		2.95	1.0756	16792.9	4288	0.203407	0.796593		2.95	1.16388	14082.9	5875.25	0.294379	0.705621		2.95	0.989681	10706.9	4880.93	0.313125	0.686875		2.95
	#3	12096.1	3024.03	0.2	0.8		2.95	1.47062	15958.3	163.732	0.0101558	0.989844		2.95	0.849502	18195.8	268.534	0.0145434	0.985457		2.95	1.10425	18827.1	512.406	0.0264953	0.973505		2.95	0.904928	16122.9	4230.42	0.207849	0.792151		2.95	1.1893	13381.6	6171.28	0.31562	0.68438		2.95	1.06109	10342.4	5002.21	0.325991	0.674009		2.95
	#4	12576.9	4256.72	0.252871	0.747129		2.95	1.85939	15439.3	226.888	0.0144827	0.985517		2.95	1.21143	18527	286.187	0.015212	0.984788		2.95	1.15501	19426	411.11	0.0207243	0.979276		2.95	0.707825	16160.6	3908.22	0.194741	0.805259		2.95	1.1143	13571.6	6813.75	0.334248	0.665752		2.95	1.12372	10700.4	5207.16	0.327339	0.672661		2.95
#4	#1	13165.3	3297.94	0.200321	0.799679	0.14627	3.15	1.36953	18193.2	230.057	0.0124873	0.987513	0.0121923	3.15	1.0242	18878.6	337.944	0.0175861	0.982414	0.0161982	3.15	1.08568	19749.5	610.408	0.0299808	0.970019	0.0299036	3.15	1.00258	15942.1	5782.25	0.266164	0.733836	0.279558	3.15	0.952087	14446.6	7683.13	0.347186	0.652814	0.332298	3.15	1.0448	11572.8	6291.79	0.352194	0.647806	0.351203	3.15
	#2	12953.2	1315.87	0.0922183	0.907782		3.15	0.630468	17369.6	209.138	0.0118972	0.988103		3.15	0.9758	19169.3	288.17	0.0148103	0.98519		3.15	0.914317	19576.5	601.85	0.0298265	0.970174		3.15	0.997419	13292.5	5507.52	0.292953	0.707047		3.15	1.04791	14211.2	6608.33	0.31741	0.68259		3.15	0.955197	12836.5	6918.39	0.350212	0.649788		3.15
	#3	14774.5	3963.49	0.211522	0.788478		3.15	1.44611	15716.4	240.07	0.0150453	0.984955		3.15	1.234	21767	298.738	0.0135385	0.986461		3.15	0.835805	19503.1	445.033	0.0223095	0.977691		3.15	0.746045	13889.5	3639.66	0.207634	0.792366		3.15	0.742723	14456.9	7209.98	0.332765	0.667235		3.15	1.00141	10129.1	6133.72	0.377161	0.622839		3.15
	#4	13463.8	4612.32	0.255161	0.744839		3.15	1.74446	16281.7	205.49	0.0124636	0.987536		3.15	1.02225	21339.7	202.41	0.00939604	0.990604		3.15	0.580067	20239.1	408.688	0.0197933	0.980207		3.15	0.661902	15520.1	4320.03	0.217742	0.782258		3.15	0.778879	9710.01	6674.51	0.407367	0.592633		3.15	1.22591	13990.9	6288.69	0.310099	0.689901		3.15
#5	#1	12700.6	1461.92	0.103224	0.896776	0.0992645	3.35	1.03989	16290.8	277.658	0.0167582	0.983242	0.0174476	3.35	0.960491	20069	336.639	0.0164974	0.983503	0.0179392	3.35	0.919624	19779.8	482	0.0237886	0.976211	0.0278723	3.35	0.853485	16854.5	3373.43	0.166771	0.833229	0.1696	3.35	0.983318	11526.7	6091.33	0.345744	0.654256	0.339468	3.35	1.01849	11777.7	7687.16	0.394925	0.605075	0.344022	3.35
	#2	12949.4	1364.15	0.0953049	0.904695		3.35	0.960111	16538.6	305.5	0.0181369	0.981863		3.35	1.03951	20123.1	397.717	0.0193811	0.980619		3.35	1.08038	19919.7	657.566	0.031956	0.968044		3.35	1.14652	18121.6	3775.75	0.17243	0.82757		3.35	1.01668	12544.4	6268.24	0.333193	0.666807		3.35	0.981514	13506.4	5600.67	0.29312	0.70688		3.35
	#3	15102.1	3756.72	0.199202	0.800798		3.35	2.00678	17607.9	289.792	0.0161916	0.983808		3.35	0.928013	19549.1	206.815	0.0104685	0.989531		3.35	0.583554	19969.5	619.992	0.0301121	0.969888		3.35	1.08036	20081.3	2470.5	0.109548	0.890452		3.35	0.645917	12493.4	8605.37	0.407861	0.592139		3.35	1.20147	10857.3	5345.53	0.329913	0.670087		3.35
	#4	14324	4677.81	0.246177	0.753823		3.35	2.48001	18335	301.484	0.0161771	0.983823		3.35	0.927181	17720.5	357.959	0.0198003	0.9802		3.35	1.10374	19617.7	502.535	0.0249766	0.975023		3.35	0.89611	19190.4	2556.95	0.117575	0.882425		3.35	0.693247	11673.3	5750.01	0.330018	0.669982		3.35	0.972163	9605.15	4594.27	0.323553	0.676447		3.35
#6	#1	12807.7	3392.33	0.209403	0.790597	0.154751	3.55	1.35316	18586.3	324.421	0.0171554	0.982845	0.0172005	3.55	0.997379	17507.7	342.632	0.0191947	0.980805	0.0156111	3.55	1.22956	20771.5	708.025	0.0329628	0.967037	0.0292906	3.55	1.12537	20510.9	2951.01	0.125779	0.874221	0.116073	3.55	1.08362	11152	5358.58	0.324554	0.675446	0.323562	3.55	1.00306	10907.7	5994.46	0.354655	0.645345	0.373527	3.55
	#2	12757.7	1419.09	0.1001	0.8999		3.55	0.646842	18631.3	326.946	0.0172456	0.982754		3.55	1.00262	21664.3	263.738	0.0120274	0.987973		3.55	0.770444	20115.1	528.862	0.0256183	0.974382		3.55	0.874626	20776.4	2472.95	0.106366	0.893634		3.55	0.916377	12731.6	6062.4	0.322571	0.677429		3.55	0.996936	10599	6845.01	0.392398	0.607602		3.55
	#3	14942.9	2780.16	0.156866	0.843134		3.55	1.01367	15367.6	295.777	0.0188833	0.981117		3.55	1.09784	19791.5	314.69	0.0156514	0.984349		3.55	1.00258	16200.8	522.439	0.0312402	0.96876		3.55	1.06656	22358.8	2727.51	0.108725	0.891275		3.55	0.936697	11781.3	6658.9	0.361107	0.638893		3.55	1.11604	9352.03	6650.61	0.415594	0.584406		3.55
	#4	14351.8	5032.14	0.259604	0.740396		3.55	1.67756	14328.5	220.487	0.0151548	0.984845		3.55	0.881066	21004.1	295.954	0.0138945	0.986105		3.55	0.890042	12066.8	369.133	0.0296827	0.970317		3.55	1.01339	17600.5	3087.64	0.149246	0.850754		3.55	1.2858	12170.3	6428.56	0.345642	0.654358		3.55	1.06824	10385.3	5800.49	0.358369	0.641631		3.55
#7	#1	16562.1	2671.85	0.138913	0.861087	0.197691	3.75	0.702678	17484.2	193.851	0.0109657	0.989034	0.0121013	3.75	0.906159	21369	373.779	0.017191	0.982809	0.0198499	3.75	0.866048	19782.3	495.476	0.0244344	0.975566	0.0268978	3.75	0.908417	16463.8	6568.37	0.285182	0.714818	0.249601	3.75	1.14255	14726.5	6509.67	0.306536	0.693464	0.266488	3.75	1.15028	10467.3	6569.04	0.385591	0.614409	0.354414	3.75
	#2	13112.1	4522.79	0.256469	0.743531		3.75	1.29732	17997.6	241.427	0.0132369	0.986763		3.75	1.09384	17092.1	393.583	0.0225088	0.977491		3.75	1.13395	19871.7	601.106	0.0293611	0.970639		3.75	1.09158	17768.5	4838.3	0.214019	0.785981		3.75	0.857447	16643	4871.77	0.226439	0.773561		3.75	0.849716	11732.8	5603.85	0.323238	0.676762		3.75
	#3	15913.7	2201.88	0.121546	0.878454		3.75	0.614829	19222.9	325.25	0.0166384	0.983362		3.75	1.37493	21650.3	326.837	0.0148717	0.985128		3.75	0.749206	19310.7	426.839	0.0216258	0.978374		3.75	0.803999	19206.4	6314.26	0.247418	0.752582		3.75	0.991255	16565.4	4550.99	0.215519	0.784481		3.75	0.808741	17736.1	6184.38	0.258539	0.741461		3.75
	#4	10857.5	5953.22	0.354132	0.645868		3.75	1.79134	19251.7	301.067	0.0153976	0.984602		3.75	1.2724	19442.3	299.838	0.0151877	0.984812		3.75	0.765127	19763.1	667.959	0.0326933	0.967307		3.75	1.21547	19058.4	5707.37	0.230454	0.769546		3.75	0.923292	15940.4	7458.26	0.318748	0.681252		3.75	1.19611	15127.5	7093.94	0.319238	0.680762		3.75
#8	#1	13924.9	3520.86	0.201817	0.798183	0.174433	3.95	1.15699	20343.2	255.218	0.0123902	0.98761	0.0142238	3.95	0.87109	17685.9	397.558	0.0219846	0.978015	0.0185557	3.95	1.18479	19657	661.745	0.0325682	0.967432	0.0301825	3.95	1.07904	19383	6522.14	0.25177	0.74823	0.220205	3.95	1.14335	13602.8	4805.75	0.26106	0.73894	0.288651	3.95	0.904414	13708.4	6371.77	0.317316	0.682684	0.3113	3.95
	#2	14727.6	2539.05	0.147049	0.852951		3.95	0.843011	18038.2	294.373	0.0160574	0.983943		3.95	1.12891	19515.7	299.742	0.0151267	0.984873		3.95	0.815207	18856.6	539.139	0.0277968	0.972203		3.95	0.920957	19207.5	4465.72	0.18864	0.81136		3.95	0.856654	14507.5	6709.84	0.316242	0.683758		3.95	1.09559	14779.7	6494.74	0.305284	0.694716		3.95
	#3	13924.4	3513.64	0.201493	0.798507		3.95	1.15513	16481.7	275.239	0.0164253	0.983575		3.95	1.15478	19021.2	280.021	0.014508	0.985492		3.95	0.781863	16253.3	332.944	0.0200735	0.979927		3.95	0.665071	17698.7	6353.73	0.264162	0.735838		3.95	1.19962	16081.1	4884.39	0.232973	0.767027		3.95	0.807109	16279.4	7489.31	0.315091	0.684909		3.95
	#4	13841.1	5627.7	0.289062	0.710938		3.95	1.65715	17727.3	255.084	0.0141852	0.985815		3.95	0.99729	18627.1	319.597	0.0168682	0.983132		3.95	0.909061	18677.6	543.679	0.0282853	0.971715		3.95	0.937142	17377.7	4638.03	0.210669	0.789331		3.95	0.956694	17515.1	8226.38	0.319577	0.680423		3.95	1.10714	16685.7	8691.75	0.342499	0.657501		3.95
#9	#1	16476	2061.56	0.11121	0.88879	0.159397	4.15	0.697692	17456.3	225.93	0.0127772	0.987223	0.0137751	4.15	0.927561	21461.7	273.615	0.0125885	0.987412	0.0121892	4.15	1.03276	20022.7	606.844	0.0294162	0.970584	0.0248757	4.15	1.18253	17678.3	5360.15	0.232661	0.767339	0.197717	4.15	1.17673	23335.2	7135.54	0.234177	0.765823	0.226659	4.15	1.03317	15870.2	7067.21	0.308109	0.691891	0.309082	4.15
	#2	12915.5	3383.37	0.207584	0.792416		4.15	1.30231	18357.7	275.264	0.0147729	0.985227		4.15	1.07244	19177	228.792	0.0117899	0.98821		4.15	0.967241	20649.4	428.625	0.0203351	0.979665		4.15	0.81747	16255.9	3160.48	0.162774	0.837226		4.15	0.823265	22758	6386.83	0.219141	0.780859		4.15	0.966833	15147.3	6807.08	0.310055	0.689945		4.15
	#3	11982.7	3475.16	0.224815	0.775185		4.15	1.41041	17739	197.245	0.010997	0.989003		4.15	0.798325	17844.3	200.121	0.0110904	0.98891		4.15	0.909859	20760.1	551.852	0.025894	0.974106		4.15	1.04094	17364.1	6357.2	0.267996	0.732004		4.15	1.35545	16072	6080.44	0.274482	0.725518		4.15	1.21099	13974.2	6262.56	0.309465	0.690535		4.15
	#4	13735.3	3441.37	0.200352	0.799648		4.15	1.25694	18874.4	256.044	0.0133841	0.986616		4.15	0.971616	18817.7	246.195	0.0129142	0.987086		4.15	1.05948	21354	495.219	0.0226653	0.977335		4.15	0.911142	17944.9	4131.05	0.187129	0.812871		4.15	0.946447	15790.3	6041.38	0.276725	0.723275		4.15	1.22089	12428.6	7878.71	0.387975	0.612025		4.15
#10	#1	12001	4041.51	0.251926	0.748074	0.209248	4.35	1.20396	19812.4	269.029	0.0133969	0.986603	0.0125295	4.35	1.06923	19474.4	206.815	0.0105083	0.989492	0.0111726	4.35	0.94054	21547.7	587.781	0.0265538	0.973446	0.0244443	4.35	1.0863	17872.2	6600.67	0.269714	0.730286	0.242967	4.35	1.11008	13379.2	7066.91	0.345636	0.654364	0.304048	4.35	1.13678	11905	6365.93	0.348419	0.651581	0.35948	4.35
	#2	15305.1	3058.89	0.16657	0.83343		4.35	0.796042	17642.1	208.173	0.0116622	0.988338		4.35	0.930774	20162.9	241.525	0.0118369	0.988163		4.35	1.05946	22530	514.697	0.0223348	0.977665		4.35	0.913701	18319.5	5053.8	0.216221	0.783779		4.35	0.889917	16183	5758.86	0.26246	0.73754		4.35	0.863219	11927.7	7021.42	0.37054	0.62946		4.35
	#3	14942.6	3411.45	0.185869	0.814131		4.35	0.888272	18469	251.434	0.013431	0.986569		4.35	1.07195	20561.4	385.971	0.0184257	0.981574		4.35	1.64919	22375.5	720.043	0.0311766	0.968823		4.35	1.27542	18331.3	4064.22	0.181475	0.818525		4.35	0.746912	16597.3	5234.21	0.239755	0.760245		4.35	0.788543	10844.4	6512.69	0.375217	0.624783		4.35
	#4	15745.9	1864.2	0.10586	0.89414		4.35	0.505907	18776.8	235.955	0.0124104	0.98759		4.35	0.99049	20695.8	352.321	0.0167388	0.983261		4.35	1.49821	23172.7	567.844	0.0239188	0.976081		4.35	0.978502	19279.5	4341.02	0.183782	0.816218		4.35	0.756404	17449.1	6418.98	0.268935	0.731065		4.35	0.884516	9595.18	6639.47	0.408969	0.591031		4.35
#11	#1	11630.9	3494.8	0.231051	0.768949	0.173496	4.55	1.33174	20474.5	221.484	0.0107018	0.989298	0.0123504	4.55	0.866517	18431.9	260.788	0.0139514	0.986049	0.0145263	4.55	0.960419	23696.7	712.782	0.0292011	0.970799	0.0248793	4.55	1.17371	18778.7	3473.8	0.156108	0.843892	0.165463	4.55	0.943461	17220.9	5145.06	0.23004	0.76996	0.247234	4.55	0.930456	8589.93	5338.23	0.383269	0.616731	0.37303	4.55
	#2	15077.5	1977.35	0.115941	0.884059		4.55	0.668261	20099.2	285.362	0.0139989	0.986001		4.55	1.13348	19342.8	296.58	0.0151013	0.984899		4.55	1.03958	23203.8	487.024	0.0205575	0.979443		4.55	0.826289	17915.4	3795.45	0.174818	0.825182		4.55	1.05654	17115	6152.59	0.264427	0.735573		4.55	1.06954	8069.31	4594.2	0.362791	0.637209		4.55
	#3	13023.4	2528.78	0.1626	0.8374		4.55	0.937197	19643.2	245.893	0.0123632	0.987637		4.55	1.00104	18262.8	366.734	0.0196856	0.980314		4.55	1.35517	23284.3	551.763	0.0231483	0.976852		4.55	0.930425	18381.6	4598.41	0.200105	0.799895		4.55	1.20936	17725.4	5064.27	0.222218	0.777782		4.55	0.898818	13168.3	6189.46	0.31974	0.68026		4.55
	#4	14298.5	2366.12	0.141985	0.858015		4.55	0.818375	19122.8	278.917	0.0143759	0.985624		4.55	1.164	18938.3	344.482	0.0178648	0.982135		4.55	1.22982	23134	602.553	0.0253851	0.974615		4.55	1.02033	18632.9	3327.67	0.151529	0.848471		4.55	0.915788	17196.8	5242.55	0.233632	0.766368		4.55	0.944985	13500.4	6059.43	0.309789	0.690211		4.55
#12	#1	16171.9	2768.42	0.146166	0.853834	0.142325	4.75	1.02699	19541.7	227.884	0.011527	0.988473	0.0123268	4.75	0.935115	20478	313.583	0.0150822	0.984918	0.0140597	4.75	1.07272	22927.7	493.148	0.021056	0.978944	0.0225455	4.75	0.933934	19314	3786.53	0.163915	0.836085	0.146202	4.75	1.12115	17492.1	6149.35	0.260109	0.739891	0.23929	4.75	1.08701	13767.7	6029.55	0.304566	0.695434	0.317512	4.75
	#2	12781.6	2054.57	0.138484	0.861516		4.75	0.973013	20271.3	269.633	0.0131266	0.986873		4.75	1.06489	20029.3	264.577	0.0130373	0.986963		4.75	0.927278	22290.3	548.939	0.024035	0.975965		4.75	1.06607	19145.7	2822.71	0.12849	0.87151		4.75	0.878849	17539.7	4903.09	0.21847	0.78153		4.75	0.912994	12939.8	6386.54	0.330458	0.669542		4.75
	#3	13642.1	2695.24	0.164974	0.835026		4.75	1.15914	20189.1	226.096	0.0110749	0.988925		4.75	0.898436	21684	322.366	0.0146488	0.985351		4.75	1.0419	21928.5	487.146	0.0217324	0.978268		4.75	0.963938	19157.9	4041.38	0.174203	0.825797		4.75	1.19152	14359.9	4945.81	0.256184	0.743816		4.75	1.0706	13014.2	6098.48	0.31908	0.68092		4.75
	#4	12722.7	4148.03	0.245871	0.754129		4.75	1.72753	18850	189.04	0.00992908	0.990071		4.75	0.805486	18027.9	342.091	0.0186222	0.981378		4.75	1.32451	21616.7	503.981	0.0227833	0.977217		4.75	1.01055	15541.3	2409.55	0.13423	0.86577		4.75	0.918114	12711.6	4627.85	0.266897	0.733103		4.75	1.11537	12188.7	6385.36	0.343778	0.656222		4.75
#13	#1	13365.6	2586.84	0.162159	0.837841	0.194505	4.95	0.833703	11099	127.653	0.0113705	0.98863	0.0135897	4.95	0.836701	17875	256.974	0.0141724	0.985828	0.0156084	4.95	0.907999	17212.3	460.08	0.0260338	0.973966	0.0267518	4.95	0.973161	12062	6863.57	0.362661	0.637339	0.323858	4.95	1.11982	23174.5	4191.49	0.153164	0.846836	0.162098	4.95	0.944884	17573	8437.37	0.324385	0.675615	0.330478	4.95
	#2	12097.3	3549.47	0.226851	0.773149		4.95	1.1663	12387.7	198.981	0.0158089	0.984191		4.95	1.1633	19222.8	333.323	0.0170444	0.982956		4.95	1.092	18488.7	522.227	0.0274698	0.97253		4.95	1.02684	12354.1	4925.69	0.285054	0.714946		4.95	0.880184	22368.1	4614.97	0.171032	0.828968		4.95	1.05512	20029.5	10161.4	0.336572	0.663428		4.95
	#3	15599.5	2361.46	0.131477	0.868523		4.95	0.675959	12356.6	227.64	0.0180893	0.981911		4.95	1.33111	18810.1	344.054	0.0179624	0.982038		4.95	1.15081	19343.3	399.563	0.0202383	0.979762		4.95	0.756522	13872.3	6423.84	0.316506	0.683494		4.95	0.977301	24619.2	6368.8	0.205525	0.794475		4.95	1.2679	17716	9017.23	0.337305	0.662695		4.95
	#4	15508.5	3043.85	0.164068	0.835932		4.95	0.843517	11337.7	165.582	0.0143943	0.985606		4.95	1.05921	17662.4	374.112	0.0207419	0.979258		4.95	1.32889	19822.7	522.413	0.0256775	0.974322		4.95	0.959843	15000	6138.56	0.290397	0.709603		4.95	0.896681	27372.3	5948.6	0.178525	0.821475		4.95	1.10134	21470.5	10460.7	0.327601	0.672399		4.95
#14	#1	13583.2	2262.24	0.142769	0.857231	0.205869	5.15	0.693492	13255	199.165	0.0148032	0.985197	0.0153463	5.15	0.964613	18568.1	388.078	0.0204724	0.979528	0.019296	5.15	1.06096	20309.7	639.623	0.0305319	0.969468	0.0309201	5.15	0.987446	10134.4	5825.09	0.364991	0.635009	0.347721	5.15	1.04967	26851.7	6181.14	0.187121	0.812879	0.174266	5.15	1.07377	20964	9508.5	0.312035	0.687965	0.311945	5.15
	#2	13300.3	4893.63	0.26897	0.73103		5.15	1.30651	12484.4	201.572	0.0158894	0.984111		5.15	1.03539	21044.9	388.364	0.0181197	0.98188		5.15	0.939036	20294.7	655.928	0.0313082	0.968692		5.15	1.01255	13420	6623.32	0.330451	0.669549		5.15	0.950333	28728	5529.5	0.16141	0.83859		5.15	0.926231	21698.4	9833.34	0.311855	0.688145		5.15
	#3	12860.3	3193.83	0.198942	0.801058		5.15	0.96635	10313.7	133.572	0.0127853	0.987215		5.15	0.833121	19217.9	374.178	0.0190985	0.980902		5.15	0.989761	20779.1	427.444	0.0201562	0.979844		5.15	0.651881	10176.1	5122.16	0.334819	0.665181		5.15	0.962896	29306.3	8637.28	0.227635	0.772365		5.15	1.30625	21522.5	8807.68	0.290393	0.709607		5.15
	#4	10744	5488.38	0.338114	0.661886		5.15	1.64237	9910.01	184.403	0.0182678	0.981732		5.15	1.19037	18535.4	244.047	0.0129955	0.987005		5.15	0.673478	20769.4	528.736	0.0248254	0.975175		5.15	0.802891	14837.7	5515.62	0.270993	0.729007		5.15	0.779341	30811.8	5608.89	0.154003	0.845997		5.15	0.883725	20875.1	8998.1	0.30121	0.69879		5.15
#15	#1	13748.7	1832.92	0.117633	0.882367	0.121329	5.35	0.969535	10654.8	189.927	0.0175132	0.982487	0.0144344	5.35	1.2133	21565.5	352.068	0.0160633	0.983937	0.0133097	5.35	1.20688	18853.9	608.971	0.0312889	0.968711	0.0287569	5.35	1.08805	11337	4275.11	0.273833	0.726167	0.2913	5.35	0.940039	32059.5	5986.93	0.157359	0.842641	0.153845	5.35	1.02284	21171.4	8401.83	0.284102	0.715898	0.303181	5.35
	#2	15259.7	2180.47	0.125026	0.874974		5.35	1.03047	10785.7	123.885	0.0113556	0.988644		5.35	0.786703	20202.4	215.536	0.0105562	0.989444		5.35	0.79312	19554.4	526.623	0.0262249	0.973775		5.35	0.911952	12650.1	5650.67	0.308766	0.691234		5.35	1.05996	31942.6	5651.62	0.150332	0.849668		5.35	0.977164	21002.8	9986.63	0.322259	0.677741		5.35
	#3	13721.9	5350.23	0.280526	0.719474		5.35	2.3121	10118.3	136.064	0.0132689	0.986731		5.35	0.919253	21204.2	355.35	0.0164822	0.983518		5.35	1.23836	19595.7	456.393	0.0227603	0.97724		5.35	0.791475	13549.3	5779.6	0.299014	0.700986		5.35	1.02648	30322.9	7307.02	0.194181	0.805819		5.35	1.26218	21556.7	10485.9	0.327248	0.672752		5.35
	#4	13520.1	5648.69	0.294682	0.705318		5.35	2.42877	11338.1	122.951	0.0107277	0.989272		5.35	0.743203	21529.1	318.164	0.0145631	0.985437		5.35	1.09417	20700.4	692.58	0.0323741	0.967626		5.35	1.12579	15215.5	6555.26	0.301103	0.698897		5.35	1.03366	31768.2	7122.8	0.183148	0.816852		5.35	1.19047	21984.3	8751.3	0.284729	0.715271		5.35
#16	#1	15052.1	2644.03	0.149413	0.850587	0.14059	5.55	1.06275	11426.3	188.648	0.0162419	0.983758	0.0153605	5.55	1.05738	18567.9	367.335	0.0193995	0.9806	0.0156432	5.55	1.24013	19425.6	625.878	0.0312136	0.968786	0.0320196	5.55	0.974825	16575	7106.61	0.30009	0.69991	0.308474	5.55	0.972822	32487.2	5738.73	0.150127	0.849873	0.180991	5.55	0.829469	21839.1	11807.2	0.35092	0.64908	0.340613	5.55
	#2	16146.4	2450.46	0.131768	0.868232		5.55	0.937246	10955.7	160.959	0.014479	0.985521		5.55	0.942617	18892.7	227.275	0.0118868	0.988113		5.55	0.759871	20700	702.555	0.0328257	0.967174		5.55	1.02517	14149.4	6562.82	0.316858	0.683142		5.55	1.02718	34300.8	9220.16	0.211856	0.788144		5.55	1.17053	21861.8	10782.7	0.330306	0.669694		5.55
	#3	12764.5	3277.47	0.204305	0.795695		5.55	1.4532	11750.9	168.168	0.0141091	0.985891		5.55	0.918536	20990.5	339.726	0.015927	0.984073		5.55	1.01814	21136.7	723.176	0.0330823	0.966918		5.55	1.03319	13306.8	8131.62	0.379301	0.620699		5.55	1.22961	32618.6	7779.73	0.192575	0.807425		5.55	1.06401	22142.8	9825.31	0.307347	0.692653		5.55
	#4	12987	3046.01	0.189983	0.810017		5.55	1.35133	11836.7	166.305	0.0138552	0.986145		5.55	0.902006	21259	380.049	0.0175631	0.982437		5.55	1.12274	21246.4	651.478	0.0297507	0.970249		5.55	0.929139	13667.1	4045.59	0.228401	0.771599		5.55	0.740421	29118.5	6025.42	0.17145	0.82855		5.55	0.947284	21899.8	11810.2	0.350346	0.649654		5.55
#17	#1	13647.7	4243.85	0.237199	0.762801	0.231641	5.75	1.02399	11974.2	185.097	0.0152227	0.984777	0.017312	5.75	0.879314	18321.7	265.933	0.014307	0.985693	0.0168086	5.75	0.851171	19778.3	563.462	0.0276998	0.9723	0.0247902	5.75	1.11737	13255.8	5008.11	0.274208	0.725792	0.288631	5.75	0.950031	28205.4	6132.85	0.178601	0.821399	0.177176	5.75	1.00804	21437.7	10487.5	0.328503	0.671497	0.325316	5.75
	#2	15579.5	4551.2	0.226082	0.773918		5.75	0.976005	12017.9	237.777	0.0194014	0.980599		5.75	1.12069	19248.6	379.014	0.0193102	0.98069		5.75	1.14883	21985.8	491.823	0.0218806	0.978119		5.75	0.882631	14342.5	6236.54	0.303053	0.696947		5.75	1.04997	28766	6133.65	0.175751	0.824249		5.75	0.991957	21740.4	10331.2	0.322129	0.677871		5.75
	#3	13760.2	2662.39	0.162117	0.837883		5.75	0.699866	11016	203.542	0.0181417	0.981858		5.75	1.04792	21129.7	342.421	0.0159472	0.984053		5.75	0.948754	21271.5	596.961	0.0272978	0.972702		5.75	1.10115	13893.2	5504.55	0.283773	0.716227		5.75	0.983168	26348.6	6053.22	0.186817	0.813183		5.75	1.05442	21581.2	10394.6	0.325077	0.674923		5.75
	#4	12200	2550.99	0.172937	0.827063		5.75	0.746574	10553	151.976	0.0141967	0.985803		5.75	0.820049	19587.8	355.752	0.017838	0.982162		5.75	1.06124	21106.5	530.118	0.024501	0.975499		5.75	0.988334	14325.8	5916.66	0.29229	0.70771		5.75	1.01268	26774	6156.77	0.186961	0.813039		5.75	1.05523	21542.7	10082.9	0.31882	0.68118		5.75
#18	#1	15899.6	1957.79	0.109634	0.890366	0.175174	5.95	0.625862	10262.2	149.651	0.0143731	0.985627	0.015573	5.95	0.922949	19595.7	361.801	0.0181286	0.981871	0.0171275	5.95	1.05845	22116.8	481.771	0.0213187	0.978681	0.0218148	5.95	0.977256	18971.8	7099.55	0.272313	0.727687	0.238309	5.95	1.14269	26873	8335.13	0.236739	0.763261	0.210143	5.95	1.12656	21739.2	12318.4	0.361692	0.638308	0.353019	5.95
	#2	14151.7	4486.42	0.240713	0.759287		5.95	1.37414	10547.4	179.928	0.0167729	0.983227		5.95	1.07705	17842.4	292.452	0.0161265	0.983874		5.95	0.941554	21422.5	488.863	0.022311	0.977689		5.95	1.02274	15148.5	3889.59	0.204306	0.795694		5.95	0.857314	23744.5	5337.99	0.183546	0.816454		5.95	0.873437	21927.4	11516.2	0.344347	0.655653		5.95
	#3	15245.8	3012.1	0.164975	0.835025		5.95	0.941783	11397.4	217.04	0.018687	0.981313		5.95	1.19996	18359	279.391	0.0149901	0.98501		5.95	0.875205	20319.4	442.995	0.0213364	0.978664		5.95	0.978069	13501.9	4351.12	0.243719	0.756281		5.95	1.0227	21687.9	5727.13	0.208905	0.791095		5.95	0.994111	20477.5	9588.05	0.318905	0.681095		5.95
	#4	13595.3	5837.45	0.300391	0.699609		5.95	1.71482	11836	147.662	0.012322	0.987678		5.95	0.79124	21297.9	226.468	0.0105215	0.989479		5.95	0.614301	17694	471.655	0.0259641	0.974036		5.95	1.1902	14018.8	4277.56	0.233793	0.766207		5.95	0.981049	21948	6148	0.218822	0.781178		5.95	1.0413	17334.4	10386.8	0.374687	0.625313		5.95
#19	#1	11664.6	3466.71	0.229109	0.770891	0.266839	6.15	0.858603	17318.1	232.544	0.0132499	0.98675	0.0153069	6.15	0.865614	20606.6	239.962	0.0115108	0.988489	0.0127182	6.15	0.905069	14512.7	480.482	0.0320466	0.967953	0.0282169	6.15	1.13572	17553.9	8136.05	0.316702	0.683298	0.288554	6.15	1.09755	13673.7	7668.34	0.359307	0.640693	0.304602	6.15	1.1796	13662.8	9062.59	0.398787	0.601213	0.361201	6.15
	#2	11602.2	5081.27	0.30457	0.69543		6.15	1.1414	13763.2	243.206	0.0173639	0.982636		6.15	1.13439	17401	245.74	0.0139255	0.986074		6.15	1.09493	11917.2	297.891	0.0243872	0.975613		6.15	0.864277	19598	6900.3	0.260405	0.739595		6.15	0.902451	19438.8	6476	0.249896	0.750104		6.15	0.820403	16544	7915.4	0.323614	0.676386		6.15
	#3	15802.5	3174.34	0.167275	0.832725		6.15	0.626874	17178	309.635	0.0177059	0.982294		6.15	1.15673	21295.1	251.954	0.0116932	0.988307		6.15	0.919409	15200	349.397	0.0224702	0.97753		6.15	0.796336	20713.8	7407.18	0.263404	0.736596		6.15	0.912842	17748.8	5879.49	0.248832	0.751168		6.15	0.816911	17763.5	9093.02	0.338578	0.661422		6.15
	#4	14497.6	2196.08	0.131551	0.868449		6.15	0.492998	16644	283.52	0.0167491	0.983251		6.15	1.09422	20893.5	275.215	0.013001	0.986999		6.15	1.02224	14777.7	449.143	0.0294968	0.970503		6.15	1.04536	18019	8596.54	0.322989	0.677011		6.15	1.11934	18962.2	7520.87	0.283988	0.716012		6.15	0.932325	19426.4	9444.23	0.327123	0.672877		6.15
#20	#1	16648.9	1506.51	0.0829787	0.917021	0.189636	6.35	0.437568	17043.9	223.749	0.0129577	0.987042	0.011658	6.35	1.11148	19887.5	329.022	0.0162749	0.983725	0.0165883	6.35	0.981106	15279.7	363.943	0.0232646	0.976735	0.0242656	6.35	0.958749	17857.6	7454.85	0.294513	0.705487	0.287113	6.35	1.02578	19828.6	7878.38	0.284347	0.715653	0.313737	6.35	0.906322	18283.1	8583.01	0.319474	0.680526	0.306097	6.35
	#2	14310.5	6025.38	0.296293	0.703707		6.35	1.56243	17402.3	182.146	0.0103583	0.989642		6.35	0.888517	19245.7	330.878	0.0169018	0.983098		6.35	1.01889	16542.7	428.813	0.0252666	0.974733		6.35	1.04125	19830.7	7700.95	0.279712	0.720288		6.35	0.974225	17502.4	9142.64	0.343127	0.656873		6.35	1.09368	19657.7	8135.66	0.29272	0.70728		6.35
	#3	12274.1	3504.21	0.222091	0.777909		6.35	1.17114	18874	266.17	0.0139064	0.986094		6.35	1.19286	20018.4	310.504	0.015274	0.984726		6.35	0.920768	14875.9	361.84	0.0237463	0.976254		6.35	0.978599	20169.7	7778.07	0.278307	0.721693		6.35	0.96933	18432.6	9405.35	0.337861	0.662139		6.35	1.07689	20092.4	7823.55	0.280254	0.719746		6.35
	#4	13554.5	5262.4	0.279663	0.720337		6.35	1.47474	18572.6	210.263	0.0111944	0.988806		6.35	0.960234	18485.8	278.753	0.0148553	0.985145		6.35	0.895525	14674	423.902	0.0280768	0.971923		6.35	1.15706	18242.6	8558.78	0.319341	0.680659		6.35	1.11225	19235.3	7832.59	0.289368	0.710632		6.35	0.922328	20861	8253.32	0.28348	0.71652		6.35
#21	#1	14341.9	3363.18	0.189956	0.810044	0.16006	6.55	1.18678	18513.5	222.023	0.0118504	0.98815	0.0138009	6.55	0.858665	19393.4	377.736	0.0191054	0.980895	0.0184773	6.55	1.034	14727.7	399.649	0.026419	0.973581	0.0233712	6.55	1.13041	22008.4	6181.35	0.219276	0.780724	0.282014	6.55	0.777536	19098.6	7988.91	0.29493	0.70507	0.299065	6.55	0.986172	21114	7830.98	0.270547	0.729453	0.262557	6.55
	#2	13154.7	1968.48	0.130163	0.869837		6.55	0.813216	18030.7	288.555	0.0157515	0.984249		6.55	1.14133	17303.4	314.463	0.0178491	0.982151		6.55	0.966004	14384	298.396	0.0203234	0.979677		6.55	0.869592	22730	11959.1	0.344752	0.655248		6.55	1.22246	18606	8096.09	0.303201	0.696799		6.55	1.01383	21995.7	7511.58	0.254567	0.745433		6.55
	#3	12223.4	2810.45	0.186941	0.813059		6.55	1.16795	16647.4	233.932	0.0138574	0.986143		6.55	1.00409	18479.6	372.667	0.0197677	0.980232		6.55	1.06984	15967.7	390.922	0.023897	0.976103		6.55	1.0225	21495.8	8335.74	0.279427	0.720573		6.55	0.990825	14680	7208.39	0.329325	0.670675		6.55	1.10118	22456.8	8867.08	0.283077	0.716923		6.55
	#4	13004.7	6073.68	0.318354	0.681646		6.55	1.98897	18479.7	195.659	0.0104768	0.989523		6.55	0.75914	18131.4	227.438	0.0123884	0.987612		6.55	0.67047	16758.7	531.779	0.0307557	0.969244		6.55	1.31596	23425.3	7681.16	0.246932	0.753068		6.55	0.875601	17972.3	6856.92	0.276163	0.723837		6.55	0.923422	23202.8	10411.2	0.309728	0.690272		6.55
#22	#1	15127.8	6348.49	0.295605	0.704395	0.250468	6.75	1.18021	17678	229.417	0.0128113	0.987189	0.0142124	6.75	0.901414	20915.6	328.571	0.0154664	0.984534	0.0163159	6.75	0.947932	15287.3	395.24	0.0252026	0.974797	0.0256329	6.75	0.983212	22879.4	6750.42	0.227825	0.772175	0.21046	6.75	1.08251	16662.5	8255.18	0.331299	0.668701	0.308383	6.75	1.07431	22348	7600.65	0.25379	0.74621	0.25446	6.75
	#2	14883.6	3845.72	0.205331	0.794669		6.75	0.81979	17483	277.302	0.0156136	0.984386		6.75	1.09859	18122.6	316.516	0.0171655	0.982835		6.75	1.05207	16617.9	444.708	0.0260633	0.973937		6.75	1.01679	21171.3	5066.36	0.193095	0.806905		6.75	0.91749	16221.6	6480.79	0.285467	0.714533		6.75	0.925691	22292.3	7635.47	0.25513	0.74487		6.75
	#3	16478.4	3370.03	0.169788	0.830212		6.75	0.677885	17412.1	208.824	0.0118509	0.988149		6.75	0.83384	17267.1	332.305	0.0188816	0.981118		6.75	1.15725	16510.2	473.345	0.0278708	0.972129		6.75	1.0873	22645	6329.47	0.21845	0.78155		6.75	1.03796	18746.2	9626.78	0.339294	0.660706		6.75	1.10024	21742	9595.21	0.306193	0.693807		6.75
	#4	14626.9	3719.68	0.202746	0.797254		6.75	0.809468	16155.7	180.901	0.0110734	0.988927		6.75	0.779134	18663.6	335.257	0.0176461	0.982354		6.75	1.08153	15333.8	441.781	0.0280041	0.971996		6.75	1.09251	22560.7	7566.68	0.251156	0.748844		6.75	1.19337	19491.9	9088.61	0.318001	0.681999		6.75	1.03119	22546.3	8680.53	0.277983	0.722017		6.75
#23	#1	14224.2	2287.75	0.138551	0.861449	0.169132	6.95	0.819186	15355.4	154.451	0.00995827	0.990042	0.0112564	6.95	0.884673	19114.3	277.764	0.0143236	0.985676	0.0171068	6.95	0.837305	15708.5	513.13	0.0316325	0.968368	0.0295276	6.95	1.07128	22731.7	8763.39	0.278246	0.721754	0.304595	6.95	0.913497	20154.3	7623.72	0.274451	0.725549	0.281411	6.95	0.975269	22825.8	9795.87	0.300287	0.699713	0.302096	6.95
	#2	14341.3	3578.93	0.199714	0.800286		6.95	1.18081	14704.4	186.955	0.0125546	0.987445		6.95	1.11533	17936.5	363.997	0.01989	0.98011		6.95	1.1627	17532.2	494.337	0.0274227	0.972577		6.95	0.928715	25730	12727.1	0.330943	0.669057		6.95	1.0865	18369.2	7443.64	0.28837	0.71163		6.95	1.02473	23082.4	10077.4	0.303905	0.696095		6.95
	#3	12735.5	3983.32	0.238253	0.761747		6.95	1.40868	15278.1	247.192	0.0159219	0.984078		6.95	1.41447	19100.1	361.106	0.0185552	0.981445		6.95	1.08467	17676.2	449.401	0.0247937	0.975206		6.95	0.839679	23519.8	5335.1	0.184894	0.815106		6.95	0.607016	19747.3	9000.97	0.313096	0.686904		6.95	1.11259	23627.8	9837.3	0.293957	0.706043		6.95
	#4	13263.1	3327.94	0.200587	0.799413		6.95	1.18598	14330.5	184.879	0.0127368	0.987263		6.95	1.13151	18390.6	210.631	0.0113235	0.988676		6.95	0.661932	17408.9	357.884	0.0201434	0.979857		6.95	0.68219	22937.7	5075.41	0.18118	0.81882		6.95	0.594823	20946.1	8850.53	0.297031	0.702969		6.95	1.05551	23516	8933.9	0.275314	0.724686		6.95
#24	#1	14712.3	5347.11	0.266564	0.733436	0.232466	7.15	1.14668	17916.4	282.577	0.015527	0.984473	0.0129032	7.15	1.20334	17909.5	295.916	0.0162543	0.983746	0.0158529	7.15	1.02532	15984.4	468.025	0.0284472	0.971553	0.0302021	7.15	0.941896	22224.3	8146.52	0.268235	0.731765	0.260126	7.15	1.03117	21623.3	10424.5	0.325279	0.674721	0.331183	7.15	0.982174	24212.2	9207.03	0.275501	0.724499	0.272052	7.15
	#2	15707.3	3886.83	0.198367	0.801633		7.15	0.853319	16910.2	175.633	0.0102794	0.989721		7.15	0.796656	18204.2	285.696	0.0154515	0.984549		7.15	0.974678	17634.6	582.151	0.0319569	0.968043		7.15	1.0581	23297.8	7849.67	0.252016	0.747984		7.15	0.968825	19938	10138.3	0.337086	0.662914		7.15	1.01783	23643.3	8682.92	0.268603	0.731397		7.15
	#3	13330.6	3352.16	0.200936	0.799064		7.15	0.86437	15120.2	195.797	0.0127838	0.987216		7.15	0.990743	18276.4	391.455	0.0209695	0.979031		7.15	1.32275	16657.2	546.338	0.0317574	0.968243		7.15	1.0515	21346	5680.91	0.210195	0.789805		7.15	0.80805	22534.2	10522.7	0.318321	0.681679		7.15	0.961164	23107.8	9049.62	0.281416	0.718584		7.15
	#4	14461.8	3585.33	0.198665	0.801335		7.15	0.854597	15920.3	179.614	0.0111562	0.988844		7.15	0.864605	20615.5	334.922	0.0159864	0.984014		7.15	1.00842	14906.5	482.999	0.0313849	0.968615		7.15	1.03916	19084.2	4386.19	0.186882	0.813118		7.15	0.71843	19449.6	7403.97	0.275716	0.724284		7.15	0.832521	18878	8857.17	0.319348	0.680652		7.15
[truncated: 1 more columns]

## Sheet: ED Fig. 2c
x-axis	y-axis															2C													4C
	GSE169632	GSE66582	GSE138760	GSE71434	GSE159484	GSE149785	GSE127106	GSE98150	p		GEO	gene_ID	gene_name	gene_type	Name	rep1	rep2	rep3	rep4	rep5	rep6	rep7	rep8	rep9	rep10	rep11	rep12	rep13	rep1	rep2	rep3	rep4	rep5	rep6	rep7	rep8
1.2	13.3963								0.935475		GSE169632	ENSMUSG00000032185.16	Carm1	protein_coding	ENSMUSG00000032185.16	13.3963	15.409												6.77864	5.23277
1	15.409										GSE66582	ENSMUSG00000032185.16	Carm1	protein_coding	ENSMUSG00000032185.16	3.82689	5.79953												8.79279	4.94476
1.8	6.77864										GSE138760	ENSMUSG00000032185.16	Carm1	protein_coding	ENSMUSG00000032185.16	4.15099	6.23473	5.33055											5.48538	3.31521
2	5.23277										GSE71434	ENSMUSG00000032185.16	Carm1	protein_coding	ENSMUSG00000032185.16	5.30112	5.40359	3.90332	5.80992										3.57388	2.33169
1		3.82689									GSE159484	ENSMUSG00000032185.16	Carm1	protein_coding	ENSMUSG00000032185.16	0.066665	0.168982	0.197097	0.219307	0.481418	1.08949	0.114168	0.193668	0.251302	0.297629	1.63424	1.26875	1.55281	0.462925	0.198058	0.382584	0.995605	1.04462	0.981456	1.38024	0.899844
1		5.79953									GSE149785	ENSMUSG00000032185.16	Carm1	protein_coding	ENSMUSG00000032185.16	2.87593	7.34398												7.91564	22.0367
2.2		8.79279									GSE127106	ENSMUSG00000032185.16	Carm1	protein_coding	ENSMUSG00000032185.16	30.038	18.8633	47.6279	26.4076	24.1025	13.4409	26.289	28.3208	46.0529	44.6356	44.6892	50.6546		56.2594	32.7246	4.40001	41.9861
1.8		4.94476									GSE98150	ENSMUSG00000032185.16	Carm1	protein_coding	ENSMUSG00000032185.16	33.8769	49.4422	20.4984	25.3572										42.7258	40.9198	52.9029	27.6425
0.8			4.15099
0.8			6.23473
1.2			5.33055
2.2			5.48538
1.8			3.31521
1				5.30112
0.8				5.40359
1.2				3.90332
1.2				5.80992
2				3.57388
2.2				2.33169
1.2					0.066665
1					0.168982
0.8					0.197097
1					0.219307
1					0.481418
1.2					1.08949
0.8					0.114168
1.2					0.193668
1.2					0.251302
0.8					0.297629
1.2					1.63424
0.8					1.26875
1					1.55281
2.2					0.462925
1.8					0.198058
2					0.382584
2.2					0.995605
1.8					1.04462
2					0.981456
2					1.38024
1.8					0.899844
0.8						2.87593
1						7.34398
2						7.91564
1.8						22.0367
0.8							30.038
1.2							18.8633
1.2							47.6279
1							26.4076
1							24.1025
0.8							13.4409
0.8							26.289
1.2							28.3208
1							46.0529
1.2							44.6356
0.8							44.6892
1							50.6546
2							56.2594
2.2							32.7246
2.2							4.40001
2							41.9861
1								33.8769
0.8								49.4422
0.8								20.4984
1.2								25.3572
2.2								42.7258
1.8								40.9198
1.8								52.9029
2								27.6425

## Sheet: ED Fig. 2d
x-axis	y-axis						p
	rep1	rep2	rep3	rep4	rep5	rep6	0.914589		Well Name	Well Type	Ct	Ct-mean	ΔCt	2^(-ΔCt)
1	0.0396464								2C-1	Carm1	27.43	27.2467	5.12667	0.0286233
2	0.0513556									Carm1	27.04
0.8		0.0334929								Carm1	27.27
2.2		0.0270793								Hprt	22.19	22.12
1.2			0.0286233							Hprt	22.02
1.8			0.0301855							Hprt	22.15
1				0.0202865					2C-2	Carm1	27.2	27.1567	5.94	0.0162885
2				0.0187539						Carm1	26.99
0.8					0.0171379					Carm1	27.28
1.8					0.0178657					Hprt	21.33	21.2167
1.2						0.0162885				Hprt	20.97
2.2						0.01468				Hprt	21.35
									2C-3	Carm1	26.61	26.45	4.65667	0.0396464
										Carm1	26.44
										Carm1	26.3
										Hprt	21.9	21.7933
										Hprt	21.97
										Hprt	21.51
									2C-4	Carm1	27.4	27.3367	5.86667	0.0171379
										Carm1	27.12
										Carm1	27.49
										Hprt	21.42	21.47
										Hprt	21.65
										Hprt	21.34
									2C-5	Carm1	25.99	25.9367	4.9	0.0334929
										Carm1	26.07
										Carm1	25.75
										Hprt	21.04	21.0367
										Hprt	21.05
										Hprt	21.02
									2C-6	Carm1	27.49	27.5533	5.62333	0.0202865
										Carm1	27.62
										Carm1	27.55
										Hprt	21.96	21.93
										Hprt	21.82
										Hprt	22.01
									4C-1	Carm1	26.81	26.8067	5.05	0.0301855
										Carm1	27.06
										Carm1	26.55
										Hprt	21.67	21.7567
										Hprt	21.9
										Hprt	21.7
									4C-2	Carm1	27.73	27.7633	6.09	0.01468
										Carm1	27.44
										Carm1	28.12
										Hprt	21.73	21.6733
										Hprt	21.34
										Hprt	21.95
									4C-3	Carm1	26.48	26.22	4.28333	0.0513556
										Carm1	26.31
										Carm1	25.87
										Hprt	21.89	21.9367
										Hprt	21.72
										Hprt	22.2
									4C-4	Carm1	28.14	28.21	5.80667	0.0178657
										Carm1	28.09
										Carm1	28.4
										Hprt	22.28	22.4033
										Hprt	22.25
										Hprt	22.68
									4C-5	Carm1	26.68	26.7633	5.20667	0.0270793
										Carm1	26.68
										Carm1	26.93
										Hprt	21.65	21.5567
										Hprt	21.27
										Hprt	21.75
									4C-6	Carm1	26.85	26.8233	5.73667	0.0187539
										Carm1	27
										Carm1	26.62
										Hprt	21.01	21.0867
										Hprt	21.35
										Hprt	20.9

## Sheet: ED Fig. 2e
bar plot						dot plot
	mean		SEM			x-axis	y-axis		experiments	groups	intensity			HA/GFP	GFP/ACTB	average of 3 experiences		HA/GFP (rank from large to small)			GFP/ACTB (rank from large to small)
	HA/GFP	GFP/ACTB	HA/GFP	GFP/ACTB							ACTB	GFP	HA			HA/GFP	GFP/ACTB
noS	1	1	0.181635	0.188309		1	1.20281		#1	noS	18019	16991.2	19314.8	1.13676	0.942958	0.944893	1.18856	1.20281	0.944893	0.8523	1.18856	0.99949	0.811947
E3S	0.0118953	0.984454	0.00255224	0.103147		0.94	0.944893			E3S	19622.4	15346.2	149.556	0.0097455	0.782073	0.00810064	0.985774	0.014716	0.0112244	0.0097455	1.08693	0.985774	0.880654
E5S	1.15855	1.03055	0.171359	0.172125		1.06	0.8523			E5S	15852.4	15444.6	14850.3	0.961522	0.974278	0.799235	1.22804	1.24126	1.27286	0.961522	1.22804	0.951206	0.912414
E6S	0.0175267	0.983261	0.00922763	0.148882		1.8	1.18856			E6S	16804.8	15238.4	488.497	0.0320569	0.906794	0.0266463	1.14298	0.0266463	0.0177392	0.00819469	1.14298	0.958478	0.848326
E56S	0.0109897	1.13792	0.0019833	0.184864		1.74	0.99949			E56S	17099.4	16243.6	141.74	0.00872591	0.949951	0.00725314	1.19738	0.011822	0.0124213	0.00872591	1.28573	1.19738	0.930639
E3456S	0.010957	1.12616	0.000581333	0.218497		1.86	0.811947			E3456S	16369.1	15683.2	181.811	0.0115928	0.958095	0.00963612	1.20764	0.0104526	0.0115928	0.0108256	1.29222	1.20764	0.878637
E11S	1.15007	1.11312	0.128754	0.131592		3.1	0.014716			E11S	15967.7	15752.9	16581.3	1.05259	0.986543	0.874935	1.2435	1.10158	1.29602	1.05259	1.2435	1.11551	0.98035
E15S	1.12624	1.04069	0.105756	0.150788		3.04	0.0112244			E15S	18948.1	18245.3	18446	1.011	0.96291	0.840359	1.21371	1.21884	1.14889	1.011	1.21371	0.971055	0.937306
						3.16	0.0097455		#2	noS	19326.3	15324.9	15713.5	1.02536	0.792955	0.8523	0.99949
						3.9	1.08693			E3S	16853.4	14533.2	257.296	0.0177041	0.86233	0.014716	1.08693
						3.84	0.985774			E5S	19759.2	14911.3	22267	1.4933	0.754648	1.24126	0.951206
						3.96	0.880654			E6S	21712.5	14613.2	259.225	0.0177392	0.673028	0.0147451	0.848326
						5.2	1.24126			E56S	15139.6	15443.2	219.64	0.0142225	1.02005	0.011822	1.28573
						5.14	1.27286			E3456S	15551.7	15943.4	200.489	0.012575	1.02519	0.0104526	1.29222
						5.26	0.961522			E11S	18315.2	16209	21007.2	1.29602	0.885	1.07728	1.11551
						6	1.22804			E15S	22467.8	16707.6	24498.8	1.46633	0.743621	1.21884	0.937306
						5.94	0.951206		#3	noS	19209.2	12373.9	17905.6	1.44704	0.644166	1.20281	0.811947
						6.06	0.912414			E3S	17924.7	12523.5	140.569	0.0112244	0.698675	0.00932993	0.880654
						7.3	0.0266463			E5S	17760.5	12856.3	16364.3	1.27286	0.723873	1.05803	0.912414
						7.24	0.0177392			E6S	16742	12730.9	104.326	0.00819469	0.760418	0.00681158	0.958478
						7.36	0.00819469			E56S	17917.9	13229.3	164.326	0.0124213	0.738331	0.0103248	0.930639
						8.1	1.14298			E3456S	18349.3	12790.8	138.468	0.0108256	0.697075	0.00899843	0.878637
						8.04	0.958478			E11S	18039.4	14030.5	18594.1	1.32526	0.77777	1.10158	0.98035
						8.16	0.848326			E15S	19208.4	14798.1	17001.4	1.14889	0.770396	0.954981	0.971055
						9.4	0.011822
						9.34	0.0124213
						9.46	0.00872591
						10.2	1.28573
						10.14	1.19738
						10.26	0.930639
						11.5	0.0104526
						11.44	0.0115928
						11.56	0.0108256
						12.3	1.29222
						12.24	1.20764
						12.36	0.878637
						13.6	1.10158
						13.54	1.29602
						13.66	1.05259
						14.4	1.2435
						14.34	1.11551
						14.46	0.98035
						15.7	1.21884
						15.64	1.14889
						15.76	1.011
						16.5	1.21371
						16.44	0.971055
						16.56	0.937306
