# Supplementary material for: Alternative splicing of CARM1 regulated by LincGET-guided paraspeckles biases the first cell fate in mammalian early embryos
Source: Nat Struct Mol Biol. 2024 Apr 24;31(9):1341–54. doi: 10.1038/s41594-024-01292-9 (PMC11402786; doi:10.1038/s41594-024-01292-9)
Supplement: Supplementary file 19 — Sheet ‘ED Fig. 3a’: Statistical Source data for bar plots and dot plots in Extended Data Fig. 3a. Sheet ‘ED Fig. 3b’: Statistical Source data for bar plots and dot plots in Extended Data Fig. 3b. Sheet ‘ED Fig. 3d’: Statistical Source data for line scans, Rp values, and dot plots in Extended Data Fig. 3d. [file 41594_2024_1292_MOESM19_ESM.xlsx]

## Sheet: ED Fig. 3a
bar plot				dot plots
				NONO			PSPC1			LincGET			Neat1					#1	#2	#3
	mean	SEM		x-axis	y-axis		x-axis	y-axis		x-axis	y-axis		x-axis	y-axis		Well Name	Well Type	Ct	Ct	Ct	Ct-mean	ΔCt	ΔCt-mean	ΔΔCt	2^(-ΔΔCt)	mean	SEM	rank
i-Nono	0.166356	0.0901655		0.268563	1		0.257028	1		0.272522	1		0.144697	1		i-Control	Nono	33.45	36.41	37.07	33.8367	7.69667	7.80333	-0.106667	1.07674	1.01792	0.225897	1.2086
i-Control	1.01792	0.225897		0.132433	0.85		0.199344	1		0.146379	0.85		0.0694015	0.85			Nono	34.39	36.1	36.29	36.53	8.18333	7.80333	0.38	0.768438			1.07674
				0.098073	1.15		0.0896222	1		0.142705	1.15		0.0555955	1.15			Nono	33.67	37.08	37.75	37.0367	7.53	7.80333	-0.273333	1.2086			0.768438
				1.2086	2		1.27456	1.85		1.16833	1.85		1.21233	1.85			Hprt	25.39	28.97	29.97	26.14
	mean	SEM		1.07674	2		1.21419	2.15		1.11299	2.15		1.17103	2.15			Hprt	26.89	27.9	28.72	28.3467
i-Pspc1	0.181998	0.0850404		0.768438	2		0.646176	2		0.76903	2		0.704389	2			Hprt	26.14	28.17	29.83	29.5067
i-Control	1.04498	0.346688														i-Nono	Nono	37.25	38.54	40.65	37.5833	11.1533	7.80333	3.35	0.098073	0.166356	0.0901655	0.268563
																	Nono	37.78	37.73	40.63	37.9767	9.7	7.80333	1.89667	0.268563			0.132433
																	Nono	37.72	37.66	40.12	40.4667	10.72	7.80333	2.91667	0.132433			0.098073
	mean	SEM															Hprt	25.69	27.62	28.63	26.43
i-LincGET	0.187202	0.0739121															Hprt	26.74	28.54	30.47	28.2767
i-Control	1.01678	0.216337															Hprt	26.86	28.67	30.14	29.7467
																i-Control	Pspc1	31.95	34.91	35.57	31.0967	5.57	5.85	-0.28	1.21419	1.04498	0.346688	1.27456
																	Pspc1	31	34.64	35.9	34.6967	6.48	5.85	0.63	0.646176			1.21419
	mean	SEM															Pspc1	30.34	34.54	34.94	35.47	5.5	5.85	-0.35	1.27456			0.646176
i-Neat1	0.0898981	0.047957															Hprt	24.89	28.47	29.47	25.5267
i-Control	1.02925	0.282093															Hprt	25.61	27.66	29.91	28.2167
																	Hprt	26.08	28.52	30.53	29.97
																i-Pspc1	Pspc1	33.75	36.04	37.15	33.58	8.17667	5.85	2.32667	0.199344	0.181998	0.0850404	0.257028
																	Pspc1	33.05	35.32	37.92	35.51	7.81	5.85	1.96	0.257028			0.199344
																	Pspc1	33.94	35.17	37.08	37.3833	9.33	5.85	3.48	0.0896222			0.0896222
																	Hprt	25.19	27.12	28.13	25.4033
																	Hprt	25.24	27.6	28.3	27.7
																	Hprt	25.78	28.38	27.73	28.0533
																i-Control	LincGET	29.02	32.52	34.48	29.7267	3.78667	3.94111	-0.154444	1.11299	1.01678	0.216337	1.16833
																	LincGET	30.13	32.47	33.69	32.5633	4.32	3.94111	0.378889	0.76903			1.11299
																	LincGET	30.03	32.7	34.93	34.3667	3.71667	3.94111	-0.224444	1.16833			0.76903
																	Hprt	25.31	28.95	30.96	25.94
																	Hprt	26.42	27.4	30.14	28.2433
																	Hprt	26.09	28.38	30.85	30.65
																i-LincGET	LincGET	31.42	33.19	36.14	32.1233	6.75	3.94111	2.80889	0.142705	0.187202	0.0739121	0.272522
																	LincGET	31.77	34.69	35.55	34.2967	6.71333	3.94111	2.77222	0.146379			0.146379
																	LincGET	33.18	35.01	34.98	35.5567	5.81667	3.94111	1.87556	0.272522			0.142705
																	Hprt	24.77	27.3	29.35	25.3733
																	Hprt	25.26	27.99	29.68	27.5833
																	Hprt	26.09	27.46	30.19	29.74
																i-Control	Neat1	33.32	36.97	38.76	33.9433	7.82333	8.05111	-0.227778	1.17103	1.02925	0.282093	1.21233
																	Neat1	34.13	36.73	37.51	36.8733	8.55667	8.05111	0.505556	0.704389			1.17103
																	Neat1	34.38	36.92	39.05	38.44	7.77333	8.05111	-0.277778	1.21233			0.704389
																	Hprt	25.63	28.67	30.54	26.12
																	Hprt	26.81	27.65	30.56	28.3167
																	Hprt	25.92	28.63	30.9	30.6667
																i-Neat1	Neat1	37.38	39.88	42.07	37.99	11.9	8.05111	3.84889	0.0694015	0.0898981	0.047957	0.144697
																	Neat1	38.3	40.43	41.43	40.2333	12.22	8.05111	4.16889	0.0555955			0.0694015
																	Neat1	38.29	40.39	40.77	41.4233	10.84	8.05111	2.78889	0.144697			0.0555955
																	Hprt	25.14	27.88	30.5	26.09
																	Hprt	26.34	28.21	30.55	28.0133
																	Hprt	26.79	27.95	30.7	30.5833

## Sheet: ED Fig. 3b
bar plot										dot plot
	mean		SEM	p values						x-axis	y-axis			#1			#2			#3		#3	#1	#2
	AS	noS		No	i-Control	i-Nono	i-Pspc1	i-LincGET						noS	AS	AS/ (noS+AS)	noS	AS	AS/ (noS+AS)	noS	AS	AS/ (noS+AS)	AS/ (noS+AS)	AS/ (noS+AS)
No	0.165485	0.834515	0.0292657							1	0.182885		No	70163.4	15597.7	0.181873	64113.8	14349.9	0.182885	73594.4	11162.2	0.131697	0.181873	0.182885
i-Control	0.172365	0.827635	0.033665	0.802566						0.9	0.181873		i-Control	67331.4	17225.2	0.203712	65039.6	13949.6	0.176601	68320.3	10825.9	0.136783	0.203712	0.176601
i-Nono	0.294635	0.705365	0.0232178	0.00391114	0.00661284					1.1	0.131697		i-Nono	58066.8	26263.7	0.311438	58032.3	25386.4	0.304325	58456.9	21417.7	0.268142	0.311438	0.304325
i-Pspc1	0.300147	0.699853	0.0214126	0.00300498	0.00516595	0.777521				2	0.203712		i-Pspc1	58464.7	26966.3	0.31565	55191	24688.9	0.309076	56903.8	21661.7	0.275715	0.31565	0.309076
i-LincGET	0.288734	0.711266	0.0237506	0.00479124	0.00808951	0.773632	0.569919			1.9	0.176601		i-LincGET	58224.6	26706.2	0.314447	56851.9	20774.1	0.267618	57962.3	23006	0.284136	0.314447	0.267618
i-Neat1	0.170025	0.829975	0.0344756	0.87042	0.93699	0.00654911	0.00514551	0.00797908		2.1	0.136783		i-Neat1	66910.2	15550.3	0.188579	61624.7	14572.7	0.191249	72528.1	10861.1	0.130246	0.188579	0.191249
										3	0.311438
										2.9	0.304325
										3.1	0.268142
										4	0.31565
										3.9	0.309076
										4.1	0.275715
										5	0.314447
										4.9	0.284136
										5.1	0.267618
										6	0.191249
										5.9	0.188579
										6.1	0.130246

## Sheet: ED Fig. 3d
i-Control_line_scan									LincGET -NONO	Rp		LincGET -PSPC1	Rp		i-Neat1_line_scan									LincGET -NONO	Rp		LincGET -PSPC1	Rp		NO. of speckles
x-axis	intensity			x-axis	y-axis				mean	0.729211		mean	0.657895		x-axis	intensity			x-axis	y-axis				mean	0.6968		mean	0.6324			i-Control		i-Neat1
	red	green	blue		red	green	blue		SEM	0.0861922		SEM	0.0789512			red	green	blue		red	green	blue		SEM	0.0770486		SEM	0.0700017			NONO	LincGET	NONO	LincGET
0	25	8	37	0	0.0980392	0.0313725	0.145098		#1	0.76		#1	0.67		0	0	0	0	0	0	0	0		#1	0.79		#1	0.73		#1	9	6	50	45
0.03	17.362	5.162	26.618	0.03	0.0680863	0.0202431	0.104384			0.74			0.77		0.03	5.805	1.075	5.805	0.03	0.0227647	0.00421569	0.0227647			0.5			0.69			23	16	41	49
0.05	32.908	11.44	47.924	0.05	0.129051	0.0448627	0.187937		#2	0.62		#2	0.73		0.06	0.96	1.026	0.96	0.06	0.00376471	0.00402353	0.00376471		#2	0.72		#2	0.52		#2	26	28	38	40
0.08	32.762	10.335	47.781	0.08	0.128478	0.0405294	0.187376			0.84			0.66		0.1	0.82	0.563	0.82	0.1	0.00321569	0.00220784	0.00321569			0.56			0.67			33	37	45	37
0.11	28.743	9.386	41.909	0.11	0.112718	0.0368078	0.164349		#3	0.85		#3	0.46		0.13	0.506	0.432	0.506	0.13	0.00198431	0.00169412	0.00198431		#3	0.63		#3	0.63		#3	25	28	24	23
0.13	17.603	6.717	26.627	0.13	0.0690314	0.0263412	0.10442			0.78			0.55		0.16	0.36	0.433	0.36	0.16	0.00141176	0.00169804	0.00141176			0.71			0.7			33	35	15	12
0.16	22.943	7.331	34.286	0.16	0.0899725	0.028749	0.134455		#4	0.75		#4	0.53		0.19	1.557	0.43	1.557	0.19	0.00610588	0.00168627	0.00610588		#4	0.65		#4	0.61		#4	20	25	44	40
0.19	28.963	9.351	42.356	0.19	0.11358	0.0366706	0.166102			0.61			0.62		0.23	1.221	0.849	1.221	0.23	0.00478824	0.00332941	0.00478824			0.8			0.53			30	37	42	40
0.21	21.469	7.003	32.154	0.21	0.0841922	0.0274627	0.126094		#5	0.51		#5	0.66		0.26	0.985	1.036	0.985	0.26	0.00386275	0.00406275	0.00386275		#5	0.76		#5	0.61		#5	14	17	29	35
0.24	35.524	11.849	51.28	0.24	0.13931	0.0464667	0.201098			0.82			0.66		0.29	2.618	0.864	2.618	0.29	0.0102667	0.00338824	0.0102667			0.72			0.59			26	32	22	29
0.27	43.511	13.578	61.406	0.27	0.170631	0.0532471	0.240808		#6	0.69		#6	0.63		0.32	2.611	0.144	2.611	0.32	0.0102392	0.000564706	0.0102392		#6	0.75		#6	0.56		#6	16	12	36	45
0.3	36.602	11.456	52.619	0.3	0.143537	0.0449255	0.206349			0.82			0.61		0.36	9.321	0.503	9.321	0.36	0.0365529	0.00197255	0.0365529			0.69			0.58			11	18	34	36
0.32	19.4	7.169	29.381	0.32	0.0760784	0.0281137	0.11522		#7	0.75		#7	0.77		0.39	7.631	0.43	7.631	0.39	0.0299255	0.00168627	0.0299255		#7	0.71		#7	0.63		#7	34	29	50	46
0.35	22.717	8.873	33.685	0.35	0.0890863	0.0347961	0.132098			0.48			0.57		0.42	0.95	0.357	0.95	0.42	0.00372549	0.0014	0.00372549			0.77			0.7			41	47	24	17
0.38	33.401	11.686	47.801	0.38	0.130984	0.0458275	0.187455		#8	0.75		#8	0.66		0.45	1.052	0.303	1.052	0.45	0.00412549	0.00118824	0.00412549		#8	0.64		#8	0.53		#8	14	18	8	15
0.4	28.853	10.611	41.216	0.4	0.113149	0.0416118	0.161631			0.66			0.56		0.49	3.931	1.267	3.931	0.49	0.0154157	0.00496863	0.0154157			0.76			0.74			19	28	37	36
0.43	32.731	11.629	47.218	0.43	0.128357	0.0456039	0.185169		#9	0.63		#9	0.57		0.52	1.376	0.755	1.376	0.52	0.00539608	0.00296078	0.00539608		#9	0.82		#9	0.62		#9	32	32	21	25
0.46	31.114	10.451	45.277	0.46	0.122016	0.0409843	0.177557			0.67			0.64		0.55	5.511	0.477	5.511	0.55	0.0216118	0.00187059	0.0216118			0.6			0.63			23	16	11	14
0.48	27.259	10.555	40.114	0.48	0.106898	0.0413922	0.15731		#10	0.75		#10	0.78		0.58	4.726	0.64	4.726	0.58	0.0185333	0.0025098	0.0185333		#10	0.65		#10	0.58		#10	26	28	25	19
0.51	33.235	12.654	47.852	0.51	0.130333	0.0496235	0.187655			0.79			0.69		0.61	0.673	1.239	0.673	0.61	0.00263922	0.00485882	0.00263922			0.72			0.65			33	37	28	30
0.54	42.717	14.261	60.14	0.54	0.167518	0.0559255	0.235843		#11	0.69		#11	0.77		0.65	1.021	1.444	1.021	0.65	0.00400392	0.00566275	0.00400392		#11	0.92		#11	0.65		#11	25	28	23	17
0.56	36.992	13.202	53.203	0.56	0.145067	0.0517725	0.208639			0.79			0.67		0.68	0.832	1.03	0.832	0.68	0.00326275	0.00403922	0.00326275			0.52			0.65			33	35	37	35
0.59	25.918	10.842	38.126	0.59	0.101639	0.0425176	0.149514		#12	0.71		#12	0.72		0.71	2.931	1.468	2.931	0.71	0.0114941	0.00575686	0.0114941		#12	0.72		#12	0.56		#12	35	40	24	22
0.62	25.744	9.822	37.93	0.62	0.100957	0.0385176	0.148745			0.83			0.7		0.74	3.928	1.302	3.928	0.74	0.0154039	0.00510588	0.0154039			0.73			0.6			23	16	8	15
0.64	32.093	13.187	46.377	0.64	0.125855	0.0517137	0.181871		#13	0.62		#13	0.63		0.78	3.924	1.561	3.924	0.78	0.0153882	0.00612157	0.0153882		#13	0.69		#13	0.72		#13	26	28	12	11
0.67	36.131	13.932	51.555	0.67	0.14169	0.0546353	0.202176			0.77			0.63		0.81	1.202	1.698	1.202	0.81	0.00471373	0.00665882	0.00471373			0.69			0.56			33	37	31	26
0.7	35.227	13.667	50.704	0.7	0.138145	0.0535961	0.198839		#14	0.85		#14	0.81		0.84	11.093	1.423	11.093	0.84	0.043502	0.00558039	0.043502		#14	0.62		#14	0.59		#14	25	28	37	38
0.72	28.699	11.543	41.668	0.72	0.112545	0.0452667	0.163404			0.67			0.59		0.87	4.143	1.566	4.143	0.87	0.0162471	0.00614118	0.0162471			0.65			0.76			33	35	36	31
0.75	40.184	15.262	56.684	0.75	0.157584	0.059851	0.22229		#15	0.77		#15	0.77		0.91	2.777	2.082	2.777	0.91	0.0108902	0.00816471	0.0108902		#15	0.74		#15	0.71		#15	42	48	35	31
0.78	31.046	14.301	44.02	0.78	0.121749	0.0560824	0.172627			0.69			0.68		0.94	5.742	2.431	5.742	0.94	0.0225176	0.00953333	0.0225176			0.64			0.64			23	25	12	13
0.8	20.108	12.599	30.017	0.8	0.0788549	0.0494078	0.117714		#16	0.77		#16	0.65		0.97	6.559	2.985	6.559	0.97	0.0257216	0.0117059	0.0257216		#16	0.75		#16	0.62		#16	26	28	22	21
0.83	26.749	14.104	38.52	0.83	0.104898	0.0553098	0.151059			0.75			0.67		1	8.725	2.506	8.725	1	0.0342157	0.00982745	0.0342157			0.61			0.7			33	37	35	28
0.86	33.723	17.089	47.443	0.86	0.132247	0.0670157	0.186051		#17	0.69		#17	0.61		1.03	7.205	3.155	7.205	1.03	0.0282549	0.0123725	0.0282549		#17	0.75		#17	0.68		#17	25	28	35	28
0.89	42.899	19.545	60.101	0.89	0.168231	0.0766471	0.23569			0.78			0.79		1.07	9.105	3.705	9.105	1.07	0.0357059	0.0145294	0.0357059			0.74			0.67			33	35	30	32
0.91	44.756	19.923	62.899	0.91	0.175514	0.0781294	0.246663		#18	0.8		#18	0.62		1.1	13.099	3.679	13.099	1.1	0.0513686	0.0144275	0.0513686		#18	0.68		#18	0.69		#18	20	19	33	29
0.94	41.169	19.741	58.42	0.94	0.161447	0.0774157	0.229098			0.78			0.61		1.13	24.331	1.986	24.331	1.13	0.0954157	0.00778824	0.0954157			0.61			0.79			23	16	16	17
0.97	38.645	19.648	54.881	0.97	0.151549	0.077051	0.21522		#19	0.71		#19	0.61		1.16	2.921	3.717	2.921	1.16	0.0114549	0.0145765	0.0114549		#19	0.79		#19	0.63		#19	26	28	16	11
0.99	34.694	21.514	50.037	0.99	0.136055	0.0843686	0.196224			0.77			0.68		1.2	15.826	2.852	15.826	1.2	0.0620627	0.0111843	0.0620627			0.69			0.64			33	37	35	40
1.02	30.534	23.824	44.668	1.02	0.119741	0.0934275	0.175169								1.23	11.511	3.544	11.511	1.23	0.0451412	0.013898	0.0451412		#20	0.67		#20	0.53		#20	25	28	8	9
1.05	33.733	23.288	48.064	1.05	0.132286	0.0913255	0.188486								1.26	8.562	5.059	8.562	1.26	0.0335765	0.0198392	0.0335765			0.75			0.63			33	35	26	30
1.07	54.943	29.177	75.223	1.07	0.215463	0.11442	0.294992								1.29	7.98	3.157	7.98	1.29	0.0312941	0.0123804	0.0312941		#21	0.72		#21	0.55		#21	22	18	50	54
1.1	44.326	33.064	62.021	1.1	0.173827	0.129663	0.24322								1.33	16.182	4.078	16.182	1.33	0.0634588	0.0159922	0.0634588			0.66			0.51			23	16	11	17
1.13	41.198	35.977	57.431	1.13	0.161561	0.141086	0.22522								1.36	15.554	4.511	15.554	1.36	0.0609961	0.0176902	0.0609961		#22	0.68		#22	0.48		#22	33	39	29	33
1.15	49.229	39.749	68.009	1.15	0.193055	0.155878	0.266702								1.39	10.929	3.442	10.929	1.39	0.0428588	0.013498	0.0428588			0.65			0.68			41	48	28	28
1.18	53.523	42.141	72.758	1.18	0.209894	0.165259	0.285325								1.42	11.224	3.993	11.224	1.42	0.0440157	0.0156588	0.0440157		#23	0.71		#23	0.7		#23	11	16	41	43
1.21	66.302	46.467	87.54	1.21	0.260008	0.182224	0.343294								1.46	10.089	2.855	10.089	1.46	0.0395647	0.0111961	0.0395647			0.71			0.55			36	35	40	34
1.23	72.2	48.679	93.436	1.23	0.283137	0.190898	0.366416								1.49	15.339	3.626	15.339	1.49	0.0601529	0.0142196	0.0601529		#24	0.6		#24	0.7		#24	26	32	32	38
1.26	58.015	52.097	78.553	1.26	0.22751	0.204302	0.308051								1.52	25.521	4.456	25.521	1.52	0.100082	0.0174745	0.100082			0.81			0.67			33	37	41	49
1.29	64.312	59.853	85.489	1.29	0.252204	0.234718	0.335251								1.55	22.965	5.292	22.965	1.55	0.0900588	0.0207529	0.0900588		#25	0.72		#25	0.66		#25	48	44	44	36
1.31	74.044	64.608	95.188	1.31	0.290369	0.253365	0.373286								1.58	14.323	3.554	14.323	1.58	0.0561686	0.0139373	0.0561686			0.67			0.6			20	27	24	17
1.34	79.134	69.485	99.621	1.34	0.310329	0.27249	0.390671								1.62	19.417	3.088	19.417	1.62	0.0761451	0.0121098	0.0761451
1.37	60.291	209.673	80.497	1.37	0.236435	0.822247	0.315675								1.65	17.142	3.955	17.142	1.65	0.0672235	0.0155098	0.0672235
1.39	89.545	227.664	110.905	1.39	0.351157	0.8928	0.434922								1.68	20.54	4.625	20.54	1.68	0.080549	0.0181373	0.080549
1.42	86.014	213.962	107.408	1.42	0.33731	0.839067	0.421208								1.71	19.75	4.942	19.75	1.71	0.077451	0.0193804	0.077451
1.45	92.106	230.925	112.558	1.45	0.3612	0.905588	0.441404								1.75	14.83	5.38	14.83	1.75	0.0581569	0.021098	0.0581569
1.48	99.475	239.189	118.999	1.48	0.390098	0.937996	0.466663								1.78	13.793	4.389	13.793	1.78	0.0540902	0.0172118	0.0540902
1.5	102.783	254.509	202.048	1.5	0.403071	0.998075	0.792345								1.81	26.709	4.221	26.709	1.81	0.104741	0.0165529	0.104741
1.53	95.558	253.252	114.694	1.53	0.374737	0.993145	0.44978								1.84	34.623	4.736	34.623	1.84	0.135776	0.0185725	0.135776
1.56	204.228	254.663	229.101	1.56	0.800894	0.998678	0.898435								1.88	19.125	3.454	19.125	1.88	0.075	0.0135451	0.075
1.58	106.704	255	206.682	1.58	0.418447	1	0.810518								1.91	15.477	5.959	15.477	1.91	0.0606941	0.0233686	0.0606941
1.61	98.35	255	114.937	1.61	0.385686	1	0.450733								1.94	17.811	3.994	17.811	1.94	0.0698471	0.0156627	0.0698471
1.64	201.661	255	224.168	1.64	0.790827	1	0.87909								1.97	29.096	3.821	29.096	1.97	0.114102	0.0149843	0.114102
1.66	205.717	255	226.498	1.66	0.806733	1	0.888227								2.01	31.359	3.267	31.359	2.01	0.122976	0.0128118	0.122976
1.69	118.766	255	218.853	1.69	0.465749	1	0.858247								2.04	23.508	3.601	23.508	2.04	0.0921882	0.0141216	0.0921882
1.72	232.069	255	245.021	1.72	0.910075	1	0.960867								2.07	21.511	5.423	21.511	2.07	0.0843569	0.0212667	0.0843569
1.74	230.956	255	243.258	1.74	0.90571	1	0.953953								2.1	18.686	5.6	18.686	2.1	0.0732784	0.0219608	0.0732784
1.77	232.744	255	244.043	1.77	0.912722	1	0.957031								2.13	19.415	5.255	19.415	2.13	0.0761373	0.0206078	0.0761373
1.8	241.928	255	248.958	1.8	0.948737	1	0.976306								2.17	16.932	4.416	16.932	2.17	0.0664	0.0173176	0.0664
1.82	223.252	255	230.238	1.82	0.875498	1	0.902894								2.2	22.929	5.099	22.929	2.2	0.0899176	0.0199961	0.0899176
1.85	247.198	255	251.507	1.85	0.969404	1	0.986302								2.23	30.965	4.899	30.965	2.23	0.121431	0.0192118	0.121431
1.88	239.667	255	244.586	1.88	0.939871	1	0.959161								2.26	28.387	5.643	28.387	2.26	0.111322	0.0221294	0.111322
1.9	242.021	255	244.563	1.9	0.949102	1	0.959071								2.3	32.546	5.626	32.546	2.3	0.127631	0.0220627	0.127631
1.93	252.991	255	253.735	1.93	0.992122	1	0.995039								2.33	13.971	5.252	13.971	2.33	0.0547882	0.0205961	0.0547882
1.96	254.91	255	254.955	1.96	0.999647	1	0.999824								2.36	20.256	4.639	20.256	2.36	0.0794353	0.0181922	0.0794353
1.98	255	255	255	1.98	1	1	1								2.39	34.441	4.241	34.441	2.39	0.135063	0.0166314	0.135063
2.01	251.177	255	250.412	2.01	0.985008	1	0.982008								2.43	27.91	2.752	27.91	2.43	0.109451	0.0107922	0.109451
2.04	254.244	255	254.109	2.04	0.997035	1	0.996506								2.46	32.788	5.513	32.788	2.46	0.12858	0.0216196	0.12858
2.07	254.931	255	254.931	2.07	0.999729	1	0.999729								2.49	41.163	7.441	41.163	2.49	0.161424	0.0291804	0.161424
2.09	254.353	255	253.706	2.09	0.997463	1	0.994925								2.52	39.555	7.586	39.555	2.52	0.155118	0.029749	0.155118
2.12	254.79	255	254.58	2.12	0.999176	1	0.998353								2.55	41.062	6.113	41.062	2.55	0.161027	0.0239725	0.161027
2.15	255	255	255	2.15	1	1	1								2.59	38.438	5.644	38.438	2.59	0.150737	0.0221333	0.150737
2.17	255	255	255	2.17	1	1	1								2.62	43.449	5.828	43.449	2.62	0.170388	0.0228549	0.170388
2.2	255	255	255	2.2	1	1	1								2.65	41.271	6.566	41.271	2.65	0.161847	0.025749	0.161847
2.23	255	255	255	2.23	1	1	1								2.68	42.175	6.777	42.175	2.68	0.165392	0.0265765	0.165392
2.25	255	255	255	2.25	1	1	1								2.72	50.068	8.929	50.068	2.72	0.196345	0.0350157	0.196345
2.28	255	255	255	2.28	1	1	1								2.75	44.195	4.222	44.195	2.75	0.173314	0.0165569	0.173314
2.31	255	255	255	2.31	1	1	1								2.78	40.055	6.306	40.055	2.78	0.157078	0.0247294	0.157078
2.33	254.955	254.822	254.866	2.33	0.999824	0.999302	0.999475								2.81	43.438	6.161	43.438	2.81	0.170345	0.0241608	0.170345
2.36	254.927	254.491	254.782	2.36	0.999714	0.998004	0.999145								2.85	38.19	7.274	38.19	2.85	0.149765	0.0285255	0.149765
2.39	253.765	246.462	251.001	2.39	0.995157	0.966518	0.984318								2.88	33.092	8.246	33.092	2.88	0.129773	0.0323373	0.129773
2.41	253.515	243.538	252.097	2.41	0.994176	0.955051	0.988616								2.91	35.91	8.005	35.91	2.91	0.140824	0.0313922	0.140824
2.44	251.563	241.671	246.607	2.44	0.986522	0.947729	0.967086								2.94	66.592	7.012	66.592	2.94	0.261145	0.027498	0.261145
2.47	249.187	242.146	241.84	2.47	0.977204	0.949592	0.948392								2.98	53.805	8.601	33.805	2.98	0.211	0.0337294	0.132569
2.49	248.487	239.369	244.379	2.49	0.974459	0.938702	0.958349								3.01	43.845	6.857	43.845	3.01	0.171941	0.0268902	0.171941
2.52	247.063	236.88	243.657	2.52	0.968875	0.928941	0.955518								3.04	39.788	6.348	39.788	3.04	0.156031	0.0248941	0.156031
2.55	238.44	220.96	228.939	2.55	0.935059	0.86651	0.8978								3.07	33.159	4.283	33.159	3.07	0.130035	0.0167961	0.130035
2.58	232.184	210.393	222.815	2.58	0.910525	0.825071	0.873784								3.1	35.125	8.1	35.125	3.1	0.137745	0.0317647	0.137745
2.6	226.277	214.816	217.917	2.6	0.887361	0.842416	0.854576								3.14	33.4	8.522	33.4	3.14	0.13098	0.0334196	0.13098
2.63	214.969	214.163	205.024	2.63	0.843016	0.839855	0.804016								3.17	46.385	7.436	46.385	3.17	0.181902	0.0291608	0.181902
2.66	119.846	66.441	112.627	2.66	0.469984	0.260553	0.441675								3.2	46.512	6.459	46.512	3.2	0.1824	0.0253294	0.1824
2.68	115.799	63.563	111.036	2.68	0.454114	0.249267	0.435435								3.23	37.099	7.254	37.099	3.23	0.145486	0.0284471	0.145486
2.71	113.835	66.961	112.457	2.71	0.446412	0.262592	0.441008								3.27	40.652	6.799	40.652	3.27	0.15942	0.0266627	0.15942
2.74	119.423	68.143	204.079	2.74	0.468325	0.267227	0.80031								3.3	42.793	8.119	42.793	3.3	0.167816	0.0318392	0.167816
2.76	112.663	65.35	116.63	2.76	0.441816	0.256275	0.457373								3.33	38.517	8.607	38.517	3.33	0.151047	0.0337529	0.151047
2.79	105.524	60.686	110.66	2.79	0.41382	0.237984	0.433961								3.36	42.111	6.861	42.111	3.36	0.165141	0.0269059	0.165141
2.82	102.554	56.663	108.884	2.82	0.402173	0.222208	0.426996								3.4	27.4	7.901	27.4	3.4	0.107451	0.0309843	0.107451
2.84	96.866	55.857	103.889	2.84	0.379867	0.219047	0.407408								3.43	46.124	8.58	46.124	3.43	0.180878	0.0336471	0.180878
2.87	91.249	55.018	98.66	2.87	0.357839	0.215757	0.386902								3.46	39.943	6.765	39.943	3.46	0.156639	0.0265294	0.156639
2.9	94.478	55.368	103.018	2.9	0.370502	0.217129	0.403992								3.49	34.575	8.722	34.575	3.49	0.135588	0.0342039	0.135588
2.92	81.676	52.068	89.054	2.92	0.320298	0.204188	0.349231								3.53	52.993	7.182	52.993	3.53	0.207816	0.0281647	0.207816
2.95	89.04	55.664	99.725	2.95	0.349176	0.21829	0.391078								3.56	46.62	5.718	46.62	3.56	0.182824	0.0224235	0.182824
2.98	82.662	53.973	92.396	2.98	0.324165	0.211659	0.362337								3.59	35.823	5.7	35.823	3.59	0.140482	0.0223529	0.140482
3	81.49	52.536	90.867	3	0.319569	0.206024	0.356341								3.62	39.259	7.461	39.259	3.62	0.153957	0.0292588	0.153957
3.03	80.797	47.701	90.651	3.03	0.316851	0.187063	0.355494								3.65	49.061	8.343	49.061	3.65	0.192396	0.0327176	0.192396
3.06	87.817	48.834	99.098	3.06	0.34438	0.191506	0.38862								3.69	37.98	6.324	37.98	3.69	0.148941	0.0248	0.148941
3.08	96.492	53.121	109.243	3.08	0.3784	0.208318	0.428404								3.72	45.631	7.302	45.631	3.72	0.178945	0.0286353	0.178945
3.11	88.546	47.206	100.431	3.11	0.347239	0.185122	0.393847								3.75	34.659	7.175	34.659	3.75	0.135918	0.0281373	0.135918
3.14	81.788	44.21	92.752	3.14	0.320737	0.173373	0.363733								3.78	33.069	6.937	33.069	3.78	0.129682	0.0272039	0.129682
3.17	67.077	44.055	74.186	3.17	0.263047	0.172765	0.290925								3.82	36.809	5.335	36.809	3.82	0.144349	0.0209216	0.144349
3.19	78.026	42.532	87.802	3.19	0.305984	0.166792	0.344322								3.85	26.108	6.864	26.108	3.85	0.102384	0.0269176	0.102384
3.22	74.884	42.089	84.008	3.22	0.293663	0.165055	0.329443								3.88	37.57	8.362	37.57	3.88	0.147333	0.0327922	0.147333
3.25	66.455	38.684	73.152	3.25	0.260608	0.151702	0.286871								3.91	32.481	8.411	32.481	3.91	0.127376	0.0329843	0.127376
3.27	73.197	37.43	82.468	3.27	0.287047	0.146784	0.323404								3.95	25.011	10.186	25.011	3.95	0.0980824	0.0399451	0.0980824
3.3	79.107	38.11	90.758	3.3	0.310224	0.149451	0.355914								3.98	37.435	11.13	37.435	3.98	0.146804	0.0436471	0.146804
3.33	64.122	36.846	73.001	3.33	0.251459	0.144494	0.286278								4.01	43.85	9.512	43.85	4.01	0.171961	0.037302	0.171961
3.35	59.48	34.429	66.26	3.35	0.233255	0.135016	0.259843								4.04	35.474	10.782	35.474	4.04	0.139114	0.0422824	0.139114
3.38	74.596	38.487	86.644	3.38	0.292533	0.150929	0.33978								4.08	40.45	9.556	40.45	4.08	0.158627	0.0374745	0.158627
3.41	69.43	40.622	80.756	3.41	0.272275	0.159302	0.31669								4.11	40.463	9.645	40.463	4.11	0.158678	0.0378235	0.158678
3.43	60.545	40.827	70.369	3.43	0.237431	0.160106	0.275957								4.14	46.734	6.86	46.734	4.14	0.183271	0.026902	0.183271
3.46	63.352	36.723	74.87	3.46	0.248439	0.144012	0.293608								4.17	27.379	6.043	27.379	4.17	0.107369	0.023698	0.107369
3.49	75.985	38.562	90.227	3.49	0.29798	0.151224	0.353831								4.2	39.823	10.435	39.823	4.2	0.156169	0.0409216	0.156169
3.51	44.849	31.241	52.02	3.51	0.175878	0.122514	0.204								4.24	43.746	9.553	43.746	4.24	0.171553	0.0374627	0.171553
3.54	52.324	35.211	63.83	3.54	0.205192	0.138082	0.250314								4.27	38.964	9.452	38.964	4.27	0.1528	0.0370667	0.1528
3.57	73.378	39.294	89.978	3.57	0.287757	0.154094	0.352855								4.3	54.177	7.798	54.177	4.3	0.212459	0.0305804	0.212459
3.59	69.65	39.245	86.435	3.59	0.273137	0.153902	0.338961								4.33	44.34	7.185	44.34	4.33	0.173882	0.0281765	0.173882
3.62	71.36	35.007	88.828	3.62	0.279843	0.137282	0.348345								4.37	35.601	8.382	35.601	4.37	0.139612	0.0328706	0.139612
3.65	73.552	38.049	92.484	3.65	0.288439	0.149212	0.362682								4.4	31.111	7.617	31.111	4.4	0.122004	0.0298706	0.122004
3.67	64.892	36.614	82.607	3.67	0.254478	0.143584	0.323949								4.43	31.107	8.872	31.107	4.43	0.121988	0.0347922	0.121988
3.7	63.194	33.3	81.515	3.7	0.24782	0.130588	0.319667								4.46	36.058	9.942	36.058	4.46	0.141404	0.0389882	0.141404
3.73	51.878	32.464	69.13	3.73	0.203443	0.12731	0.271098								4.5	38.775	8.745	38.775	4.5	0.152059	0.0342941	0.152059
3.76	59.024	31.464	77.433	3.76	0.231467	0.123388	0.303659								4.53	42.698	8.705	42.698	4.53	0.167443	0.0341373	0.167443
3.78	53.936	31.983	72.551	3.78	0.211514	0.125424	0.284514								4.56	31.162	6.244	31.162	4.56	0.122204	0.0244863	0.122204
3.81	53.664	31.556	72.333	3.81	0.210447	0.123749	0.283659								4.59	31.508	6.18	31.508	4.59	0.123561	0.0242353	0.123561
3.84	55.736	30.981	74.753	3.84	0.218573	0.121494	0.293149								4.62	27.927	9.499	27.927	4.62	0.109518	0.037251	0.109518
3.86	57.708	29.255	77.339	3.86	0.226306	0.114725	0.30329								4.66	30.055	6.801	30.055	4.66	0.117863	0.0266706	0.117863
3.89	55.324	26.313	75.451	3.89	0.216957	0.103188	0.295886								4.69	32.48	7.749	32.48	4.69	0.127373	0.0303882	0.127373
3.92	46.718	24.216	64.839	3.92	0.183208	0.0949647	0.254271								4.72	37.072	9.124	37.072	4.72	0.14538	0.0357804	0.14538
3.94	46.692	24.592	64.8	3.94	0.183106	0.0964392	0.254118								4.75	42.947	8.528	42.947	4.75	0.16842	0.0334431	0.16842
3.97	60.464	28.965	81.124	3.97	0.237114	0.113588	0.318133								4.79	45.005	8.33	45.005	4.79	0.17649	0.0326667	0.17649
4	49.155	24.864	67.325	4	0.192765	0.0975059	0.26402								4.82	51.771	10.798	51.771	4.82	0.203024	0.0423451	0.203024
4.02	67.058	29.446	87.476	4.02	0.262973	0.115475	0.343043								4.85	49.124	10.9	49.124	4.85	0.192643	0.0427451	0.192643
4.05	62.979	29.118	84.174	4.05	0.246976	0.114188	0.330094								4.88	36.718	8.82	36.718	4.88	0.143992	0.0345882	0.143992
4.08	43.316	24.661	61.111	4.08	0.169867	0.0967098	0.239651								4.92	51.257	8.357	51.257	4.92	0.201008	0.0327725	0.201008
4.1	59.804	27.478	80.452	4.1	0.234525	0.107757	0.315498								4.95	48.484	9.51	48.484	4.95	0.190133	0.0372941	0.190133
4.13	60.095	25.265	81.11	4.13	0.235667	0.0990784	0.318078								4.98	62.457	14.838	62.457	4.98	0.244929	0.0581882	0.244929
4.16	48.627	23.179	67.667	4.16	0.190694	0.090898	0.265361								5.01	38.704	11.194	38.704	5.01	0.15178	0.043898	0.15178
4.18	52.651	26.928	72.401	4.18	0.206475	0.1056	0.283925								5.05	43.778	12.042	43.778	5.05	0.171678	0.0472235	0.171678
4.21	53.443	26.607	73.297	4.21	0.20958	0.104341	0.287439								5.08	51.512	15.02	51.512	5.08	0.202008	0.058902	0.202008
4.24	41.846	21.559	59.353	4.24	0.164102	0.0845451	0.232757								5.11	47.97	11.367	47.97	5.11	0.188118	0.0445765	0.188118
4.27	33.746	20.065	48.931	4.27	0.132337	0.0786863	0.191886								5.14	56.136	12.896	56.136	5.14	0.220141	0.0505725	0.220141
4.29	39.383	20.929	56.203	4.29	0.154443	0.0820745	0.220404								5.17	56.814	16.175	56.814	5.17	0.2228	0.0634314	0.2228
4.32	44.061	22.064	62.22	4.32	0.172788	0.0865255	0.244								5.21	48.718	19.055	48.718	5.21	0.191051	0.0747255	0.191051
4.35	50.444	23.871	69.346	4.35	0.19782	0.0936118	0.271945								5.24	57.601	21.284	57.601	5.24	0.225886	0.0834667	0.225886
4.37	57.79	23.098	78.872	4.37	0.226627	0.0905804	0.309302								5.27	56.099	23.194	56.099	5.27	0.219996	0.0909569	0.219996
4.4	43.261	19.141	61.016	4.4	0.169651	0.0750627	0.239278								5.3	61.556	25.369	61.556	5.3	0.241396	0.0994863	0.241396
4.43	43.789	22.275	61.345	4.43	0.171722	0.0873529	0.240569								5.34	59.78	27.557	59.78	5.34	0.234431	0.108067	0.234431
4.45	47.92	23.898	66.803	4.45	0.187922	0.0937176	0.261973								5.37	62.339	29.536	62.339	5.37	0.244467	0.115827	0.244467
4.48	42.406	20.192	59.495	4.48	0.166298	0.0791843	0.233314								5.4	59.013	32.481	59.013	5.4	0.231424	0.127376	0.231424
4.51	41.233	20.393	58.145	4.51	0.161698	0.0799725	0.22802								5.43	64.533	35.869	64.533	5.43	0.253071	0.140663	0.253071
4.53	47.41	22.637	66.257	4.53	0.185922	0.0887725	0.259831								5.47	70.118	37.574	70.118	5.47	0.274973	0.147349	0.274973
4.56	44.36	21.836	62.38	4.56	0.173961	0.0856314	0.244627								5.5	224.633	207.975	224.633	5.5	0.880914	0.815588	0.880914
4.59	40.793	20.791	58.022	4.59	0.159973	0.0815333	0.227537								5.53	230.088	215.863	230.088	5.53	0.902306	0.846522	0.902306
4.61	42.083	19.467	59.531	4.61	0.165031	0.0763412	0.233455								5.56	237.152	221.304	237.152	5.56	0.930008	0.867859	0.930008
4.64	42.914	20.178	60.44	4.64	0.16829	0.0791294	0.23702								5.6	245.398	233.523	245.398	5.6	0.962345	0.915776	0.962345
4.67	35.486	20.023	51.094	4.67	0.139161	0.0785216	0.200369								5.63	249.992	242.621	249.992	5.63	0.980361	0.951455	0.980361
4.69	35.171	18.858	50.087	4.69	0.137925	0.0739529	0.19642								5.66	253.845	250.829	253.845	5.66	0.995471	0.983643	0.995471
4.72	46.016	20.245	64.453	4.72	0.180455	0.0793922	0.252757								5.69	252.487	250.857	252.487	5.69	0.990145	0.983753	0.990145
4.75	43.717	21.673	61.534	4.75	0.171439	0.0849922	0.24131								5.72	253.248	251.396	253.248	5.72	0.993129	0.985867	0.993129
4.77	58.127	24.475	78.173	4.77	0.227949	0.0959804	0.306561								5.76	254.628	253.641	254.628	5.76	0.998541	0.994671	0.998541
4.8	58.838	23.765	79.076	4.8	0.230737	0.0931961	0.310102								5.79	254.959	254.704	254.959	5.79	0.999839	0.998839	0.999839
4.83	64.195	25.466	85.682	4.83	0.251745	0.0998667	0.336008								5.82	254.111	254.814	254.111	5.82	0.996514	0.999271	0.996514
4.86	47.294	21.762	65.09	4.86	0.185467	0.0853412	0.255255								5.85	254.136	254.549	254.136	5.85	0.996612	0.998231	0.996612
4.88	31.661	17.332	45.724	4.88	0.124161	0.0679686	0.17931								5.89	254.985	254.3	254.985	5.89	0.999941	0.997255	0.999941
4.91	50.64	21.515	69.821	4.91	0.198588	0.0843725	0.273808								5.92	254.611	254	254.611	5.92	0.998475	0.996078	0.998475
4.94	61.277	24.34	82.633	4.94	0.240302	0.095451	0.324051								5.95	254.406	254.307	254.406	5.95	0.997671	0.997282	0.997671
4.96	49.124	23.28	68.453	4.96	0.192643	0.0912941	0.268443								5.98	252.987	251.908	252.987	5.98	0.992106	0.987875	0.992106
4.99	34.621	21.476	49.688	4.99	0.135769	0.0842196	0.194855								6.02	251.987	248.675	251.987	6.02	0.988184	0.975196	0.988184
5.02	35.303	19.634	50.878	5.02	0.138443	0.0769961	0.199522								6.05	248.96	244.512	248.96	6.05	0.976314	0.958871	0.976314
5.04	47.97	22.721	65.431	5.04	0.188118	0.089102	0.256592								6.08	251.842	245.448	251.842	6.08	0.987616	0.962541	0.987616
5.07	62.404	23.533	83.692	5.07	0.244722	0.0922863	0.328204								6.11	249.21	236.288	249.21	6.11	0.977294	0.92662	0.977294
5.1	44.726	20.89	63.11	5.1	0.175396	0.0819216	0.24749								6.14	244.204	228.346	244.204	6.14	0.957663	0.895475	0.957663
5.12	42.615	18.17	60.495	5.12	0.167118	0.0712549	0.237235								6.18	212.07	43.178	212.07	6.18	0.831647	0.169325	0.831647
5.15	34.167	16.342	49.138	5.15	0.133988	0.0640863	0.192698								6.21	210.146	38.341	210.146	6.21	0.824102	0.150357	0.824102
5.18	43.373	21.757	61.373	5.18	0.17009	0.0853216	0.240678								6.24	71.485	37.535	71.485	6.24	0.280333	0.147196	0.280333
5.2	52.764	22.374	72.921	5.2	0.206918	0.0877412	0.285965								6.27	70.684	31.463	70.684	6.27	0.277192	0.123384	0.277192
5.23	30.79	16.723	44.526	5.23	0.120745	0.0655804	0.174612								6.31	64.569	29.232	64.569	6.31	0.253212	0.114635	0.253212
5.26	42.335	18.941	59.616	5.26	0.16602	0.0742784	0.233788								6.34	59.156	26.828	59.156	6.34	0.231984	0.105208	0.231984
5.28	66.789	25.574	88.1	5.28	0.261918	0.10029	0.34549								6.37	58.775	26.424	58.775	6.37	0.23049	0.103624	0.23049
5.31	42.255	21.167	60.296	5.31	0.165706	0.0830078	0.236455								6.4	58.74	23.941	58.74	6.4	0.230353	0.0938863	0.230353
5.34	52.08	20.023	71.684	5.34	0.204235	0.0785216	0.281114								6.44	53.259	19.1	53.259	6.44	0.208859	0.074902	0.208859
5.36	54.397	25.896	74.992	5.36	0.213322	0.101553	0.294086								6.47	44.544	18.299	44.544	6.47	0.174682	0.0717608	0.174682
5.39	46.022	22.021	64.649	5.39	0.180478	0.0863569	0.253525								6.5	40.268	17.947	40.268	6.5	0.157914	0.0703804	0.157914
5.42	42.155	19.35	58.93	5.42	0.165314	0.0758824	0.231098								6.53	43.797	15.511	43.797	6.53	0.171753	0.0608275	0.171753
5.45	30.994	21.561	44.848	5.45	0.121545	0.0845529	0.175875								6.57	36.907	14.965	36.907	6.57	0.144733	0.0586863	0.144733
5.47	29.687	17.568	43.547	5.47	0.11642	0.0688941	0.170773								6.6	50.882	16.463	50.882	6.6	0.199537	0.0645608	0.199537
5.5	30.928	17.607	44.863	5.5	0.121286	0.0690471	0.175933								6.63	44.268	13.824	44.268	6.63	0.1736	0.0542118	0.1736
5.53	46.522	21.734	64.987	5.53	0.182439	0.0852314	0.254851								6.66	45.763	12.444	45.763	6.66	0.179463	0.0488	0.179463
5.55	42.66	21.556	60.43	5.55	0.167294	0.0845333	0.23698								6.69	46.034	14.82	46.034	6.69	0.180525	0.0581176	0.180525
5.58	43.657	21.46	61.002	5.58	0.171204	0.0841569	0.239224								6.73	52.779	11.696	52.779	6.73	0.206976	0.0458667	0.206976
5.61	26.548	17.268	38.877	5.61	0.10411	0.0677176	0.152459								6.76	51.647	10.896	51.647	6.76	0.202537	0.0427294	0.202537
5.63	49.492	20.932	68.789	5.63	0.194086	0.0820863	0.269761								6.79	54.666	10.653	54.666	6.79	0.214376	0.0417765	0.214376
5.66	62.278	22.831	83.774	5.66	0.244227	0.0895333	0.328525								6.82	63.609	13.827	63.609	6.82	0.249447	0.0542235	0.249447
5.69	53.659	22.891	73.642	5.69	0.210427	0.0897686	0.288792								6.86	62.838	11.945	62.838	6.86	0.246424	0.0468431	0.246424
5.71	33.595	18.382	48.524	5.71	0.131745	0.0720863	0.19029								6.89	50.313	13.217	50.313	6.89	0.197306	0.0518314	0.197306
5.74	41.537	20.883	58.108	5.74	0.16289	0.0818941	0.227875								6.92	55.072	9.018	55.072	6.92	0.215969	0.0353647	0.215969
5.77	57.885	25.272	78.248	5.77	0.227	0.0991059	0.306855								6.95	49.485	10.207	49.485	6.95	0.194059	0.0400275	0.194059
5.79	52.352	23.253	72.165	5.79	0.205302	0.0911882	0.283								6.99	44.32	9.792	44.32	6.99	0.173804	0.0384	0.173804
5.82	43.618	19.656	61.665	5.82	0.171051	0.0770824	0.241824								7.02	51.89	7.257	51.89	7.02	0.20349	0.0284588	0.20349
5.85	26.324	17.888	38.7	5.85	0.103231	0.070149	0.151765								7.05	62.97	11.502	62.97	7.05	0.246941	0.0451059	0.246941
5.87	42.927	20.521	60.082	5.87	0.168341	0.0804745	0.235616								7.08	49.797	11.282	49.797	7.08	0.195282	0.0442431	0.195282
5.9	34.916	19.149	49.892	5.9	0.136925	0.0750941	0.195655								7.12	42.419	10.821	42.419	7.12	0.166349	0.0424353	0.166349
5.93	30.705	17.885	44.6	5.93	0.120412	0.0701373	0.174902								7.15	49.845	10.147	49.845	7.15	0.195471	0.0397922	0.195471
5.95	40.837	17.178	57.922	5.95	0.160145	0.0673647	0.227145								7.18	55.374	8.827	55.374	7.18	0.217153	0.0346157	0.217153
5.98	38.821	17.885	55.262	5.98	0.152239	0.0701373	0.216714								7.21	46.877	11.657	46.877	7.21	0.183831	0.0457137	0.183831
6.01	39.598	19.985	56.467	6.01	0.155286	0.0783725	0.221439								7.24	44.403	11.986	44.403	7.24	0.174129	0.0470039	0.174129
6.04	34.399	19.301	49.664	6.04	0.134898	0.0756902	0.194761								7.28	60.608	10.708	60.608	7.28	0.237678	0.0419922	0.237678
6.06	44.536	21.019	61.313	6.06	0.174651	0.0824275	0.240443								7.31	60.299	11.116	60.299	7.31	0.236467	0.0435922	0.236467
6.09	49.39	19.963	68.137	6.09	0.193686	0.0782863	0.267204								7.34	49.849	9.995	49.849	7.34	0.195486	0.0391961	0.195486
6.12	38.413	20.577	55.159	6.12	0.150639	0.0806941	0.21631								7.37	56.204	11.837	56.204	7.37	0.220408	0.0464196	0.220408
6.14	25.701	16.969	37.72	6.14	0.100788	0.0665451	0.147922								7.41	56.212	12.055	56.212	7.41	0.220439	0.0472745	0.220439
6.17	27.953	16.184	40.69	6.17	0.10962	0.0634667	0.159569								7.44	49.178	11.883	49.178	7.44	0.192855	0.0466	0.192855
6.2	38.636	18.377	54.69	6.2	0.151514	0.0720667	0.214471								7.47	50.178	13.135	50.178	7.47	0.196776	0.0515098	0.196776
6.22	51.074	21.247	70.471	6.22	0.20029	0.0833216	0.276357								7.5	51.682	15.416	51.682	7.5	0.202675	0.0604549	0.202675
6.25	56.1	23.76	77.1	6.25	0.22	0.0931765	0.302353								7.54	54.546	14.399	54.546	7.54	0.213906	0.0564667	0.213906
6.28	54.501	23.664	75.289	6.28	0.213729	0.0928	0.295251								7.57	43.092	12.423	43.092	7.57	0.168988	0.0487176	0.168988
6.3	54.828	22.697	75.142	6.3	0.215012	0.0890078	0.294675								7.6	43.439	12.744	43.439	7.6	0.170349	0.0499765	0.170349
6.33	47.412	20.974	65.07	6.33	0.185929	0.082251	0.255176								7.63	46.423	12.804	46.423	7.63	0.182051	0.0502118	0.182051
6.36	38.823	19.536	54.659	6.36	0.152247	0.0766118	0.214349								7.66	47.817	16.223	47.816	7.66	0.187518	0.0636196	0.187514
6.38	43.024	20.701	60.869	6.38	0.168722	0.0811804	0.238702								7.7	50.754	15.134	50.595	7.7	0.199035	0.059349	0.198412
6.41	43.377	20.763	61.333	6.41	0.170106	0.0814235	0.240522								7.73	41.036	15.114	40.681	7.73	0.160925	0.0592706	0.159533
6.44	37.517	18.611	53.984	6.44	0.147125	0.0729843	0.211702								7.76	54.348	17.328	54.209	7.76	0.213129	0.0679529	0.212584
6.46	37.264	20.233	53.285	6.46	0.146133	0.0793451	0.208961								7.79	54.597	15.169	54.27	7.79	0.214106	0.0594863	0.212824
6.49	32.272	18.691	46.756	6.49	0.126557	0.073298	0.183357								7.83	58.219	15.008	57.84	7.83	0.22831	0.0588549	0.226824
6.52	33.342	17.288	48.127	6.52	0.130753	0.0677961	0.188733								7.86	57.009	18.704	56.466	7.86	0.223565	0.073349	0.221435
6.55	40.604	19.7	57.827	6.55	0.159231	0.0772549	0.226773								7.89	65.984	19.061	65.597	7.89	0.258761	0.074749	0.257243
6.57	39.837	21.725	56.697	6.57	0.156224	0.0851961	0.222341								7.92	69.148	18.998	68.788	7.92	0.271169	0.074502	0.269757
6.6	37.562	20.093	53.688	6.6	0.147302	0.0787961	0.210541								7.96	62.234	20.435	61.726	7.96	0.244055	0.0801373	0.242063
6.63	40.442	20.354	57.382	6.63	0.158596	0.0798196	0.225027								7.99	56.504	19.131	55.444	7.99	0.221584	0.0750235	0.217427
6.65	36.738	18.153	52.598	6.65	0.144071	0.0711882	0.206267								8.02	60.488	18.618	59.557	8.02	0.237208	0.0730118	0.233557
6.68	33.767	16.759	48.837	6.68	0.13242	0.0657216	0.191518								8.05	52.263	19.117	50.703	8.05	0.204953	0.0749686	0.198835
6.71	36.446	19.04	52.411	6.71	0.142925	0.0746667	0.205533								8.09	61.157	21.475	59.97	8.09	0.239831	0.0842157	0.235176
6.73	23.09	13.81	33.989	6.73	0.090549	0.0541569	0.13329								8.12	66.28	21.456	65.072	8.12	0.259922	0.0841412	0.255184
6.76	24.272	13.312	35.857	6.76	0.0951843	0.0522039	0.140616								8.15	66.759	25.201	65.045	8.15	0.2618	0.0988275	0.255078
6.79	30.695	16.399	44.749	6.79	0.120373	0.0643098	0.175486								8.18	200.237	29.478	70.612	8.18	0.785243	0.1156	0.27691
6.81	42.524	17.225	60.285	6.81	0.166761	0.067549	0.236412								8.21	200.661	28.391	70.768	8.21	0.786906	0.111337	0.277522
6.84	51.82	21.476	71.545	6.84	0.203216	0.0842196	0.280569								8.25	209.857	31.018	206.444	8.25	0.822969	0.121639	0.809584
6.87	57.617	25.828	78.292	6.87	0.225949	0.101286	0.307027								8.28	223.066	34.679	220.054	8.28	0.874769	0.135996	0.862957
6.89	45.046	19.133	62.585	6.89	0.176651	0.0750314	0.245431								8.31	216.192	37.896	212.828	8.31	0.847812	0.148612	0.83462
6.92	22.526	14.236	33.706	6.92	0.0883373	0.0558275	0.13218								8.34	226.205	41.319	223.233	8.34	0.887078	0.162035	0.875424
6.95	22.624	13.339	33.49	6.95	0.0887216	0.0523098	0.131333								8.38	241.462	206.251	240.198	8.38	0.94691	0.808827	0.941953
6.97	40.03	20.34	57.047	6.97	0.15698	0.0797647	0.223714								8.41	242.045	210.606	241.781	8.41	0.949196	0.825906	0.948161
7	25.107	15.71	37.143	7	0.0984588	0.0616078	0.145659								8.44	237.809	221.028	238.539	8.44	0.932584	0.866776	0.935447
7.03	30.222	15.998	44.294	7.03	0.118518	0.0627373	0.173702								8.47	249.059	233.403	249.954	8.47	0.976702	0.915306	0.980212
7.05	43.069	17.955	61.22	7.05	0.168898	0.0704118	0.240078								8.51	250.063	239.618	251.525	8.51	0.980639	0.939678	0.986373
7.08	38.291	18.609	53.939	7.08	0.150161	0.0729765	0.211525								8.54	247.051	242.982	250.826	8.54	0.968827	0.952871	0.983631
7.11	31.852	16.658	46.169	7.11	0.12491	0.0653255	0.181055								8.57	249.885	247.624	253.022	8.57	0.979941	0.971075	0.992243
7.14	22.316	12.27	33.551	7.14	0.0875137	0.0481176	0.131573								8.6	251.215	249.915	254.633	8.6	0.985157	0.980059	0.998561
7.16	47.745	18.225	66.466	7.16	0.187235	0.0714706	0.260651								8.64	247.766	250.944	254.966	8.64	0.971631	0.984094	0.999867
7.19	25.886	16.953	38.089	7.19	0.101514	0.0664824	0.149369								8.67	249.494	250.824	254.536	8.67	0.978408	0.983624	0.99818
7.22	20.913	11.049	31.204	7.22	0.0820118	0.0433294	0.122369								8.7	242.744	248.65	252.617	8.7	0.951937	0.975098	0.990655
7.24	38.957	19.896	55.788	7.24	0.152773	0.0780235	0.218776								8.73	237.713	244.928	250.361	8.73	0.932208	0.960502	0.981808
7.27	22.386	14.151	33.098	7.27	0.0877882	0.0554941	0.129796								8.76	237.683	239.432	248.657	8.76	0.93209	0.938949	0.975125
7.3	22.963	11.724	33.858	7.3	0.090051	0.0459765	0.132776								8.8	223.789	230.273	241.361	8.8	0.877604	0.903031	0.946514
7.32	29.882	14.206	43.753	7.32	0.117184	0.0557098	0.17158								8.83	230.921	220.445	242.785	8.83	0.905573	0.86449	0.952098
7.35	31.66	14.868	45.864	7.35	0.124157	0.0583059	0.179859								8.86	216.662	204.3	231.991	8.86	0.849655	0.801176	0.909769
7.38	30.055	16.808	43.77	7.38	0.117863	0.0659137	0.171647								8.89	202.18	41.785	220.55	8.89	0.792863	0.163863	0.864902
7.4	21.155	14.592	31.642	7.4	0.0829608	0.0572235	0.124086								8.93	217.838	39.913	229.378	8.93	0.854267	0.156522	0.899522
7.43	18.61	14.851	27.974	7.43	0.0729804	0.0582392	0.109702								8.96	70.04	36.358	209.318	8.96	0.274667	0.14258	0.820855
7.46	17.926	11.763	27.092	7.46	0.070298	0.0461294	0.106243								8.99	65.546	32.265	71.012	8.99	0.257043	0.126529	0.278478
7.48	22.761	11.226	33.832	7.48	0.0892588	0.0440235	0.132675								9.02	69.422	30.658	73.607	9.02	0.272243	0.120227	0.288655
7.51	32.662	17.929	47.563	7.51	0.128086	0.0703098	0.186522								9.06	67.214	29.226	70.899	9.06	0.263584	0.114612	0.278035
7.54	23.007	13.311	34.064	7.54	0.0902235	0.0522	0.133584								9.09	67.349	26.403	70.429	9.09	0.264114	0.103541	0.276192
7.56	26.073	14.705	38.409	7.56	0.102247	0.0576667	0.150624								9.12	61.349	24.689	64.641	9.12	0.240584	0.0968196	0.253494
7.59	31.397	15.346	45.483	7.59	0.123125	0.0601804	0.178365								9.15	60.871	22.897	63.719	9.15	0.23871	0.0897922	0.249878
7.62	39.183	19.197	55.775	7.62	0.153659	0.0752824	0.218725								9.18	70.494	22.448	80.241	9.18	0.276447	0.0880314	0.314671
7.64	29.867	14.745	43.486	7.64	0.117125	0.0578235	0.170533								9.22	56.801	18.951	58.703	9.22	0.222749	0.0743176	0.230208
7.67	24.008	12.732	35.764	7.67	0.094149	0.0499294	0.140251								9.25	55.308	17.717	57.12	9.25	0.216894	0.0694784	0.224
7.7	35.295	16.237	50.722	7.7	0.138412	0.0636745	0.19891								9.28	80.368	18.682	72.813	9.28	0.315169	0.0732627	0.285541
7.73	27.244	13.75	38.813	7.73	0.106839	0.0539216	0.152208								9.31	56.859	16.974	57.899	9.31	0.222976	0.0665647	0.227055
7.75	29.457	15.002	42.466	7.75	0.115518	0.0588314	0.166533								9.35	62.835	15.706	63.55	9.35	0.246412	0.0615922	0.249216
7.78	33.363	14.887	48.213	7.78	0.130835	0.0583804	0.189071								9.38	57.95	14.665	58.573	9.38	0.227255	0.0575098	0.229698
7.81	38.425	17.131	55.039	7.81	0.150686	0.0671804	0.215839								9.41	62.075	12.694	62.47	9.41	0.243431	0.0497804	0.24498
7.83	23.191	12.801	33.632	7.83	0.0909451	0.0502	0.13189								9.44	64.703	13.193	64.868	9.44	0.253737	0.0517373	0.254384
7.86	26.11	14.419	37.999	7.86	0.102392	0.0565451	0.149016								9.48	59.337	15.559	59.582	9.48	0.232694	0.0610157	0.233655
7.89	24.757	15.536	36.668	7.89	0.0970863	0.0609255	0.143796								9.51	58.074	17.501	58.434	9.51	0.227741	0.0686314	0.229153
7.91	28.253	15.079	41.493	7.91	0.110796	0.0591333	0.162718								9.54	57.088	14.85	57.427	9.54	0.223875	0.0582353	0.225204
7.94	24.548	12.951	36.197	7.94	0.0962667	0.0507882	0.141949								9.57	54.635	9.687	54.729	9.57	0.214255	0.0379882	0.214624
7.97	14.108	10.093	21.603	7.97	0.0553255	0.0395804	0.0847176								9.61	51.984	12.806	51.984	9.61	0.203859	0.0502196	0.203859
7.99	22.421	12.399	33.127	7.99	0.0879255	0.0486235	0.12991								9.64	66.534	14.094	66.534	9.64	0.260918	0.0552706	0.260918
8.02	24.76	13.437	36.748	8.02	0.097098	0.0526941	0.14411								9.67	57.134	12.856	57.134	9.67	0.224055	0.0504157	0.224055
8.05	19.195	11.699	29.095	8.05	0.0752745	0.0458784	0.114098								9.7	59.51	13.113	59.51	9.7	0.233373	0.0514235	0.233373
8.07	27.587	13.341	40.418	8.07	0.108184	0.0523176	0.158502								9.73	64.096	10.736	64.096	9.73	0.251357	0.042102	0.251357
8.1	34.649	15.43	49.904	8.1	0.135878	0.0605098	0.195702								9.77	52.224	10.242	52.224	9.77	0.2048	0.0401647	0.2048
8.13	29.332	13.563	42.713	8.13	0.115027	0.0531882	0.167502								9.8	58.385	12.635	58.385	9.8	0.228961	0.049549	0.228961
8.15	29.578	13.789	42.422	8.15	0.115992	0.0540745	0.166361								9.83	58.775	11.116	58.775	9.83	0.23049	0.0435922	0.23049
8.18	39.669	17.127	55.258	8.18	0.155565	0.0671647	0.216698								9.86	60.264	10.41	60.264	9.86	0.236329	0.0408235	0.236329
8.21	31.06	14.723	44.875	8.21	0.121804	0.0577373	0.17598								9.9	60.405	10.645	60.405	9.9	0.236882	0.0417451	0.236882
8.23	19.343	11.466	29.055	8.23	0.0758549	0.0449647	0.113941								9.93	48.832	11.446	48.832	9.93	0.191498	0.0448863	0.191498
8.26	27.031	13.429	39.801	8.26	0.106004	0.0526627	0.156082								9.96	62.437	10.377	62.437	9.96	0.244851	0.0406941	0.244851
8.29	23.05	12.452	34.116	8.29	0.0903922	0.0488314	0.133788								9.99	63.263	11.954	63.263	9.99	0.24809	0.0468784	0.24809
8.32	19.011	11.595	28.252	8.32	0.0745529	0.0454706	0.110792								10.03	52.171	9.228	52.171	10.03	0.204592	0.0361882	0.204592
8.34	21.351	10.482	31.797	8.34	0.0837294	0.0411059	0.124694								10.06	52.982	10.673	52.982	10.06	0.207773	0.0418549	0.207773
8.37	27.66	11.208	40.736	8.37	0.108471	0.0439529	0.159749								10.09	50.266	12.504	50.266	10.09	0.197122	0.0490353	0.197122
8.4	19.157	9.602	28.931	8.4	0.0751255	0.0376549	0.113455								10.12	53.696	11.038	53.696	10.12	0.210573	0.0432863	0.210573
8.42	23.165	11.836	34.687	8.42	0.0908431	0.0464157	0.136027								10.16	54.21	11.556	54.21	10.16	0.212588	0.0453176	0.212588
8.45	18.795	11.785	28.391	8.45	0.0737059	0.0462157	0.111337								10.19	62.36	10.673	62.36	10.19	0.244549	0.0418549	0.244549
8.48	18.066	10.477	26.98	8.48	0.0708471	0.0410863	0.105804								10.22	51.968	10.046	51.968	10.22	0.203796	0.0393961	0.203796
8.5	34.753	14.2	50.449	8.5	0.136286	0.0556863	0.197839								10.25	41.908	9.056	41.908	10.25	0.164345	0.0355137	0.164345
8.53	29.128	13.563	42.58	8.53	0.114227	0.0531882	0.16698								10.28	47.498	9.509	47.498	10.28	0.186267	0.0372902	0.186267
8.56	30.518	15.386	44.5	8.56	0.119678	0.0603373	0.17451								10.32	48.884	8.969	48.884	10.32	0.191702	0.0351725	0.191702
8.58	23.619	12.57	35.285	8.58	0.0926235	0.0492941	0.138373								10.35	67.485	12.182	67.485	10.35	0.264647	0.0477725	0.264647
8.61	25.924	10.356	38.371	8.61	0.101663	0.0406118	0.150475								10.38	57.543	7.546	57.543	10.38	0.225659	0.0295922	0.225659
8.64	34.8	14.846	50.036	8.64	0.136471	0.0582196	0.19622								10.41	69.242	12.571	69.242	10.41	0.271537	0.049298	0.271537
8.66	34.244	15.091	49.3	8.66	0.13429	0.0591804	0.193333								10.45	60.425	14.149	60.425	10.45	0.236961	0.0554863	0.236961
8.69	24.766	11.375	36.582	8.69	0.0971216	0.0446078	0.143459								10.48	57.766	9.088	57.766	10.48	0.226533	0.0356392	0.226533
8.72	33.05	14.037	48.037	8.72	0.129608	0.0550471	0.18838								10.51	51.622	9.621	51.622	10.51	0.202439	0.0377294	0.202439
8.74	33.006	16.518	47.861	8.74	0.129435	0.0647765	0.18769								10.54	62.049	11.633	62.049	10.54	0.243329	0.0456196	0.243329
8.77	31.427	17.054	45.668	8.77	0.123243	0.0668784	0.17909								10.58	54.806	11.549	54.806	10.58	0.214925	0.0452902	0.214925
8.8	37.127	14.616	53.446	8.8	0.145596	0.0573176	0.209592								10.61	52.477	13.774	52.477	10.61	0.205792	0.0540157	0.205792
8.83	28.596	13.749	42.037	8.83	0.112141	0.0539176	0.164851								10.64	68.923	13.097	68.923	10.64	0.270286	0.0513608	0.270286
8.85	14.584	11.24	21.637	8.85	0.0571922	0.0440784	0.084851								10.67	85.854	14.385	75.854	10.67	0.336682	0.0564118	0.297467
8.88	42.641	16.562	59.887	8.88	0.16722	0.064949	0.234851								10.71	71.244	14.422	71.244	10.71	0.279388	0.0565569	0.279388
8.91	35.859	17.218	52.007	8.91	0.140624	0.0675216	0.203949								10.74	54.317	13.195	54.317	10.74	0.213008	0.0517451	0.213008
8.93	29.207	13.089	42.909	8.93	0.114537	0.0513294	0.168271								10.77	63.293	19.653	63.293	10.77	0.248208	0.0770706	0.248208
8.96	29.502	12.023	43.268	8.96	0.115694	0.047149	0.169678								10.8	244.391	23.269	244.391	10.8	0.958396	0.091251	0.958396
8.99	32.42	15.208	47.129	8.99	0.127137	0.0596392	0.18482								10.83	71.279	20.558	71.279	10.83	0.279525	0.0806196	0.279525
9.01	27.413	11.835	40.478	9.01	0.107502	0.0464118	0.158737								10.87	211.859	23.32	211.859	10.87	0.83082	0.091451	0.83082
9.04	11.28	6.12	17.027	9.04	0.0442353	0.024	0.0667725								10.9	209.284	26.937	209.284	10.9	0.820722	0.105635	0.820722
9.07	32.305	13.192	46.835	9.07	0.126686	0.0517333	0.183667								10.93	226.222	32.404	226.222	10.93	0.887145	0.127075	0.887145
9.09	34.098	14.384	49.057	9.09	0.133718	0.0564078	0.19238								10.96	239.861	34.076	239.861	10.96	0.940631	0.133631	0.940631
9.12	34.18	13.617	49.398	9.12	0.134039	0.0534	0.193718								11	234.6	34.74	234.6	11	0.92	0.136235	0.92
9.15	15.679	10.612	23.198	9.15	0.0614863	0.0416157	0.0909725								11.03	224.52	35.088	224.52	11.03	0.880471	0.1376	0.880471
9.17	35.824	15.472	49.833	9.17	0.140486	0.0606745	0.195424								11.06	251.389	208.65	251.389	11.06	0.985839	0.818235	0.985839
9.2	39.915	17.555	56.804	9.2	0.156529	0.0688431	0.222761								11.09	252.372	210.143	252.372	11.09	0.989694	0.82409	0.989694
9.23	30.377	15.108	44.405	9.23	0.119125	0.0592471	0.174137								11.13	241.965	40.805	241.965	11.13	0.948882	0.16002	0.948882
9.25	28.889	13.413	42.071	9.25	0.11329	0.0526	0.164984								11.16	248.448	210.947	248.448	11.16	0.974306	0.827243	0.974306
9.28	38.16	16.561	54.144	9.28	0.149647	0.0649451	0.212329								11.19	253.746	228.231	253.746	11.19	0.995082	0.895024	0.995082
9.31	34.972	15.656	50.153	9.31	0.137145	0.0613961	0.196678								11.22	254.168	241.126	254.168	11.22	0.996737	0.945592	0.996737
9.33	29.723	17.244	43.544	9.33	0.116561	0.0676235	0.170761								11.25	253.527	242.52	253.527	11.25	0.994224	0.951059	0.994224
9.36	39.014	17.747	55.712	9.36	0.152996	0.0695961	0.218478								11.29	254.653	251.893	254.653	11.29	0.998639	0.987816	0.998639
9.39	45.959	18.237	64.506	9.39	0.180231	0.0715176	0.252965								11.32	254.844	250.535	254.844	11.32	0.999388	0.98249	0.999388
9.42	36.85	16.917	53.039	9.42	0.14451	0.0663412	0.207996								11.35	255	251.063	255	11.35	1	0.984561	1
9.44	34.215	17.433	49.449	9.44	0.134176	0.0683647	0.193918								11.38	255	250.011	255	11.38	1	0.980435	1
9.47	32.677	16.763	47.248	9.47	0.128145	0.0657373	0.185286								11.42	255	255	255	11.42	1	1	1
9.5	30.959	15.147	45.241	9.5	0.121408	0.0594	0.177416								11.45	255	255	255	11.45	1	1	1
9.52	43.893	16.093	61.693	9.52	0.172129	0.0631098	0.241933								11.48	255	255	255	11.48	1	1	1
9.55	36.674	15.175	52.298	9.55	0.14382	0.0595098	0.20509								11.51	255	254.851	255	11.51	1	0.999416	1
9.58	40.934	19.125	57.632	9.58	0.160525	0.075	0.226008								11.55	255	252.557	255	11.55	1	0.99042	1
9.6	38.272	18.334	54.436	9.6	0.150086	0.071898	0.213475								11.58	255	248.729	255	11.58	1	0.975408	1
9.63	46.84	19.773	65.03	9.63	0.183686	0.0775412	0.25502								11.61	255	252.813	255	11.61	1	0.991424	1
9.66	38.854	19.33	54.492	9.66	0.152369	0.0758039	0.213694								11.64	255	255	255	11.64	1	1	1
9.68	39.755	20.515	56.414	9.68	0.155902	0.080451	0.221231								11.68	255	255	255	11.68	1	1	1
9.71	54.17	23.581	74.271	9.71	0.212431	0.0924745	0.291259								11.71	255	254.707	255	11.71	1	0.998851	1
9.74	42.451	22.466	59.519	9.74	0.166475	0.088102	0.233408								11.74	255	254.095	255	11.74	1	0.996451	1
9.76	39.676	21.595	56.224	9.76	0.155592	0.0846863	0.220486								11.77	255	255	255	11.77	1	1	1
9.79	39.767	22.874	56.179	9.79	0.155949	0.089702	0.22031								11.8	255	255	255	11.8	1	1	1
9.82	38.047	23.919	53.962	9.82	0.149204	0.0938	0.211616								11.84	254.826	254.129	254.826	11.84	0.999318	0.996584	0.999318
9.84	54.388	32.574	74.443	9.84	0.213286	0.127741	0.291933								11.87	254.294	248.699	254.294	11.87	0.997231	0.97529	0.997231
9.87	55.526	37.191	75.655	9.87	0.217749	0.145847	0.296686								11.9	254.907	237.521	254.907	11.9	0.999635	0.931455	0.999635
9.9	42.886	33.292	59.969	9.9	0.16818	0.130557	0.235173								11.93	254.93	245.9	254.93	11.93	0.999725	0.964314	0.999725
9.92	47.919	36.031	66.418	9.92	0.187918	0.141298	0.260463								11.97	252.262	206.076	252.262	11.97	0.989263	0.808141	0.989263
9.95	56.108	42.221	76.265	9.95	0.220031	0.165573	0.299078								12	251.639	220.856	251.639	12	0.98682	0.866102	0.98682
9.98	52.905	43.53	72.375	9.98	0.207471	0.170706	0.283824								12.03	251.994	208.554	251.994	12.03	0.988212	0.817859	0.988212
10.01	73.522	50.616	96.219	10.01	0.288322	0.198494	0.377329								12.06	250.452	206.502	250.452	12.06	0.982165	0.809812	0.982165
10.03	64.844	48.302	86.709	10.03	0.25429	0.18942	0.340035								12.1	243.534	40.055	243.534	12.1	0.955035	0.157078	0.955035
10.06	52.721	50.37	73.927	10.06	0.206749	0.197529	0.28991								12.13	245.775	37.719	245.775	12.13	0.963824	0.147918	0.963824
10.09	62.561	57.664	84.987	10.09	0.245337	0.226133	0.333282								12.16	236.973	34.509	236.973	12.16	0.929306	0.135329	0.929306
10.11	78.982	61.441	103.073	10.11	0.309733	0.240945	0.404208								12.19	236.929	33.528	236.929	12.19	0.929133	0.131482	0.929133
10.14	87.399	65.001	111.074	10.14	0.342741	0.254906	0.435584								12.23	212.782	25.064	212.782	12.23	0.834439	0.0982902	0.834439
10.17	100.519	70.252	205.278	10.17	0.394192	0.275498	0.805012								12.26	206.524	27.611	206.524	12.26	0.809898	0.108278	0.809898
10.19	92.979	67.835	118.053	10.19	0.364624	0.26602	0.462953								12.29	63.616	25.918	63.623	12.29	0.249475	0.101639	0.249502
10.22	95.708	203.091	202.637	10.22	0.375325	0.796435	0.794655								12.32	64.635	22.432	64.91	12.32	0.253471	0.0879686	0.254549
10.25	90.094	204.626	118.233	10.25	0.35331	0.802455	0.463659								12.35	57.51	23.739	57.608	12.35	0.225529	0.0930941	0.225914
10.27	85.811	209.326	117.122	10.27	0.336514	0.820886	0.459302								12.39	64.158	22.608	54.632	12.39	0.2516	0.0886588	0.214243
10.3	83.452	212.257	118.315	10.3	0.327263	0.83238	0.46398								12.42	79.532	23.38	60.531	12.42	0.31189	0.0916863	0.237376
10.33	93.34	223.726	212.843	10.33	0.366039	0.877357	0.834678								12.45	69.027	22.5	69.666	12.45	0.270694	0.0882353	0.2732
10.35	98.719	223.165	221.948	10.35	0.387133	0.875157	0.870384								12.48	70.421	23.192	71.024	12.48	0.276161	0.090949	0.278525
10.38	103.721	231.055	230.873	10.38	0.406749	0.906098	0.905384								12.52	226.453	22.099	57.162	12.52	0.888051	0.0866627	0.224165
10.41	98.456	223.229	231.803	10.41	0.386102	0.875408	0.909031								12.55	228.077	18.522	80.107	12.55	0.89442	0.0726353	0.314145
10.43	95.272	225.248	235.263	10.43	0.373616	0.883325	0.9226								12.58	204.819	22.629	99.101	12.58	0.803212	0.0887412	0.388631
10.46	90.002	224.288	237.268	10.46	0.352949	0.879561	0.930463								12.61	215.554	23.181	220.119	12.61	0.84531	0.0909059	0.863212
10.49	108.928	230.176	247.474	10.49	0.427169	0.902651	0.970486								12.65	200.516	18.584	204.579	12.65	0.786337	0.0728784	0.802271
10.52	101.64	229.741	249.256	10.52	0.398588	0.900945	0.977475								12.68	211.992	21.973	209.86	12.68	0.831341	0.0861686	0.82298
10.54	105.54	238.67	251.758	10.54	0.413882	0.935961	0.987286								12.71	226.795	22.81	233.374	12.71	0.889392	0.089451	0.915192
10.57	209.709	244.206	254.639	10.57	0.822388	0.957671	0.998584								12.74	239.565	18.403	210.595	12.74	0.939471	0.0721686	0.825863
10.6	203.059	233.458	254.757	10.6	0.79631	0.915522	0.999047								12.77	232.566	18.631	239.552	12.77	0.912024	0.0730627	0.93942
10.62	109.357	229.864	254.001	10.62	0.428851	0.901427	0.996082								12.81	216.896	22.01	231.961	12.81	0.850573	0.0863137	0.909651
10.65	105.061	223.629	254.155	10.65	0.412004	0.876976	0.996686								12.84	200.869	20.158	225.776	12.84	0.787722	0.079051	0.885396
10.68	230.267	241.378	254.262	10.68	0.903008	0.94658	0.997106								12.87	218.259	20.769	223.451	12.87	0.855918	0.0814471	0.876278
10.7	104.2	232.515	251.008	10.7	0.408627	0.911824	0.984345								12.9	220.24	19.339	230.373	12.9	0.863686	0.0758392	0.903424
10.73	111.059	230.33	250.989	10.73	0.435525	0.903255	0.984271								12.94	211.14	22.82	239.738	12.94	0.828	0.0894902	0.940149
10.76	103.305	234.714	248.058	10.76	0.405118	0.920447	0.972776								12.97	216.543	30.209	244.039	12.97	0.849188	0.118467	0.957016
10.78	116.491	236.009	249.924	10.78	0.456827	0.925525	0.980094								13	211.046	28.23	245.144	13	0.827631	0.110706	0.961349
10.81	116.408	215.959	249.752	10.81	0.456502	0.846898	0.97942								13.03	207.531	27.38	247.279	13.03	0.813847	0.107373	0.969722
10.84	119.426	228.813	249.965	10.84	0.468337	0.897306	0.980255								13.07	229.634	30.932	252.068	13.07	0.900525	0.121302	0.988502
10.86	96.574	207.79	244.937	10.86	0.378722	0.814863	0.960537								13.1	253.414	29.892	254.81	13.1	0.99378	0.117224	0.999255
10.89	113.716	216.662	249.837	10.89	0.445945	0.849655	0.979753								13.13	233.832	30.808	253.589	13.13	0.916988	0.120816	0.994467
10.92	101.851	206.965	249.084	10.92	0.399416	0.811627	0.9768								13.16	204.213	28.255	253.776	13.16	0.800835	0.110804	0.9952
10.94	100.051	214.228	249.817	10.94	0.392357	0.84011	0.979675								13.2	211.724	28.602	254.692	13.2	0.83029	0.112165	0.998792
10.97	99.028	216.311	251.009	10.97	0.388345	0.848278	0.984349								13.23	235.806	30.357	255	13.23	0.924729	0.119047	1
11	88.422	207.794	251.444	11	0.346753	0.814878	0.986055								13.26	235.992	31.201	255	13.26	0.925459	0.122357	1
11.02	76.437	201.396	252.516	11.02	0.299753	0.789788	0.990259								13.29	222.739	31.055	255	13.29	0.873486	0.121784	1
11.05	83.81	203.684	253.724	11.05	0.328667	0.798761	0.994996								13.32	253.067	37.077	255	13.32	0.99242	0.1454	1
11.08	80.995	70.481	253.282	11.08	0.317627	0.276396	0.993263								13.36	237.955	31.417	254.728	13.36	0.933157	0.123204	0.998933
11.11	78.521	62.022	252.162	11.11	0.307925	0.243224	0.988871								13.39	231.585	31.091	254.012	13.39	0.908176	0.121925	0.996125
11.13	80.051	57.422	250.989	11.13	0.313925	0.225184	0.984271								13.42	213.112	32.274	252.875	13.42	0.835733	0.126565	0.991667
11.16	94.859	56.715	250.02	11.16	0.371996	0.222412	0.980471								13.45	229.205	25.751	250.192	13.45	0.898843	0.100984	0.981145
11.19	88.406	54.747	245.674	11.19	0.34669	0.214694	0.963427								13.49	216.712	30.673	250.779	13.49	0.849851	0.120286	0.983447
11.21	66.481	53.527	235.298	11.21	0.26071	0.20991	0.922737								13.52	230.676	33.729	251.219	13.52	0.904612	0.132271	0.985173
11.24	69.043	48.174	230.975	11.24	0.270757	0.188918	0.905784								13.55	224.786	31.525	248.601	13.55	0.881514	0.123627	0.974906
11.27	74.615	46.378	226.929	11.27	0.292608	0.181875	0.889918								13.58	210.19	24.4	244.37	13.58	0.824275	0.0956863	0.958314
11.29	68.634	45.337	217.06	11.29	0.269153	0.177792	0.851216								13.62	203.976	21.658	239.093	13.62	0.799906	0.0849333	0.93762
11.32	60.272	42.046	203.369	11.32	0.236361	0.164886	0.797525								13.65	205.271	27.414	237.671	13.65	0.804984	0.107506	0.932043
11.35	61.485	39.691	117.898	11.35	0.241118	0.155651	0.462345								13.68	218.114	27.949	238.571	13.68	0.855349	0.109604	0.935573
11.37	50.993	33.358	106.751	11.37	0.199973	0.130816	0.418631								13.71	65.008	24.176	219.369	13.71	0.254933	0.0948078	0.860271
11.4	56.536	30.208	106.491	11.4	0.22171	0.118463	0.417612								13.75	66.908	21.199	216.81	13.75	0.262384	0.0831333	0.850235
11.43	50.066	28.202	96.626	11.43	0.196337	0.110596	0.378925								13.78	62.679	21.386	206.575	13.78	0.2458	0.0838667	0.810098
11.45	52.601	29.766	95.399	11.45	0.206278	0.116729	0.374114								13.81	69.997	26.368	214.825	13.81	0.274498	0.103404	0.842451
11.48	54.92	29.739	93.489	11.48	0.215373	0.116624	0.366624								13.84	49.192	17.182	61.736	13.84	0.19291	0.0673804	0.242102
11.51	45.599	26.44	81.109	11.51	0.17882	0.103686	0.318075								13.87	70.07	26.527	210.761	13.87	0.274784	0.104027	0.826514
11.53	34.594	22.558	65.734	11.53	0.135663	0.0884627	0.25778								13.91	64.11	25.956	70.297	13.91	0.251412	0.101788	0.275675
11.56	38.534	25.167	67.051	11.56	0.151114	0.0986941	0.262945								13.94	58.134	24.307	64.986	13.94	0.227976	0.0953216	0.254847
11.59	45.046	28.089	71.836	11.59	0.176651	0.110153	0.28171								13.97	69.943	29.151	85.829	13.97	0.274286	0.114318	0.336584
11.61	42.392	24.023	66.998	11.61	0.166243	0.0942078	0.262737								14	71.626	28.856	68.522	14	0.280886	0.113161	0.268714
11.64	42.754	22.126	65.81	11.64	0.167663	0.0867686	0.258078								14.04	71.572	28.481	58.887	14.04	0.280675	0.11169	0.230929
11.67	50.443	24.189	73.956	11.67	0.197816	0.0948588	0.290024								14.07	80.498	26.259	70.74	14.07	0.315678	0.102976	0.277412
11.7	52.831	25.321	75.668	11.7	0.20718	0.099298	0.296737								14.1	64.25	23.801	69.38	14.1	0.251961	0.0933373	0.272078
11.72	40.919	23.696	60.022	11.72	0.160467	0.0929255	0.23538								14.13	64.377	23.668	69.877	14.13	0.252459	0.0928157	0.274027
11.75	36.869	21.255	54.626	11.75	0.144584	0.0833529	0.21422								14.17	60.657	23.727	67.282	14.17	0.237871	0.0930471	0.263851
11.78	51.924	23.527	72.608	11.78	0.203624	0.0922627	0.284737								14.2	54.914	19.425	63.552	14.2	0.215349	0.0761765	0.249224
11.8	55.584	25.088	76.65	11.8	0.217976	0.0983843	0.300588								14.23	54.768	20.069	63.995	14.23	0.214776	0.078702	0.250961
11.83	45.015	22.871	63.736	11.83	0.176529	0.0896902	0.249945								14.26	56.655	20.808	66.485	14.26	0.222176	0.0816	0.260725
11.86	35.762	19.016	51.996	11.86	0.140243	0.0745725	0.203906								14.29	57.527	17.415	68.007	14.29	0.225596	0.0682941	0.266694
11.88	42.716	18.954	60.963	11.88	0.167514	0.0743294	0.239071								14.33	51.783	16.129	65.383	14.33	0.203071	0.063251	0.256404
11.91	47.039	20.827	66.021	11.91	0.184467	0.0816745	0.258906								14.36	46.158	17.604	62.294	14.36	0.181012	0.0690353	0.24429
11.94	31.222	18.461	45.403	11.94	0.122439	0.0723961	0.178051								14.39	45.012	17.353	62.38	14.39	0.176518	0.068051	0.244627
11.96	23.128	16.783	34.418	11.96	0.090698	0.0658157	0.134973								14.42	51.54	17.98	67.049	14.42	0.202118	0.0705098	0.262937
11.99	39.552	20.071	56.584	11.99	0.155106	0.0787098	0.221898								14.46	55.673	18.729	69.992	14.46	0.218325	0.0734471	0.274478
12.02	54.142	24.649	74.566	12.02	0.212322	0.0966627	0.292416								14.49	57.157	17.378	71.284	14.49	0.224145	0.068149	0.279545
12.04	53.123	24.278	72.693	12.04	0.208325	0.0952078	0.285071								14.52	68.533	15.536	66.611	14.52	0.268757	0.0609255	0.26122
12.07	31.575	20.226	46.037	12.07	0.123824	0.0793176	0.180537								14.55	47.162	15.933	65.685	14.55	0.184949	0.0624824	0.257588
12.1	27.995	16.419	41.087	12.1	0.109784	0.0643882	0.161125								14.59	42.103	16.772	62.632	14.59	0.16511	0.0657725	0.245616
12.12	29.975	18.882	43.951	12.12	0.117549	0.0740471	0.172357								14.62	47.673	15.17	65.331	14.62	0.186953	0.0594902	0.2562
12.15	28.984	16.417	42.272	12.15	0.113663	0.0643804	0.165773								14.65	48.79	18.773	65.941	14.65	0.191333	0.0736196	0.258592
12.18	11.182	12.672	17.293	12.18	0.043851	0.0496941	0.0678157								14.68	49.182	17.244	65.334	14.68	0.192871	0.0676235	0.256212
12.2	23.231	13.641	34.826	12.2	0.091102	0.0534941	0.136573								14.72	53.687	19.3	67.344	14.72	0.210537	0.0756863	0.264094
12.23	35.558	17.751	51.39	12.23	0.139443	0.0696118	0.201529								14.75	56.004	23.817	68.068	14.75	0.219624	0.0934	0.266933
12.26	39.289	20.344	56.303	12.26	0.154075	0.0797804	0.220796								14.78	205.03	28.062	220.595	14.78	0.804039	0.110047	0.865078
12.29	32.426	16.956	47.306	12.29	0.127161	0.0664941	0.185514								14.81	217.865	31.613	227.89	14.81	0.854373	0.123973	0.893686
12.31	26.126	14.297	38.509	12.31	0.102455	0.0560667	0.151016								14.84	231.66	35.788	237.54	14.84	0.908471	0.140345	0.931529
12.34	42.007	15.481	59.915	12.34	0.164733	0.0607098	0.234961								14.88	239.04	39.476	242.778	14.88	0.937412	0.154808	0.952071
12.37	42.001	19.787	59.083	12.37	0.16471	0.0775961	0.231698								14.91	250.619	42.16	251.278	14.91	0.98282	0.165333	0.985404
12.39	24.557	12.617	36.17	12.39	0.096302	0.0494784	0.141843								14.94	246.416	206.481	248.113	14.94	0.966337	0.809729	0.972992
12.42	26.721	14.118	39.508	12.42	0.104788	0.0553647	0.154933								14.97	253.391	238.481	253.391	14.97	0.99369	0.93522	0.99369
12.45	23.181	12.443	34.241	12.45	0.0909059	0.0487961	0.134278								15.01	254.89	250.05	254.89	15.01	0.999569	0.980588	0.999569
12.47	45.841	17.914	63.946	12.47	0.179769	0.070251	0.250769								15.04	252.754	233.419	252.754	15.04	0.991192	0.915369	0.991192
12.5	29.4	12.96	43.2	12.5	0.115294	0.0508235	0.169412								15.07	253.414	240.779	253.414	15.07	0.99378	0.944231	0.99378
12.53	12.971	11.238	19.984	12.53	0.0508667	0.0440706	0.0783686								15.1	253.247	234.163	253.247	15.1	0.993125	0.918286	0.993125
12.55	44.504	16.453	62.58	12.55	0.174525	0.0645216	0.245412								15.14	254.093	241.066	254.093	15.14	0.996443	0.945357	0.996443
12.58	34.81	13.665	50.286	12.58	0.13651	0.0535882	0.1972								15.17	254	236.261	254	15.17	0.996078	0.926514	0.996078
12.61	36.692	15.039	52.607	12.61	0.14389	0.0589765	0.206302								15.2	254	235.954	254	15.2	0.996078	0.92531	0.996078
12.63	63.308	21.413	84.572	12.63	0.248267	0.0839725	0.331655								15.23	253.472	234.36	253.472	15.23	0.994008	0.919059	0.994008
12.66	46.612	15.929	65.153	12.66	0.182792	0.0624667	0.255502								15.27	253.022	235.602	253.022	15.27	0.992243	0.923929	0.992243
12.69	32.732	13.243	47.418	12.69	0.128361	0.0519333	0.185953								15.3	253.31	234.307	253.31	15.3	0.993373	0.918851	0.993373
12.71	36.406	16.203	52.087	12.71	0.142769	0.0635412	0.204263								15.33	253.349	232.119	253.349	15.33	0.993525	0.910271	0.993525
12.74	38.526	16.902	54.418	12.74	0.151082	0.0662824	0.213404								15.36	254.537	236.549	254.537	15.36	0.998184	0.927643	0.998184
12.77	33.875	17.711	48.964	12.77	0.132843	0.0694549	0.192016								15.39	254.977	253.466	254.977	15.39	0.99991	0.993984	0.99991
12.8	24.019	14.211	35.424	12.8	0.0941922	0.0557294	0.138918								15.43	254.706	250.889	254.706	15.43	0.998847	0.983878	0.998847
12.82	33.671	15.195	48.904	12.82	0.132043	0.0595882	0.19178								15.46	254.865	253.113	254.865	15.46	0.999471	0.9926	0.999471
12.85	34.121	16.105	49.565	12.85	0.133808	0.0631569	0.194373								15.49	255	255	255	15.49	1	1	1
12.88	33.298	14.716	47.788	12.88	0.13058	0.0577098	0.187404								15.52	255	255	255	15.52	1	1	1
12.9	33.517	17.352	48.414	12.9	0.131439	0.0680471	0.189859								15.56	255	255	255	15.56	1	1	1
12.93	31.952	16.41	45.916	12.93	0.125302	0.0643529	0.180063								15.59	255	255	255	15.59	1	1	1
12.96	32.948	17.136	47.528	12.96	0.129208	0.0672	0.186384								15.62	255	255	255	15.62	1	1	1
12.98	30.74	14.632	44.87	12.98	0.120549	0.0573804	0.175961								15.65	255	255	255	15.65	1	1	1
13.01	47.738	20.583	66.122	13.01	0.187208	0.0807176	0.259302								15.69	255	255	255	15.69	1	1	1
13.04	37.013	16.725	52.527	13.04	0.145149	0.0655882	0.205988								15.72	255	255	255	15.72	1	1	1
13.06	30.658	14.167	44.534	13.06	0.120227	0.0555569	0.174643								15.75	255	255	255	15.75	1	1	1
13.09	44.592	18.489	62.343	13.09	0.174871	0.0725059	0.244482								15.78	255	255	255	15.78	1	1	1
13.12	39.209	17.212	55.594	13.12	0.153761	0.067498	0.218016								15.82	255	255	255	15.82	1	1	1
13.14	31.322	15.09	45.538	13.14	0.122831	0.0591765	0.17858								15.85	255	252.575	255	15.85	1	0.99049	1
13.17	42.184	16.944	59.218	13.17	0.165427	0.0664471	0.232227								15.88	255	251.362	255	15.88	1	0.985733	1
13.2	34.084	15.674	48.785	13.2	0.133663	0.0614667	0.191314								15.91	253.593	243.076	253.593	15.91	0.994482	0.953239	0.994482
13.22	33.978	17.094	49.194	13.22	0.133247	0.0670353	0.192918								15.94	254.255	246.523	254.255	15.94	0.997078	0.966757	0.997078
13.25	39.716	18.099	56.871	13.25	0.155749	0.0709765	0.223024								15.98	254.299	247.67	254.299	15.98	0.997251	0.971255	0.997251
13.28	36.579	18.066	52.546	13.28	0.143447	0.0708471	0.206063								16.01	254.184	250.02	254.184	16.01	0.9968	0.980471	0.9968
13.3	37.355	17.746	53.454	13.3	0.14649	0.0695922	0.209624								16.04	254.354	249.563	254.354	16.04	0.997467	0.978678	0.997467
13.33	39.745	15.937	56.836	13.33	0.155863	0.062498	0.222886								16.07	255	253.396	255	16.07	1	0.99371	1
13.36	38.803	16.289	55.435	13.36	0.152169	0.0638784	0.217392								16.11	255	254.373	255	16.11	1	0.997541	1
13.39	34.805	16.319	50.208	13.39	0.13649	0.0639961	0.196894								16.14	255	255	255	16.14	1	1	1
13.41	37.369	17.27	53.891	13.41	0.146545	0.0677255	0.211337								16.17	255	255	255	16.17	1	1	1
13.44	35.419	18.627	51.328	13.44	0.138898	0.0730471	0.201286								16.2	254.199	251.797	254.199	16.2	0.996859	0.987439	0.996859
13.47	28.687	16.975	42.102	13.47	0.112498	0.0665686	0.165106								16.24	254.856	254.423	254.856	16.24	0.999435	0.997737	0.999435
13.49	31.021	16.863	45.179	13.49	0.121651	0.0661294	0.177173								16.27	255	255	255	16.27	1	1	1
13.52	33.625	17.943	48.646	13.52	0.131863	0.0703647	0.190769								16.3	255	255	255	16.3	1	1	1
13.55	43.537	20.256	61.151	13.55	0.170733	0.0794353	0.239808								16.33	255	254.72	255	16.33	1	0.998902	1
13.57	48.33	21.729	67.348	13.57	0.189529	0.0852118	0.26411								16.36	255	254.493	255	16.36	1	0.998012	1
13.6	43.012	22.053	61.121	13.6	0.168675	0.0864824	0.23969								16.4	255	255	255	16.4	1	1	1
13.63	49.549	22.111	68.752	13.63	0.19431	0.0867098	0.269616								16.43	255	255	255	16.43	1	1	1
13.65	51.648	21.39	71.149	13.65	0.202541	0.0838824	0.279016								16.46	255	254.449	255	16.46	1	0.997839	1
13.68	45.123	20.957	63.594	13.68	0.176953	0.0821843	0.249388								16.49	255	254.164	255	16.49	1	0.996722	1
13.71	48.236	22.281	67.552	13.71	0.189161	0.0873765	0.26491								16.53	255	254.942	255	16.53	1	0.999773	1
13.73	42.253	22.581	59.849	13.73	0.165698	0.0885529	0.234702								16.56	255	253.731	255	16.56	1	0.995024	1
13.76	44.625	22.976	62.139	13.76	0.175	0.090102	0.243682								16.59	255	254.926	255	16.59	1	0.99971	1
13.79	28.95	18.122	42.247	13.79	0.113529	0.0710667	0.165675								16.62	255	255	255	16.62	1	1	1
13.81	42.066	22.992	59.298	13.81	0.164965	0.0901647	0.232541								16.66	255	255	255	16.66	1	1	1
13.84	49.117	27.032	68.232	13.84	0.192616	0.106008	0.267576								16.69	255	254.839	255	16.69	1	0.999369	1
13.87	57.135	27.664	77.312	13.87	0.224059	0.108486	0.303184								16.72	254.824	252.46	254.824	16.72	0.99931	0.990039	0.99931
13.89	59.348	27.579	80.509	13.89	0.232737	0.108153	0.315722								16.75	254.59	248.701	254.59	16.75	0.998392	0.975298	0.998392
13.92	56.225	27.901	77.206	13.92	0.22049	0.109416	0.302769								16.79	255	249.115	255	16.79	1	0.976922	1
13.95	58.227	28.291	78.994	13.95	0.228341	0.110945	0.30978								16.82	255	253.404	255	16.82	1	0.993741	1
13.98	51.569	26.865	70.667	13.98	0.202231	0.105353	0.277125								16.85	254.977	248.892	254.977	16.85	0.99991	0.976047	0.99991
14	53.038	28.611	72.099	14	0.207992	0.1122	0.282741								16.88	254.105	235.691	254.105	16.88	0.99649	0.924278	0.99649
14.03	52.177	29.474	71.617	14.03	0.204616	0.115584	0.280851								16.91	250.245	225.091	250.245	16.91	0.981353	0.88271	0.981353
14.06	57.976	32.299	78.925	14.06	0.227357	0.126663	0.30951								16.95	246.987	212.592	246.987	16.95	0.968576	0.833694	0.968576
14.08	69.988	32.85	92.188	14.08	0.274463	0.128824	0.361522								16.98	242.355	102.736	242.355	16.98	0.950412	0.402886	0.950412
14.11	69.687	35.032	91.851	14.11	0.273282	0.13738	0.3602								17.01	247.909	217.621	247.909	17.01	0.972192	0.853416	0.972192
14.14	64.136	36.368	85.793	14.14	0.251514	0.14262	0.336443								17.04	240.289	209.501	240.289	17.04	0.94231	0.821573	0.94231
14.16	70.257	38.144	91.964	14.16	0.275518	0.149584	0.360643								17.08	235.681	218.952	235.681	17.08	0.924239	0.858635	0.924239
14.19	56.579	34.41	76.452	14.19	0.221878	0.134941	0.299812								17.11	235.031	118.346	235.031	17.11	0.92169	0.464102	0.92169
14.22	67.112	38.515	89.297	14.22	0.263184	0.151039	0.350184								17.14	237.585	219.257	237.585	17.14	0.931706	0.859831	0.931706
14.24	86.353	40.497	108.181	14.24	0.338639	0.158812	0.424239								17.17	242.243	206.278	242.243	17.17	0.949973	0.808933	0.949973
14.27	73.524	46.922	95.717	14.27	0.288329	0.184008	0.375361								17.21	247.742	216.488	247.742	17.21	0.971537	0.848973	0.971537
14.3	88.079	46.252	109.686	14.3	0.345408	0.18138	0.430141								17.24	253.091	236.625	253.091	17.24	0.992514	0.927941	0.992514
14.32	100.837	53.711	202.772	14.32	0.395439	0.210631	0.795184								17.27	253.63	238.133	253.63	17.27	0.994627	0.933855	0.994627
14.35	78.7	47.926	100.853	14.35	0.308627	0.187945	0.395502								17.3	253.238	237.279	253.238	17.3	0.99309	0.930506	0.99309
14.38	79.562	45.776	101.762	14.38	0.312008	0.179514	0.399067								17.34	254.987	246.719	254.987	17.34	0.999949	0.967525	0.999949
14.4	85.947	46.427	108.147	14.4	0.337047	0.182067	0.424106								17.37	253.799	246.388	253.799	17.37	0.99529	0.966227	0.99529
14.43	101.491	52.933	202.658	14.43	0.398004	0.20758	0.794737								17.4	254.004	244.69	254.004	17.4	0.996094	0.959569	0.996094
14.46	105.425	51.675	208.338	14.46	0.413431	0.202647	0.817012								17.43	254.31	248.363	254.31	17.43	0.997294	0.973973	0.997294
14.48	82.316	48.867	102.646	14.48	0.322808	0.191635	0.402533								17.46	253.691	243.93	253.691	17.46	0.994867	0.956588	0.994867
14.51	99.101	52.878	119.458	14.51	0.388631	0.207365	0.468463								17.5	248.632	223.652	248.632	17.5	0.975027	0.877067	0.975027
14.54	105.272	49.547	208.839	14.54	0.412831	0.194302	0.818976								17.53	247.203	207.735	247.203	17.53	0.969424	0.814647	0.969424
14.57	88.792	46.833	110.303	14.57	0.348204	0.183659	0.432561								17.56	245.535	103.164	245.535	17.56	0.962882	0.404565	0.962882
14.59	113.283	53.345	218.064	14.59	0.444247	0.209196	0.855153								17.59	249.702	218.324	249.702	17.59	0.979224	0.856173	0.979224
14.62	92.944	46.46	114.15	14.62	0.364486	0.182196	0.447647								17.63	249.005	220.64	249.005	17.63	0.97649	0.865255	0.97649
14.65	100.592	48.93	201.358	14.65	0.394478	0.191882	0.789639								17.66	249.606	223.899	249.606	17.66	0.978847	0.878035	0.978847
14.67	85.11	49.977	106.907	14.67	0.333765	0.195988	0.419243								17.69	245.453	208.133	245.453	17.69	0.962561	0.816208	0.962561
14.7	90.095	45.082	111.827	14.7	0.353314	0.176792	0.438537								17.72	240.227	101.277	240.227	17.72	0.942067	0.397165	0.942067
14.73	72.815	42.223	94.112	14.73	0.285549	0.16558	0.369067								17.76	230.25	98.011	230.25	17.76	0.902941	0.384357	0.902941
14.75	73.606	39.23	95.558	14.75	0.288651	0.153843	0.374737								17.79	235.476	228.191	235.476	17.79	0.923435	0.894867	0.923435
14.78	90.727	41.704	112.156	14.78	0.355792	0.163545	0.439827								17.82	203.453	34.963	203.453	17.82	0.797855	0.13711	0.797855
14.81	101.63	41.746	203.216	14.81	0.398549	0.16371	0.796925								17.85	204.306	35.545	204.306	17.85	0.8012	0.139392	0.8012
14.83	80.487	37.6	101.974	14.83	0.315635	0.147451	0.399898								17.88	208.414	37.02	208.414	17.88	0.81731	0.145176	0.81731
14.86	67.316	34.829	89.091	14.86	0.263984	0.136584	0.349376								17.92	70.127	35.295	70.127	17.92	0.275008	0.138412	0.275008
14.89	62.936	33.776	84.324	14.89	0.246808	0.132455	0.330682								17.95	70.173	35.496	70.173	17.95	0.275188	0.1392	0.275188
14.91	71.152	35.721	92.392	14.91	0.279027	0.140082	0.362322								17.98	82.196	38.082	82.196	17.98	0.322337	0.149341	0.322337
14.94	58.216	30.661	78.297	14.94	0.228298	0.120239	0.307047								18.01	92.421	37.849	92.421	18.01	0.362435	0.148427	0.362435
14.97	38.837	24.575	55.093	14.97	0.152302	0.0963725	0.216051								18.05	107.835	40.962	67.835	18.05	0.422882	0.160635	0.26602
14.99	50.176	26.241	68.536	14.99	0.196769	0.102906	0.268769								18.08	170.024	42.266	70.024	18.08	0.666761	0.165749	0.274604
15.02	56.848	25.921	77.278	15.02	0.222933	0.101651	0.303051								18.11	228.581	218.904	228.581	18.11	0.896396	0.858447	0.896396
15.05	54.013	25.212	73.763	15.05	0.211816	0.0988706	0.289267								18.14	213.274	215.008	213.274	18.14	0.836369	0.843169	0.836369
15.08	62.422	27.149	83.585	15.08	0.244792	0.106467	0.327784								18.18	231.155	228.702	231.155	18.18	0.90649	0.896871	0.90649
15.1	63.034	26.556	84.605	15.1	0.247192	0.104141	0.331784								18.21	237.338	234.404	237.338	18.21	0.930737	0.919231	0.930737
15.13	56.658	24.635	77.091	15.13	0.222188	0.0966078	0.302318								18.24	233.035	236.747	233.035	18.24	0.913863	0.92842	0.913863
15.16	63.221	25.035	84.247	15.16	0.247925	0.0981765	0.33038								18.27	236.388	241.654	236.388	18.27	0.927012	0.947663	0.927012
15.18	60.139	24.085	79.883	15.18	0.235839	0.094451	0.313267								18.31	240.668	245.331	240.668	18.31	0.943796	0.962082	0.943796
15.21	56.114	25.003	74.862	15.21	0.220055	0.098051	0.293576								18.34	246.646	249.03	246.646	18.34	0.967239	0.976588	0.967239
15.24	56.602	24.852	76.935	15.24	0.221969	0.0974588	0.301706								18.37	251.633	252.094	251.633	18.37	0.986796	0.988604	0.986796
15.26	43.3	20.434	61.223	15.26	0.169804	0.0801333	0.24009								18.4	251.409	252.095	251.409	18.4	0.985918	0.988608	0.985918
15.29	36.554	17.587	52.484	15.29	0.143349	0.0689686	0.20582								18.43	254.848	254.778	254.848	18.43	0.999404	0.999129	0.999404
15.32	30.778	15.336	44.728	15.32	0.120698	0.0601412	0.175404								18.47	252.061	251.075	252.061	18.47	0.988475	0.984608	0.988475
15.34	32.755	18.745	47.458	15.34	0.128451	0.0735098	0.18611								18.5	254.821	254.722	254.821	18.5	0.999298	0.99891	0.999298
15.37	34.622	18.564	49.802	15.37	0.135773	0.0728	0.195302								18.53	255	255	255	18.53	1	1	1
15.4	38	19.479	54.162	15.4	0.14902	0.0763882	0.2124								18.56	255	255	255	18.56	1	1	1
15.42	30.814	17.218	44.539	15.42	0.120839	0.0675216	0.174663								18.6	255	255	255	18.6	1	1	1
15.45	27.013	14.253	38.74	15.45	0.105933	0.0558941	0.151922								18.63	255	255	255	18.63	1	1	1
15.48	41.743	18.198	58.679	15.48	0.163698	0.0713647	0.230114								18.66	255	255	255	18.66	1	1	1
15.5	32.83	16.779	47.558	15.5	0.128745	0.0658	0.186502								18.69	255	255	255	18.69	1	1	1
15.53	36.722	18.639	52.598	15.53	0.144008	0.0730941	0.206267								18.73	255	255	255	18.73	1	1	1
15.56	44.55	18.478	62.321	15.56	0.174706	0.0724627	0.244396								18.76	255	255	255	18.76	1	1	1
15.58	43.824	19.106	61.176	15.58	0.171859	0.0749255	0.239906								18.79	255	255	255	18.79	1	1	1
15.61	20.995	12.437	31.528	15.61	0.0823333	0.0487725	0.123639								18.82	255	255	255	18.82	1	1	1
15.64	27.795	14.169	40.994	15.64	0.109	0.0555647	0.160761								18.86	255	255	255	18.86	1	1	1
15.67	32.082	17.643	46.288	15.67	0.125812	0.0691882	0.181522								18.89	255	255	255	18.89	1	1	1
15.69	44.129	19.264	61.378	15.69	0.173055	0.0755451	0.240698								18.92	255	255	255	18.92	1	1	1
15.72	42.094	18.965	58.171	15.72	0.165075	0.0743725	0.228122								18.95	255	255	255	18.95	1	1	1
15.75	36.53	17.273	51.907	15.75	0.143255	0.0677373	0.203557								18.98	255	255	255	18.98	1	1	1
15.77	36.396	16.324	51.7	15.77	0.142729	0.0640157	0.202745								19.02	255	255	255	19.02	1	1	1
15.8	36.805	17.527	51.817	15.8	0.144333	0.0687333	0.203204								19.05	255	255	255	19.05	1	1	1
15.83	50.669	20.827	67.841	15.83	0.198702	0.0816745	0.266043								19.08	255	255	255	19.08	1	1	1
15.85	52.565	21.877	69.305	15.85	0.206137	0.0857922	0.271784								19.11	255	255	255	19.11	1	1	1
15.88	39.323	18.234	51.318	15.88	0.154208	0.0715059	0.201247								19.15	255	255	255	19.15	1	1	1
15.91	52.192	20.068	66.736	15.91	0.204675	0.078698	0.26171								19.18	255	255	255	19.18	1	1	1
15.93	52.814	20.318	66.098	15.93	0.207114	0.0796784	0.259208								19.21	254.989	254.767	254.989	19.21	0.999957	0.999086	0.999957
15.96	61.001	24.18	74.093	15.96	0.23922	0.0948235	0.290561								19.24	254.404	247.926	254.404	19.24	0.997663	0.972259	0.997663
15.99	68.06	26.535	79.693	15.99	0.266902	0.104059	0.312522								19.28	254.856	250.981	254.856	19.28	0.999435	0.984239	0.999435
16.01	57.618	24.842	62.348	16.01	0.225953	0.0974196	0.244502								19.31	252.303	233.107	252.303	19.31	0.989424	0.914145	0.989424
16.04	66.004	25.163	69.505	16.04	0.258839	0.0986784	0.272569								19.34	246.977	204.551	244.374	19.34	0.968537	0.802161	0.958329
16.07	67.91	24.306	67.999	16.07	0.266314	0.0953176	0.266663								19.37	231.049	34.848	222.711	19.37	0.906075	0.136659	0.873376
16.09	71.956	26.968	68.42	16.09	0.28218	0.105757	0.268314								19.4	216.349	28.502	201.047	19.4	0.848427	0.111773	0.78842
16.12	94.601	33.865	94.517	16.12	0.370984	0.132804	0.370655								19.44	217.841	27.771	200.43	19.44	0.854278	0.108906	0.786
16.15	93.038	30.623	86.297	16.15	0.364855	0.12009	0.33842								19.47	206.329	23.018	64.435	19.47	0.809133	0.0902667	0.252686
16.17	102.404	32.615	93.677	16.17	0.401584	0.127902	0.367361								19.5	207.559	23.214	63.932	19.5	0.813957	0.0910353	0.250714
16.2	104.032	35.371	89.357	16.2	0.407969	0.13871	0.35042								19.53	212.524	25.125	64.859	19.53	0.833427	0.0985294	0.254349
16.23	109.118	37.817	89.82	16.23	0.427914	0.148302	0.352235								19.57	203.426	19.365	58.291	19.57	0.797749	0.0759412	0.228592
16.26	116.086	36.856	95.867	16.26	0.455239	0.144533	0.375949								19.6	210.029	20.288	60.03	19.6	0.823643	0.0795608	0.235412
16.28	201.629	39.745	96.765	16.28	0.790702	0.155863	0.379471								19.63	171.951	19.266	51.242	19.63	0.674318	0.0755529	0.200949
16.31	212.599	41.059	104.074	16.31	0.833722	0.161016	0.408133								19.66	171.41	12.962	48.481	19.66	0.672196	0.0508314	0.190122
16.34	222.843	45.898	111.829	16.34	0.873894	0.179992	0.438545								19.7	216.844	21.888	61.667	19.7	0.850369	0.0858353	0.241831
16.36	231.225	48.954	119.792	16.36	0.906765	0.191976	0.469773								19.73	213.122	19.749	58.149	19.73	0.835773	0.0774471	0.228035
16.39	236.343	48.513	204.517	16.39	0.926835	0.190247	0.802027								19.76	203.612	17.989	50.233	19.76	0.798478	0.0705451	0.196992
16.42	239.034	50.973	203.381	16.42	0.937388	0.199894	0.797573								19.79	204.512	19.138	50.437	19.79	0.802008	0.075051	0.197792
16.44	243.104	54.703	212.952	16.44	0.953349	0.214522	0.835106								19.83	207.299	16.536	52.574	19.83	0.812937	0.0648471	0.206173
16.47	246.884	58.197	225.44	16.47	0.968173	0.228224	0.884078								19.86	223.436	18.255	66.714	19.86	0.87622	0.0715882	0.261624
16.5	248.785	60.544	227.267	16.5	0.975627	0.237427	0.891243								19.89	211.869	20.601	58.886	19.89	0.830859	0.0807882	0.230925
16.52	250.615	63.771	233.082	16.52	0.982804	0.250082	0.914047								19.92	209.049	19.509	58.532	19.92	0.8198	0.0765059	0.229537
16.55	251.809	67.538	238.705	16.55	0.987486	0.264855	0.936098								19.95	220.501	21.076	68.019	19.95	0.86471	0.082651	0.266741
16.58	251.879	66.255	236.798	16.58	0.987761	0.259824	0.92862								19.99	224.423	21.239	71.861	19.99	0.88009	0.0832902	0.281808
16.6	252.951	200.311	242.101	16.6	0.991965	0.785533	0.949416								20.02	212.461	16.399	65.579	20.02	0.83318	0.0643098	0.257173
16.63	253.425	206.461	244.55	16.63	0.993824	0.809651	0.95902								20.05	214.841	18.713	68.34	20.05	0.842514	0.0733843	0.268
16.66	254.209	227.972	249.927	16.66	0.996898	0.894008	0.980106								20.08	64.82	15.944	50.567	20.08	0.254196	0.0625255	0.198302
16.68	254.412	230.964	250.959	16.68	0.997694	0.905741	0.984153								20.12	64.58	13.76	52.151	20.12	0.253255	0.0539608	0.204514
16.71	254.017	214.785	248.73	16.71	0.996145	0.842294	0.975412								20.15	67.31	16.073	58.319	20.15	0.263961	0.0630314	0.228702
16.74	254.078	216.602	248.826	16.74	0.996384	0.84942	0.975788								20.18	61.225	14.606	51.46	20.18	0.240098	0.0572784	0.201804
16.77	254.546	236.092	251.818	16.77	0.99822	0.925851	0.987522								20.21	60.367	15.436	52.222	20.21	0.236733	0.0605333	0.204792
16.79	254.532	235.262	252.004	16.79	0.998165	0.922596	0.988251								20.25	61.635	15.588	55.466	20.25	0.241706	0.0611294	0.217514
16.82	254.151	219.488	249.114	16.82	0.996671	0.860737	0.976918								20.28	59.691	17.113	54.007	20.28	0.234082	0.0671098	0.211792
16.85	254	212.597	247.918	16.85	0.996078	0.833714	0.972227								20.31	51.811	16.9	46.288	20.31	0.20318	0.0662745	0.181522
16.87	254	213.103	249.084	16.87	0.996078	0.835698	0.9768								20.34	47.634	12.369	42.904	20.34	0.1868	0.0485059	0.168251
16.9	254.371	231.343	251.379	16.9	0.997533	0.907227	0.9858								20.38	46.257	13.111	42.435	20.38	0.1814	0.0514157	0.166412
16.93	254.166	224.542	248.994	16.93	0.996729	0.880557	0.976447								20.41	41.923	17.118	38.373	20.41	0.164404	0.0671294	0.150482
16.95	254.254	224.172	249.787	16.95	0.997075	0.879106	0.979557								20.44	48.994	16.906	46.721	20.44	0.192133	0.066298	0.18322
16.98	254.168	220.388	249.517	16.98	0.996737	0.864267	0.978498								20.47	41.988	14.523	40.227	20.47	0.164659	0.0569529	0.157753
17.01	254	213.04	247.675	17.01	0.996078	0.835451	0.971275								20.5	39.866	13.952	38.412	20.5	0.156337	0.0547137	0.150635
17.03	253.532	203.595	244.657	17.03	0.994243	0.798412	0.959439								20.54	48.756	14.451	47.939	20.54	0.1912	0.0566706	0.187996
17.06	253.364	201.751	244.368	17.06	0.993584	0.79118	0.958306								20.57	51.145	17.315	50.778	20.57	0.200569	0.067902	0.199129
17.09	253.797	210.046	247.294	17.09	0.995282	0.82371	0.96978								20.6	46.045	14.928	45.714	20.6	0.180569	0.0585412	0.179271
17.11	254	212.551	248.836	17.11	0.996078	0.833533	0.975827								20.63	40.798	14.799	40.287	20.63	0.159992	0.0580353	0.157988
17.14	254	212.401	248.82	17.14	0.996078	0.832945	0.975765								20.67	41.134	14.255	40.871	20.67	0.16131	0.055902	0.160278
17.17	254	212.277	249.287	17.17	0.996078	0.832459	0.977596								20.7	44.846	13.438	44.846	20.7	0.175867	0.052698	0.175867
17.19	253.548	204.046	246.506	17.19	0.994306	0.80018	0.96669								20.73	49.327	13.754	49.327	20.73	0.193439	0.0539373	0.193439
17.22	253	70.306	242.215	17.22	0.992157	0.27571	0.949863								20.76	38.13	15.327	38.13	20.76	0.149529	0.0601059	0.149529
17.25	253.209	200.311	243.984	17.25	0.992976	0.785533	0.9568								20.8	46.151	15.896	46.151	20.8	0.180984	0.0623373	0.180984
17.27	253.26	201.955	245.809	17.27	0.993176	0.79198	0.963957								20.83	33.705	13.239	33.705	20.83	0.132176	0.0519176	0.132176
17.3	252.541	69.179	242.441	17.3	0.990357	0.27129	0.950749								20.86	44.383	15.825	44.383	20.86	0.174051	0.0620588	0.174051
17.33	252.168	67.346	239.048	17.33	0.988894	0.264102	0.937443								20.89	51.437	13.861	51.437	20.89	0.201714	0.0543569	0.201714
17.36	251.292	64.272	236.948	17.36	0.985459	0.252047	0.929208								20.92	46.386	11.973	46.386	20.92	0.181906	0.0469529	0.181906
17.38	248.647	59.954	223.628	17.38	0.975086	0.235114	0.876973								20.96	52.034	11.025	52.034	20.96	0.204055	0.0432353	0.204055
17.41	245.584	56.049	215.865	17.41	0.963075	0.2198	0.846529								20.99	45.592	11.663	45.592	20.99	0.178792	0.0457373	0.178792
17.44	242.801	53.785	216.213	17.44	0.952161	0.210922	0.847894								21.02	42.878	11.286	42.878	21.02	0.168149	0.0442588	0.168149
17.46	237.26	50.023	205.44	17.46	0.930431	0.196169	0.805647								21.05	33.651	9.084	33.651	21.05	0.131965	0.0356235	0.131965
17.49	232.008	46.671	202.109	17.49	0.909835	0.183024	0.792584								21.09	31.313	10.268	31.313	21.09	0.122796	0.0402667	0.122796
17.52	222.481	43.269	113.356	17.52	0.872475	0.169682	0.444533								21.12	39.686	8.323	39.686	21.12	0.155631	0.0326392	0.155631
17.54	210.155	39.155	104.952	17.54	0.824137	0.153549	0.411576								21.15	36.502	9.686	36.502	21.15	0.143145	0.0379843	0.143145
17.57	203.052	37.609	105.086	17.57	0.796282	0.147486	0.412102								21.18	48.384	13.167	48.384	21.18	0.189741	0.0516353	0.189741
17.6	109.045	34.03	87.742	17.6	0.427627	0.133451	0.344086								21.22	54.301	10.117	54.301	21.22	0.212945	0.0396745	0.212945
17.62	100.626	31.272	82.241	17.62	0.394612	0.122635	0.322514								21.25	41.431	9.719	41.431	21.25	0.162475	0.0381137	0.162475
17.65	99.625	32.211	90.13	17.65	0.390686	0.126318	0.353451								21.28	44.898	9.336	44.898	21.28	0.176071	0.0366118	0.176071
17.68	93.092	31.614	87.412	17.68	0.365067	0.123976	0.342792								21.31	43.434	8.02	43.434	21.31	0.170329	0.031451	0.170329
17.7	74.626	26	66.624	17.7	0.292651	0.101961	0.261271								21.35	34.767	8.481	34.767	21.35	0.136341	0.0332588	0.136341
17.73	80.128	26.923	81.747	17.73	0.314227	0.10558	0.320576								21.38	29.694	8.39	29.694	21.38	0.116447	0.032902	0.116447
17.76	73.051	26.186	75.533	17.76	0.286475	0.10269	0.296208								21.41	29.741	8.366	29.741	21.41	0.116631	0.0328078	0.116631
17.78	61.552	24.372	66.419	17.78	0.24138	0.0955765	0.260467								21.44	36.311	9.864	36.311	21.44	0.142396	0.0386824	0.142396
17.81	65.885	23.418	75.521	17.81	0.258373	0.0918353	0.296161								21.47	35.484	10.246	35.484	21.47	0.139153	0.0401804	0.139153
17.84	64.201	24.055	76.818	17.84	0.251769	0.0943333	0.301247								21.51	29.214	7.157	29.214	21.51	0.114565	0.0280667	0.114565
17.86	59.387	22.081	72.777	17.86	0.23289	0.0865922	0.2854								21.54	27.271	8.748	27.271	21.54	0.106945	0.0343059	0.106945
17.89	41.6	18.928	52.418	17.89	0.163137	0.0742275	0.205561								21.57	37.794	7.717	37.794	21.57	0.148212	0.0302627	0.148212
17.92	41.414	18.063	53.711	17.92	0.162408	0.0708353	0.210631								21.6	44.524	11.419	44.524	21.6	0.174604	0.0447804	0.174604
17.95	67.757	26.27	86.65	17.95	0.265714	0.10302	0.339804								21.64	35.205	8.229	35.205	21.64	0.138059	0.0322706	0.138059
17.97	53.839	21.844	71.366	17.97	0.211133	0.0856627	0.279867								21.67	33.875	8.861	33.875	21.67	0.132843	0.034749	0.132843
18	51.566	23.597	70.053	18	0.20222	0.0925373	0.274718								21.7	32.845	7.514	32.845	21.7	0.128804	0.0294667	0.128804
18.03	33.919	17.578	47.68	18.03	0.133016	0.0689333	0.18698								21.73	37.513	7.643	37.513	21.73	0.14711	0.0299725	0.14711
18.05	32.24	17.483	46.053	18.05	0.126431	0.0685608	0.1806								21.77	41.29	9.577	41.29	21.77	0.161922	0.0375569	0.161922
18.08	38.593	22.201	54.548	18.08	0.151345	0.0870627	0.213914								21.8	33.41	7.348	33.41	21.8	0.13102	0.0288157	0.13102
18.11	27.209	13.757	39.926	18.11	0.106702	0.053949	0.156573								21.83	39.051	6	39.051	21.83	0.153141	0.0235294	0.153141
18.13	41.684	16.286	59.046	18.13	0.163467	0.0638667	0.231553								21.86	36.561	8.461	36.561	21.86	0.143376	0.0331804	0.143376
18.16	29.947	12.195	43.632	18.16	0.117439	0.0478235	0.171106								21.9	27.789	8.155	27.789	21.9	0.108976	0.0319804	0.108976
18.19	45.325	16.842	63.566	18.19	0.177745	0.0660471	0.249278								21.93	31.283	7.307	31.283	21.93	0.122678	0.0286549	0.122678
18.21	45.716	21.315	63.94	18.21	0.179278	0.0835882	0.250745								21.96	29.902	9.06	29.902	21.96	0.117263	0.0355294	0.117263
18.24	48.737	22.544	67.829	18.24	0.191125	0.0884078	0.265996								21.99	24.435	7.408	24.435	21.99	0.0958235	0.029051	0.0958235
18.27	47.75	20.794	66.742	18.27	0.187255	0.0815451	0.261733								22.02	21.519	6.602	21.519	22.02	0.0843882	0.0258902	0.0843882
18.29	55.244	21.815	75.852	18.29	0.216643	0.085549	0.297459								22.06	33.313	7.61	33.313	22.06	0.130639	0.0298431	0.130639
18.32	43.376	20.254	61.054	18.32	0.170102	0.0794275	0.239427								22.09	33.696	8.001	33.696	22.09	0.132141	0.0313765	0.132141
18.35	43.645	19.309	61.655	18.35	0.171157	0.0757216	0.241784								22.12	21.644	6.401	21.644	22.12	0.0848784	0.025102	0.0848784
18.37	57.35	21.716	78.06	18.37	0.224902	0.0851608	0.306118								22.15	25.757	6.369	25.757	22.15	0.101008	0.0249765	0.101008
18.4	36.634	17.378	51.373	18.4	0.143663	0.068149	0.201463								22.19	26.822	5.163	26.822	22.19	0.105184	0.0202471	0.105184
18.43	26.144	15.099	38.54	18.43	0.102525	0.0592118	0.151137								22.22	28.204	6.789	28.204	22.22	0.110604	0.0266235	0.110604
18.45	39.889	20.165	56.815	18.45	0.156427	0.0790784	0.222804								22.25	28.154	6.416	28.154	22.25	0.110408	0.0251608	0.110408
18.48	51.434	21.771	70.799	18.48	0.201702	0.0853765	0.277643								22.28	20.263	4.087	20.263	22.28	0.0794627	0.0160275	0.0794627
18.51	53.56	21.21	73.222	18.51	0.210039	0.0831765	0.287145								22.32	29.787	5.602	29.787	22.32	0.116812	0.0219686	0.116812
18.54	45.391	21.165	63.374	18.54	0.178004	0.083	0.248525								22.35	22.14	5.852	22.14	22.35	0.0868235	0.022949	0.0868235
18.56	53.701	23.645	73.409	18.56	0.210592	0.0927255	0.287878								22.38	21.083	6.686	21.083	22.38	0.0826784	0.0262196	0.0826784
18.59	58.373	25.335	79.331	18.59	0.228914	0.0993529	0.311102								22.41	23.723	7.334	23.723	22.41	0.0930314	0.0287608	0.0930314
18.62	48.224	21.074	67.28	18.62	0.189114	0.0826431	0.263843								22.45	26.803	6.412	26.803	22.45	0.10511	0.0251451	0.10511
18.64	37.535	18.028	53.918	18.64	0.147196	0.070698	0.211443								22.48	27.099	6.709	27.099	22.48	0.106271	0.0263098	0.106271
18.67	40.678	19.61	57.403	18.67	0.159522	0.076902	0.22511								22.51	27.387	5.209	27.387	22.51	0.1074	0.0204275	0.1074
18.7	53.555	22.55	73.449	18.7	0.21002	0.0884314	0.288035								22.54	26.822	5.339	26.822	22.54	0.105184	0.0209373	0.105184
18.72	47.405	21.381	66.346	18.72	0.185902	0.0838471	0.26018								22.57	21.398	4.505	21.398	22.57	0.0839137	0.0176667	0.0839137
18.75	39	20.7	56.1	18.75	0.152941	0.0811765	0.22								22.61	27.474	5.455	27.474	22.61	0.107741	0.0213922	0.107741
18.78	47.985	23.551	66.672	18.78	0.188176	0.0923569	0.261459								22.64	25.592	5.286	25.592	22.64	0.100361	0.0207294	0.100361
18.8	55.136	23.764	75.379	18.8	0.21622	0.0931922	0.295604								22.67	31.953	4.773	31.953	22.67	0.125306	0.0187176	0.125306
18.83	37.883	20.231	53.822	18.83	0.148561	0.0793373	0.211067								22.7	34.873	7.512	34.873	22.7	0.136757	0.0294588	0.136757
18.86	37.904	21.266	53.712	18.86	0.148643	0.0833961	0.210635								22.74	19.528	3.029	19.528	22.74	0.0765804	0.0118784	0.0765804
18.88	46.359	22.13	64.703	18.88	0.1818	0.0867843	0.253737								22.77	19.526	4.63	19.526	22.77	0.0765725	0.0181569	0.0765725
18.91	43.451	21.12	61.323	18.91	0.170396	0.0828235	0.240482								22.8	32.3	7.932	32.3	22.8	0.126667	0.0311059	0.126667
18.94	46.763	22.25	65.605	18.94	0.183384	0.0872549	0.257275								22.83	34.193	6.984	34.193	22.83	0.13409	0.0273882	0.13409
18.96	53.083	25.346	72.911	18.96	0.208169	0.0993961	0.285925								22.87	26.869	4.813	26.869	22.87	0.105369	0.0188745	0.105369
18.99	60.56	27.297	81.067	18.99	0.23749	0.107047	0.31791								22.9	24.305	4.141	24.305	22.9	0.0953137	0.0162392	0.0953137
19.02	61.868	26.273	82.13	19.02	0.24262	0.103031	0.322078								22.93	25.574	5.679	25.574	22.93	0.10029	0.0222706	0.10029
19.05	67.952	27.897	89.08	19.05	0.266478	0.1094	0.349333								22.96	23.081	5.872	23.081	22.96	0.0905137	0.0230275	0.0905137
19.07	45.435	22.185	63.932	19.07	0.178176	0.087	0.250714								22.99	24.786	6.918	24.786	22.99	0.0972	0.0271294	0.0972
19.1	44.995	21.738	63.5	19.1	0.176451	0.0852471	0.24902								23.03	27.779	6.689	27.779	23.03	0.108937	0.0262314	0.108937
19.13	50.755	22.455	70.243	19.13	0.199039	0.0880588	0.275463								23.06	17.976	8.993	17.976	23.06	0.0704941	0.0352667	0.0704941
19.15	46.356	21.736	64.972	19.15	0.181788	0.0852392	0.254792								23.09	5.779	4.071	5.779	23.09	0.0226627	0.0159647	0.0226627
19.18	37.084	22.619	53.257	19.18	0.145427	0.088702	0.208851								23.12	28.132	6.046	28.132	23.12	0.110322	0.0237098	0.110322
19.21	28.937	18.727	42.346	19.21	0.113478	0.0734392	0.166063								23.16	23.048	5.846	23.048	23.16	0.0903843	0.0229255	0.0903843
19.23	42.598	22.011	60.172	19.23	0.167051	0.0863176	0.235969								23.19	23.273	4.537	23.273	23.19	0.0912667	0.0177922	0.0912667
19.26	56.651	26.047	77.214	19.26	0.222161	0.102145	0.3028								23.22	29.865	5.934	29.865	23.22	0.117118	0.0232706	0.117118
19.29	48.259	25.043	66.937	19.29	0.189251	0.0982078	0.262498								23.25	28.232	7.111	28.232	23.25	0.110714	0.0278863	0.110714
19.31	39.076	22.474	55.247	19.31	0.153239	0.0881333	0.216655								23.29	25.2	7.155	25.2	23.29	0.0988235	0.0280588	0.0988235
19.34	63.435	26.882	84.818	19.34	0.248765	0.10542	0.33262								23.32	23.126	6.337	23.126	23.32	0.0906902	0.024851	0.0906902
19.37	51.997	22.098	71.673	19.37	0.20391	0.0866588	0.281071								23.35	24.856	6.26	24.856	23.35	0.0974745	0.024549	0.0974745
19.39	53.379	23.971	73.009	19.39	0.209329	0.0940039	0.28631								23.38	9.709	2.76	9.709	23.38	0.0380745	0.0108235	0.0380745
19.42	69.826	27.231	90.725	19.42	0.273827	0.106788	0.355784								23.42	5.907	4.466	5.907	23.42	0.0231647	0.0175137	0.0231647
19.45	41.789	21.149	59.429	19.45	0.163878	0.0829373	0.233055								23.45	18.651	4.752	18.651	23.45	0.0731412	0.0186353	0.0731412
19.47	48.625	22.895	67.838	19.47	0.190686	0.0897843	0.266031								23.48	16.091	2.842	16.091	23.48	0.063102	0.0111451	0.063102
19.5	57.94	25.742	79.165	19.5	0.227216	0.100949	0.310451								23.51	11.158	3.359	11.158	23.51	0.0437569	0.0131725	0.0437569
19.53	69.545	25.373	91.633	19.53	0.272725	0.099502	0.359345								23.54	18.85	4.837	18.85	23.54	0.0739216	0.0189686	0.0739216
19.55	66.961	24.979	88.737	19.55	0.262592	0.0979569	0.347988								23.58	9.942	5.813	9.942	23.58	0.0389882	0.0227961	0.0389882
19.58	51.872	24.78	71.689	19.58	0.20342	0.0971765	0.281133								23.61	9.819	5.023	9.819	23.61	0.0385059	0.019698	0.0385059
19.61	39.063	19.482	54.688	19.61	0.153188	0.0764	0.214463								23.64	9.382	5.525	9.382	23.64	0.0367922	0.0216667	0.0367922
19.64	53.596	25.06	73.797	19.64	0.21018	0.0982745	0.2894								23.67	8.081	4.435	8.081	23.67	0.0316902	0.0173922	0.0316902
19.66	54.539	20.217	75.044	19.66	0.213878	0.0792824	0.29429								23.71	4.643	4.441	4.643	23.71	0.0182078	0.0174157	0.0182078
19.69	36.699	18.793	53.062	19.69	0.143918	0.073698	0.208086								23.74	11.103	4.568	11.103	23.74	0.0435412	0.0179137	0.0435412
19.72	38.5	23.301	55.207	19.72	0.15098	0.0913765	0.216498								23.77	15.343	5.054	15.343	23.77	0.0601686	0.0198196	0.0601686
19.74	45.72	22.722	63.904	19.74	0.179294	0.0891059	0.250604								23.8	20.67	5.359	20.67	23.8	0.0810588	0.0210157	0.0810588
19.77	40.156	19.2	57.351	19.77	0.157475	0.0752941	0.224906								23.84	17.614	3.927	17.614	23.84	0.0690745	0.0154	0.0690745
19.8	29.058	18.023	42.562	19.8	0.113953	0.0706784	0.16691								23.87	16.545	5.927	16.545	23.87	0.0648824	0.0232431	0.0648824
19.82	60.745	23.222	81.569	19.82	0.238216	0.0910667	0.319878								23.9	21.09	5.149	21.09	23.9	0.0827059	0.0201922	0.0827059
19.85	57.593	21.554	78.661	19.85	0.225855	0.0845255	0.308475								23.93	18.766	4.623	18.766	23.93	0.0735922	0.0181294	0.0735922
19.88	40.065	19.975	57.222	19.88	0.157118	0.0783333	0.2244								23.97	10.503	3.942	10.503	23.97	0.0411882	0.0154588	0.0411882
19.9	35.896	17.046	51.58	19.9	0.140769	0.0668471	0.202275								24	11.209	4.454	11.209	24	0.0439569	0.0174667	0.0439569
19.93	37.424	19.313	52.561	19.93	0.146761	0.0757373	0.206122								24.03	8.965	4.863	8.965	24.03	0.0351569	0.0190706	0.0351569
19.96	47.959	22.455	66.534	19.96	0.188075	0.0880588	0.260918								24.06	16.472	6.137	16.472	24.06	0.0645961	0.0240667	0.0645961
19.98	37.448	19.113	53.671	19.98	0.146855	0.0749529	0.210475								24.09	17.739	4.57	17.739	24.09	0.0695647	0.0179216	0.0695647
20.01	24.525	17.195	36.113	20.01	0.0961765	0.0674314	0.14162								24.13	16.807	3.452	16.807	24.13	0.0659098	0.0135373	0.0659098
20.04	37.939	19.016	53.787	20.04	0.14878	0.0745725	0.210929								24.16	12.169	4.659	12.169	24.16	0.0477216	0.0182706	0.0477216
20.06	47.665	19.16	65.387	20.06	0.186922	0.0751373	0.25642								24.19	6.487	2.6	6.487	24.19	0.0254392	0.0101961	0.0254392
20.09	47.906	19.441	66.335	20.09	0.187867	0.0762392	0.260137								24.22	14.484	3.756	14.484	24.22	0.0568	0.0147294	0.0568
20.12	45.485	19.639	63.971	20.12	0.178373	0.0770157	0.250867								24.26	15.729	3.46	15.729	24.26	0.0616824	0.0135686	0.0616824
20.14	39.148	19.511	55.87	20.14	0.153522	0.0765137	0.219098								24.29	19.975	2.8	19.975	24.29	0.0783333	0.0109804	0.0783333
20.17	32.012	18.485	46.456	20.17	0.125537	0.0724902	0.18218								24.32	15.517	3.272	15.517	24.32	0.060851	0.0128314	0.060851
20.2	38.409	17.539	54.777	20.2	0.150624	0.0687804	0.214812								24.35	3.575	2.353	3.575	24.35	0.0140196	0.00922745	0.0140196
20.23	43.141	18.331	60.55	20.23	0.16918	0.0718863	0.237451								24.39	3.15	1.63	3.15	24.39	0.0123529	0.00639216	0.0123529
20.25	40.257	17.846	57.14	20.25	0.157871	0.0699843	0.224078								24.42	2.691	2.042	2.691	24.42	0.0105529	0.00800784	0.0105529
20.28	31.72	15.714	46.235	20.28	0.124392	0.0616235	0.181314								24.45	5.32	2.522	5.32	24.45	0.0208627	0.0098902	0.0208627
20.31	26.163	14.339	38.559	20.31	0.1026	0.0562314	0.151212								24.48	9.688	2.065	9.688	24.48	0.0379922	0.00809804	0.0379922
20.33	52.504	20.117	70.01	20.33	0.205898	0.0788902	0.274549								24.51	5.507	0.664	5.507	24.51	0.0215961	0.00260392	0.0215961
20.36	46.207	19.072	63.337	20.36	0.181204	0.0747922	0.24838								24.55	3.822	0.945	3.822	24.55	0.0149882	0.00370588	0.0149882
20.39	45.397	18.83	63.322	20.39	0.178027	0.0738431	0.248322								24.58	9.438	0.809	9.438	24.58	0.0370118	0.00317255	0.0370118
20.41	37.159	16.42	52.921	20.41	0.145722	0.0643922	0.207533								24.61	0.721	0.006	0.721	24.61	0.00282745	2.35294e-05	0.00282745
20.44	30.706	15.995	44.578	20.44	0.120416	0.0627255	0.174816								24.64	1.759	0.329	1.759	24.64	0.00689804	0.0012902	0.00689804
20.47	27.404	15.088	40.231	20.47	0.107467	0.0591686	0.157769								24.68	0.754	0.72	0.754	24.68	0.00295686	0.00282353	0.00295686
20.49	34.538	14.859	49.659	20.49	0.135443	0.0582706	0.194741								24.71	5.166	0.424	5.166	24.71	0.0202588	0.00166275	0.0202588
20.52	39.102	16.241	55.771	20.52	0.153341	0.0636902	0.21871								24.74	3.383	0.224	3.383	24.74	0.0132667	0.000878431	0.0132667
20.55	33.926	16.023	49.086	20.55	0.133043	0.0628353	0.192494								24.77	0.903	0.338	0.903	24.77	0.00354118	0.00132549	0.00354118
20.57	34.756	16.012	49.988	20.57	0.136298	0.0627922	0.196031								24.81	0.756	0.518	0.756	24.81	0.00296471	0.00203137	0.00296471
20.6	42.119	17.15	58.974	20.6	0.165173	0.0672549	0.231271								24.84	4.069	0.546	4.069	24.84	0.0159569	0.00214118	0.0159569
20.63	46.175	18.417	64.891	20.63	0.181078	0.0722235	0.254475								24.87	6.335	0.695	6.335	24.87	0.0248431	0.00272549	0.0248431
20.65	34.508	13.988	49.826	20.65	0.135325	0.0548549	0.195396								24.9	1.505	0.131	1.505	24.9	0.00590196	0.000513725	0.00590196
20.68	38.5	14.97	54.687	20.68	0.15098	0.0587059	0.214459								24.94	4.383	0.071	4.383	24.94	0.0171882	0.000278431	0.0171882
20.71	36.122	15.587	51.746	20.71	0.141655	0.0611255	0.202925								24.97	0.012	0.014	0.012	24.97	4.70588e-05	5.4902e-05	4.70588e-05
20.73	32.18	15.031	46.753	20.73	0.126196	0.0589451	0.183345								25	0	0	0	25	0	0	0
20.76	37.015	15.824	53.242	20.76	0.145157	0.0620549	0.208792
20.79	48.895	19.009	67.593	20.79	0.191745	0.0745451	0.265071
20.82	53.899	20.142	73.471	20.82	0.211369	0.0789882	0.288122
20.84	43.184	17.126	60.986	20.84	0.169349	0.0671608	0.239161
20.87	36.974	15.256	52.837	20.87	0.144996	0.0598275	0.207204
20.9	46.518	17.604	65.091	20.9	0.182424	0.0690353	0.255259
20.92	47.05	18.59	65.489	20.92	0.18451	0.072902	0.25682
20.95	37.465	15.926	53.69	20.95	0.146922	0.0624549	0.210549
20.98	42.149	16.485	59.296	20.98	0.16529	0.0646471	0.232533
21	46.187	18.021	64.439	21	0.181125	0.0706706	0.252702
21.03	27.579	13.582	40.525	21.03	0.108153	0.0532627	0.158922
21.06	30.156	14.673	44.146	21.06	0.118259	0.0575412	0.173122
21.08	27.707	14.517	40.756	21.08	0.108655	0.0569294	0.159827
21.11	40.726	15.913	58.279	21.11	0.15971	0.0624039	0.228545
21.14	38.566	16.625	55.211	21.14	0.151239	0.0651961	0.216514
21.16	32.597	14.62	46.337	21.16	0.127831	0.0573333	0.181714
21.19	34.551	15.982	48.876	21.19	0.135494	0.0626745	0.191671
21.22	25.562	13.293	37.841	21.22	0.100243	0.0521294	0.148396
21.24	39.136	13.846	55.931	21.24	0.153475	0.054298	0.219337
21.27	46.03	18.746	64.742	21.27	0.18051	0.0735137	0.25389
21.3	36.511	14.979	52.78	21.3	0.14318	0.0587412	0.20698
21.33	22.442	10.732	33.53	21.33	0.0880078	0.0420863	0.13149
21.35	38.708	17.976	54.04	21.35	0.151796	0.0704941	0.211922
21.38	29.815	12.041	43.193	21.38	0.116922	0.0472196	0.169384
21.41	41.945	20.443	59.927	21.41	0.16449	0.0801686	0.235008
21.43	39.695	16.385	56.894	21.43	0.155667	0.0642549	0.223114
21.46	27.109	12.464	40.014	21.46	0.10631	0.0488784	0.156918
21.49	33.399	14.535	48.335	21.49	0.130976	0.057	0.189549
21.51	34.856	15.571	48.883	21.51	0.13669	0.0610627	0.191698
21.54	33.542	15.204	48.669	21.54	0.131537	0.0596235	0.190859
21.57	35.594	17.373	51.633	21.57	0.139584	0.0681294	0.202482
21.59	24.811	13.885	36.875	21.59	0.097298	0.054451	0.144608
21.62	26.305	11.279	38.593	21.62	0.103157	0.0442314	0.151345
21.65	23.492	12.39	35.103	21.65	0.0921255	0.0485882	0.137659
21.67	50.219	18.067	69.454	21.67	0.196937	0.070851	0.272369
21.7	44.093	18.099	62.165	21.7	0.172914	0.0709765	0.243784
21.73	37.406	16.292	53.947	21.73	0.14669	0.0638902	0.211557
21.75	47.024	20.433	65.834	21.75	0.184408	0.0801294	0.258173
21.78	50.844	20.849	70.312	21.78	0.199388	0.0817608	0.275733
21.81	50.018	20.622	68.311	21.81	0.196149	0.0808706	0.267886
21.83	39.116	19.563	55.708	21.83	0.153396	0.0767176	0.218463
21.86	34.991	15.625	50.273	21.86	0.13722	0.0612745	0.197149
21.89	32.102	14.428	46.381	21.89	0.12589	0.0565804	0.181886
21.92	35.509	16.979	50.996	21.92	0.139251	0.0665843	0.199984
21.94	37.439	17.137	53.584	21.94	0.14682	0.0672039	0.210133
21.97	27.662	16.118	40.447	21.97	0.108478	0.0632078	0.158616
22	35.236	19.912	50.751	22	0.13818	0.0780863	0.199024
22.02	33.949	20.011	49.257	22.02	0.133133	0.0784745	0.193165
22.05	32.424	20.274	47.216	22.05	0.127153	0.0795059	0.185161
22.08	37.381	22.693	53.821	22.08	0.146592	0.0889922	0.211063
22.1	38.362	21.722	54.947	22.1	0.150439	0.0851843	0.215478
22.13	41.929	22.996	59.435	22.13	0.164427	0.0901804	0.233078
22.16	35.173	24.091	50.429	22.16	0.137933	0.0944745	0.197761
22.18	26.77	21.752	39.6	22.18	0.10498	0.085302	0.155294
22.21	35.684	22.131	51.433	22.21	0.139937	0.0867882	0.201698
22.24	51.079	27.25	70.049	22.24	0.20031	0.106863	0.274702
22.26	56.189	32.165	76.2	22.26	0.220349	0.126137	0.298824
22.29	58.523	31.792	79.612	22.29	0.229502	0.124675	0.312204
22.32	48.821	30.699	68.214	22.32	0.191455	0.120388	0.267506
22.34	57.807	36.78	77.855	22.34	0.226694	0.144235	0.305314
22.37	62.918	42.05	84.173	22.37	0.246737	0.164902	0.33009
22.4	45.609	41.292	63.486	22.4	0.178859	0.161929	0.248965
22.42	48.095	43.915	64.394	22.42	0.188608	0.172216	0.252525
22.45	79.172	50.099	100.445	22.45	0.310478	0.196467	0.393902
22.48	76.366	51.771	98.469	22.48	0.299475	0.203024	0.386153
22.51	66.097	55.907	88.219	22.51	0.259204	0.219243	0.345957
22.53	65.513	58.226	87.379	22.53	0.256914	0.228337	0.342663
22.56	66.694	59.553	88.188	22.56	0.261545	0.233541	0.345835
22.59	54.788	60.551	74.87	22.59	0.214855	0.237455	0.293608
22.61	55.361	65.168	75.64	22.61	0.217102	0.255561	0.296627
22.64	61.046	70.204	82.241	22.64	0.239396	0.27531	0.322514
22.67	68.355	206.143	89.961	22.67	0.268059	0.808404	0.352788
22.69	71.952	215.44	93.375	22.69	0.282165	0.844863	0.366176
22.72	66.04	220.902	87.708	22.72	0.25898	0.866282	0.343953
22.75	69.037	229.639	91.051	22.75	0.270733	0.900545	0.357063
22.77	66.693	235.29	88.226	22.77	0.261541	0.922706	0.345984
22.8	55.754	241.604	75.402	22.8	0.218643	0.947467	0.295694
22.83	79.532	247.671	101.732	22.83	0.31189	0.971259	0.398949
22.85	77.081	250.818	99.281	22.85	0.302278	0.9836	0.389337
22.88	79.683	253.187	101.631	22.88	0.312482	0.99289	0.398553
22.91	94.3	254	115.62	22.91	0.369804	0.996078	0.453412
22.93	93.157	253.843	114.757	22.93	0.365322	0.995463	0.450027
22.96	96.686	252.858	117.958	22.96	0.379161	0.9916	0.46258
22.99	108.517	251.529	213.092	22.99	0.425557	0.986388	0.835655
23.02	112.217	249.81	217.931	23.02	0.440067	0.979647	0.854631
23.04	210.124	248.423	234.892	23.04	0.824016	0.974208	0.921145
23.07	218.872	247.964	240.285	23.07	0.858322	0.972408	0.942294
23.1	234.471	248.149	248.336	23.1	0.919494	0.973133	0.973867
23.12	238.107	246.985	250.07	23.12	0.933753	0.968569	0.980667
23.15	242.719	247.562	252.227	23.15	0.951839	0.970831	0.989125
23.18	250.029	250.369	254.341	23.18	0.980506	0.981839	0.997416
23.2	252.495	252.498	254.997	23.2	0.990176	0.990188	0.999988
23.23	252.678	252.67	254.672	23.23	0.990894	0.990863	0.998714
23.26	251.257	253.507	254.841	23.26	0.985322	0.994145	0.999376
23.28	244.359	253.051	253.09	23.28	0.958271	0.992357	0.99251
23.31	239.803	253.956	251.365	23.31	0.940404	0.995906	0.985745
23.34	228.033	253.4	245.051	23.34	0.894247	0.993725	0.960984
23.36	222.465	253.044	242.691	23.36	0.872412	0.992329	0.951729
23.39	210.408	252.729	235.126	23.39	0.825129	0.991094	0.922063
23.42	110.959	251.099	215.853	23.42	0.435133	0.984702	0.846482
23.44	111.613	250.172	216.946	23.44	0.437698	0.981067	0.850769
23.47	104.978	248.502	207.889	23.47	0.411678	0.974518	0.815251
23.5	90.311	246.513	111.894	23.5	0.354161	0.966718	0.4388
23.52	90.169	245.021	111.77	23.52	0.353604	0.960867	0.438314
23.55	88.081	242.975	109.76	23.55	0.345416	0.952843	0.430431
23.58	88.446	243.363	110.105	23.58	0.346847	0.954365	0.431784
23.61	77.857	242.552	99.935	23.61	0.305322	0.951184	0.391902
23.63	49.52	240.175	68.268	23.63	0.194196	0.941863	0.267718
23.66	53.681	239.434	73.798	23.66	0.210514	0.938957	0.289404
23.69	57.992	238.294	78.871	23.69	0.22742	0.934486	0.309298
23.71	56.963	236.685	76.857	23.71	0.223384	0.928176	0.3014
23.74	76.088	235.031	97.273	23.74	0.298384	0.92169	0.381463
23.77	67.175	228.541	88.718	23.77	0.263431	0.896239	0.347914
23.79	63.596	222.132	85.036	23.79	0.249396	0.871106	0.333475
23.82	55.091	215.203	75.055	23.82	0.216043	0.843933	0.294333
23.85	50.521	206.772	69.552	23.85	0.198122	0.810871	0.272753
23.87	44.64	70.184	62.92	23.87	0.175059	0.275231	0.246745
23.9	46.568	66.74	65.378	23.9	0.18262	0.261725	0.256384
23.93	35.561	62.111	50.723	23.93	0.139455	0.243573	0.198914
23.95	40.039	57.341	56.008	23.95	0.157016	0.224867	0.219639
23.98	45.168	52.321	63.073	23.98	0.177129	0.20518	0.247345
24.01	46.468	50.279	65.261	24.01	0.182227	0.197173	0.255925
24.03	37.687	43.336	54.029	24.03	0.147792	0.169945	0.211878
24.06	33.538	38.471	48.506	24.06	0.131522	0.150867	0.19022
24.09	42.265	37.382	59.447	24.09	0.165745	0.146596	0.233125
24.11	51.355	35.002	71.046	24.11	0.201392	0.137263	0.278612
24.14	47.955	30.596	66.905	24.14	0.188059	0.119984	0.262373
24.17	32.317	25.647	46.67	24.17	0.126733	0.100576	0.18302
24.2	29.965	22.302	43.303	24.2	0.11751	0.0874588	0.169816
24.22	33.742	20.424	48.409	24.22	0.132322	0.0800941	0.189839
24.25	28.017	20.016	41.028	24.25	0.109871	0.0784941	0.160894
24.28	38.661	22.187	54.814	24.28	0.151612	0.0870078	0.214957
24.3	30.401	17.721	43.337	24.3	0.11922	0.0694941	0.169949
24.33	27.094	15.74	39.67	24.33	0.106251	0.0617255	0.155569
24.36	39.187	19.164	56.272	24.36	0.153675	0.0751529	0.220675
24.38	33.62	15.678	48.745	24.38	0.131843	0.0614824	0.191157
24.41	18.424	11.221	27.815	24.41	0.072251	0.0440039	0.109078
24.44	26.229	12.385	37.804	24.44	0.102859	0.0485686	0.148251
24.46	35.114	14.938	49.816	24.46	0.137702	0.0585804	0.195357
24.49	19.002	10.997	28.281	24.49	0.0745176	0.0431255	0.110906
24.52	23.463	12.6	34.73	24.52	0.0920118	0.0494118	0.136196
24.54	30.378	13.885	44.492	24.54	0.119129	0.054451	0.174478
24.57	33.997	14.103	49.172	24.57	0.133322	0.0553059	0.192831
24.6	35.812	12.749	50.956	24.6	0.140439	0.0499961	0.199827
24.62	29.132	11.18	42.574	24.62	0.114243	0.0438431	0.166957
24.65	33.854	12.502	48.84	24.65	0.132761	0.0490275	0.191529
24.68	36.112	13.653	52.28	24.68	0.141616	0.0535412	0.20502
24.7	34.076	11.694	49.43	24.7	0.133631	0.0458588	0.193843
24.73	29.245	10.216	42.829	24.73	0.114686	0.0400627	0.167957
24.76	18.265	8.263	27.727	24.76	0.0716275	0.0324039	0.108733
24.79	21.035	9.868	31.364	24.79	0.0824902	0.038698	0.122996
24.81	24.605	10.573	36.342	24.81	0.0964902	0.0414627	0.142518
24.84	27.238	9.27	40.102	24.84	0.106816	0.0363529	0.157263
24.87	23.927	9.584	35.703	24.87	0.0938314	0.0375843	0.140012
24.89	37.739	13.674	53.856	24.89	0.147996	0.0536235	0.2112
24.92	27.539	10.241	40.46	24.92	0.107996	0.0401608	0.158667
24.95	40.193	12.438	56.09	24.95	0.15762	0.0487765	0.219961
24.97	34.235	13.29	49.304	24.97	0.134255	0.0521176	0.193349
25	43	14	61	25	0.168627	0.054902	0.239216
