# Supplementary material for: Alternative splicing of CARM1 regulated by LincGET-guided paraspeckles biases the first cell fate in mammalian early embryos
Source: Nat Struct Mol Biol. 2024 Apr 24;31(9):1341–54. doi: 10.1038/s41594-024-01292-9 (PMC11402786; doi:10.1038/s41594-024-01292-9)
Supplement: Supplementary file 21 — Sheet ‘ED Fig. 4a’: Statistical Source data for line scans, Rp values, and dot plots in Extended Data Fig. 4a. Sheet ‘ED Fig. 4b’: Statistical Source data for bar plots and dot plots in Extended Data Fig. 4b. [file 41594_2024_1292_MOESM21_ESM.xlsx]

## Sheet: ED Fig. 4a
NONO-E2C_line_scan								Rp	NO. of speckles			NONO-L2C_line_scan								Rp	NO. of speckles			NONO-E4C_line_scan								Rp	NO. of speckles			NONO-L4C_line_scan								Rp	NO. of speckles			PSPC1-E2C_line_scan
x-axis	intensity		x-axis	y-axis			mean	0.64	NONO-E2C			x-axis	intensity		x-axis	y-axis			mean	0.745625	NONO-L2C			x-axis	intensity		x-axis	y-axis			mean	0.7135	NONO-E4C			x-axis	intensity		x-axis	y-axis			mean	0.721711	NONO-L4C			x-axis	intensity
	red	green		red	green		SEM	0.0784857	NONO	LincGET			red	green		red	green		SEM	0.110105	NONO	LincGET			red	green		red	green		SEM	0.115931	NONO	LincGET			red	green		red	green		SEM	0.068671	NONO	LincGET			red
0	0	7	0	0	0.027451		#1	0.61	4	4		0	13	25	0	0.0509804	0.0980392		#1	0.64	20	14		0	17	5	0	0.0666667	0.0196078		#1	0.67	47	42		0	18	3	0	0.0705882	0.0117647		#1	0.7	5	11		0	5
0.15	19.129	0	0.15	0.0750157	0			0.72	8	5		0.11	4.663	17.464	0.11	0.0182863	0.0684863			0.9	29	28		0.12	19.67	7.287	0.12	0.0771373	0.0285765			0.78	62	58		0.13	4.32	3.369	0.13	0.0169412	0.0132118			0.87	5	12		0.12	18.252
0.3	7.2	0	0.3	0.0282353	0		#2	0.75	2	5		0.23	8.288	28.966	0.23	0.032502	0.113592		#2	0.71	13	17		0.24	25.433	15.934	0.24	0.0997373	0.0624863			0.62	51	53		0.27	5.311	4.823	0.27	0.0208275	0.0189137			0.7	28	25		0.24	16.895
0.45	7.2	0	0.45	0.0282353	0			0.76	6	6		0.34	22.53	10.489	0.34	0.0883529	0.0411333			0.64	35	31		0.37	24.415	14.759	0.37	0.0957451	0.0578784			0.74	69	72		0.4	3.613	4.871	0.4	0.0141686	0.019102			0.69	25	21		0.37	14.078
0.6	0	0	0.6	0	0		#3	0.54	3	3		0.45	20.464	22.573	0.45	0.080251	0.0885216		#3	0.76	18	25		0.49	36.195	22.824	0.49	0.141941	0.0895059		#2	0.78	56	54		0.53	4.838	8.245	0.53	0.0189725	0.0323333		#2	0.71	26	29		0.49	17.741
0.74	0.214	6.986	0.74	0.000839216	0.0273961			0.54	6	5		0.56	15.568	47.929	0.56	0.061051	0.187957			0.83	40	43		0.61	58.627	29.679	0.61	0.22991	0.116388			0.7	65	58		0.67	2.512	5.811	0.67	0.00985098	0.0227882			0.72	14	19		0.61	17.816
0.89	0.45	0	0.89	0.00176471	0		#4	0.57	11	9		0.68	8.324	33.942	0.68	0.0326431	0.133106		#4	0.81	34	30		0.73	96.839	58.75	0.73	0.379761	0.230392			0.98	37	45		0.8	5.304	5.42	0.8	0.0208	0.0212549			0.79	17	11		0.73	21.761
1.04	7.2	6.9	1.04	0.0282353	0.0270588			0.58	11	12		0.79	20.222	46.545	0.79	0.079302	0.182529			0.86	38	35		0.85	116.884	65.224	0.85	0.458369	0.25578			0.53	44	46		0.94	8.769	5.019	0.94	0.0343882	0.0196824			0.69	19	25		0.85	12.12
1.19	12.343	0	1.19	0.0484039	0		#5	0.49	6	6		0.9	47.183	77.499	0.9	0.185031	0.303918		#5	0.66	24	28		0.98	226.906	210.514	0.98	0.889827	0.825545		#3	0.64	73	75		1.07	11.782	3.668	1.07	0.0462039	0.0143843		#3	0.68	25	27		0.98	19.665
1.34	0.386	0	1.34	0.00151373	0			0.55	6	7		1.01	56.686	150.829	1.01	0.222298	0.591486			0.8	42	38		1.1	249.531	221.533	1.1	0.978553	0.868757			0.66	40	48		1.2	13.787	3.36	1.2	0.0540667	0.0131765			0.82	16	10		1.1	36.347
1.49	0.75	13.543	1.49	0.00294118	0.0531098		#6	0.62	9	10		1.13	51.598	131.542	1.13	0.202345	0.515851		#6	0.83	23	30		1.22	246.19	66.431	1.22	0.965451	0.260514			0.71	47	38		1.34	7.63	5.889	1.34	0.0299216	0.0230941			0.7	21	24		1.22	69.001
1.64	0.472	13.928	1.64	0.00185098	0.0546196			0.77	11	11		1.24	89.156	119.263	1.24	0.349631	0.467698			0.66	32	36		1.34	207.124	52.067	1.34	0.812251	0.204184			0.68	71	67		1.47	20.165	12.284	1.47	0.0790784	0.0481725			0.76	19	20		1.34	44.778
1.79	7.2	7.2	1.79	0.0282353	0.0282353		#7	0.65	11	9		1.35	63.568	164.822	1.35	0.249286	0.646361		#7	0.7	20	15		1.46	107.882	45.204	1.46	0.423067	0.177271		#4	0.58	47	47		1.6	28.474	14.126	1.6	0.111663	0.0553961		#4	0.71	8	11		1.46	27.234
1.93	18.689	0	1.93	0.0732902	0			0.72	11	12		1.46	67.832	198.159	1.46	0.266008	0.777094			0.71	30	24		1.59	69.438	34.546	1.59	0.272306	0.135475			0.85	58	52		1.74	31.715	10.788	1.74	0.124373	0.0423059			0.8	30	31		1.59	55.93
2.08	18.65	0	2.08	0.0731373	0		#8	0.68	5	8		1.58	93.741	205.723	1.58	0.367612	0.806757		#8	0.63	10	14		1.71	49.975	20.221	1.71	0.19598	0.079298			0.72	62	71		1.87	26.903	13.101	1.87	0.105502	0.0513765			0.78	14	15		1.71	56.722
2.23	0.643	7.2	2.23	0.00252157	0.0282353			0.77	13	10		1.69	129.895	216.631	1.69	0.509392	0.849533			0.55	22	27		1.83	27.137	10.084	1.83	0.10642	0.0395451			0.66	62	57		2.01	35.631	9.702	2.01	0.139729	0.0380471			0.68	24	19		1.83	45.361
2.38	8.343	6.514	2.38	0.0327176	0.0255451		#9	0.76	2	2		1.8	174.142	226.975	1.8	0.68291	0.890098		#9	0.49	30	30		1.95	36.464	11.487	1.95	0.142996	0.0450471		#5	0.66	63	67		2.14	46.451	8.504	2.14	0.182161	0.033349		#5	0.73	8	13		1.95	46.785
2.53	24.268	0	2.53	0.0951686	0			0.65	4	5		1.91	141.672	216.692	1.91	0.555576	0.849773			0.85	48	47		2.07	35.462	10.9	2.07	0.139067	0.0427451			0.41	41	41		2.27	38.547	14.011	2.27	0.151165	0.0549451			0.75	22	29		2.07	35.435
2.68	20.036	7.2	2.68	0.0785725	0.0282353		#10	0.67	3	3		2.03	194.741	224.719	2.03	0.76369	0.881251		#10	0.67	28	25		2.2	18.907	14.282	2.2	0.0741451	0.0560078			0.74	60	55		2.41	42.102	20.069	2.41	0.165106	0.078702			0.79	30	30		2.2	27.288
2.83	7.811	6.386	2.83	0.0306314	0.0250431			0.58	1	1		2.14	172.861	213.346	2.14	0.677886	0.836651			0.6	33	30		2.32	15.534	12.001	2.32	0.0609176	0.0470627			0.66	50	47		2.54	48.975	24.057	2.54	0.192059	0.0943412			0.67	6	4		2.32	74.601
2.98	9.557	19.028	2.98	0.0374784	0.0746196		#11	0.67	5	4		2.25	176.762	229.487	2.25	0.693184	0.899949		#11	0.59	43	49		2.44	19.868	9.158	2.44	0.0779137	0.0359137		#6	0.8	39	37		2.67	45.633	19.502	2.67	0.178953	0.0764784		#6	0.7	10	15		2.44	30.378
3.13	15.525	0.9	3.13	0.0608824	0.00352941			0.6	1	1		2.36	119.274	200.419	2.36	0.467741	0.785957			0.93	44	43		2.56	15.685	5.363	2.56	0.0615098	0.0210314			0.66	39	48		2.81	48.629	15.056	2.81	0.190702	0.0590431			0.58	7	11		2.56	40.867
3.27	0.943	0.943	3.27	0.00369804	0.00369804		#12	0.64	5	5		2.48	62.29	135.954	2.48	0.244275	0.533153		#12	0.58	23	24		2.68	7.325	10.202	2.68	0.0287255	0.0400078			0.92	55	51		2.94	50.986	18.595	2.94	0.199945	0.0729216			0.81	9	15		2.68	44.666
3.42	16.125	7.2	3.42	0.0632353	0.0282353			0.61	0	0		2.59	42.718	92.957	2.59	0.167522	0.364537			0.66	25	26		2.8	14.275	6.414	2.8	0.0559804	0.0251529			0.51	79	85		3.07	55.248	20.006	3.07	0.216659	0.0784549			0.63	8	11		2.8	39.594
3.57	12.6	21.086	3.57	0.0494118	0.0826902		#13	0.6	1	1		2.7	28.118	120.819	2.7	0.110267	0.4738		#13	0.83	31	25		2.93	12.392	11.758	2.93	0.0485961	0.0461098		#7	0.71	59	66		3.21	54.972	20.756	3.21	0.215576	0.0813961		#7	0.75	6	5		2.93	46.293
3.72	35.239	27.118	3.72	0.138192	0.106345			0.71	2	2		2.82	25.98	58.956	2.82	0.101882	0.2312			0.81	45	46		3.05	7.6	8.145	3.05	0.0298039	0.0319412			0.78	61	64		3.34	45.513	21.725	3.34	0.178482	0.0851961			0.62	23	21		3.05	69.7
3.87	23.043	8.314	3.87	0.0903647	0.0326039		#14	0.72	3	3		2.93	22.063	24.253	2.93	0.0865216	0.0951098		#14	0.7	33	27		3.17	12.577	4.898	3.17	0.0493216	0.0192078			0.79	45	43		3.48	54.836	27.661	3.48	0.215043	0.108475			0.77	13	9		3.17	38.273
4.02	33.043	8.357	4.02	0.12958	0.0327725			0.59	2	2		3.04	32.829	47.846	3.04	0.128741	0.187631			0.7	12	5		3.29	12.87	7.441	3.29	0.0504706	0.0291804			0.76	65	61		3.61	55.375	28.938	3.61	0.217157	0.113482			0.75	25	28		3.29	36.639
4.17	61.8	13.2	4.17	0.242353	0.0517647		#15	0.64	5	5		3.15	26.248	37.996	3.15	0.102933	0.149004		#15	0.76	30	37		3.41	20.705	4.809	3.41	0.0811961	0.0188588		#8	0.95	40	43		3.74	50.137	21.285	3.74	0.196616	0.0834706		#8	0.75	18	15		3.41	54.963
4.32	53.314	13.157	4.32	0.209075	0.0515961			0.7	0	0		3.27	13.268	29.725	3.27	0.0520314	0.116569			0.91	29	31		3.54	15.66	10.455	3.54	0.0614118	0.041			0.67	49	53		3.88	65.59	21.277	3.88	0.257216	0.0834392			0.67	10	8		3.54	71.595
4.46	37.757	14.4	4.46	0.148067	0.0564706		#16	0.46	1	1		3.38	26.205	35.646	3.38	0.102765	0.139788		#16	0.67	15	11		3.66	16.706	12.745	3.66	0.0655137	0.0499804			0.58	70	66		4.01	68.573	28.997	4.01	0.268914	0.113714			0.72	26	27		3.66	114.559
4.61	32.872	17.614	4.61	0.12891	0.0690745			0.64	3	3		3.49	20.601	50.418	3.49	0.0807882	0.197718			0.74	11	10		3.78	26.343	13.024	3.78	0.103306	0.0510745			0.46	54	52		4.14	73.609	26.499	4.14	0.288663	0.103918			0.64	9	10		3.78	130.785
4.76	19.2	5.828	4.76	0.0752941	0.0228549		#17	0.59	4	4		3.6	51.106	40.692	3.6	0.200416	0.159576		#17	0.69	31	33		3.9	38.106	17.628	3.9	0.149435	0.0691294		#9	0.61	72	75		4.28	59.124	29.433	4.28	0.231859	0.115424		#9	0.73	17	11		3.9	200.574
4.91	48.611	18.772	4.91	0.190631	0.0736157			0.58	3	3		3.72	22.494	12.814	3.72	0.0882118	0.050251			0.97	10	15		4.02	26.868	9.632	4.02	0.105365	0.0377725			0.62	36	32		4.41	79.006	26.168	4.41	0.309827	0.10262			0.87	24	19		4.02	192.856
5.06	35.743	7.2	5.06	0.140169	0.0282353		#18	0.65	7	9		3.83	15.654	11.277	3.83	0.0613882	0.0442235		#18	0.76	44	50		4.15	24.181	17.325	4.15	0.0948275	0.0679412			0.52	71	77		4.55	57.83	25.075	4.55	0.226784	0.0983333			0.73	21	23		4.15	232.916
5.21	61.925	12.9	5.21	0.242843	0.0505882			0.66	9	10		3.94	17.31	12.825	3.94	0.0678824	0.0502941			0.87	11	8		4.27	35.012	21.438	4.27	0.137302	0.0840706			0.81	56	63		4.68	59.935	21.285	4.68	0.235039	0.0834706			0.6	22	28		4.27	249.97
5.36	39.857	10.286	5.36	0.156302	0.0403373							4.05	15.01	19.25	4.05	0.0588627	0.0754902		#19	0.82	24	20		4.39	50.714	16.272	4.39	0.198878	0.0638118		#10	0.65	44	51		4.81	54.857	20.203	4.81	0.215125	0.0792275		#10	0.69	23	27		4.39	255
5.51	21.075	18.428	5.51	0.0826471	0.0722667							4.17	19.667	29.472	4.17	0.0771255	0.115576			0.6	23	26		4.51	48.689	23.671	4.51	0.190937	0.0928275			0.74	75	81		4.95	54.766	25.027	4.95	0.214769	0.0981451			0.61	23	20		4.51	255
5.65	49.307	12.772	5.65	0.193361	0.0500863							4.28	17.135	22.668	4.28	0.0671961	0.0888941		#20	0.82	19	12		4.63	43.202	31	4.63	0.16942	0.121569			0.71	57	49		5.08	56.662	13.197	5.08	0.222204	0.0517529			0.73	8	7		4.63	255
5.8	36.247	16.072	5.8	0.142145	0.0630275							4.39	16.99	18.138	4.39	0.0666275	0.0711294			0.83	16	20		4.76	36.566	37.75	4.76	0.143396	0.148039			0.93	59	53		5.21	71.192	35.494	5.21	0.279184	0.139192			0.87	29	31		4.76	255
5.95	37.972	7.2	5.95	0.14891	0.0282353							4.5	5.869	14.601	4.5	0.0230157	0.0572588		#21	0.62	46	44		4.88	38.918	38.985	4.88	0.15262	0.152882		#11	0.77	48	52		5.35	203.48	22.909	5.35	0.797961	0.0898392		#11	0.72	10	8		4.88	228.694
6.1	50.357	16.328	6.1	0.197478	0.0640314							4.62	13.535	24.001	4.62	0.0530784	0.0941216			0.68	41	43		5	41.952	41.386	5	0.164518	0.162298			0.76	47	54		5.48	245.337	75.548	5.48	0.962106	0.296267			0.59	9	13		5	207.44
6.25	54	5.4	6.25	0.211765	0.0211765							4.73	25.519	18.381	4.73	0.100075	0.0720824		#22	0.8	20	19		5.12	92.048	42.047	5.12	0.360973	0.16489			0.69	33	35		5.61	253.505	92.539	5.61	0.994137	0.362898			0.72	5	8		5.12	139.867
6.4	42.911	16.243	6.4	0.168278	0.063698							4.84	19.869	12.204	4.84	0.0779176	0.0478588			0.84	41	43		5.24	203.412	69.268	5.24	0.797694	0.271639			0.69	31	40		5.75	254.095	225.585	5.75	0.996451	0.884647			0.64	25	24		5.24	113.338
6.55	42.943	7.2	6.55	0.168404	0.0282353							4.95	17.789	22.924	4.95	0.0697608	0.089898		#23	0.78	48	41		5.37	221.168	217.053	5.37	0.867325	0.851188		#12	0.67	65	64		5.88	253.391	228.775	5.88	0.99369	0.897157		#12	0.59	29	30		5.37	79.293
6.7	39.472	7.2	6.7	0.154792	0.0282353							5.07	16.412	38.142	5.07	0.0643608	0.149576			0.8	24	20		5.49	252.387	238.565	5.49	0.989753	0.935549			0.87	37	30		6.02	245.416	205.808	6.02	0.962416	0.80709			0.72	20	15		5.49	104.595
6.85	51.857	12.428	6.85	0.203361	0.0487373							5.18	22.176	12.968	5.18	0.0869647	0.0508549		#24	0.85	13	10		5.61	244.753	221.902	5.61	0.959816	0.870204			0.67	70	72		6.15	201.32	75.026	6.15	0.78949	0.29422			0.77	5	3		5.61	70.635
6.99	49.757	6.043	6.99	0.195125	0.023698							5.29	16.115	21.951	5.29	0.0631961	0.0860824			0.88	29	26		5.73	222.809	207.815	5.73	0.873761	0.814961			0.67	66	74		6.28	60.659	46.66	6.28	0.237878	0.18298			0.86	30	24		5.73	48.049
7.14	32.143	21.6	7.14	0.126051	0.0847059							5.41	13.038	33.264	5.41	0.0511294	0.130447							5.85	106.678	58.513	5.85	0.418345	0.229463		#13	0.56	77	81		6.42	54.226	39.358	6.42	0.212651	0.154345		#13	0.67	8	11		5.85	47.593
7.29	8.775	17.025	7.29	0.0344118	0.0667647							5.52	17.301	20.902	5.52	0.0678471	0.0819686							5.98	85.261	52.448	5.98	0.334357	0.205678			0.85	68	74		6.55	72.369	28.353	6.55	0.2838	0.111188			0.76	7	4		5.98	71.867
7.44	32.057	9.343	7.44	0.125714	0.0366392							5.63	17.394	21.925	5.63	0.0682118	0.0859804							6.1	85.902	31.452	6.1	0.336871	0.123341			0.8	48	46		6.68	65.378	26.837	6.68	0.256384	0.105243			0.62	22	19		6.1	75.165
7.59	34.811	9.386	7.59	0.136514	0.0368078							5.74	30.724	22.773	5.74	0.120486	0.0893059							6.22	81.024	28.699	6.22	0.317741	0.112545			0.73	63	56		6.82	68.632	32.981	6.82	0.269145	0.129337			0.69	29	33		6.22	95.092
7.74	68.9	9.428	7.74	0.270196	0.0369725							5.86	17.539	17.838	5.86	0.0687804	0.0699529							6.34	88.205	34.017	6.34	0.345902	0.1334		#14	0.88	63	60		6.95	65.82	29.249	6.95	0.258118	0.114702		#14	0.75	23	30		6.34	90.246
7.89	73.268	33.075	7.89	0.287325	0.129706							5.97	9.997	12.339	5.97	0.0392039	0.0483882							6.46	56.094	32.316	6.46	0.219976	0.126729			0.62	46	52		7.09	70.452	29.328	7.09	0.276282	0.115012			0.91	22	18		6.46	72.856
8.04	95.293	35.164	8.04	0.373698	0.137898							6.08	18.486	7.217	6.08	0.0724941	0.028302							6.59	85.045	36.406	6.59	0.33351	0.142769			0.75	79	87		7.22	67.762	29.911	7.22	0.265733	0.117298			0.75	19	13		6.59	82.308
8.18	87.557	19.243	8.18	0.343361	0.0754627							6.19	24.36	26.811	6.19	0.0955294	0.105141							6.71	91.851	203.067	6.71	0.3602	0.796341			0.78	79	78		7.35	65.4	21.607	7.35	0.256471	0.0847333			0.8	23	21		6.71	84.272
8.33	255	54.6	8.33	1	0.214118							6.31	37.479	19.497	6.31	0.146976	0.0764588							6.83	102.294	229.157	6.83	0.401153	0.898655		#15	0.71	44	42		7.49	74.276	23.969	7.49	0.291278	0.0939961		#15	0.73	26	33		6.83	62.657
8.48	255	112.468	8.48	1	0.441051							6.42	29.589	10.993	6.42	0.116035	0.0431098							6.95	210.813	243.046	6.95	0.826718	0.953122			0.75	58	65		7.62	74.683	30.29	7.62	0.292875	0.118784			0.6	6	9		6.95	94.247
8.63	255	247.583	8.63	1	0.970914							6.53	21.298	10.338	6.53	0.0835216	0.0405412							7.07	227.076	252.589	7.07	0.890494	0.990545			0.86	53	51		7.75	77.839	27.8	7.75	0.305251	0.10902			0.69	30	31		7.07	89.525
8.78	255	251.19	8.78	1	0.985059							6.64	14.4	15.335	6.64	0.0564706	0.0601373							7.2	254.249	254.249	7.2	0.997055	0.997055			0.78	44	41		7.89	80.128	34.252	7.89	0.314227	0.134322			0.68	30	35		7.2	85.998
8.93	255	253.286	8.93	1	0.993278							6.76	17.756	19.876	6.76	0.0696314	0.0779451							7.32	254.829	254.829	7.32	0.999329	0.999329							8.02	81.404	37.953	8.02	0.319231	0.148835		#16	0.7	6	12		7.32	64.528
9.08	255	234.476	9.08	1	0.919514							6.87	23.552	11.62	6.87	0.0923608	0.0455686							7.44	255	255	7.44	1	1							8.16	80.121	40.833	8.16	0.3142	0.160129			0.71	29	26		7.44	64.454
9.23	67.543	69.221	9.23	0.264875	0.271455							6.98	25.137	13.922	6.98	0.0985765	0.0545961							7.56	255	255	7.56	1	1							8.29	76.224	41.316	8.29	0.298918	0.162024			0.7	22	25		7.56	78.681
9.38	56.7	47.7	9.38	0.222353	0.187059							7.09	18.39	18.879	7.09	0.0721176	0.0740353							7.68	255	255	7.68	1	1							8.42	86.262	37.774	8.42	0.338282	0.148133			0.76	12	12		7.68	83.007
9.52	72.486	21.6	9.52	0.284259	0.0847059							7.21	6.976	12.865	7.21	0.0273569	0.050451							7.8	254.487	254.979	7.8	0.997988	0.999918							8.56	91.602	36.636	8.56	0.359224	0.143671		#17	0.73	18	19		7.8	84.927
9.67	45.343	9.986	9.67	0.177816	0.0391608							7.32	20.927	10.903	7.32	0.0820667	0.0427569							7.93	248.666	254.304	7.93	0.975161	0.997271							8.69	83.58	36.142	8.69	0.327765	0.141733			0.73	27	30		7.93	91.174
9.82	34.2	7.2	9.82	0.134118	0.0282353							7.43	17.148	11.736	7.43	0.0672471	0.0460235							8.05	207.898	241.102	8.05	0.815286	0.945498							8.82	61.679	29.9	8.82	0.241878	0.117255			0.68	11	17		8.05	86.277
9.97	47.186	2.872	9.97	0.185043	0.0112627							7.55	11.109	23.244	7.55	0.0435647	0.0911529							8.17	113.704	209.033	8.17	0.445898	0.819737							8.96	68.858	30.644	8.96	0.270031	0.120173			0.74	26	25		8.17	76.213
10.12	44.314	25.586	10.12	0.17378	0.100337							7.66	8.112	20.371	7.66	0.0318118	0.0798863							8.29	100.798	69.993	8.29	0.395286	0.274482							9.09	74.285	40.07	9.09	0.291314	0.157137		#18	0.71	6	1		8.29	84.712
10.27	55.414	14.4	10.27	0.21731	0.0564706							7.77	21.28	23.727	7.77	0.083451	0.0930471							8.41	110.693	224.862	8.41	0.43409	0.881812							9.22	79.201	39.396	9.22	0.310592	0.154494			0.78	14	19		8.41	74.988
10.42	47.4	17.4	10.42	0.185882	0.0682353							7.88	22.52	10.352	7.88	0.0883137	0.0405961							8.54	215.7	231.476	8.54	0.845882	0.907749							9.36	68.018	32.101	9.36	0.266737	0.125886			0.68	19	23		8.54	51.403
10.57	41.4	15.975	10.57	0.162353	0.0626471							8	30.689	14.767	8	0.120349	0.0579098							8.66	230.934	247.137	8.66	0.905624	0.969165							9.49	61.876	24.872	9.49	0.242651	0.0975373			0.76	14	17		8.66	58.347
10.71	47.572	4.114	10.71	0.186557	0.0161333							8.11	32.358	10.557	8.11	0.126894	0.0414							8.78	246.041	252.827	8.78	0.964867	0.991478							9.63	67.562	31.686	9.63	0.264949	0.124259		#19	0.77	20	25		8.78	66.818
10.86	56.743	4.072	10.86	0.222522	0.0159686							8.22	20.686	11.837	8.22	0.0811216	0.0464196							8.9	253.34	254.468	8.9	0.99349	0.997914							9.76	65.022	47.046	9.76	0.254988	0.184494			0.78	19	18		8.9	42.586
11.01	51.772	11.228	11.01	0.203027	0.0440314							8.33	25	16.111	8.33	0.0980392	0.0631804							9.02	255	255	9.02	1	1							9.89	59.943	19.787	9.89	0.235071	0.0775961			0.7	5	10		9.02	58.137
11.16	33.428	29.797	11.16	0.13109	0.116851							8.45	20.749	14.416	8.45	0.0813686	0.0565333							9.15	255	255	9.15	1	1							10.03	64.217	29.31	10.03	0.251831	0.114941			0.7	16	18		9.15	53.596
11.31	56.486	19.028	11.31	0.221514	0.0746196							8.56	19.22	7.995	8.56	0.0753725	0.0313529							9.27	254.786	255	9.27	0.999161	1							10.16	80.901	31.132	10.16	0.317259	0.122086							9.27	57.992
11.46	48	19.875	11.46	0.188235	0.0779412							8.67	40.938	10.875	8.67	0.160541	0.0426471							9.39	254.619	255	9.39	0.998506	1							10.29	67.677	26.455	10.29	0.2654	0.103745							9.39	39.876
11.61	42.428	14.4	11.61	0.166384	0.0564706							8.78	26.21	23.71	8.78	0.102784	0.0929804							9.51	253.706	254.872	9.51	0.994925	0.999498							10.43	66.821	24.501	10.43	0.262043	0.0960824							9.51	27.105
11.76	36.825	14.4	11.76	0.144412	0.0564706							8.9	39.541	28.455	8.9	0.155063	0.111588							9.63	249.452	255	9.63	0.978243	1							10.56	69.346	26.255	10.56	0.271945	0.102961							9.63	36.304
11.9	45.772	18.172	11.9	0.179498	0.0712627							9.01	35.921	36.252	9.01	0.140867	0.142165							9.76	235.32	253.77	9.76	0.922824	0.995176							10.7	78.06	21.321	10.7	0.306118	0.0836118							9.76	22.127
12.05	54.547	10.672	12.05	0.21391	0.041851							9.12	13.831	17.569	9.12	0.0542392	0.068898							9.88	119.839	246.016	9.88	0.469957	0.964769							10.83	62.038	21.888	10.83	0.243286	0.0858353							9.88	23.857
12.2	48.943	30.064	12.2	0.191933	0.117898							9.23	29.891	38.633	9.23	0.11722	0.151502							10	116.112	220.6	10	0.455341	0.865098							10.96	61.567	25.756	10.96	0.241439	0.101004							10	37.4
12.35	37.757	26.957	12.35	0.148067	0.105714							9.35	55.04	36.247	9.35	0.215843	0.142145							10.12	109.496	62.799	10.12	0.429396	0.246271							11.1	71.709	38.409	11.1	0.281212	0.150624							10.12	39.517
12.5	66.9	14.4	12.5	0.262353	0.0564706							9.46	50.73	31.79	9.46	0.198941	0.124667							10.24	94.39	49.395	10.24	0.370157	0.193706							11.23	70.576	27.207	11.23	0.276769	0.106694							10.24	36.534
12.65	27.889	22.597	12.65	0.109369	0.0886157							9.57	37.545	51.871	9.57	0.147235	0.203416							10.37	88.458	44.286	10.37	0.346894	0.173671							11.36	74.868	21.481	11.36	0.2936	0.0842392							10.37	25.446
12.8	63.993	18.086	12.8	0.250953	0.0709255							9.68	53.995	59.248	9.68	0.211745	0.232345							10.49	119.315	51.034	10.49	0.467902	0.200133							11.5	63.573	18.184	11.5	0.249306	0.0713098							10.49	15.667
12.95	51.589	14.657	12.95	0.20231	0.0574784							9.8	91.912	67.367	9.8	0.360439	0.264184							10.61	95.468	212.753	10.61	0.374384	0.834325							11.63	70.21	16.883	11.63	0.275333	0.0662078							10.61	26.093
13.1	57.143	14.057	13.1	0.22409	0.0551255							9.91	90.52	79.084	9.91	0.35498	0.310133							10.73	111.219	233.738	10.73	0.436153	0.91662							11.76	83.939	26.966	11.76	0.329173	0.105749							10.73	29.777
13.24	49.028	29.753	13.24	0.192267	0.116678							10.02	88.007	114.668	10.02	0.345125	0.449678							10.85	112.858	245.504	10.85	0.44258	0.962761							11.9	76.961	21.322	11.9	0.301808	0.0836157							10.85	26.261
13.39	81.343	21.086	13.39	0.318992	0.0826902							10.14	133.113	212.253	10.14	0.522012	0.832365							10.98	219.597	252.207	10.98	0.861165	0.989047							12.03	73.972	32.602	12.03	0.290086	0.127851							10.98	26.195
13.54	42	45.6	13.54	0.164706	0.178824							10.25	153.412	222.443	10.25	0.601616	0.872325							11.1	239.666	253.152	11.1	0.939867	0.992753							12.17	72.635	45.17	12.17	0.284843	0.177137							11.1	29.029
13.69	46.543	57.814	13.69	0.182522	0.226722							10.36	182.735	233.337	10.36	0.716608	0.915047							11.22	243.77	253.022	11.22	0.955961	0.992243							12.3	95.248	53.624	12.3	0.373522	0.21029							11.22	33.928
13.84	25.897	41.014	13.84	0.101557	0.160839							10.47	193.038	232.286	10.47	0.757012	0.910925							11.34	243.74	253.761	11.34	0.955843	0.995141							12.43	249.295	83.054	12.43	0.977627	0.325702							11.34	37.508
13.99	50.914	35.279	13.99	0.199663	0.138349							10.59	212.052	224.807	10.59	0.831576	0.881596							11.46	237.921	254.49	11.46	0.933024	0.998							12.57	253.192	215.094	12.57	0.99291	0.843506							11.46	31.054
14.14	54.557	41.204	14.14	0.213949	0.161584							10.7	238.815	253.53	10.7	0.936529	0.994235							11.59	237.867	253.667	11.59	0.932812	0.994773							12.7	247.804	200.903	12.7	0.97178	0.787855							11.59	41.014
14.29	63	18.514	14.29	0.247059	0.0726039							10.81	250.209	254.668	10.81	0.981212	0.998698							11.71	243.589	253.839	11.71	0.955251	0.995447							12.83	95.979	71.962	12.83	0.376388	0.282204							11.71	35.002
14.43	69.732	14.4	14.43	0.273459	0.0564706							10.92	255	255	10.92	1	1							11.83	247.357	250.901	11.83	0.970027	0.983925							12.97	67.689	43.645	12.97	0.265447	0.171157							11.83	22.407
14.58	48.6	11.4	14.58	0.190588	0.0447059							11.04	253.146	255	11.04	0.992729	1							11.95	231.134	249.838	11.95	0.906408	0.979757							13.1	59.704	29.136	13.1	0.234133	0.114259							11.95	34.34
14.73	58.757	28.189	14.73	0.23042	0.110545							11.15	252.891	255	11.15	0.991729	1							12.07	215.062	238.075	12.07	0.84338	0.933627							13.24	72.075	26.332	13.24	0.282647	0.103263							12.07	31.856
14.88	44.314	2.914	14.88	0.17378	0.0114275							11.26	246.684	254.956	11.26	0.967388	0.999827							12.2	112.352	217.791	12.2	0.440596	0.854082							13.37	74.513	23.208	13.37	0.292208	0.0910118							12.2	29.382
15.03	92.193	24.472	15.03	0.361541	0.0959686							11.37	238.755	254.255	11.37	0.936294	0.997078							12.32	109.307	64.779	12.32	0.428655	0.254035							13.5	68.784	27.906	13.5	0.269741	0.109435							12.32	27.744
15.18	35.743	19.222	15.18	0.140169	0.0753804							11.49	244.976	252.251	11.49	0.96069	0.98922							12.44	100.52	47.851	12.44	0.394196	0.187651							13.64	74.952	30.462	13.64	0.293929	0.119459							12.44	23.017
15.33	63.839	18.814	15.33	0.250349	0.0737804							11.6	227.698	240.781	11.6	0.892933	0.944239							12.56	93.396	58.477	12.56	0.366259	0.229322							13.77	81.403	34.094	13.77	0.319227	0.133702							12.56	26.806
15.48	72.286	9.943	15.48	0.283475	0.0389922							11.71	203.385	236.182	11.71	0.797588	0.926204							12.68	76.142	33.925	12.68	0.298596	0.133039							13.9	87.324	34.057	13.9	0.342447	0.133557							12.68	42.2
15.63	101.625	34.2	15.63	0.398529	0.134118							11.82	161.096	192.254	11.82	0.631749	0.753937							12.8	80.335	32.878	12.8	0.315039	0.128933							14.04	87.3	38.053	14.04	0.342353	0.149227							12.8	48.609
15.77	255	54.45	15.77	1	0.213529							11.94	117.111	135.36	11.94	0.459259	0.530824							12.93	87.275	33.998	12.93	0.342255	0.133325							14.17	66.432	34.425	14.17	0.260518	0.135							12.93	63.8
15.92	255	57.289	15.92	1	0.224663							12.05	101.268	65.555	12.05	0.397129	0.257078							13.05	73.683	26.102	13.05	0.288953	0.102361							14.3	58.119	28.883	14.3	0.227918	0.113267							13.05	59.204
16.07	255	106.8	16.07	1	0.418824							12.16	72.041	59.473	12.16	0.282514	0.233227							13.17	91.426	49.175	13.17	0.358533	0.192843							14.44	60.997	19.261	14.44	0.239204	0.0755333							13.17	37.461
16.22	255	76.046	16.22	1	0.29822							12.27	70.117	40.361	12.27	0.274969	0.158278							13.29	90.332	33.879	13.29	0.354243	0.132859							14.57	65.355	17.786	14.57	0.256294	0.069749							13.29	57.449
16.37	221.655	62.143	16.37	0.869235	0.243698							12.39	58.781	77.617	12.39	0.230514	0.30438							13.41	85.949	34.189	13.41	0.337055	0.134075							14.71	78.179	24.272	14.71	0.306584	0.0951843							13.41	64.761
16.52	75.097	60.332	16.52	0.294498	0.236596							12.5	86	107.5	12.5	0.337255	0.421569							13.54	92.977	30.513	13.54	0.364616	0.119659							14.84	61.538	22.719	14.84	0.241325	0.0890941							13.54	71.507
16.67	68.2	39.6	16.67	0.267451	0.155294							12.61	152.493	165.022	12.61	0.598012	0.647145							13.66	88.025	33.582	13.66	0.345196	0.131694							14.97	56.198	19.108	14.97	0.220384	0.0749333							13.66	103.067
16.82	53.443	11.914	16.82	0.20958	0.0467216							12.73	205.627	225.382	12.73	0.80638	0.883851							13.78	77.567	28.663	13.78	0.304184	0.112404							15.11	40.969	23.816	15.11	0.160663	0.0933961							13.78	117.524
16.96	61.607	21.857	16.96	0.241596	0.0857137							12.84	238.409	251.516	12.84	0.934937	0.986337							13.9	100.856	26.535	13.9	0.395514	0.104059							15.24	71.025	20.792	15.24	0.278529	0.0815373							13.9	122.859
17.11	51.257	16.672	17.11	0.201008	0.0653804							12.95	252.713	251.769	12.95	0.991031	0.987329							14.02	104.866	49.104	14.02	0.411239	0.192565							15.37	65.971	25.79	15.37	0.25871	0.101137							14.02	143.969
17.26	45.857	19.414	17.26	0.179831	0.0761333							13.06	255	253.728	13.06	1	0.995012							14.15	101.741	44.221	14.15	0.398984	0.173416							15.51	57.421	17.136	15.51	0.22518	0.0672							14.15	134.408
17.41	60.172	12.214	17.41	0.235969	0.047898							13.18	254.869	255	13.18	0.999486	1							14.27	88.576	31.749	14.27	0.347357	0.124506							15.64	40.527	14.654	15.64	0.158929	0.0574667							14.27	97.526
17.56	62.407	14.4	17.56	0.244733	0.0564706							13.29	254.888	255	13.29	0.999561	1							14.39	86.768	37.839	14.39	0.340267	0.148388							15.78	58.421	17.666	15.78	0.229102	0.0692784							14.39	82.595
17.71	42.6	7.2	17.71	0.167059	0.0282353							13.4	253.422	254.504	13.4	0.993812	0.998055							14.51	107.459	34.982	14.51	0.421408	0.137184							15.91	55.513	24.036	15.91	0.217698	0.0942588							14.51	96.595
17.86	56.828	12.343	17.86	0.222855	0.0484039							13.51	249.483	253.619	13.51	0.978365	0.994584							14.63	104.419	28.406	14.63	0.409486	0.111396							16.04	55.847	20.889	16.04	0.219008	0.0819176							14.63	80.299
18.01	56.957	4.028	18.01	0.223361	0.0157961							13.63	226.213	239.082	13.63	0.88711	0.937576							14.76	87.853	40.31	14.76	0.344522	0.158078							16.18	49.279	22.238	16.18	0.193251	0.0872078							14.76	64.663
18.15	23.307	29.422	18.15	0.0914	0.11538							13.74	191.18	196.695	13.74	0.749725	0.771353							14.88	105.82	40.186	14.88	0.41498	0.157592							16.31	59.37	25.767	16.31	0.232824	0.101047							14.88	55.157
18.3	81.857	14.4	18.3	0.321008	0.0564706							13.85	146.956	225.007	13.85	0.576298	0.88238							15	111.336	48.614	15	0.436612	0.190643							16.44	61.644	20.867	16.44	0.241741	0.0818314							15	49.2
18.45	52.028	14.4	18.45	0.204031	0.0564706							13.96	156.359	184.688	13.96	0.613173	0.724267							15.12	108.851	48.355	15.12	0.426867	0.189627							16.58	61.413	22.581	16.58	0.240835	0.0885529							15.12	73.796
18.6	48.772	14.4	18.6	0.191263	0.0564706							14.08	105.268	125.04	14.08	0.412816	0.490353							15.24	83.668	52.565	15.24	0.32811	0.206137							16.71	61.976	20.725	16.71	0.243043	0.0812745							15.24	80.058
18.75	59.4	25.65	18.75	0.232941	0.100588							14.19	71.625	94.76	14.19	0.280882	0.371608							15.37	94.796	50.571	15.37	0.371749	0.198318							16.84	70.366	16.764	16.84	0.275945	0.0657412							15.37	81.623
18.9	63.172	41.047	18.9	0.247733	0.160969							14.3	64.896	72.289	14.3	0.254494	0.283486							15.49	206.432	207.163	15.49	0.809537	0.812404							16.98	62.727	22.098	16.98	0.245988	0.0866588							15.49	89.493
19.05	32.143	21.257	19.05	0.126051	0.0833608							14.41	68.954	56.277	14.41	0.270408	0.220694							15.61	214.513	248.457	15.61	0.841227	0.974341							17.11	54.682	23.772	17.11	0.214439	0.0932235							15.61	100.45
19.2	53.614	56.228	19.2	0.210251	0.220502							14.53	72.419	54.671	14.53	0.283996	0.214396							15.73	241.308	253.282	15.73	0.946306	0.993263							17.25	73.529	24.012	17.25	0.288349	0.0941647							15.73	153.485
19.35	41.4	20.636	19.35	0.162353	0.0809255							14.64	43.462	40.404	14.64	0.170439	0.158447							15.85	253.839	254.805	15.85	0.995447	0.999235							17.38	92.087	39.069	17.38	0.361125	0.153212							15.85	239.564
19.49	55.072	8.325	19.49	0.215969	0.0326471							14.75	43.492	36.476	14.75	0.170557	0.143043							15.98	254.988	254.988	15.98	0.999953	0.999953							17.51	217.856	70.896	17.51	0.854337	0.278024							15.98	255
19.64	74.786	19.414	19.64	0.293278	0.0761333							14.86	38.969	38.825	14.86	0.15282	0.152255							16.1	255	255	16.1	1	1							17.65	251.969	200.983	17.65	0.988114	0.788169							16.1	255
19.79	71.825	21.525	19.79	0.281667	0.0844118							14.98	43.634	37.8	14.98	0.171114	0.148235							16.22	255	255	16.22	1	1							17.78	254.491	216.897	17.78	0.998004	0.850576							16.22	255
19.94	44.314	22.05	19.94	0.17378	0.0864706							15.09	54.77	55.465	15.09	0.214784	0.21751							16.34	255	255	16.34	1	1							17.91	254.057	223.112	17.91	0.996302	0.874949							16.34	255
20.09	41.272	20.186	20.09	0.161851	0.0791608							15.2	57.231	43.707	15.2	0.224435	0.1714							16.46	255	255	16.46	1	1							18.05	249.252	91.539	18.05	0.977459	0.358976							16.46	255
20.24	63.343	5.828	20.24	0.248404	0.0228549							15.32	34.001	21.227	15.32	0.133337	0.0832431							16.59	255	255	16.59	1	1							18.18	224.818	62.122	18.18	0.881639	0.243616							16.59	255
20.39	87.532	18.943	20.39	0.343263	0.0742863							15.43	63.014	41.315	15.43	0.247114	0.16202							16.71	255	255	16.71	1	1							18.32	78.373	40.313	18.32	0.307345	0.15809							16.71	255
20.54	64.286	23.657	20.54	0.252102	0.0927725							15.54	59.796	52.671	15.54	0.234494	0.206553							16.83	255	255	16.83	1	1							18.45	72.658	30.505	18.45	0.284933	0.119627							16.83	254.369
20.68	72.925	33.761	20.68	0.28598	0.132396							15.65	63.75	66.86	15.65	0.25	0.262196							16.95	255	255	16.95	1	1							18.58	59.201	34.499	18.58	0.232161	0.13529							16.95	237.472
20.83	87.5	11.1	20.83	0.343137	0.0435294							15.77	35.917	62.087	15.77	0.140851	0.243478							17.07	255	255	17.07	1	1							18.72	72.912	30.285	18.72	0.285929	0.118765							17.07	192.996
20.98	88.832	20.797	20.98	0.348361	0.0815569							15.88	44.296	67.524	15.88	0.17371	0.2648							17.2	255	255	17.2	1	1							18.85	67.749	30.09	18.85	0.265682	0.118							17.2	153.281
21.13	77.307	34.178	21.13	0.303165	0.134031							15.99	92.552	96.323	15.99	0.362949	0.377737							17.32	255	255	17.32	1	1							18.98	62.887	21.816	18.98	0.246616	0.0855529							17.32	106.282
21.28	73.504	29.528	21.28	0.288251	0.115796							16.1	185.487	147.288	16.1	0.7274	0.5776							17.44	239.692	253.966	17.44	0.939969	0.995945							19.12	60.53	19.645	19.12	0.237373	0.0770392							17.44	90.737
21.43	104.657	39.6	21.43	0.41042	0.155294							16.22	241.072	231.438	16.22	0.94538	0.9076							17.56	205.454	226.105	17.56	0.805702	0.886686							19.25	59.599	26.9	19.25	0.233722	0.10549							17.56	66.18
21.58	97.846	15.386	21.58	0.38371	0.0603373							16.33	249.859	238.112	16.33	0.979839	0.933773							17.68	86.568	52.858	17.68	0.339482	0.207286							19.39	70.768	20.33	19.39	0.277522	0.0797255							17.68	17.952
21.73	29.828	42.878	21.73	0.116973	0.168149							16.44	250.195	247.627	16.44	0.981157	0.971086							17.8	85.058	44.082	17.8	0.333561	0.172871							19.52	63.849	26.653	19.52	0.250388	0.104522							17.8	21.931
21.88	36	15.3	21.88	0.141176	0.06							16.55	255	253.716	16.55	1	0.994965							17.93	93.846	31.863	17.93	0.368024	0.124953							19.65	73.281	28.663	19.65	0.287376	0.112404							17.93	13.552
22.02	60.428	21.6	22.02	0.236973	0.0847059							16.67	255	255	16.67	1	1							18.05	86.588	25.405	18.05	0.339561	0.0996275							19.79	83.963	26.263	19.79	0.329267	0.102992							18.05	21.624
22.17	42.214	13.586	22.17	0.165545	0.0532784							16.78	255	255	16.78	1	1							18.17	89.789	29.393	18.17	0.352114	0.115267							19.92	59.678	21.815	19.92	0.234031	0.085549							18.17	31.329
22.32	32.464	10.478	22.32	0.12731	0.0410902							16.89	255	255	16.89	1	1							18.29	102.619	25.421	18.29	0.402427	0.0996902							20.05	63.494	24.002	20.05	0.248996	0.0941255							18.29	18.397
22.47	32.161	15.128	22.47	0.126122	0.0593255							17	255	255	17	1	1							18.41	96.926	24.832	18.41	0.380102	0.0973804							20.19	57.28	42.354	20.19	0.224627	0.166094							18.41	18.714
22.62	39.286	9.257	22.62	0.154063	0.036302							17.12	252.716	253.888	17.12	0.991043	0.995639							18.54	89.261	18.602	18.54	0.350043	0.072949							20.32	68.078	19.894	20.32	0.266973	0.0780157							18.54	18.378
22.77	47.957	1.286	22.77	0.188067	0.00504314							17.23	242.954	252.005	17.23	0.952761	0.988255							18.66	71.533	22.331	18.66	0.280522	0.0875725							20.45	44.696	17.383	20.45	0.175278	0.0681686							18.66	21.607
22.92	4.65	6.6	22.92	0.0182353	0.0258824							17.34	179.157	235.058	17.34	0.702576	0.921796							18.78	66.364	19.811	18.78	0.260251	0.0776902							20.59	53.202	18.705	20.59	0.208635	0.0733529							18.78	12.933
23.07	47.486	22.703	23.07	0.18622	0.0890314							17.45	135.223	212.488	17.45	0.530286	0.833286							18.9	49.796	20.772	18.9	0.195278	0.0814588							20.72	47.379	21.151	20.72	0.1858	0.0829451							18.9	23.274
23.21	26.572	13.886	23.21	0.104204	0.0544549							17.57	155.508	224.118	17.57	0.609835	0.878894							19.02	52.862	15.204	19.02	0.207302	0.0596235							20.86	44.465	11.722	20.86	0.174373	0.0459686							19.02	13.562
23.36	18.414	13.928	23.36	0.0722118	0.0546196							17.68	175.798	231.264	17.68	0.689404	0.906918							19.15	25.663	29.419	19.15	0.100639	0.115369							20.99	48.195	16.758	20.99	0.189	0.0657176							19.15	8.981
23.51	7.522	6.772	23.51	0.029498	0.0265569							17.79	222.354	233.038	17.79	0.871976	0.913875							19.27	73.825	30.341	19.27	0.28951	0.118984							21.12	44.843	18.322	21.12	0.175855	0.071851							19.27	20.732
23.66	6.814	0	23.66	0.0267216	0							17.91	215.541	236.694	17.91	0.845259	0.928212							19.39	82.248	25.298	19.39	0.322541	0.0992078							21.26	52.714	19.542	21.26	0.206722	0.0766353							19.39	17.284
23.81	6.857	0	23.81	0.0268902	0							18.02	234.708	246.981	18.02	0.920424	0.968553							19.51	49.128	26.242	19.51	0.192659	0.10291							21.39	59.761	20.17	21.39	0.234357	0.079098							19.51	11.92
23.96	7.2	0	23.96	0.0282353	0							18.13	241.895	251.447	18.13	0.948608	0.986067							19.63	50.497	35.428	19.63	0.198027	0.138933							21.52	42.525	19.902	21.52	0.166765	0.0780471							19.63	18.723
24.11	0	0	24.11	0	0							18.24	245.563	250.676	18.24	0.962992	0.983043							19.76	96.49	36.583	19.76	0.378392	0.143463							21.66	44.231	21.438	21.66	0.173455	0.0840706							19.76	29.545
24.26	0.214	0	24.26	0.000839216	0							18.36	254.002	254.011	18.36	0.996086	0.996122							19.88	87.62	57.023	19.88	0.343608	0.22362							21.79	52.311	15.378	21.79	0.205141	0.0603059							19.88	17.388
24.4	0.172	0	24.4	0.00067451	0							18.47	248.14	251.983	18.47	0.973098	0.988169							20	89.4	55.094	20	0.350588	0.216055							21.93	55.405	13.926	21.93	0.217275	0.0546118							20	11.36
24.55	7.072	0	24.55	0.0277333	0							18.58	247.041	251.921	18.58	0.968788	0.987925							20.12	85.339	50.779	20.12	0.334663	0.199133							22.06	54.979	18.312	22.06	0.215604	0.0718118							20.12	14.792
24.7	0	0	24.7	0	0							18.69	238.423	251.086	18.69	0.934992	0.984651							20.24	89.927	49.677	20.24	0.352655	0.194812							22.19	46.417	17.789	22.19	0.182027	0.0697608							20.24	18.496
24.85	0	0	24.85	0	0							18.81	242.212	252.707	18.81	0.949851	0.991008							20.37	61.749	40.931	20.37	0.242153	0.160514							22.33	40.457	15.586	22.33	0.158655	0.0611216							20.37	14.512
25	7	0	25	0.027451	0							18.92	252.516	254.919	18.92	0.990259	0.999682							20.49	86.251	59.367	20.49	0.338239	0.232812							22.46	37.976	19.779	22.46	0.148925	0.0775647							20.49	24.917
												19.03	254.642	254.613	19.03	0.998596	0.998482							20.61	97.583	69.762	20.61	0.382678	0.273576							22.59	33.944	19.021	22.59	0.133114	0.0745922							20.61	22.7
												19.14	253.214	254.789	19.14	0.992996	0.999173							20.73	117.515	71.179	20.73	0.460843	0.279133							22.73	24.084	11.905	22.73	0.0944471	0.0466863							20.73	30.265
												19.26	247.841	253.234	19.26	0.971925	0.993075							20.85	216.71	207.864	20.85	0.849843	0.815153							22.86	24.372	10.937	22.86	0.0955765	0.0428902							20.85	10.255
												19.37	242.859	249.428	19.37	0.952388	0.978149							20.98	220.882	224.759	20.98	0.866204	0.881408							22.99	27.216	14.026	22.99	0.106729	0.0550039							20.98	8.208
												19.48	143.72	199.474	19.48	0.563608	0.782251							21.1	202.657	225.782	21.1	0.794733	0.88542							23.13	27.343	10.096	23.13	0.107227	0.0395922							21.1	24.394
												19.59	133.762	135.338	19.59	0.524557	0.530737							21.22	207.402	211.64	21.22	0.813341	0.829961							23.26	22.584	4.85	23.26	0.0885647	0.0190196							21.22	12.262
												19.71	89.143	113.568	19.71	0.34958	0.445365							21.34	209.987	227.82	21.34	0.823478	0.893412							23.4	16.156	7.209	23.4	0.0633569	0.0282706							21.34	5.675
												19.82	62.811	84.869	19.82	0.246318	0.33282							21.46	211.199	226.737	21.46	0.828231	0.889165							23.53	11.9	8.545	23.53	0.0466667	0.0335098							21.46	6.248
												19.93	62.734	49.159	19.93	0.246016	0.19278							21.59	210.431	207.611	21.59	0.82522	0.814161							23.66	9.156	6.21	23.66	0.0359059	0.0243529							21.59	17.313
												20.05	81.642	40.769	20.05	0.320165	0.159878							21.71	203.783	69.871	21.71	0.799149	0.274004							23.8	9.787	5.551	23.8	0.0383804	0.0217686							21.71	9.523
												20.16	62.62	25.714	20.16	0.245569	0.100839							21.83	221.721	70.179	21.83	0.869494	0.275212							23.93	13.474	5.095	23.93	0.0528392	0.0199804							21.83	15.591
												20.27	58.031	28.993	20.27	0.227573	0.113698							21.95	101.406	61.366	21.95	0.397671	0.240651							24.06	13.455	5.364	24.06	0.0527647	0.0210353							21.95	19.195
												20.38	55.505	27.434	20.38	0.217667	0.107584							22.07	94.183	53.459	22.07	0.369345	0.209643							24.2	5.917	5.396	24.2	0.0232039	0.0211608							22.07	26.548
												20.5	77.649	12.024	20.5	0.304506	0.0471529							22.2	99.055	41.382	22.2	0.388451	0.162282							24.33	7.501	5.382	24.33	0.0294157	0.0211059							22.2	19.372
												20.61	62.814	19.68	20.61	0.246329	0.0771765							22.32	86.899	33.726	22.32	0.34078	0.132259							24.47	12.046	3.673	24.47	0.0472392	0.0144039							22.32	29.408
												20.72	38.386	19.414	20.72	0.150533	0.0761333							22.44	63.938	34.384	22.44	0.250737	0.134839							24.6	14.583	4.354	24.6	0.0571882	0.0170745							22.44	18.45
												20.83	60.583	29.444	20.83	0.23758	0.115467							22.56	95.765	23.874	22.56	0.375549	0.0936235							24.73	5.25	4.105	24.73	0.0205882	0.016098							22.56	14.066
												20.95	39.486	29.722	20.95	0.154847	0.116557							22.68	87.893	25.575	22.68	0.344678	0.100294							24.87	11.857	4.434	24.87	0.046498	0.0173882							22.68	16.546
												21.06	65.467	43.204	21.06	0.256733	0.169427							22.8	66.989	23.405	22.8	0.262702	0.0917843							25	5	3	25	0.0196078	0.0117647							22.8	22.457
												21.17	48.523	45.418	21.17	0.190286	0.17811							22.93	48.781	22.364	22.93	0.191298	0.087702																			22.93	25.513
												21.28	44.929	29.826	21.28	0.176192	0.116965							23.05	60.047	12.448	23.05	0.235478	0.0488157																			23.05	15.176
												21.4	47.124	53.789	21.4	0.1848	0.210937							23.17	36.55	8.693	23.17	0.143333	0.0340902																			23.17	19.148
												21.51	45.786	22.925	21.51	0.179553	0.089902							23.29	33.907	13.933	23.29	0.132969	0.0546392																			23.29	26.025
												21.62	53.343	18.774	21.62	0.209188	0.0736235							23.41	34.034	11.612	23.41	0.133467	0.0455373																			23.41	23.886
												21.73	37.218	42.438	21.73	0.145953	0.166424							23.54	44.683	11.655	23.54	0.175227	0.0457059																			23.54	31.311
												21.85	49.767	43.445	21.85	0.195165	0.170373							23.66	65.786	23.512	23.66	0.257984	0.0922039																			23.66	7.644
												21.96	60.59	32.108	21.96	0.237608	0.125914							23.78	51.07	13.8	23.78	0.200275	0.0541176																			23.78	12.015
												22.07	39.257	45.582	22.07	0.153949	0.178753							23.9	62.675	11.436	23.9	0.245784	0.0448471																			23.9	30.26
												22.18	40.991	34.185	22.18	0.160749	0.134059							24.02	50.563	13.829	24.02	0.198286	0.0542314																			24.02	15.405
												22.3	26.959	40.422	22.3	0.105722	0.158518							24.15	31.783	21.59	24.15	0.124639	0.0846667																			24.15	24.756
												22.41	26.103	14.16	22.41	0.102365	0.0555294							24.27	21.704	9.771	24.27	0.0851137	0.0383176																			24.27	25.882
												22.52	20.064	11.55	22.52	0.0786824	0.0452941							24.39	17.875	5.685	24.39	0.070098	0.0222941																			24.39	22.296
												22.64	27.108	17.653	22.64	0.106306	0.0692275							24.51	13.396	4.32	24.51	0.0525333	0.0169412																			24.51	10.906
												22.75	31.074	39.887	22.75	0.121859	0.15642							24.63	6.421	2.419	24.63	0.0251804	0.00948627																			24.63	5.986
												22.86	30.09	43.614	22.86	0.118	0.171035							24.76	2.962	3.11	24.76	0.0116157	0.0121961																			24.76	6.387
												22.97	32.34	42.533	22.97	0.126824	0.166796							24.88	3.443	2.898	24.88	0.013502	0.0113647																			24.88	10.75
												23.09	37.146	25.982	23.09	0.145671	0.10189							25	4	2	25	0.0156863	0.00784314																			25	5
												23.2	34.374	46.248	23.2	0.1348	0.181365
												23.31	36.714	35.378	23.31	0.143976	0.138737
												23.42	24.465	18.829	23.42	0.0959412	0.0738392
												23.54	17.161	28.477	23.54	0.067298	0.111675
												23.65	12.861	35.098	23.65	0.0504353	0.137639
												23.76	13.901	44.552	23.76	0.0545137	0.174714
												23.87	20.978	38.261	23.87	0.0822667	0.150043
												23.99	15.171	28.476	23.99	0.0594941	0.111671
												24.1	31.568	10.855	24.1	0.123796	0.0425686
												24.21	36.504	13.208	24.21	0.143153	0.0517961
												24.32	24.483	17.789	24.32	0.0960118	0.0697608
												24.44	5.252	24.454	24.44	0.0205961	0.095898
												24.55	18.023	26.468	24.55	0.0706784	0.103796
												24.66	11.974	10.912	24.66	0.0469569	0.0427922
												24.77	20.031	17.112	24.77	0.0785529	0.0671059
												24.89	13.198	25.457	24.89	0.0517569	0.0998314
												25	16	8	25	0.0627451	0.0313725
[truncated: 38 more columns]

## Sheet: ED Fig. 4b
bar plot					dot plot
					NONO			PSPC1					intensity			normalized intensity			ACTB normalized intensity			rank
		mean	SEM		x-axis	y-axis		x-axis	y-axis				#1	#2	#3	#1	#2	#3	#1	#2	#3
NONO /ACTB	Oo	1	0		0.85	1		0.85	1		NONO	Oo	7082.98	9399.76	9903.12	1	1	1	1	1	1	1	1	1
	1C	1.36145	0.214058		1	1		1	1			1C	10404	13553.1	12048.7	1.46887	1.44185	1.21666	1.57846	1.35542	1.15048	1.57846	1.35542	1.15048
	2C	1.87568	0.203465		1.15	1		1.15	1			2C	11146.2	20281.3	19059	1.57366	2.15764	1.92454	1.648	2.03973	1.93931	2.03973	1.93931	1.648
	4C	2.93982	0.205084		2	1.57846		2	1.60166			4C	21021.1	29133.4	26446.4	2.96784	3.09937	2.67051	3.07419	3.04151	2.70377	3.07419	3.04151	2.70377
	8C	1.53444	0.196883		2	1.35542		2	1.2009			8C	11297.6	14784.1	14451	1.59503	1.57281	1.45924	1.7607	1.40213	1.4405	1.7607	1.4405	1.40213
	16C	1.54967	0.245243		2	1.15048		2.15	1.00024			16C	10887.6	13365.2	14255.1	1.53715	1.42187	1.43945	1.81635	1.33384	1.49883	1.81635	1.49883	1.33384
	M	1.45578	0.495679		2.85	2.03973		2.85	1.64846			M	11248.5	12389.1	10381.3	1.58811	1.31803	1.04829	2.02778	1.18736	1.1522	2.02778	1.18736	1.1522
	BL	1.18747	0.206879		3.15	1.93931		3.15	1.62591			BL	7849.33	11101.4	9438.93	1.10819	1.18103	0.953127	1.35097	1.25656	0.954892	1.35097	1.25656	0.954892
PSPC1 /ACTB	Oo	1	0		3	1.648		3	1.21719		PSPC1	Oo	14219.8	11880.2	20281.1	1	1	1	1	1	1	1	1	1
	1C	1.2676	0.306206		3.85	3.07419		3.85	2.91606			1C	21194	15176.7	21453	1.49046	1.27748	1.05778	1.60166	1.2009	1.00024	1.60166	1.2009	1.00024
	2C	1.49719	0.242743		4.15	3.04151		4.15	2.76845			2C	22077	20716.1	24498.1	1.55256	1.74375	1.20792	1.62591	1.64846	1.21719	1.64846	1.62591	1.21719
	4C	2.55012	0.511356		4	2.70377		4	1.96584			4C	38004.8	35302.4	39379	2.67267	2.97154	1.94166	2.76845	2.91606	1.96584	2.91606	2.76845	1.96584
	8C	1.27437	0.395014		5	1.7607		4.85	1.5755			8C	20295.2	18930.2	16993	1.42726	1.59343	0.837873	1.5755	1.42051	0.827113	1.5755	1.42051	0.827113
	16C	1.43609	0.516249		4.85	1.4405		5.15	1.42051			16C	24186.3	16328.4	19655.2	1.70089	1.37443	0.96914	2.00983	1.28933	1.00912	2.00983	1.28933	1.00912
	M	1.58453	0.515339		5.15	1.40213		5	0.827113			M	23522.4	20559	19973.4	1.6542	1.73053	0.984828	2.11218	1.55898	1.08245	2.11218	1.55898	1.08245
	BL	1.5425	0.464264		6	1.81635		6	2.00983			BL	20930.2	20393.7	20379.8	1.47191	1.71662	1.00487	1.79436	1.82639	1.00673	1.82639	1.79436	1.00673
					6	1.49883		6	1.28933		ACTB	Oo	19285.2	23894.9	28245.9	1	1	1
					6.15	1.33384		6	1.00912			1C	17946.3	25418.5	29870.7	0.930571	1.06376	1.05753
					7	2.02778		7	2.11218			2C	18415.2	25276.2	28030.8	0.954885	1.05781	0.992385
					6.85	1.18736		7	1.55898			4C	18618	24349.5	27898.5	0.965402	1.01903	0.987701
					7.15	1.1522		7	1.08245			8C	17470.6	26803.7	28613.3	0.905908	1.12174	1.01301
					7.85	1.35097		7.85	1.82639			16C	16320.8	25471.9	27126.9	0.846286	1.066	0.960384
					8.15	1.25656		8.15	1.79436			M	15103.7	26524.4	25698.5	0.783174	1.11004	0.909814
					8	0.954892		8	1.00673			BL	15819.6	22458.7	28193.7	0.820295	0.939894	0.998151
