# Supplementary material for: Alternative splicing of CARM1 regulated by LincGET-guided paraspeckles biases the first cell fate in mammalian early embryos
Source: Nat Struct Mol Biol. 2024 Apr 24;31(9):1341–54. doi: 10.1038/s41594-024-01292-9 (PMC11402786; doi:10.1038/s41594-024-01292-9)
Supplement: Supplementary file 23 — Sheet ‘ED Fig. 5a’: Statistical Source data for bar plots and dot plots in Extended Data Fig. 5a. Sheet ‘ED Fig. 5c’: Statistical Source data for bar plots and dot plots in Extended Data Fig. 5c. Sheet ‘ED Fig. 5e’: Statistical Source data for bar plots and dot plots in Extended Data Fig. 5e. [file 41594_2024_1292_MOESM23_ESM.xlsx]

## Sheet: ED Fig. 5a
bar plot								dot blot			p values	Between different sites											In the same site					#1	#2	#3
	mean			SEM				x-axis	y-axis			#1-Control	#2-Control	#3-Control	#4-Control	#5-Control	#6-Control	#7-Control	#8-Control	#9-Control	#10-Control	#11-Control	i-LincGET	Carm1-in		sites	Well Name	Ct			Ct-mean			Ct-mean-mean	ΔCt			2^(-ΔCt)			mean	SEM	p			#1	#2	#3
x-axis	Control	i-LincGET	Carm1-in	Control	i-LincGET	Carm1-in		0.1	1.10957		#1-Control												0.0109486	0.00495404		#1	Control	29.09	30.38	29.53	29.2467	29.9633	29.38	29.53	-0.283333	0.433333	-0.15	1.217	0.740549	1.10957	1.02237	0.249909		#1	Control	1.217	0.740549	1.10957
#1	1.02237	0.37694	0.265527	0.249909	0.178014	0.134843		0.2	1.217		#2-Control	0.361091											0.431382	0.0102637			Control	29.44	29.67	29.16															i-LincGET	0.553504	0.19751	0.379806
#2	0.943309	0.894065	0.274982	0.257587	0.384559	0.175024		0.3	0.740549		#3-Control	0.0100468	0.0153071										0.448882	0.495576			Control	29.21	29.84	29.45															Carm1-in	0.415619	0.226356	0.154606
#3	0.299185	0.321585	0.301364	0.22276	0.17538	0.229507		1.1	0.379806		#4-Control	0.457008	0.340377	0.0151381									0.0123438	0.00835342			i-LincGET	30.67	32.21	31.03	30.3833	31.87	30.9267		0.853333	2.34	1.39667	0.553504	0.19751	0.379806	0.37694	0.178014	0.0109486	#2	Control	1.15136	0.655197	1.02337
#4	1.04967	0.299065	0.211252	0.326627	0.174822	0.167139		1.2	0.553504		#5-Control	0.453987	0.406798	0.0122582	0.418536								0.00639003	0.00542406			i-LincGET	30.34	31.68	31.08															i-LincGET	1.33484	0.627056	0.720298
#5	0.99667	0.259025	0.221174	0.261474	0.143059	0.144393		1.3	0.19751		#6-Control	0.401044	0.298971	0.0163076	0.445776	0.367457							0.0262841	0.00978278			i-LincGET	30.14	31.72	30.67															Carm1-in	0.130912	0.224274	0.469761
#6	1.09071	0.416198	0.218739	0.364529	0.22487	0.165565		2.1	0.226356		#7-Control	0.323656	0.241378	0.016518	0.367834	0.296737	0.419711						0.0172132	0.0113159			Carm1-in	31.07	31.34	32.1	30.7967	31.6733	32.2233		1.26667	2.14333	2.69333	0.415619	0.226356	0.154606	0.265527	0.134843	0.00495404	#3	Control	0.182167	0.15932	0.556068
#7	1.15913	0.33202	0.240972	0.409406	0.19717	0.163865		2.2	0.415619		#8-Control	0.406138	0.308439	0.0195637	0.448022	0.374021	0.499791	0.422821					0.0220524	0.0159415			Carm1-in	30.57	31.65	32.11															i-LincGET	0.320116	0.146943	0.497695
#8	1.09088	0.33961	0.306375	0.395502	0.211834	0.142194		2.3	0.154606		#9-Control	0.350886	0.473787	0.0239303	0.331789	0.391189	0.293701	0.239757	0.302062				0.024845	0.0114389			Carm1-in	30.75	32.03	32.46															Carm1-in	0.131822	0.209739	0.562529
#9	0.926877	0.317032	0.214471	0.314773	0.212188	0.137061		3.6	1.02337		#10-Control	0.0109791	0.0169318	0.440247	0.0165802	0.0134598	0.0178052	0.0179396	0.0213633	0.0265773			0.476008	0.254165		#2	Control	29.32	29.83	29.52	29.3267	30.14	29.4967	29.53	-0.203333	0.61	-0.0333333	1.15136	0.655197	1.02337	0.943309	0.257587		#4	Control	1.36604	0.713672	1.0693
#10	0.327894	0.338146	0.220888	0.21617	0.173728	0.13615		3.7	1.15136		#11-Control	0.485739	0.371678	0.019219	0.475996	0.448172	0.425338	0.352209	0.428275	0.360122	0.0210999		0.0221185	0.0101869			Control	29.41	30.22	29.5															i-LincGET	0.48971	0.146266	0.261219
#11	1.03188	0.351661	0.215566	0.353206	0.201502	0.138804		3.8	0.655197		#12-Control	0.00903404	0.0138189	0.484596	0.0139785	0.011077	0.0152032	0.0155413	0.0183614	0.0220482	0.423357	0.0178745	0.306142	0.340747			Control	29.25	30.37	29.47															Carm1-in	0.389582	0.185995	0.05818
#12	0.291899	0.385791	0.373961	0.211419	0.207573	0.242539		4.6	0.720298																		i-LincGET	29.01	30.37	29.81	29.1133	30.2033	30.0033		-0.416667	0.673333	0.473333	1.33484	0.627056	0.720298	0.894065	0.384559	0.431382	#5	Control	0.835088	0.856584	1.29834
								4.7	1.33484																		i-LincGET	29.32	29.78	30.18															i-LincGET	0.411796	0.128218	0.237062
								4.8	0.627056																		i-LincGET	29.01	30.46	30.02															Carm1-in	0.255253	0.0627895	0.345478
								5.6	0.224274																		Carm1-in	32.22	31.81	30.46	32.4633	31.6867	30.62		2.93333	2.15667	1.09	0.130912	0.224274	0.469761	0.274982	0.175024	0.0102637	#6	Control	1.50873	0.838956	0.92445
								5.7	0.469761																		Carm1-in	32.6	31.9	30.58															i-LincGET	0.380684	0.211198	0.656712
								5.8	0.130912																		Carm1-in	32.57	31.35	30.82															Carm1-in	0.125579	0.120742	0.409897
								7.1	0.182167																	#3	Control	31.88	32.23	30.07	31.9867	32.18	30.3767	29.53	2.45667	2.65	0.846667	0.182167	0.15932	0.556068	0.299185	0.22276		#7	Control	1.50873	0.708742	1.25992
								7.2	0.556068																		Control	31.85	32.3	30.92															i-LincGET	0.558644	0.23761	0.199805
								7.3	0.15932																		Control	32.23	32.01	30.14															Carm1-in	0.310644	0.0537845	0.358489
								8.1	0.320116																		i-LincGET	31.41	31.99	30.8	31.1733	32.2967	30.5367		1.64333	2.76667	1.00667	0.320116	0.146943	0.497695	0.321585	0.17538	0.448882	#8	Control	0.860551	0.864537	1.54756
								8.2	0.497695																		i-LincGET	31.07	32.17	30.65															i-LincGET	0.583714	0.231112	0.204004
								8.3	0.146943																		i-LincGET	31.04	32.73	30.16															Carm1-in	0.285191	0.175962	0.457973
								9.1	0.209739																		Carm1-in	32.35	31.96	30.3	32.4533	31.7833	30.36		2.92333	2.25333	0.83	0.131822	0.209739	0.562529	0.301364	0.229507	0.495576	#9	Control	1.27456	0.844791	0.66128
								9.2	0.562529																		Carm1-in	32.58	31.99	30.12															i-LincGET	0.547147	0.129109	0.274841
								9.3	0.131822																		Carm1-in	32.43	31.4	30.66															Carm1-in	0.371989	0.122428	0.148995
								10.6	1.0693																	#4	Control	29.18	29.84	29.27	29.08	30.0167	29.4333	29.53	-0.45	0.486667	-0.0966667	1.36604	0.713672	1.0693	1.04967	0.326627		#10	Control	0.301452	0.126161	0.556068
								10.7	1.36604																		Control	28.76	29.93	29.67															i-LincGET	0.274841	0.204948	0.53465
								10.8	0.713672																		Control	29.3	30.28	29.36															Carm1-in	0.378055	0.139017	0.145592
								11.6	0.261219																		i-LincGET	30.86	32.61	31.63	30.56	32.3033	31.4667		1.03	2.77333	1.93667	0.48971	0.146266	0.261219	0.299065	0.174822	0.0123438	#11	Control	0.972655	0.712025	1.41095
								11.7	0.48971																		i-LincGET	30.05	32.09	31.48															i-LincGET	0.125	0.419478	0.510506
								11.8	0.146266																		i-LincGET	30.77	32.21	31.29															Carm1-in	0.325335	0.0595399	0.261824
								12.6	0.185995																		Carm1-in	31.56	31.9	33.69	30.89	31.9567	33.6333		1.36	2.42667	4.10333	0.389582	0.185995	0.05818	0.211252	0.167139	0.00835342	#12	Control	0.529732	0.220676	0.125289
								12.7	0.389582																		Carm1-in	30.75	31.8	33.74															i-LincGET	0.622725	0.235969	0.298679
								12.8	0.05818																		Carm1-in	30.36	32.17	33.47															Carm1-in	0.245989	0.653685	0.222211
								14.1	0.856584																	#5	Control	29.79	29.65	29.36	29.79	29.7533	29.1533	29.53	0.26	0.223333	-0.376667	0.835088	0.856584	1.29834	0.99667	0.261474
								14.2	1.29834																		Control	29.57	29.9	29.11
								14.3	0.835088																		Control	30.01	29.71	28.99
								15.1	0.237062																		i-LincGET	30.34	32.51	31.68	30.81	32.4933	31.6067		1.28	2.96333	2.07667	0.411796	0.128218	0.237062	0.259025	0.143059	0.00639003
								15.2	0.411796																		i-LincGET	31.01	32.49	31.3
								15.3	0.128218																		i-LincGET	31.08	32.48	31.84
								16.1	0.255253																		Carm1-in	31.33	33.21	31.1	31.5	33.5233	31.0633		1.97	3.99333	1.53333	0.255253	0.0627895	0.345478	0.221174	0.144393	0.00542406
								16.2	0.345478																		Carm1-in	31.65	33.84	30.94
								16.3	0.0627895																		Carm1-in	31.52	33.52	31.15
								17.6	0.92445																	#6	Control	28.87	30.08	29.65	28.9367	29.7833	29.6433	29.53	-0.593333	0.253333	0.113333	1.50873	0.838956	0.92445	1.09071	0.364529
								17.7	1.50873																		Control	28.67	29.53	29.9
								17.8	0.838956																		Control	29.27	29.74	29.38
								18.6	0.380684																		i-LincGET	31.06	31.47	30.13	30.9233	31.7733	30.1367		1.39333	2.24333	0.606667	0.380684	0.211198	0.656712	0.416198	0.22487	0.0262841
								18.7	0.656712																		i-LincGET	30.98	32.13	30.41
								18.8	0.211198																		i-LincGET	30.73	31.72	29.87
								19.6	0.125579																		Carm1-in	32.48	32.24	31.26	32.5233	32.58	30.8167		2.99333	3.05	1.28667	0.125579	0.120742	0.409897	0.218739	0.165565	0.00978278
								19.7	0.409897																		Carm1-in	32.33	32.89	30.62
								19.8	0.120742																		Carm1-in	32.76	32.61	30.57
								21.1	1.25992																	#7	Control	28.77	29.87	29.32	28.9367	30.0267	29.1967	29.53	-0.593333	0.496667	-0.333333	1.50873	0.708742	1.25992	1.15913	0.409406
								21.2	1.50873																		Control	29.38	30.36	29.31
								21.3	0.708742																		Control	28.66	29.85	28.96
								22.1	0.23761																		i-LincGET	30.32	31.41	31.74	30.37	31.6033	31.8533		0.84	2.07333	2.32333	0.558644	0.23761	0.199805	0.33202	0.19717	0.0172132
								22.2	0.558644																		i-LincGET	30.6	32.06	32.12
								22.3	0.199805																		i-LincGET	30.19	31.34	31.7
								23.1	0.310644																		Carm1-in	31.25	33.98	30.96	31.2167	33.7467	31.01		1.68667	4.21667	1.48	0.310644	0.0537845	0.358489	0.240972	0.163865	0.0113159
								23.2	0.358489																		Carm1-in	31.41	33.9	31.11
								23.3	0.0537845																		Carm1-in	30.99	33.36	30.96
								24.6	0.864537																	#8	Control	29.91	29.76	28.51	29.7467	29.74	28.9	29.53	0.216667	0.21	-0.63	0.860551	0.864537	1.54756	1.09088	0.395502
								24.7	1.54756																		Control	29.68	29.68	28.76
								24.8	0.860551																		Control	29.65	29.78	29.43
								25.6	0.231112																		i-LincGET	30.23	31.97	31.54	30.3067	31.6433	31.8233		0.776667	2.11333	2.29333	0.583714	0.231112	0.204004	0.33961	0.211834	0.0220524
								25.7	0.583714																		i-LincGET	30.12	31.61	31.5
								25.8	0.204004																		i-LincGET	30.57	31.35	32.43
								26.6	0.285191																		Carm1-in	31.39	32.38	30.61	31.34	32.0367	30.6567		1.81	2.50667	1.12667	0.285191	0.175962	0.457973	0.306375	0.142194	0.0159415
								26.7	0.457973																		Carm1-in	31.51	31.95	30.93
								26.8	0.175962																		Carm1-in	31.12	31.78	30.43
								28.1	0.844791																	#9	Control	29.36	29.73	29.98	29.18	29.7733	30.1267	29.53	-0.35	0.243333	0.596667	1.27456	0.844791	0.66128	0.926877	0.314773
								28.2	1.27456																		Control	28.87	29.51	30.09
								28.3	0.66128																		Control	29.31	30.08	30.31
								29.1	0.274841																		i-LincGET	30.72	32.88	31.43	30.4	32.4833	31.3933		0.87	2.95333	1.86333	0.547147	0.129109	0.274841	0.317032	0.212188	0.024845
								29.2	0.547147																		i-LincGET	30.05	32.49	31.06
								29.3	0.129109																		i-LincGET	30.43	32.08	31.69
								30.1	0.148995																		Carm1-in	31.08	32.2	31.86	30.9567	32.56	32.2767		1.42667	3.03	2.74667	0.371989	0.122428	0.148995	0.214471	0.137061	0.0114389
								30.2	0.371989																		Carm1-in	30.91	32.95	32.93
								30.3	0.122428																		Carm1-in	30.88	32.53	32.04
								31.6	0.301452																	#10	Control	31.4	32.37	30.04	31.26	32.5167	30.3767	29.53	1.73	2.98667	0.846667	0.301452	0.126161	0.556068	0.327894	0.21617
								31.7	0.556068																		Control	31.3	32.76	30.68
								31.8	0.126161																		Control	31.08	32.42	30.41
								32.6	0.274841																		i-LincGET	31.4	31.56	30.74	31.3933	31.8167	30.4333		1.86333	2.28667	0.903333	0.274841	0.204948	0.53465	0.338146	0.173728	0.476008
								32.7	0.53465																		i-LincGET	31.55	31.82	30.52
								32.8	0.204948																		i-LincGET	31.23	32.07	30.04
								33.6	0.145592																		Carm1-in	30.82	32.59	32.19	30.9333	32.3767	32.31		1.40333	2.84667	2.78	0.378055	0.139017	0.145592	0.220888	0.13615	0.254165
								33.7	0.378055																		Carm1-in	31.19	32.04	32.42
								33.8	0.139017																		Carm1-in	30.79	32.5	32.32
								35.1	0.972655																	#11	Control	29.55	30.1	29.01	29.57	30.02	29.0333	29.53	0.04	0.49	-0.496667	0.972655	0.712025	1.41095	1.03188	0.353206
								35.2	1.41095																		Control	29.35	30.02	29.03
								35.3	0.712025																		Control	29.81	29.94	29.06
								36.1	0.419478																		i-LincGET	32.7	30.74	30.53	32.53	30.7833	30.5		3	1.25333	0.97	0.125	0.419478	0.510506	0.351661	0.201502	0.0221185
								36.2	0.510506																		i-LincGET	32.09	30.9	30.25
								36.3	0.125																		i-LincGET	32.8	30.71	30.72
								37.1	0.261824																		Carm1-in	31.82	33.92	31.35	31.15	33.6	31.4633		1.62	4.07	1.93333	0.325335	0.0595399	0.261824	0.215566	0.138804	0.0101869
								37.2	0.325335																		Carm1-in	30.18	33.03	31.57
								37.3	0.0595399																		Carm1-in	31.45	33.85	31.47
								38.6	0.220676																	#12	Control	30.57	31.49	32.52	30.4467	31.71	32.5267	29.53	0.916667	2.18	2.99667	0.529732	0.220676	0.125289	0.291899	0.211419
								38.7	0.529732																		Control	30.6	31.89	32.84
								38.8	0.125289																		Control	30.17	31.75	32.22
								39.6	0.298679																		i-LincGET	30.08	31.46	31.37	30.2133	31.6133	31.2733		0.683333	2.08333	1.74333	0.622725	0.235969	0.298679	0.385791	0.207573	0.306142
								39.7	0.622725																		i-LincGET	30.36	32.04	31.19
								39.8	0.235969																		i-LincGET	30.2	31.34	31.26
								40.6	0.245989																		Carm1-in	31.53	30.13	31.67	31.5533	30.1433	31.7		2.02333	0.613333	2.17	0.245989	0.653685	0.222211	0.373961	0.242539	0.340747
								40.7	0.653685																		Carm1-in	31.37	30.09	31.49
								40.8	0.222211																		Carm1-in	31.76	30.21	31.94

## Sheet: ED Fig. 5c
bar plot				dot plot
				NONO								#1	#2	#3
	mean	SEM		x-axis	y-axis					Well Name	Well Type	Ct	Ct	Ct	Ct-mean	ΔCt	ΔCt-mean	ΔΔCt	2^(-ΔΔCt)	mean	SEM	rank
i-Hnrnpu	0.0687924	0.0306419		0.102317	1					i-Control	Hnrnpu	32.25	36.89	35.37	32.4	6.72	6.90778	-0.187778	1.13901	1.00533	0.12735	1.13901
i-Control	1.00533	0.12735		0.0618297	0.85						Hnrnpu	32.48	36.51	35.23	36.7333	6.92	6.90778	0.0122222	0.991564			0.991564
				0.0422309	1.15						Hnrnpu	32.47	36.8	35.65	35.4167	7.08333	6.90778	0.175556	0.885426			0.885426
				1.13901	2						Hprt	25.85	29.7	28.09	25.68
				0.991564	2						Hprt	25.73	29.9	28.5	29.8133
				0.885426	2						Hprt	25.46	29.84	28.41	28.3333
										i-Hnrnpu	Hnrnpu	37.42	38.85	38.47	37.3833	10.9233	6.90778	4.01556	0.0618297	0.0687924	0.0306419	0.102317
											Hnrnpu	36.98	38.35	38.16	38.7267	10.1967	6.90778	3.28889	0.102317			0.0618297
											Hnrnpu	37.75	38.98	38.63	38.42	11.4733	6.90778	4.56556	0.0422309			0.0422309
											Hprt	26.45	28.55	26.91	26.46
											Hprt	26.04	28.96	26.67	28.53
											Hprt	26.89	28.08	27.26	26.9467

## Sheet: ED Fig. 5e
bar plot							dot plot
	mean		SEM	p values			x-axis	y-axis			#1			#2			#3		#3	#1	#2
	AS	noS		No	i-Control						noS	AS	AS/ (noS+AS)	noS	AS	AS/ (noS+AS)	noS	AS	AS/ (noS+AS)	AS/ (noS+AS)	AS/ (noS+AS)
No	0.165485	0.834515	0.0292657				1	0.182885		No	70163.4	15597.7	0.181873	64113.8	14349.9	0.182885	73594.4	11162.2	0.131697	0.181873	0.182885
i-Control	0.172365	0.827635	0.033665	0.802566			0.9	0.181873		i-Control	67331.4	17225.2	0.203712	65039.6	13949.6	0.176601	68320.3	10825.9	0.136783	0.203712	0.176601
i-Hnrnpu	0.291696	0.708304	0.024111	0.00449248	0.00753626		1.1	0.131697		i-Hnrnpu	49412.1	23037.7	0.317981	67128.2	24904.8	0.270607	49703.8	19958	0.286499	0.317981	0.270607
							2	0.203712
							1.9	0.176601
							2.1	0.136783
							3	0.317981
							2.9	0.286499
							3.1	0.270607
