# Supplementary material for: Alternative splicing of CARM1 regulated by LincGET-guided paraspeckles biases the first cell fate in mammalian early embryos
Source: Nat Struct Mol Biol. 2024 Apr 24;31(9):1341–54. doi: 10.1038/s41594-024-01292-9 (PMC11402786; doi:10.1038/s41594-024-01292-9)
Supplement: Supplementary file 25 — Sheet ‘ED Fig. 6a’: Statistical Source data for line scans and Rp values in Extended Data Fig. 6a. Sheet ‘ED Fig. 6b’: Statistical Source data for line scans in Extended Data Fig. 6b. Sheet ‘ED Fig. 6c’: Statistical Source data for line scans and Rp values in Extended Data Fig. 6c. [file 41594_2024_1292_MOESM25_ESM.xlsx]

## Sheet: ED Fig. 6a
SFPQ-L2C_line_scan								Rp		SFPQ-E4C_line_scan								Rp		FUS-L2C_line_scan								Rp		FUS-E4C_line_scan								Rp		TARDBP-L2C_line_scan								Rp
x-axis	intensity		x-axis	y-axis			mean	0.841458		x-axis	intensity		x-axis	y-axis			mean	0.866125		x-axis	intensity		x-axis	y-axis			mean	0.6825		x-axis	intensity		x-axis	y-axis			mean	0.70875		x-axis	intensity		x-axis	y-axis			mean	0.774
	red	green		red	green		SEM	0.149552			red	green		red	green		SEM	0.168218			red	green		red	green		SEM	0.186562			red	green		red	green		SEM	0.195325			red	green		red	green		SEM	0.172935
0	86	30	0	0.337255	0.117647		#1	0.87		0	38	29	0	0.14902	0.113725		#1	0.95		0	66	31	0	0.258824	0.121569		#1	0.87		0	43	10	0	0.168627	0.0392157		#1	0.74		0	57	15	0	0.223529	0.0588235		#1	0.77
0.03	61.666	27.789	0.03	0.241827	0.108976			0.86		0.04	41.527	31.442	0.04	0.162851	0.123302			0.96		0.03	90.788	50.755	0.03	0.356031	0.199039			0.42		0.03	59.676	11.64	0.03	0.234024	0.0456471			0.86		0.04	49.066	12.136	0.04	0.192416	0.0475922			0.96
0.05	57.012	37.021	0.05	0.223576	0.14518		#2	0.85		0.07	43.291	31.285	0.07	0.169769	0.122686			0.8		0.07	93.948	48.665	0.07	0.368424	0.190843		#2	0.62		0.06	50.026	10.233	0.06	0.19618	0.0401294			0.61		0.08	49.973	12.318	0.08	0.195973	0.0483059		#2	0.76
0.08	61.501	49.297	0.08	0.24118	0.193322			0.45		0.11	38.016	29.654	0.11	0.149082	0.11629			0.96		0.1	82.277	32.242	0.1	0.322655	0.126439			0.46		0.09	66.941	13.436	0.09	0.262514	0.0526902			0.61		0.12	53.306	14.306	0.12	0.209043	0.056102			0.87
0.11	57.684	61.449	0.11	0.226212	0.240976		#3	0.96		0.14	31.975	24.566	0.14	0.125392	0.0963373		#2	0.96		0.14	95.893	37.354	0.14	0.376051	0.146486		#3	0.8		0.12	66.307	11.936	0.12	0.260027	0.0468078		#2	0.65		0.16	44.822	11.958	0.16	0.175773	0.0468941		#3	0.9
0.14	63.162	69.129	0.14	0.247694	0.271094			0.9		0.18	31.112	22.076	0.18	0.122008	0.0865725			0.42		0.17	98.085	47.854	0.17	0.384647	0.187663			0.53		0.16	64.7	9.502	0.16	0.253725	0.0372627			0.66		0.2	63.986	16.694	0.2	0.250925	0.0654667			0.54
0.16	97.841	69.6	0.16	0.38369	0.272941		#4	0.97		0.21	35.715	29.65	0.21	0.140059	0.116275			0.9		0.21	65.705	38.698	0.21	0.257667	0.151757		#4	0.49		0.19	85.257	10.303	0.19	0.334341	0.0404039			0.44		0.24	62.481	12.508	0.24	0.245024	0.049051		#4	0.96
0.19	137.276	90.42	0.19	0.538337	0.354588			0.96		0.25	41.989	35.022	0.25	0.164663	0.137341			0.91		0.24	88.326	40.676	0.24	0.346376	0.159514			0.7		0.22	66.755	8.676	0.22	0.261784	0.0340235			0.41		0.28	66.43	18.379	0.28	0.26051	0.0720745			0.91
0.22	137.034	107.343	0.22	0.537388	0.420953		#5	0.95		0.29	43.17	30.454	0.29	0.169294	0.119427		#3	0.96		0.28	114.473	45.885	0.28	0.448914	0.179941		#5	0.96		0.25	102.253	13.267	0.25	0.400992	0.0520275		#3	0.77		0.32	69.88	26.218	0.32	0.274039	0.102816		#5	0.96
0.25	117.579	115.294	0.25	0.461094	0.452133			0.61		0.32	42.999	28.985	0.32	0.168624	0.113667			0.87		0.31	99.794	36.159	0.31	0.391349	0.1418			0.58		0.28	122.577	21.651	0.28	0.480694	0.0849059			0.7		0.36	45.515	23.182	0.36	0.17849	0.0909098			0.74
0.27	128.524	135.767	0.27	0.504016	0.53242		#6	0.54		0.36	52.35	32.388	0.36	0.205294	0.127012			0.94		0.35	115.67	38.146	0.35	0.453608	0.149592		#6	0.6		0.31	86.658	11.278	0.31	0.339835	0.0442275			0.86		0.4	58.828	20.461	0.4	0.230698	0.0802392		#6	0.76
0.3	146.116	176.575	0.3	0.573004	0.692451			0.69		0.39	66.687	39.904	0.39	0.261518	0.156486			0.93		0.38	131.622	38.442	0.38	0.516165	0.150753			0.72		0.34	129.108	18.179	0.34	0.506306	0.0712902			0.98		0.44	60.893	19.358	0.44	0.238796	0.0759137			0.6
0.33	144.516	190.657	0.33	0.566729	0.747675		#7	0.64		0.43	70.684	42.819	0.43	0.277192	0.167918		#4	0.94		0.42	136.611	40.262	0.42	0.535729	0.15789		#7	0.61		0.37	133.694	16.583	0.37	0.52429	0.0650314		#4	0.46		0.48	77.32	33.401	0.48	0.303216	0.130984		#7	0.7
0.35	156.048	192.111	0.35	0.611953	0.753376			0.97		0.47	66.633	55.743	0.47	0.261306	0.2186			0.39		0.45	139.206	56.087	0.45	0.545906	0.219949			0.8		0.4	168.183	16.578	0.4	0.659541	0.0650118			0.6		0.53	74.834	37.336	0.53	0.293467	0.146416			0.36
0.38	181.449	206.644	0.38	0.711565	0.810369		#8	0.91		0.5	76.968	69.062	0.5	0.301835	0.270831			0.97		0.49	156.772	58.527	0.49	0.614792	0.229518		#8	0.81		0.44	159.139	11.581	0.44	0.624075	0.0454157			0.63		0.57	88.443	42.258	0.57	0.346835	0.165718		#8	0.71
0.41	188.118	225.156	0.41	0.737718	0.882965			0.77		0.54	104.937	70.543	0.54	0.411518	0.276639			0.93		0.52	159.359	75.214	0.52	0.624937	0.294957			0.8		0.47	162.271	15.546	0.47	0.636357	0.0609647			0.54		0.61	107.747	55.987	0.61	0.422537	0.219557			0.96
0.44	183.708	237.838	0.44	0.720424	0.932698		#9	0.96		0.57	117.548	77.312	0.57	0.460973	0.303184		#5	0.89		0.56	159.032	83.137	0.56	0.623655	0.326027		#9	0.8		0.5	176.808	18.503	0.5	0.693365	0.0725608		#5	0.67		0.65	105.354	50.877	0.65	0.413153	0.199518		#9	0.96
0.46	195.013	241.249	0.46	0.764757	0.946075			0.84		0.61	95.808	96.578	0.61	0.375718	0.378737			0.94		0.59	177.364	67.033	0.59	0.695545	0.262875			0.68		0.53	173.508	10.807	0.53	0.680424	0.0423804			0.7		0.69	124.528	50.688	0.69	0.488345	0.198776			0.96
0.49	212.795	237.065	0.49	0.83449	0.929667		#10	0.85		0.64	63.245	108.83	0.64	0.24802	0.426784			0.91		0.63	169.594	93.092	0.63	0.665075	0.365067		#10	0.98		0.56	188.727	13.043	0.56	0.740106	0.051149			0.96		0.73	157.121	62.061	0.73	0.616161	0.243376		#10	0.63
0.52	213.907	248.233	0.52	0.838851	0.973463			0.65		0.68	44.424	120.882	0.68	0.174212	0.474047			0.52		0.66	184.752	170.593	0.66	0.724518	0.668992			0.71		0.59	161.254	11.751	0.59	0.632369	0.0460824			0.81		0.77	155.423	102.363	0.77	0.609502	0.401424			0.85
0.55	204.808	254.631	0.55	0.803169	0.998553		#11	0.95		0.72	42.871	119.144	0.72	0.168122	0.467231		#6	0.94		0.7	204.698	140.457	0.7	0.802737	0.550812		#11	0.89		0.62	184.832	22.789	0.62	0.724831	0.0893686		#6	0.66		0.81	138.939	105.28	0.81	0.544859	0.412863		#11	0.98
0.57	203.596	255	0.57	0.798416	1			0.93		0.75	54.924	135.671	0.75	0.215388	0.532043			0.92		0.73	210.653	182.83	0.73	0.82609	0.71698			0.41		0.65	196.579	21.155	0.65	0.770898	0.0829608			0.39		0.85	119.785	116.886	0.85	0.469745	0.458376			0.96
0.6	213.931	255	0.6	0.838945	1		#12	0.97		0.79	68.98	164.88	0.79	0.27051	0.646588			0.98		0.77	221.635	217.105	0.77	0.869157	0.851392		#12	0.76		0.68	196.616	15.369	0.68	0.771043	0.0602706			0.29		0.89	150.572	118.074	0.89	0.590478	0.463035		#12	0.96
0.63	227.017	255	0.63	0.890263	1			0.96		0.82	70.11	184.489	0.82	0.274941	0.723486			0.9		0.8	230.467	237.533	0.8	0.903792	0.931502			0.6		0.72	195.652	21.367	0.72	0.767263	0.0837922			0.96		0.93	162.141	125.112	0.93	0.635847	0.490635			0.54
0.65	232.743	254.723	0.65	0.912718	0.998914		#13	0.98		0.86	61.71	197.94	0.86	0.242	0.776235		#7	0.96		0.83	224.476	245.451	0.83	0.880298	0.962553		#13	0.47		0.75	196.06	23.469	0.75	0.768863	0.0920353		#7	0.79		0.97	153.788	140.889	0.97	0.60309	0.552506		#13	0.93
0.68	232.072	253.214	0.68	0.910086	0.992996			0.84		0.9	62.471	209.611	0.9	0.244984	0.822004			0.96		0.87	233.865	248.769	0.87	0.917118	0.975565			0.74		0.78	198.419	26.85	0.78	0.778114	0.105294			0.96		1.01	181.495	147.563	1.01	0.711745	0.578678			0.79
0.71	232.614	253.535	0.71	0.912212	0.994255		#14	0.96		0.93	73.73	213.8	0.93	0.289137	0.838431			0.96		0.9	236.885	248.957	0.9	0.928961	0.976302		#14	0.32		0.81	200.335	36.493	0.81	0.785627	0.14311			0.96		1.05	198.385	173.928	1.05	0.77798	0.682071		#14	0.59
0.74	234.719	255	0.74	0.920467	1			0.85		0.97	80.315	220.644	0.97	0.314961	0.865271			0.78		0.94	230.511	243.585	0.94	0.903965	0.955235			0.94		0.84	206.619	46.572	0.84	0.810271	0.182635			0.96		1.09	200.182	211.273	1.09	0.785027	0.828522			0.96
0.76	231.496	255	0.76	0.907827	1		#15	0.96		1	84.016	227.837	1	0.329475	0.893478		#8	0.97		0.97	230.428	236.574	0.97	0.903639	0.927741		#15	0.61		0.87	207.76	49.68	0.87	0.814745	0.194824		#8	0.81		1.13	193.307	170.892	1.13	0.758067	0.670165		#15	0.48
0.79	224.476	255	0.79	0.880298	1			0.96		1.04	90.856	228.711	1.04	0.356298	0.896906			0.96		1.01	230.316	207.279	1.01	0.9032	0.812859			0.41		0.9	210.475	60.76	0.9	0.825392	0.238275			0.96		1.17	199.156	201.895	1.17	0.781004	0.791745			0.96
0.82	222.055	255	0.82	0.870804	1		#16	0.36		1.07	88.662	230.607	1.07	0.347694	0.904341			0.96		1.04	225.979	186.427	1.04	0.886192	0.731086		#16	0.94		0.93	213.019	65.163	0.93	0.835369	0.255541			0.68		1.21	210.842	229.67	1.21	0.826831	0.900667		#16	0.57
0.85	216.014	255	0.85	0.847114	1			0.81		1.11	74.43	233.934	1.11	0.291882	0.917388			0.92		1.08	216.042	172.611	1.08	0.847224	0.676906			0.92		0.96	210.478	67.03	0.96	0.825404	0.262863			0.96		1.25	211.565	209.592	1.25	0.829667	0.821929			0.68
0.87	195.772	255	0.87	0.767733	1		#17	0.73		1.15	65.959	227.93	1.15	0.258663	0.893843		#9	0.96		1.11	209.577	156.091	1.11	0.821871	0.612122		#17	0.88		0.99	204.241	77.802	0.99	0.800945	0.305106		#9	0.55		1.29	215.456	226.564	1.29	0.844925	0.888486		#17	0.64
0.9	181.767	255	0.9	0.712812	1			0.93		1.18	73.47	216.695	1.18	0.288118	0.849784			0.97		1.15	210.151	139.503	1.15	0.824122	0.547071			0.37		1.03	196.917	87.393	1.03	0.772224	0.342718			0.92		1.33	221.778	237.259	1.33	0.869718	0.930427			0.76
0.93	192.489	255	0.93	0.754859	1		#18	0.83		1.22	86.027	217.62	1.22	0.337361	0.853412			0.96		1.18	193.78	110.501	1.18	0.759922	0.433337		#18	0.46		1.06	195.376	109.099	1.06	0.76618	0.427839			0.81		1.37	223.787	247.511	1.37	0.877596	0.970631		#18	0.79
0.95	206.248	255	0.95	0.808816	1			0.88		1.25	90.631	216.61	1.25	0.355416	0.849451			0.78		1.22	175.807	76.107	1.22	0.689439	0.298459			0.91		1.09	192.143	135.703	1.09	0.753502	0.532169			0.43		1.41	225.464	248.543	1.41	0.884173	0.974678			0.71
0.98	197.694	255	0.98	0.775271	1		#19	0.96		1.29	89.576	208.942	1.29	0.351278	0.81938		#10	0.64		1.25	161.712	59.801	1.25	0.634165	0.234514		#19	0.49		1.12	195.726	129.976	1.12	0.767553	0.50971		#10	0.68		1.45	228.273	245.97	1.45	0.895188	0.964588		#19	0.93
1.01	173.116	254.413	1.01	0.678886	0.997698			0.94		1.33	85.97	206.079	1.33	0.337137	0.808153			0.96		1.29	142.46	56.64	1.29	0.558667	0.222118			0.75		1.15	193.137	160.02	1.15	0.7574	0.627529			0.96		1.49	229.835	250.784	1.49	0.901314	0.983467			0.75
1.04	162.688	253.138	1.04	0.637992	0.992698		#20	0.65		1.36	75.425	199.084	1.36	0.295784	0.780722			0.96		1.32	128.635	51.243	1.32	0.504451	0.200953		#20	0.78		1.18	202.98	180.355	1.18	0.796	0.707275			0.82		1.54	228.377	252.574	1.54	0.895596	0.990486		#20	0.72
1.06	182.718	252.951	1.06	0.716541	0.991965			0.76		1.4	67.605	191.617	1.4	0.265118	0.751439			0.41		1.36	118.699	45.111	1.36	0.465486	0.176906			0.78		1.21	189.975	194.013	1.21	0.745	0.760835			0.96		1.58	226.771	250.542	1.58	0.889298	0.982518			0.4
1.09	206.646	252.948	1.09	0.810376	0.991953		#21	0.91		1.43	78.722	188.111	1.43	0.308714	0.73769		#11	0.96		1.39	138.987	44.916	1.39	0.545047	0.176141		#21	0.47		1.24	185.313	204.978	1.24	0.726718	0.803835		#11	0.48		1.62	229.294	252.153	1.62	0.899192	0.988835
1.12	205.498	253.653	1.12	0.805875	0.994718			0.88		1.47	100.846	205.775	1.47	0.395475	0.806961			0.96		1.43	139.264	47.476	1.43	0.546133	0.18618			0.55		1.27	168.624	219.566	1.27	0.661271	0.861043			0.81		1.66	229.652	250.637	1.66	0.900596	0.98289
1.15	181.245	247.592	1.15	0.710765	0.970949		#22	0.97		1.5	114.889	215.726	1.5	0.450545	0.845984			0.94		1.46	122.447	45.953	1.46	0.480184	0.180208		#22	0.68		1.31	159.251	231.322	1.31	0.624514	0.907145			0.95		1.7	227.993	250.572	1.7	0.89409	0.982635
1.17	153.064	243.317	1.17	0.600251	0.954184			0.96		1.54	119.119	207.328	1.54	0.467133	0.813051			0.96		1.5	112.022	39.207	1.5	0.439302	0.153753			0.96		1.34	156.986	232.824	1.34	0.615631	0.913035			0.76		1.74	229.292	248.611	1.74	0.899184	0.974945
1.2	149.049	238.066	1.2	0.584506	0.933592		#23	0.97		1.58	126.546	211.613	1.58	0.496259	0.829855		#12	0.85		1.53	119.288	35.722	1.53	0.467796	0.140086					1.37	168.862	245.701	1.37	0.662204	0.963533		#12	0.55		1.78	229.296	250.658	1.78	0.8992	0.982973
1.23	171.427	233.554	1.23	0.672263	0.915898			0.59		1.61	147.107	211.473	1.61	0.57689	0.829306			0.96		1.57	108.233	41.836	1.57	0.424443	0.164063					1.4	156.238	246.852	1.4	0.612698	0.968047			0.56		1.82	231.091	251.303	1.82	0.906239	0.985502
1.25	181.123	231.919	1.25	0.710286	0.909486		#24	0.88		1.65	176.657	198.886	1.65	0.692773	0.779945			0.3		1.6	106.511	39.533	1.6	0.41769	0.155031					1.43	170.046	254.749	1.43	0.666847	0.999016			0.48		1.86	233.73	252.909	1.86	0.916588	0.9918
1.28	156.913	224.504	1.28	0.615345	0.880408			0.82		1.68	203.155	206.315	1.68	0.796686	0.809078			0.91		1.63	99.613	34.796	1.63	0.390639	0.136455					1.46	183.865	252.244	1.46	0.721039	0.989192			0.78		1.9	233.731	251.663	1.9	0.916592	0.986914
1.31	124.805	204.38	1.31	0.489431	0.80149					1.72	212.732	227.973	1.72	0.834243	0.894012		#13	0.95		1.67	93.805	34.936	1.67	0.367863	0.137004					1.49	180.642	249.58	1.49	0.7084	0.978745		#13	0.38		1.94	231.303	251.785	1.94	0.907071	0.987392
1.34	110.874	200.111	1.34	0.4348	0.784749					1.76	190.839	239.43	1.76	0.748388	0.938941			0.96		1.7	72.854	29.816	1.7	0.285702	0.116925					1.52	166.498	253.351	1.52	0.652933	0.993533			0.78		1.98	230.444	248.834	1.98	0.903702	0.97582
1.36	105.851	189.927	1.36	0.415102	0.744812					1.79	144.788	241.032	1.79	0.567796	0.945224			0.96		1.74	78.501	34.141	1.74	0.307847	0.133886					1.55	171.334	252.762	1.55	0.671898	0.991224			0.8		2.02	232.914	245.267	2.02	0.913388	0.961831
1.39	91.02	171.191	1.39	0.356941	0.671337					1.83	114.31	246.111	1.83	0.448275	0.965141			0.92		1.77	95.046	36.508	1.77	0.372729	0.143169					1.59	179.261	252.567	1.59	0.702984	0.990459			0.65		2.06	234.333	245.239	2.06	0.918953	0.961722
1.42	71.094	142.348	1.42	0.2788	0.558227					1.86	127.791	248.398	1.86	0.501141	0.97411		#14	0.91		1.81	73.22	26.632	1.81	0.287137	0.104439					1.62	194.29	252.643	1.62	0.761922	0.990757		#14	0.95		2.1	232.651	245.606	2.1	0.912357	0.963161
1.45	58.507	118.148	1.45	0.229439	0.463325					1.9	165.06	247.529	1.9	0.647294	0.970702			0.89		1.84	64.941	38.406	1.84	0.254671	0.150612					1.65	188.018	254.707	1.65	0.737325	0.998851			0.7		2.14	235.367	246.667	2.14	0.923008	0.967322
1.47	48.814	100.144	1.47	0.191427	0.392722					1.93	191.351	251.538	1.93	0.750396	0.986424			0.94		1.88	79.404	46.109	1.88	0.311388	0.18082					1.68	181.799	253.992	1.68	0.712937	0.996047			0.96		2.18	236.091	239.364	2.18	0.925847	0.938682
1.5	39.627	81.268	1.5	0.1554	0.318698					1.97	204.262	252.629	1.97	0.801027	0.990702			0.96		1.91	104.863	53.907	1.91	0.411227	0.2114					1.71	205.685	249.534	1.71	0.806608	0.978565			0.54		2.22	231.321	235.872	2.22	0.907141	0.924988
1.53	38.04	77.358	1.53	0.149176	0.303365					2.01	218.314	250.746	2.01	0.856133	0.983318		#15	0.96		1.95	73.744	34.516	1.95	0.289192	0.135357					1.74	185.731	252.865	1.74	0.728357	0.991627		#15	0.49		2.26	226.814	213.639	2.26	0.889467	0.8378
1.55	39.21	61.269	1.55	0.153765	0.240271					2.04	231.802	252.935	2.04	0.909027	0.991902			0.96		1.98	90.246	52.256	1.98	0.353906	0.204925					1.77	196.678	252.819	1.77	0.771286	0.991447			0.48		2.3	225.333	204.337	2.3	0.883659	0.801322
1.58	36.458	48.882	1.58	0.142973	0.191694					2.08	236.354	254.734	2.08	0.926878	0.998957			0.42		2.02	86.696	48.774	2.02	0.339984	0.191271					1.8	207.01	253.996	1.8	0.811804	0.996063			0.85		2.34	226.59	198.083	2.34	0.888588	0.776796
1.61	33.381	43.722	1.61	0.130906	0.171459					2.11	235.156	255	2.11	0.92218	1			0.87		2.05	75.671	37.339	2.05	0.296749	0.146427					1.83	210.439	254.959	1.83	0.825251	0.999839			0.89		2.38	226.817	180.937	2.38	0.889478	0.709557
1.64	33.798	44.304	1.64	0.132541	0.173741					2.15	235.951	255	2.15	0.925298	1		#16	0.77		2.09	73.69	42.233	2.09	0.28898	0.16562					1.87	212.086	254.622	1.87	0.83171	0.998518		#16	0.66		2.42	226.333	160.212	2.42	0.88758	0.628282
1.66	39.194	41.073	1.66	0.153702	0.161071					2.19	240.185	255	2.19	0.941902	1			0.96		2.12	46.94	27.752	2.12	0.184078	0.108831					1.9	212.043	253.389	1.9	0.831541	0.993682			0.8		2.46	226.883	139.949	2.46	0.889737	0.54882
1.69	47.074	28.669	1.69	0.184604	0.112427					2.22	244.812	255	2.22	0.960047	1			0.97		2.16	78.819	41.339	2.16	0.309094	0.162114					1.93	207.058	250.888	1.93	0.811992	0.983875			0.79		2.51	225.938	129.882	2.51	0.886031	0.509341
1.72	50.897	25.163	1.72	0.199596	0.0986784					2.26	248.175	255	2.26	0.973235	1			0.9		2.19	71.284	37.174	2.19	0.279545	0.14578					1.96	209.569	251.111	1.96	0.821839	0.984749			0.46		2.55	226.727	136	2.55	0.889125	0.533333
1.75	49.25	21.635	1.75	0.193137	0.0848431					2.29	250.57	255	2.29	0.982627	1		#17	0.94		2.23	74.22	38.638	2.23	0.291059	0.151522					1.99	226.051	255	1.99	0.886475	1		#17	0.96		2.59	219.432	105.794	2.59	0.860518	0.414878
1.77	47.671	19.005	1.77	0.186945	0.0745294					2.33	252.176	255	2.33	0.988925	1			0.64		2.26	65.821	33.277	2.26	0.258122	0.130498					2.02	216.48	255	2.02	0.848941	1			0.58		2.63	204.35	83.056	2.63	0.801373	0.32571
1.8	50.396	21.789	1.8	0.197631	0.0854471					2.36	253.062	255	2.36	0.9924	1			0.96		2.3	56.93	30.626	2.3	0.223255	0.120102					2.05	210.143	254.618	2.05	0.82409	0.998502			0.96		2.67	200.926	78.556	2.67	0.787945	0.308063
1.83	56.26	27.116	1.83	0.220627	0.106337					2.4	253.558	255	2.4	0.994345	1			0.51		2.33	81.604	46.328	2.33	0.320016	0.181678					2.08	216.524	254.203	2.08	0.849114	0.996875			0.71		2.71	203.695	82.114	2.71	0.798804	0.322016
1.85	57.157	25.856	1.85	0.224145	0.101396					2.44	253.674	255	2.44	0.9948	1		#18	0.94		2.37	55.89	23.423	2.37	0.219176	0.0918549					2.11	220.164	254.981	2.11	0.863388	0.999925		#18	0.36		2.75	197.376	79.925	2.75	0.774024	0.313431
1.88	46.428	24.206	1.88	0.182071	0.0949255					2.47	252.985	255	2.47	0.992098	1			0.59		2.4	42.6	17.8	2.4	0.167059	0.0698039					2.15	216.912	253.595	2.15	0.850635	0.99449			0.93		2.79	189.465	75.478	2.79	0.743	0.295992
1.91	32.972	26.349	1.91	0.129302	0.103329					2.51	251.195	255	2.51	0.985078	1			0.88		2.43	57.984	36.4	2.43	0.227388	0.142745					2.18	209.871	254.936	2.18	0.823024	0.999749			0.47		2.83	173.646	70.535	2.83	0.680965	0.276608
1.94	27.946	33.803	1.94	0.109592	0.132561					2.54	249.028	255	2.54	0.97658	1			0.88		2.47	78.924	46.77	2.47	0.309506	0.183412					2.21	204.713	254.459	2.21	0.802796	0.997878			0.34		2.87	170.235	67.584	2.87	0.667588	0.265035
1.96	27.84	28.075	1.96	0.109176	0.110098					2.58	248.259	255	2.58	0.973565	1		#19	0.96		2.5	63.876	36.386	2.5	0.250494	0.14269					2.24	197.042	254.806	2.24	0.772714	0.999239					2.91	171.848	61.879	2.91	0.673914	0.242663
1.99	25.072	24.271	1.99	0.0983216	0.0951804					2.61	249.499	255	2.61	0.978427	1			0.95		2.54	72.928	56.239	2.54	0.285992	0.220545					2.27	197.019	253.788	2.27	0.772624	0.995247					2.95	173.519	50.671	2.95	0.680467	0.19871
2.02	22.186	31.166	2.02	0.0870039	0.12222					2.65	251.247	255	2.65	0.985282	1			0.96		2.57	79.138	64.59	2.57	0.310345	0.253294					2.3	195.425	254.91	2.3	0.766373	0.999647					2.99	183.126	48.571	2.99	0.718141	0.190475
2.05	28.948	37.679	2.05	0.113522	0.147761					2.69	252.281	255	2.69	0.989337	1			0.92		2.61	39.544	55.096	2.61	0.155075	0.216063					2.33	191.888	252.82	2.33	0.752502	0.991451					3.03	180.737	56.623	3.03	0.708773	0.222051
2.07	45.214	46.602	2.07	0.17731	0.182753					2.72	252.685	255	2.72	0.990922	1		#20	0.94		2.64	42.883	69.568	2.64	0.168169	0.272816					2.36	180.118	254.466	2.36	0.706345	0.997906					3.07	172.975	49.251	3.07	0.678333	0.193141
2.1	57.748	48.653	2.1	0.226463	0.190796					2.76	252.509	255	2.76	0.990231	1			0.87		2.68	46.77	73.838	2.68	0.183412	0.289561					2.39	182.719	252.992	2.39	0.716545	0.992125					3.11	176.449	44.173	3.11	0.691957	0.173227
2.13	58.496	52.854	2.13	0.229396	0.207271					2.79	251.266	255	2.79	0.985357	1			0.93		2.71	57.358	103.926	2.71	0.224933	0.407553					2.42	167.058	246.372	2.42	0.655129	0.966165					3.15	181.434	49.519	3.15	0.711506	0.194192
2.15	51.532	60.678	2.15	0.202086	0.237953					2.83	248.454	255	2.83	0.974329	1			0.38		2.75	74.207	92.717	2.75	0.291008	0.363596					2.46	168.819	239.97	2.46	0.662035	0.941059					3.19	169.079	37.412	3.19	0.663055	0.146714
2.18	44.219	59.809	2.18	0.173408	0.234545					2.87	244.284	255	2.87	0.957976	1					2.78	66.791	132.234	2.78	0.261925	0.518565					2.49	152.741	237.94	2.49	0.598984	0.933098					3.23	157.197	29.829	3.23	0.616459	0.116976
2.21	45.315	67.574	2.21	0.177706	0.264996					2.9	239.146	255	2.9	0.937827	1					2.82	66.823	119.245	2.82	0.262051	0.467627					2.52	139.964	207.31	2.52	0.548878	0.81298					3.27	150.818	24.909	3.27	0.591443	0.0976824
2.24	61.173	74.72	2.24	0.239894	0.29302					2.94	230.619	255	2.94	0.904388	1					2.85	68.614	159.837	2.85	0.269075	0.626812					2.55	147.234	226.095	2.55	0.577388	0.886647					3.31	145.267	19.701	3.31	0.569675	0.0772588
2.26	80.925	78.217	2.26	0.317353	0.306733					2.97	214.048	255	2.97	0.839404	1					2.89	66.344	164.422	2.89	0.260173	0.644792					2.58	167.603	208.385	2.58	0.657267	0.817196					3.35	146.388	21.284	3.35	0.574071	0.0834667
2.29	87.161	91.048	2.29	0.341808	0.357051					3.01	192.62	255	3.01	0.755373	1					2.92	61.411	127.926	2.92	0.240827	0.501671					2.61	118.865	205.259	2.61	0.466137	0.804937					3.39	152.69	29.515	3.39	0.598784	0.115745
2.32	83.853	108.335	2.32	0.328835	0.424843					3.04	181.99	255	3.04	0.713686	1					2.96	70.748	162.548	2.96	0.277443	0.637443					2.64	122.338	180.739	2.64	0.479757	0.70878					3.43	154.996	40.331	3.43	0.607827	0.158161
2.35	84.174	118.647	2.35	0.330094	0.465282					3.08	191.03	255	3.08	0.749137	1					2.99	63.551	144.896	2.99	0.24922	0.56822					2.67	119.391	163.077	2.67	0.4682	0.639518					3.47	137.82	42.704	3.47	0.540471	0.167467
2.37	92.545	138.361	2.37	0.362922	0.542592					3.12	205.226	255	3.12	0.804808	1					3.03	77.989	174.78	3.03	0.305839	0.685412					2.7	126.391	150.974	2.7	0.495651	0.592055					3.52	115.458	38.38	3.52	0.452776	0.15051
2.4	110.204	150.386	2.4	0.432173	0.589749					3.15	208.707	255	3.15	0.818459	1					3.06	51.513	166.688	3.06	0.202012	0.653678					2.74	109.636	144.625	2.74	0.429945	0.567157					3.56	100.066	43.539	3.56	0.392416	0.170741
2.43	130.54	168.856	2.43	0.511922	0.66218					3.19	207.371	255	3.19	0.81322	1					3.1	58.819	126.973	3.1	0.230663	0.497933					2.77	100.939	130.461	2.77	0.395839	0.511612					3.6	101.186	52.694	3.6	0.396808	0.206643
2.45	145.382	172.716	2.45	0.570125	0.677318					3.22	207.507	255	3.22	0.813753	1					3.13	65.771	92.078	3.13	0.257925	0.36109					2.8	109.747	124.371	2.8	0.43038	0.487729					3.64	136.667	59.364	3.64	0.535949	0.2328
2.48	154.889	177.941	2.48	0.607408	0.697808					3.26	196.61	248.808	3.26	0.77102	0.975718					3.17	65.842	69.108	3.17	0.258204	0.271012					2.83	100.757	102.115	2.83	0.395125	0.400451					3.68	137.339	56.486	3.68	0.538584	0.221514
2.51	160.896	184.392	2.51	0.630965	0.723106					3.3	168.713	233.81	3.3	0.66162	0.916902					3.2	64.711	85.133	3.2	0.253769	0.333855					2.86	96.334	75.662	2.86	0.37778	0.296714					3.72	127.764	57.569	3.72	0.501035	0.225761
2.54	165.005	187.314	2.54	0.647078	0.734565					3.33	141.273	230.76	3.33	0.554012	0.904941					3.23	73.741	83.894	3.23	0.28918	0.328996					2.89	104.542	76.816	2.89	0.409969	0.301239					3.76	121.451	80.896	3.76	0.476278	0.317239
2.56	169.313	185.457	2.56	0.663973	0.727282					3.37	126.777	239.174	3.37	0.497165	0.937937					3.27	70.201	61.187	3.27	0.275298	0.239949					2.92	90.997	67.772	2.92	0.356851	0.265773					3.8	95.897	85.152	3.8	0.376067	0.333929
2.59	173.777	186.118	2.59	0.681478	0.729875					3.4	117.569	235.528	3.4	0.461055	0.923639					3.3	69.353	57.177	3.3	0.271973	0.224224					2.95	104.607	60.293	2.95	0.410224	0.236443					3.84	86.622	90.461	3.84	0.339694	0.354749
2.62	173.789	191.257	2.62	0.681525	0.750027					3.44	115.063	210.185	3.44	0.451227	0.824255					3.34	75.826	54.638	3.34	0.297357	0.214267					2.98	113.633	60.069	2.98	0.44562	0.235565					3.88	84.02	103.057	3.88	0.32949	0.404145
2.65	168.679	193.297	2.65	0.661486	0.758027					3.47	132.482	173.688	3.47	0.519537	0.681129					3.37	77.615	47.201	3.37	0.304373	0.185102					3.02	100.943	56.132	3.02	0.395855	0.220125					3.92	85.936	109.16	3.92	0.337004	0.428078
2.67	165.489	181.889	2.67	0.648976	0.71329					3.51	157.873	156.801	3.51	0.61911	0.614906					3.41	58.229	28.346	3.41	0.228349	0.111161					3.05	103.407	56.475	3.05	0.405518	0.221471					3.96	93.665	134.955	3.96	0.367314	0.529235
2.7	167.388	181.16	2.7	0.656424	0.710431					3.55	163.05	149.205	3.55	0.639412	0.585118					3.44	58.805	14.001	3.44	0.230608	0.0549059					3.08	93.969	39.845	3.08	0.368506	0.156255					4	110	173	4	0.431373	0.678431
2.73	169.627	186.455	2.73	0.665204	0.731196					3.58	144.934	127.822	3.58	0.568369	0.501263					3.48	81.152	27.615	3.48	0.318243	0.108294					3.11	122.158	50.063	3.11	0.479051	0.196325					4.04	127.951	165.498	4.04	0.501769	0.649012
2.75	169.321	192.957	2.75	0.664004	0.756694					3.62	118.173	103.297	3.62	0.463424	0.405086					3.51	92.946	34	3.51	0.364494	0.133333					3.14	101.023	34.845	3.14	0.396169	0.136647					4.08	123.888	179.781	4.08	0.485835	0.705024
2.78	174.131	200.323	2.78	0.682867	0.78558					3.65	89.336	92.262	3.65	0.350337	0.361812					3.55	105.709	34.732	3.55	0.414545	0.136204					3.17	122.354	41.934	3.17	0.47982	0.164447					4.12	108.276	169.556	4.12	0.424612	0.664925
2.81	186.398	199.005	2.81	0.730973	0.780412					3.69	62.237	88.605	3.69	0.244067	0.347471					3.58	112.923	37.923	3.58	0.442835	0.148718					3.2	136.544	40.858	3.2	0.535467	0.160227					4.16	121.335	197.588	4.16	0.475824	0.774855
2.84	192.841	194.109	2.84	0.756239	0.761212					3.73	44.851	81.284	3.73	0.175886	0.318761					3.62	125.533	38.093	3.62	0.492286	0.149384					3.23	117.694	43.92	3.23	0.461545	0.172235					4.2	138.45	214.832	4.2	0.542941	0.842478
2.86	186.66	188.714	2.86	0.732	0.740055					3.76	44.552	66.533	3.76	0.174714	0.260914					3.65	138.781	34.231	3.65	0.544239	0.134239					3.26	126.08	51.088	3.26	0.494431	0.200345					4.24	129.296	219.064	4.24	0.507043	0.859075
2.89	174.911	178.465	2.89	0.685925	0.699863					3.8	62.936	60.505	3.8	0.246808	0.237275					3.69	142.422	25.878	3.69	0.558518	0.101482					3.3	123.94	46.921	3.3	0.486039	0.184004					4.28	150.604	218.403	4.28	0.590604	0.856482
2.92	164.81	179.6	2.92	0.646314	0.704314					3.83	86.08	62.651	3.83	0.337569	0.24569					3.72	153.052	32.741	3.72	0.600204	0.128396					3.33	121.282	42.866	3.33	0.475616	0.168102					4.32	173.68	227.718	4.32	0.681098	0.893012
2.95	158.661	170.339	2.95	0.6222	0.667996					3.87	92.824	59.22	3.87	0.364016	0.232235					3.76	172.381	43.582	3.76	0.676004	0.17091					3.36	147.547	44.071	3.36	0.578616	0.172827					4.36	171.182	235.636	4.36	0.671302	0.924063
2.97	153.568	153.846	2.97	0.602227	0.603318					3.9	81.771	48.684	3.9	0.320671	0.190918					3.79	172.713	41.076	3.79	0.677306	0.161082					3.39	140.948	42.67	3.39	0.552737	0.167333					4.4	178.529	244.078	4.4	0.700114	0.957169
3	141.363	145.464	3	0.554365	0.570447					3.94	65.92	41.331	3.94	0.25851	0.162082					3.83	185.92	37.065	3.83	0.729098	0.145353					3.42	152.009	35.134	3.42	0.596114	0.13778					4.44	189.753	240.741	4.44	0.744129	0.944082
3.03	119.858	135.998	3.03	0.470031	0.533325					3.98	49.086	44.173	3.98	0.192494	0.173227					3.86	219.227	41.057	3.86	0.859714	0.161008					3.45	145.444	44.538	3.45	0.570369	0.174659					4.48	190.347	240.589	4.48	0.746459	0.943486
3.05	100.097	127.658	3.05	0.392537	0.50062					4.01	35.003	37.008	4.01	0.137267	0.145129					3.9	224.387	38.901	3.9	0.879949	0.152553					3.48	138.062	34.728	3.48	0.54142	0.136188					4.53	191.747	241.269	4.53	0.751949	0.946153
3.08	89.966	123.921	3.08	0.352808	0.485965					4.05	35.356	33.095	4.05	0.138651	0.129784					3.93	218.529	39.675	3.93	0.856976	0.155588					3.51	147.881	39.36	3.51	0.579925	0.154353					4.57	179.182	244.993	4.57	0.702675	0.960757
3.11	88.382	116.883	3.11	0.346596	0.458365					4.08	48.367	36.495	4.08	0.189675	0.143118					3.97	232.246	27.174	3.97	0.910769	0.106565					3.54	156.29	39.073	3.54	0.612902	0.153227					4.61	190.899	247.643	4.61	0.748624	0.971149
3.14	91.99	105.867	3.14	0.360745	0.415165					4.12	59.083	29.079	4.12	0.231698	0.114035					4	231.333	15.333	4	0.907188	0.0601294					3.58	178.595	43.941	3.58	0.700373	0.172318					4.65	194.49	246.858	4.65	0.762706	0.968071
3.16	91.712	92.211	3.16	0.359655	0.361612					4.16	66.105	28.561	4.16	0.259235	0.112004					4.03	230.686	19.604	4.03	0.904651	0.0768784					3.61	177.368	49.429	3.61	0.695561	0.193839					4.69	202.351	243.675	4.69	0.793533	0.955588
3.19	81.92	94.554	3.19	0.321255	0.3708					4.19	75.586	28.448	4.19	0.296416	0.111561					4.07	240.089	23.455	4.07	0.941525	0.0919804					3.64	179.15	40.415	3.64	0.702549	0.15849					4.73	202.606	245.97	4.73	0.794533	0.964588
3.22	70.78	77.974	3.22	0.277569	0.30578					4.23	79.795	28.9	4.23	0.312922	0.113333					4.1	239.252	34.336	4.1	0.938243	0.134651					3.67	171.025	41.355	3.67	0.670686	0.162176					4.77	191.32	235.141	4.77	0.750275	0.922122
3.25	65.971	65.966	3.25	0.25871	0.25869					4.26	76.74	28.988	4.26	0.300941	0.113678					4.14	238.502	31.365	4.14	0.935302	0.123					3.7	181.221	43.585	3.7	0.710671	0.170922					4.81	205.721	250.529	4.81	0.806749	0.982467
3.27	64.108	65.805	3.27	0.251404	0.258059					4.3	84.803	30.478	4.3	0.332561	0.119522					4.17	247.473	29.474	4.17	0.970482	0.115584					3.73	194.36	46.492	3.73	0.762196	0.182322					4.85	212.882	252.411	4.85	0.834831	0.989847
3.3	60.725	62.501	3.3	0.238137	0.245102					4.33	106.119	31.179	4.33	0.416153	0.122271					4.21	243.373	38.99	4.21	0.954404	0.152902					3.76	203.29	32.899	3.76	0.797216	0.129016					4.89	214.029	252.21	4.89	0.839329	0.989059
3.33	54.772	64.076	3.33	0.214792	0.251278					4.37	116.195	28.175	4.37	0.455667	0.11049					4.24	245.402	41.194	4.24	0.962361	0.161545					3.79	186.18	37.728	3.79	0.730118	0.147953					4.93	205.51	253.909	4.93	0.805922	0.995722
3.35	48.522	63.742	3.35	0.190282	0.249969					4.41	110.548	25.351	4.41	0.433522	0.0994157					4.28	239.407	48.661	4.28	0.938851	0.190827					3.82	174.425	42.958	3.82	0.68402	0.168463					4.97	217.411	254.114	4.97	0.852592	0.996525
3.38	45.916	53.537	3.38	0.180063	0.209949					4.44	113.406	28.869	4.44	0.444729	0.113212					4.31	235.256	30.895	4.31	0.922573	0.121157					3.85	185.269	41.739	3.85	0.726545	0.163682					5.01	218.335	254.778	5.01	0.856216	0.999129
3.41	41.153	41.505	3.41	0.161384	0.162765					4.48	136.03	32.476	4.48	0.533451	0.127357					4.35	245.269	41.236	4.35	0.961839	0.16171					3.89	191.374	39.975	3.89	0.750486	0.156765					5.05	207.094	254.906	5.05	0.812133	0.999631
3.44	32.137	42.163	3.44	0.126027	0.165345					4.51	166.333	34.344	4.51	0.652286	0.134682					4.38	228.571	35.192	4.38	0.896357	0.138008					3.92	172.493	42.412	3.92	0.676443	0.166322					5.09	206.152	254.848	5.09	0.808439	0.999404
3.46	30.554	47.947	3.46	0.11982	0.188027					4.55	188.044	34.717	4.55	0.737427	0.136145					4.42	244.316	34.562	4.42	0.958102	0.135537					3.95	166.395	43.456	3.95	0.652529	0.170416					5.13	207.484	254.24	5.13	0.813663	0.99702
3.49	34.669	48.8	3.49	0.135957	0.191373					4.59	194.335	35.252	4.59	0.762098	0.138243					4.45	222.712	39.787	4.45	0.87338	0.156027					3.98	179.897	43.12	3.98	0.705478	0.169098					5.17	210.003	255	5.17	0.823541	1
3.52	34.214	34.792	3.52	0.134173	0.136439					4.62	195.885	47.38	4.62	0.768176	0.185804					4.49	204.08	29.678	4.49	0.800314	0.116384					4.01	185.636	37.346	4.01	0.727984	0.146455					5.21	201.791	255	5.21	0.791337	1
3.55	31.978	29.853	3.55	0.125404	0.117071					4.66	206.75	51.95	4.66	0.810784	0.203725					4.52	190.442	29.676	4.52	0.746831	0.116376					4.04	191.166	49.146	4.04	0.749671	0.192729					5.25	194.098	255	5.25	0.761169	1
3.57	32.046	24.132	3.57	0.125671	0.0946353					4.69	223.284	28.605	4.69	0.875624	0.112176					4.56	196.262	40.989	4.56	0.769655	0.160741					4.07	164.545	50.329	4.07	0.645275	0.197369					5.29	191.302	254.882	5.29	0.750204	0.999537
3.6	33.166	17.463	3.6	0.130063	0.0684824					4.73	233.996	30.603	4.73	0.917631	0.120012					4.59	201.383	20.438	4.59	0.789737	0.080149					4.1	184.46	46.789	4.1	0.723373	0.183486					5.33	196.148	253.926	5.33	0.769208	0.995788
3.63	32.632	21.188	3.63	0.127969	0.0830902					4.76	236.409	27.902	4.76	0.927094	0.10942					4.63	206.793	27.42	4.63	0.810953	0.107529					4.13	194.563	53.004	4.13	0.762992	0.207859					5.37	199.869	253.28	5.37	0.7838	0.993255
3.65	32.025	30.561	3.65	0.125588	0.119847					4.8	233.763	30.04	4.8	0.916718	0.117804					4.66	175.78	22.247	4.66	0.689333	0.0872431					4.17	183.412	56.289	4.17	0.719263	0.220741					5.41	196.336	253.607	5.41	0.769945	0.994537
3.68	40.608	30.388	3.68	0.159247	0.119169					4.84	231.17	34.143	4.84	0.906549	0.133894					4.7	121.578	26.955	4.7	0.476776	0.105706					4.2	169.826	56.913	4.2	0.665984	0.223188					5.45	195.364	249.091	5.45	0.766133	0.976827
3.71	58.024	23.34	3.71	0.227545	0.0915294					4.87	233.585	45.425	4.87	0.91602	0.178137					4.73	115.377	30.521	4.73	0.452459	0.11969					4.23	139.692	59.936	4.23	0.547812	0.235043					5.49	188.31	232.81	5.49	0.738471	0.91298
3.74	70.324	18.092	3.74	0.27578	0.070949					4.91	237.794	66.548	4.91	0.932525	0.260973					4.77	104.102	25.738	4.77	0.408243	0.100933					4.26	165.869	78.119	4.26	0.650467	0.306349					5.54	164.874	244.834	5.54	0.646565	0.960133
3.76	69.096	18.531	3.76	0.270965	0.0726706					4.94	238.297	62.894	4.94	0.934498	0.246643					4.8	142	26.2	4.8	0.556863	0.102745					4.29	152.074	100.083	4.29	0.596369	0.392482					5.58	177.131	237.697	5.58	0.694631	0.932145
3.79	56.922	20.593	3.79	0.223224	0.0807569					4.98	237.732	44.603	4.98	0.932282	0.174914					4.83	116.697	37.737	4.83	0.457635	0.147988					4.32	130.26	82.116	4.32	0.510824	0.322024					5.62	160.733	227.384	5.62	0.630325	0.891702
3.82	43.76	23.977	3.82	0.171608	0.0940275					5.01	236.838	46.365	5.01	0.928776	0.181824					4.87	103.949	28.783	4.87	0.407643	0.112875					4.35	120.216	96.868	4.35	0.471435	0.379875					5.66	146.505	206.059	5.66	0.574529	0.808075
3.85	38.267	24.036	3.85	0.150067	0.0942588					5.05	228.696	55.125	5.05	0.896847	0.216176					4.9	96.601	34.798	4.9	0.378827	0.136463					4.38	115.397	100.14	4.38	0.452537	0.392706					5.7	138.36	159.418	5.7	0.542588	0.625169
3.87	42.075	25.892	3.87	0.165	0.101537					5.09	212.265	53.24	5.09	0.832412	0.208784					4.94	84.069	34.241	4.94	0.329682	0.134278					4.41	99.211	99.052	4.41	0.389063	0.388439					5.74	119.383	158.611	5.74	0.468169	0.622004
3.9	49.063	26.909	3.9	0.192404	0.105525					5.12	195.251	38.928	5.12	0.76569	0.152659					4.97	84.755	34.45	4.97	0.332373	0.135098					4.45	106.056	108.596	4.45	0.415906	0.425867					5.78	123.284	147.823	5.78	0.483467	0.579698
3.93	45.768	22.641	3.93	0.179482	0.0887882					5.16	185.907	36.628	5.16	0.729047	0.143639					5.01	55.409	25.586	5.01	0.21729	0.100337					4.48	126.275	128.924	4.48	0.495196	0.505584					5.82	146.061	129.152	5.82	0.572788	0.506478
3.95	33.755	20.704	3.95	0.132373	0.0811922					5.19	188.7	40.919	5.19	0.74	0.160467					5.04	73.396	27.786	5.04	0.287827	0.108965					4.51	108.441	118.508	4.51	0.425259	0.464737					5.86	113.355	165.337	5.86	0.444529	0.64838
3.98	26.683	19.72	3.98	0.104639	0.0773333					5.23	192.969	43.986	5.23	0.756741	0.172494					5.08	58.277	26.564	5.08	0.228537	0.104173					4.54	119.556	121.569	4.54	0.468847	0.476741					5.9	105.431	130.073	5.9	0.413455	0.51009
4.01	21.654	19.667	4.01	0.0849176	0.0771255					5.27	181.941	54.318	5.27	0.713494	0.213012					5.11	74.615	40.998	5.11	0.292608	0.160776					4.57	115.768	132.949	4.57	0.453992	0.521369					5.94	140.626	118.316	5.94	0.551475	0.463984
4.04	15.488	29.261	4.04	0.0607373	0.114749					5.3	165.731	64.97	5.3	0.649925	0.254784					5.15	83.549	43.777	5.15	0.327643	0.171675					4.6	115.119	171.111	4.6	0.451447	0.671024					5.98	135.556	116.791	5.98	0.531592	0.458004
4.06	19.378	28.557	4.06	0.0759922	0.111988					5.34	165.172	46.854	5.34	0.647733	0.183741					5.18	71.804	39.48	5.18	0.281584	0.154824					4.63	90.35	137.702	4.63	0.354314	0.540008					6.02	134.444	85.219	6.02	0.527231	0.334192
4.09	33.661	24.002	4.09	0.132004	0.0941255					5.37	167.014	36.654	5.37	0.654957	0.143741					5.22	56.015	31.41	5.22	0.219667	0.123176					4.66	92.915	146.006	4.66	0.364373	0.572573					6.06	133.003	91.242	6.06	0.52158	0.357812
4.12	40.609	27.557	4.12	0.159251	0.108067					5.41	145.049	30.439	5.41	0.56882	0.119369					5.25	57.558	28.017	5.25	0.225718	0.109871					4.69	80.617	176.622	4.69	0.316145	0.692635					6.1	112.015	104.261	6.1	0.439275	0.408867
4.15	32.948	27.724	4.15	0.129208	0.108722					5.44	108.847	33.087	5.44	0.426851	0.129753					5.29	66.279	35.694	5.29	0.259918	0.139976					4.73	87.735	178.996	4.73	0.344059	0.701945					6.14	123.352	135.43	6.14	0.483733	0.531098
4.17	25.253	24.077	4.17	0.0990314	0.0944196					5.48	84.091	29.864	5.48	0.329769	0.117114					5.32	71.344	38.82	5.32	0.27978	0.152235					4.76	98.469	186.22	4.76	0.386153	0.730275					6.18	126.879	113.727	6.18	0.497565	0.445988
4.2	26.955	29.045	4.2	0.105706	0.113902					5.52	68.846	27.716	5.52	0.269984	0.10869					5.36	50.68	26.975	5.36	0.198745	0.105784					4.79	94.053	183.193	4.79	0.368835	0.718404					6.22	113.815	116.123	6.22	0.446333	0.455384
4.23	29.45	37.237	4.23	0.11549	0.146027					5.55	53.054	37.795	5.55	0.208055	0.148216					5.39	46.111	31.237	5.39	0.180827	0.122498					4.82	86.255	160.132	4.82	0.338255	0.627969					6.26	158.068	126.235	6.26	0.619875	0.495039
4.25	26.876	40.168	4.25	0.105396	0.157522					5.59	51.298	27.089	5.59	0.201169	0.106231					5.43	55.504	35.222	5.43	0.217663	0.138125					4.85	89.842	184.334	4.85	0.352322	0.722878					6.3	173.492	118.306	6.3	0.680361	0.463945
4.28	23.753	39.035	4.28	0.093149	0.153078					5.62	72.472	48.973	5.62	0.284204	0.192051					5.46	58.475	32.136	5.46	0.229314	0.126024					4.88	86.004	192.72	4.88	0.337271	0.755765					6.34	127.954	98.777	6.34	0.50178	0.387361
4.31	23.914	41.182	4.31	0.0937804	0.161498					5.66	92.696	42.854	5.66	0.363514	0.168055					5.5	70.408	32.326	5.5	0.27611	0.126769					4.91	78.391	201.654	4.91	0.307416	0.7908					6.38	129.643	184.155	6.38	0.508404	0.722176
4.34	32.171	53.042	4.34	0.126161	0.208008					5.7	98.371	43.261	5.7	0.385769	0.169651					5.53	67.211	29.883	5.53	0.263573	0.117188					4.94	81.037	204.228	4.94	0.317792	0.800894					6.42	162.522	192.051	6.42	0.637341	0.753141
4.36	49.001	62.224	4.36	0.192161	0.244016					5.73	109.334	47.093	5.73	0.428761	0.184678					5.57	61.699	32.871	5.57	0.241957	0.128906					4.97	86.96	207.787	4.97	0.34102	0.814851					6.46	164.905	173.7	6.46	0.646686	0.681176
4.39	64.79	63.184	4.39	0.254078	0.24778					5.77	137.33	46.44	5.77	0.538549	0.182118					5.6	56.111	37.444	5.6	0.220043	0.146839					5.01	89.472	207.934	5.01	0.350871	0.815427					6.51	178.16	183.85	6.51	0.698667	0.72098
4.42	74.6	61.703	4.42	0.292549	0.241973					5.8	169.41	61.124	5.8	0.664353	0.239702					5.63	55.838	33.392	5.63	0.218973	0.130949					5.04	85.4	211.477	5.04	0.334902	0.829322					6.55	168.273	218.182	6.55	0.659894	0.855616
4.45	85.055	67.488	4.45	0.333549	0.264659					5.84	189.835	76.237	5.84	0.744451	0.298969					5.67	51.848	30.37	5.67	0.203325	0.119098					5.07	79.108	209.411	5.07	0.310227	0.82122					6.59	202.845	231.707	6.59	0.795471	0.908655
4.47	109.01	76.52	4.47	0.42749	0.300078					5.87	192.004	75.378	5.87	0.752957	0.2956					5.7	49.912	26.749	5.7	0.195733	0.104898					5.1	63.278	206.206	5.1	0.248149	0.808651					6.63	224.128	240.153	6.63	0.878933	0.941776
4.5	138.287	88.397	4.5	0.542302	0.346655					5.91	186.382	66.544	5.91	0.73091	0.260957					5.74	48.79	21.877	5.74	0.191333	0.0857922					5.13	91.393	212.309	5.13	0.358404	0.832584					6.67	220.926	245.333	6.67	0.866376	0.96209
4.53	141.634	100.319	4.53	0.555427	0.393408					5.95	192.72	69.554	5.95	0.755765	0.272761					5.77	83.899	43.944	5.77	0.329016	0.172329					5.16	111.821	218.827	5.16	0.438514	0.858145					6.71	217.523	248.49	6.71	0.853031	0.974471
4.55	132.452	118.81	4.55	0.51942	0.465922					5.98	205.022	92.567	5.98	0.804008	0.363008					5.81	84.866	42.991	5.81	0.332808	0.168592					5.19	101.824	218.601	5.19	0.39931	0.857259					6.75	221.279	253.405	6.75	0.867761	0.993745
4.58	158.547	150.156	4.58	0.621753	0.588847					6.02	199.67	110.596	6.02	0.78302	0.43371					5.84	74.101	33.916	5.84	0.290592	0.133004					5.22	100.617	212.788	5.22	0.394576	0.834463					6.79	226.387	253.71	6.79	0.887792	0.994941
4.61	210.05	169.652	4.61	0.823725	0.665302					6.05	186.17	106.308	6.05	0.730078	0.416894					5.88	68.685	28.124	5.88	0.269353	0.11029					5.25	86.709	206.66	5.25	0.340035	0.810431					6.83	230.785	254.64	6.83	0.905039	0.998588
4.64	242.305	186.384	4.64	0.950216	0.730918					6.09	189.897	126.625	6.09	0.744694	0.496569					5.91	80.035	34.579	5.91	0.313863	0.135604					5.28	82.175	199.066	5.28	0.322255	0.780651					6.87	233.693	254.984	6.87	0.916443	0.999937
4.66	248.593	215.44	4.66	0.974875	0.844863					6.13	203.202	132.463	6.13	0.796871	0.519463					5.95	71.01	37.501	5.95	0.278471	0.147063					5.32	77.942	194.602	5.32	0.305655	0.763145					6.91	231.455	255	6.91	0.907667	1
4.69	246.083	237.437	4.69	0.965031	0.931125					6.16	210.428	145.208	6.16	0.825208	0.569443					5.98	67.762	30.695	5.98	0.265733	0.120373					5.35	75.839	191.752	5.35	0.297408	0.751969					6.95	227.727	255	6.95	0.893047	1
4.72	245.768	247.163	4.72	0.963796	0.969267					6.2	217.8	163.816	6.2	0.854118	0.642416					6.02	93.067	36.519	6.02	0.364969	0.143212					5.38	92.918	182.54	5.38	0.364384	0.715843					6.99	227.686	255	6.99	0.892886	1
4.75	249.713	253.508	4.75	0.979267	0.994149					6.23	230.071	153.356	6.23	0.902239	0.601396					6.05	96.895	39.349	6.05	0.37998	0.15431					5.41	75.685	187.469	5.41	0.296804	0.735173					7.03	224.63	255	7.03	0.880902	1
4.77	253.376	254.646	4.77	0.993631	0.998612					6.27	238.945	138.971	6.27	0.937039	0.544984					6.09	88.614	32.407	6.09	0.347506	0.127086					5.44	75.763	142.465	5.44	0.29711	0.558686					7.07	223.055	254.087	7.07	0.874725	0.99642
4.8	254.018	255	4.8	0.996149	1					6.3	237.888	162.796	6.3	0.932894	0.638416					6.12	92.819	24.443	6.12	0.363996	0.0958549					5.47	85.167	130.203	5.47	0.333988	0.5106					7.11	213.35	252.3	7.11	0.836667	0.989412
4.83	253.907	255	4.83	0.995714	1					6.34	228.672	151.926	6.34	0.896753	0.595788					6.16	103.826	26.182	6.16	0.407161	0.102675					5.5	73.346	114.759	5.5	0.287631	0.450035					7.15	200.034	252.205	7.15	0.784447	0.989039
4.85	254.417	255	4.85	0.997714	1					6.38	217.573	152.857	6.38	0.853227	0.599439					6.19	125.659	40.405	6.19	0.49278	0.158451					5.53	79.699	151.73	5.53	0.312545	0.59502					7.19	205.369	250.152	7.19	0.805369	0.980988
4.88	254.83	255	4.88	0.999333	1					6.41	211.074	161.638	6.41	0.827741	0.633875					6.23	137.795	42.173	6.23	0.540373	0.165384					5.56	91.374	145.825	5.56	0.358329	0.571863					7.23	209.58	228.058	7.23	0.821882	0.894345
4.91	254.771	255	4.91	0.999102	1					6.45	206.668	144.886	6.45	0.810463	0.56818					6.26	124.518	34.113	6.26	0.488306	0.133776					5.6	90.017	137.599	5.6	0.353008	0.539604					7.27	196.242	239.485	7.27	0.769576	0.939157
4.94	254.507	255	4.94	0.998067	1					6.48	189.613	128.376	6.48	0.74358	0.503435					6.3	118.673	26.222	6.3	0.465384	0.102831					5.63	82.831	126.296	5.63	0.324827	0.495278					7.31	158.445	242.063	7.31	0.621353	0.949267
4.96	254.47	255	4.96	0.997922	1					6.52	155.279	121.494	6.52	0.608937	0.476447					6.33	138.76	15.002	6.33	0.544157	0.0588314					5.66	94.195	101.306	5.66	0.369392	0.397278					7.35	141.815	226.674	7.35	0.556137	0.888918
4.99	254.631	255	4.99	0.998553	1					6.56	117.027	115.789	6.56	0.458929	0.454075					6.37	159.763	23.709	6.37	0.626522	0.0929765					5.69	92.807	113.573	5.69	0.363949	0.445384					7.39	161.983	214.865	7.39	0.635227	0.842608
5.02	254.688	255	5.02	0.998776	1					6.59	85.489	106.594	6.59	0.335251	0.418016					6.4	199.444	41.444	6.4	0.782133	0.162525					5.72	91.227	89.374	5.72	0.357753	0.350486					7.43	153.156	210.773	7.43	0.600612	0.826561
5.05	254.761	255	5.05	0.999063	1					6.63	66.32	80.941	6.63	0.260078	0.317416					6.43	173.329	28.701	6.43	0.679722	0.112553					5.75	79.625	98.322	5.75	0.312255	0.385576					7.47	128.467	206.712	7.47	0.503792	0.810635
5.07	254.833	255	5.07	0.999345	1					6.66	61.611	65.508	6.66	0.241612	0.256894					6.47	178.838	21.301	6.47	0.701325	0.0835333					5.78	83.955	83.217	5.78	0.329235	0.326341					7.52	139.448	138.562	7.52	0.546855	0.54338
5.1	254.606	255	5.1	0.998455	1					6.7	62.494	62.457	6.7	0.245075	0.244929					6.5	202.463	27.372	6.5	0.793973	0.107341					5.81	90.283	80.789	5.81	0.354051	0.31682					7.56	85.634	93.967	7.56	0.33582	0.368498
5.13	254.296	255	5.13	0.997239	1					6.73	58.111	60.981	6.73	0.227886	0.239141					6.54	193.296	39.032	6.54	0.758024	0.153067					5.84	80.612	75.101	5.84	0.316125	0.294514					7.6	69.475	99.053	7.6	0.272451	0.388443
5.15	254.302	255	5.15	0.997263	1					6.77	46.742	57.312	6.77	0.183302	0.224753					6.57	199.845	24.687	6.57	0.783706	0.0968118					5.88	77.574	65.677	5.88	0.304212	0.257557					7.64	92.455	109.455	7.64	0.362569	0.429235
5.18	254.44	255	5.18	0.997804	1					6.81	34.803	40.394	6.81	0.136482	0.158408					6.61	231.113	28.649	6.61	0.906325	0.112349					5.91	81.09	58.556	5.91	0.318	0.229631					7.68	121.043	102.873	7.68	0.474678	0.403424
5.21	254.27	255	5.21	0.997137	1					6.84	27.472	29.272	6.84	0.107733	0.114792					6.64	239.946	36.845	6.64	0.940965	0.14449					5.94	74.208	48.765	5.94	0.291012	0.191235					7.72	120.798	71.173	7.72	0.473718	0.27911
5.24	253.894	255	5.24	0.995663	1					6.88	25.59	27.203	6.88	0.100353	0.106678					6.68	246.615	36.287	6.68	0.967118	0.142302					5.97	96.53	60.144	5.97	0.378549	0.235859					7.76	92.626	80.71	7.76	0.363239	0.31651
5.26	253.924	255	5.26	0.99578	1					6.91	33.211	25.05	6.91	0.130239	0.0982353					6.71	245.101	40.292	6.71	0.96118	0.158008					6	105	56	6	0.411765	0.219608					7.8	82.722	55.798	7.8	0.3244	0.218816
5.29	254.36	255	5.29	0.99749	1					6.95	49.943	22.004	6.95	0.195855	0.0862902					6.75	242.047	34.933	6.75	0.949204	0.136992					6.03	90.706	58.36	6.03	0.35571	0.228863					7.84	86.015	50.468	7.84	0.337314	0.197914
5.32	254.507	255	5.32	0.998067	1					6.99	61.32	25.745	6.99	0.240471	0.100961					6.78	246.679	40.293	6.78	0.967369	0.158012					6.06	105.679	56.494	6.06	0.414427	0.221545					7.88	68.04	48.525	7.88	0.266824	0.190294
5.35	254.198	255	5.35	0.996855	1					7.02	57.34	26.055	7.02	0.224863	0.102176					6.82	239.1	36.729	6.82	0.937647	0.144035					6.09	106.012	57.182	6.09	0.415733	0.224243					7.92	68.659	48.414	7.92	0.269251	0.189859
5.37	253.897	255	5.37	0.995675	1					7.06	45.486	25.677	7.06	0.178376	0.100694					6.85	246.506	44.069	6.85	0.96669	0.17282					6.12	124.22	70.424	6.12	0.487137	0.276173					7.96	85.645	48.501	7.96	0.335863	0.1902
5.4	253.991	255	5.4	0.996043	1					7.09	35.418	22.431	7.09	0.138894	0.0879647					6.89	254.027	44.572	6.89	0.996184	0.174792					6.16	132.226	79.769	6.16	0.518533	0.31282					8	84	33.667	8	0.329412	0.132027
5.43	254.307	255	5.43	0.997282	1					7.13	29.131	18.825	7.13	0.114239	0.0738235					6.92	253.765	62.136	6.92	0.995157	0.243671					6.19	123.682	74.231	6.19	0.485027	0.291102					8.04	76.607	25.576	8.04	0.30042	0.100298
5.45	254.492	255	5.45	0.998008	1					7.16	25.498	23.543	7.16	0.0999922	0.0923255					6.96	254.812	78.624	6.96	0.999263	0.308329					6.22	140.719	85.237	6.22	0.551839	0.334263					8.08	76.302	28.958	8.08	0.299224	0.113561
5.48	254.614	255	5.48	0.998486	1					7.2	23.661	24.4	7.2	0.0927882	0.0956863					6.99	252.605	86.122	6.99	0.990608	0.337733					6.25	135.594	83.921	6.25	0.531741	0.329102					8.12	69.125	27.121	8.12	0.271078	0.106357
5.51	254.583	255	5.51	0.998365	1					7.24	24.063	19.224	7.24	0.0943647	0.0753882					7.03	252.935	91.228	7.03	0.991902	0.357757					6.28	137.651	98.028	6.28	0.539808	0.384424					8.16	64.392	20.855	8.16	0.252518	0.0817843
5.54	254.158	255	5.54	0.996698	1					7.27	26.369	22.926	7.27	0.103408	0.0899059					7.06	245.841	81.885	7.06	0.964082	0.321118					6.31	147.311	96.746	6.31	0.57769	0.379396					8.2	62.232	23.887	8.2	0.244047	0.0936745
5.56	253.781	255	5.56	0.99522	1					7.31	27.712	20.245	7.31	0.108675	0.0793922					7.1	253.11	129.967	7.1	0.992588	0.509675					6.34	154.007	118.863	6.34	0.603949	0.466129					8.24	56.828	17.606	8.24	0.222855	0.0690431
5.59	253.939	255	5.59	0.995839	1					7.34	27.113	20.592	7.34	0.106325	0.0807529					7.13	251.405	120.406	7.13	0.985902	0.47218					6.37	171.147	100.455	6.37	0.671165	0.393941					8.28	35.575	6.203	8.28	0.13951	0.0243255
5.62	253.995	255	5.62	0.996059	1					7.38	28.558	25.608	7.38	0.111992	0.100424					7.17	251.426	145.533	7.17	0.985984	0.570718					6.4	183.111	101.927	6.4	0.718082	0.399714					8.32	59.073	20.355	8.32	0.231659	0.0798235
5.65	253.101	255	5.65	0.992553	1					7.41	33.926	21.067	7.41	0.133043	0.0826157					7.2	255	129	7.2	1	0.505882					6.44	171.039	130.657	6.44	0.670741	0.51238					8.36	79.364	27.758	8.36	0.311231	0.108855
5.67	251.427	255	5.67	0.985988	1					7.45	36.695	14.914	7.45	0.143902	0.0584863					7.23	255	186.34	7.23	1	0.730745					6.47	177.336	150.92	6.47	0.695435	0.591843					8.4	70.519	25.201	8.4	0.276545	0.0988275
5.7	249.987	255	5.7	0.980341	1					7.49	31.558	16.385	7.49	0.123757	0.0642549					7.27	255	221.837	7.27	1	0.869949					6.5	186.539	169.735	6.5	0.731525	0.665627					8.44	81.305	35.63	8.44	0.318843	0.139725
5.73	249.898	255	5.73	0.979992	1					7.52	25.14	19.102	7.52	0.0985882	0.0749098					7.3	252.285	204.478	7.3	0.989353	0.801875					6.53	161.913	168.173	6.53	0.634953	0.659502					8.48	77.673	35.222	8.48	0.3046	0.138125
5.75	250.524	255	5.75	0.982447	1					7.56	25.76	21.757	7.56	0.10102	0.0853216					7.34	253.446	207.531	7.34	0.993906	0.813847					6.56	190.471	188.654	6.56	0.746945	0.73982					8.53	65.749	25.233	8.53	0.257839	0.0989529
5.78	250.058	255	5.78	0.98062	1					7.59	31.161	22.148	7.59	0.1222	0.0868549					7.37	252.53	225.704	7.37	0.990314	0.885114					6.59	178.858	168.28	6.59	0.701404	0.659922					8.57	57.543	17.088	8.57	0.225659	0.0670118
5.81	246.238	255	5.81	0.965639	1					7.63	39.601	18.77	7.63	0.155298	0.0736078					7.41	253.009	252.591	7.41	0.992192	0.990553					6.62	177.415	189.902	6.62	0.695745	0.744714					8.61	48.535	14.32	8.61	0.190333	0.0561569
5.84	239.111	255	5.84	0.93769	1					7.67	54.797	14.849	7.67	0.21489	0.0582314					7.44	250.876	251.643	7.44	0.983827	0.986835					6.65	201.129	183.946	6.65	0.788741	0.721357					8.65	61.502	18.396	8.65	0.241184	0.0721412
5.86	235.989	255	5.86	0.925447	1					7.7	67.806	18.551	7.7	0.265906	0.072749					7.48	247.93	254.548	7.48	0.972275	0.998227					6.68	198.312	176.617	6.68	0.777694	0.692616					8.69	75.955	24.501	8.69	0.297863	0.0960824
5.89	237.825	255	5.89	0.932647	1					7.74	65.027	26.069	7.74	0.255008	0.102231					7.51	250.216	251.733	7.51	0.981239	0.987188					6.72	195.819	181.689	6.72	0.767918	0.712506					8.73	75.455	26.818	8.73	0.295902	0.105169
5.92	234.781	255	5.92	0.92071	1					7.77	54.268	23.106	7.77	0.212816	0.0906118					7.55	250.905	250.564	7.55	0.983941	0.982604					6.75	196.461	183.1	6.75	0.770435	0.718039					8.77	66.151	22.434	8.77	0.259416	0.0879765
5.95	228.171	255	5.95	0.894788	1					7.81	48.562	18.566	7.81	0.190439	0.0728078					7.58	253.67	251.111	7.58	0.994784	0.984749					6.78	189.873	180.964	6.78	0.7446	0.709663					8.81	58.376	21.171	8.81	0.228925	0.0830235
5.97	225.924	255	5.97	0.885976	1					7.84	43.874	19.221	7.84	0.172055	0.0753765					7.62	247.729	253.055	7.62	0.971486	0.992373					6.81	198.264	197.422	6.81	0.777506	0.774204					8.85	55.249	19.199	8.85	0.216663	0.0752902
6	226.478	255	6	0.888149	1					7.88	36.758	21.424	7.88	0.144149	0.0840157					7.65	248.175	254.601	7.65	0.973235	0.998435					6.84	199.497	193.027	6.84	0.782341	0.756969					8.89	49.453	13.77	8.89	0.193933	0.054
6.03	229.606	255	6.03	0.900416	1					7.92	36.964	21.75	7.92	0.144957	0.0852941					7.69	247.671	248.715	7.69	0.971259	0.975353					6.87	194.457	199.984	6.87	0.762576	0.784251					8.93	39.739	13.571	8.93	0.155839	0.0532196
6.05	236.267	255	6.05	0.926537	1					7.95	51.113	23.975	7.95	0.200443	0.0940196					7.72	238.981	252.975	7.72	0.93718	0.992059					6.9	198.096	192.415	6.9	0.776847	0.754569					8.97	43.768	18.36	8.97	0.171639	0.072
6.08	236.251	255	6.08	0.926475	1					7.99	66.883	25.869	7.99	0.262286	0.101447					7.76	243.42	252.921	7.76	0.954588	0.991847					6.93	192.751	201.025	6.93	0.755886	0.788333					9.01	49.348	12.802	9.01	0.193522	0.0502039
6.11	216.962	255	6.11	0.850831	1					8.02	65.172	21.171	8.02	0.255576	0.0830235					7.79	244.688	254.527	7.79	0.959561	0.998145					6.96	197.261	197.391	6.96	0.773573	0.774082					9.05	55.608	16.122	9.05	0.218071	0.0632235
6.14	184.552	255	6.14	0.723733	1					8.06	49.48	21.263	8.06	0.194039	0.0833843					7.83	240.735	253.072	7.83	0.944059	0.992439					6.99	208.647	199.965	6.99	0.818224	0.784176					9.09	81.606	41.152	9.09	0.320024	0.16138
6.16	168.769	255	6.16	0.661839	1					8.1	41.657	21.694	8.1	0.163361	0.0850745					7.86	223.52	250.893	7.86	0.876549	0.983894					7.03	206.282	198.807	7.03	0.808949	0.779635					9.13	82.699	39.554	9.13	0.32431	0.155114
6.19	180.109	254.712	6.19	0.70631	0.998871					8.13	48.387	17.844	8.13	0.189753	0.0699765					7.9	236.431	249.214	7.9	0.92718	0.97731					7.06	198.472	191.779	7.06	0.778322	0.752075					9.17	73.061	25.286	9.17	0.286514	0.0991608
6.22	188.744	247.161	6.22	0.740173	0.969259					8.17	57.461	19.195	8.17	0.225337	0.0752745					7.93	241.833	250.771	7.93	0.948365	0.983416					7.09	203.615	197.241	7.09	0.79849	0.773494					9.21	77.892	27.919	9.21	0.305459	0.109486
6.25	178.168	228.31	6.25	0.698698	0.895333					8.2	61.996	23.917	8.2	0.243122	0.0937922					7.97	219.313	250.033	7.97	0.860051	0.980522					7.12	203.974	194.454	7.12	0.799898	0.762565					9.25	85.258	35.677	9.25	0.334345	0.13991
6.27	168.238	214.829	6.27	0.659757	0.842467					8.24	64.39	22.311	8.24	0.25251	0.0874941					8	230	252.222	8	0.901961	0.989106					7.15	203.567	178.336	7.15	0.798302	0.699357					9.29	102.111	42.703	9.29	0.400435	0.167463
6.3	171.542	210.769	6.3	0.672714	0.826545					8.27	63.837	20.504	8.27	0.250341	0.0804078					8.03	220.233	253.815	8.03	0.863659	0.995353					7.18	182.84	157.964	7.18	0.71702	0.619467					9.33	101.63	38.926	9.33	0.398549	0.152651
6.33	169.535	206.1	6.33	0.664843	0.808235					8.31	60.126	19.533	8.31	0.235788	0.0766					8.07	223.317	253.671	8.07	0.875753	0.994788					7.21	202.511	171.435	7.21	0.794161	0.672294					9.37	82.206	31.368	9.37	0.322376	0.123012
6.35	145.948	171.536	6.35	0.572345	0.67269					8.35	57.041	20.38	8.35	0.22369	0.0799216					8.1	219.624	252.568	8.1	0.861271	0.990463					7.24	204.071	150.285	7.24	0.800278	0.589353					9.41	71.022	33.023	9.41	0.278518	0.129502
6.38	112.945	157.696	6.38	0.442922	0.618416					8.38	54.411	23.763	8.38	0.213376	0.0931882					8.14	199.166	251.304	8.14	0.781043	0.985506					7.27	197.087	148.776	7.27	0.77289	0.583435					9.45	45.606	25.939	9.45	0.178847	0.101722
6.41	96.048	132.858	6.41	0.376659	0.521012					8.42	51.383	26.247	8.42	0.201502	0.102929					8.17	186.484	253.612	8.17	0.73131	0.994557					7.31	182.322	150.229	7.31	0.714988	0.589133					9.49	31.174	16.553	9.49	0.122251	0.0649137
6.44	107.955	130.061	6.44	0.423353	0.510043					8.45	51.518	27.607	8.45	0.202031	0.108263					8.21	187.658	254.466	8.21	0.735914	0.997906					7.34	193.174	144.264	7.34	0.757545	0.565741					9.54	61.713	29	9.54	0.242012	0.113725
6.46	128.249	110.753	6.46	0.502937	0.434325					8.49	53.871	29.982	8.49	0.211259	0.117576					8.24	161.094	252.888	8.24	0.631741	0.991718					7.37	182.513	96.559	7.37	0.715737	0.378663					9.58	94.007	46.34	9.58	0.368655	0.181725
6.49	124.798	82.916	6.49	0.489404	0.325161					8.53	50.085	31.547	8.53	0.196412	0.123714					8.28	141.234	254.173	8.28	0.553859	0.996757					7.4	159.137	89.022	7.4	0.624067	0.349106					9.62	95.415	45.354	9.62	0.374176	0.177859
6.52	102.675	75.743	6.52	0.402647	0.297031					8.56	41.139	33.062	8.56	0.161329	0.129655					8.31	151.379	254.574	8.31	0.593643	0.998329					7.43	175.13	91.74	7.43	0.686784	0.359765					9.66	99.034	48.366	9.66	0.388369	0.189671
6.55	88.659	67.92	6.55	0.347682	0.266353					8.6	40.663	33.027	8.6	0.159463	0.129518					8.35	158.715	254.361	8.35	0.622412	0.997494					7.46	164.194	108.252	7.46	0.643898	0.424518					9.7	88.65	53.855	9.7	0.347647	0.211196
6.57	79.388	63.567	6.57	0.311325	0.249282					8.63	49.671	29.137	8.63	0.194788	0.114263					8.38	144.79	250.33	8.38	0.567804	0.981686					7.49	153.196	98.786	7.49	0.600769	0.387396					9.74	60.984	44.355	9.74	0.239153	0.173941
6.6	63.666	60.968	6.6	0.249671	0.23909					8.67	53.876	29.818	8.67	0.211278	0.116933					8.42	116.372	249.693	8.42	0.456361	0.979188					7.52	187.847	101.856	7.52	0.736655	0.399435					9.78	76.967	45.84	9.78	0.301831	0.179765
6.63	54.467	54.049	6.63	0.213596	0.211957					8.7	53.484	36.972	8.7	0.209741	0.144988					8.45	109.432	249.738	8.45	0.429145	0.979365					7.55	179.303	91.716	7.55	0.703149	0.359671					9.82	100.273	52.909	9.82	0.393227	0.207486
6.65	55.265	41.274	6.65	0.216725	0.161859					8.74	66.78	42.731	8.74	0.261882	0.167573					8.49	104.659	251.742	8.49	0.410427	0.987224					7.59	168.892	87.289	7.59	0.662322	0.34231					9.86	97.19	52.895	9.86	0.381137	0.207431
6.68	53.966	39	6.68	0.211631	0.152941					8.78	100.647	51.312	8.78	0.394694	0.201224					8.52	90.059	254.745	8.52	0.353173	0.999					7.62	173.934	74.043	7.62	0.682094	0.290365					9.9	87.951	60.868	9.9	0.344906	0.238698
6.71	50.918	43.678	6.71	0.199678	0.171286					8.81	137.011	55.508	8.81	0.537298	0.217678					8.56	92.782	253.291	8.56	0.363851	0.993298					7.65	164.942	70.26	7.65	0.646831	0.275529					9.94	82.825	71.421	9.94	0.324804	0.280082
6.74	50.284	36.455	6.74	0.197192	0.142961					8.85	156.507	52.833	8.85	0.613753	0.207188					8.59	92.118	252.193	8.59	0.361247	0.988992					7.68	150.359	68.265	7.68	0.589643	0.267706					9.98	94.704	80.38	9.98	0.371388	0.315216
6.76	51.317	40.596	6.76	0.201243	0.1592					8.88	165.741	60.896	8.88	0.649965	0.238808					8.63	92.995	253.007	8.63	0.364686	0.992184					7.71	128.274	42.133	7.71	0.503035	0.165227					10.02	82.885	73.643	10.02	0.325039	0.288796
6.79	54.806	38.085	6.79	0.214925	0.149353					8.92	181.217	82.429	8.92	0.710655	0.323251					8.66	89.619	248.184	8.66	0.351447	0.973271					7.74	153.551	51.94	7.74	0.602161	0.203686					10.06	86.815	73.545	10.06	0.340451	0.288412
6.82	62.343	33.868	6.82	0.244482	0.132816					8.96	198.34	89.951	8.96	0.777804	0.352749					8.7	94.043	235.138	8.7	0.368796	0.92211					7.77	124.194	54.46	7.77	0.487035	0.213569					10.1	81.725	83.169	10.1	0.32049	0.326153
6.85	65.36	29.424	6.85	0.256314	0.115388					8.99	202.831	77.084	8.99	0.795416	0.30229					8.73	82.346	216.607	8.73	0.322925	0.849439					7.8	126.404	52.402	7.8	0.495702	0.205498					10.14	84.204	86.288	10.14	0.330212	0.338384
6.87	52.643	24.776	6.87	0.206443	0.0971608					9.03	194.861	86.795	9.03	0.764161	0.340373					8.77	81.971	202.585	8.77	0.321455	0.794451					7.83	122.795	45.454	7.83	0.481549	0.178251					10.18	89.576	92.212	10.18	0.351278	0.361616
6.9	41.683	26.67	6.9	0.163463	0.104588					9.06	183.536	108.567	9.06	0.719749	0.425753					8.8	108.089	175.289	8.8	0.423878	0.687408					7.87	117.356	44.762	7.87	0.46022	0.175537					10.22	73.778	135.132	10.22	0.289325	0.529929
6.93	49.98	32.434	6.93	0.196	0.127192					9.1	173.435	111.716	9.1	0.680137	0.438102					8.83	113.61	172.33	8.83	0.445529	0.675804					7.9	124.805	48.198	7.9	0.489431	0.189012					10.26	94.333	163.776	10.26	0.369933	0.642259
6.95	60.795	42.018	6.95	0.238412	0.164776					9.13	166.919	118.699	9.13	0.654584	0.465486					8.87	123.268	157.062	8.87	0.483404	0.615929					7.93	115.786	44.549	7.93	0.454063	0.174702					10.3	99.956	148.215	10.3	0.391984	0.581235
6.98	60.077	37.672	6.98	0.235596	0.147733					9.17	168.935	137.494	9.17	0.66249	0.539192					8.9	126.892	107.29	8.9	0.497616	0.420745					7.96	94.824	35.608	7.96	0.371859	0.139639					10.34	127.63	154.115	10.34	0.50051	0.604373
7.01	62.385	29.793	7.01	0.244647	0.116835					9.21	181.631	153.307	9.21	0.712278	0.601204					8.94	121.004	83.922	8.94	0.474525	0.329106					7.99	96.071	44.744	7.99	0.376749	0.175467					10.38	140.899	178.77	10.38	0.552545	0.701059
7.04	70.721	26.488	7.04	0.277337	0.103875					9.24	202.044	173.333	9.24	0.792329	0.679737					8.97	130.4	102.971	8.97	0.511373	0.403808					8.02	72.127	34.721	8.02	0.282851	0.136161					10.42	145.879	178.529	10.42	0.572075	0.700114
7.06	73.441	25.621	7.06	0.288004	0.100475					9.28	222.699	186.621	9.28	0.873329	0.731847					9.01	139.498	79.249	9.01	0.547051	0.31078					8.05	79.673	42.234	8.05	0.312443	0.165624					10.46	141.793	178.756	10.46	0.556051	0.701004
7.09	63.297	24.457	7.09	0.248224	0.0959098					9.31	234.064	180.534	9.31	0.917898	0.707976					9.04	164.506	65.189	9.04	0.645122	0.255643					8.08	98.338	52.345	8.08	0.385639	0.205275					10.51	156.187	190.024	10.51	0.612498	0.745192
7.12	45.945	24.41	7.12	0.180176	0.0957255					9.35	236.649	177.3	9.35	0.928035	0.695294					9.08	178.308	57.662	9.08	0.699247	0.226125					8.11	94.596	60.772	8.11	0.370965	0.238322					10.55	188.152	193.242	10.55	0.737851	0.757812
7.15	34.762	28.01	7.15	0.136322	0.109843					9.39	239.178	180.991	9.39	0.937953	0.709769					9.11	178.945	49.399	9.11	0.701745	0.193722					8.15	82.334	50.91	8.15	0.322878	0.199647					10.59	175.607	194.648	10.59	0.688655	0.763325
7.17	34.19	30.421	7.17	0.134078	0.119298					9.42	243.056	194.888	9.42	0.953161	0.764267					9.15	181.223	47.531	9.15	0.710678	0.186396					8.18	69.812	40.084	8.18	0.273773	0.157192					10.63	178.626	197.504	10.63	0.700494	0.774525
7.2	38.95	28.87	7.2	0.152745	0.113216					9.46	244.171	213.16	9.46	0.957533	0.835922					9.18	198.898	53.352	9.18	0.779992	0.209224					8.21	72.712	42.73	8.21	0.285145	0.167569					10.67	177.37	202.704	10.67	0.695569	0.794918
7.23	48.551	28.267	7.23	0.190396	0.110851					9.49	241.999	219.572	9.49	0.949016	0.861067					9.22	229.503	45.577	9.22	0.900012	0.178733					8.24	75.492	55.386	8.24	0.296047	0.2172					10.71	180.661	205.87	10.71	0.708475	0.807333
7.25	63.914	24.127	7.25	0.250643	0.0946157					9.53	237.899	218.671	9.53	0.932937	0.857533					9.25	231.495	38.799	9.25	0.907824	0.152153					8.27	91.419	63.931	8.27	0.358506	0.25071					10.75	195.449	203.202	10.75	0.766467	0.796871
7.28	75.527	22.566	7.28	0.296184	0.0884941					9.56	232.986	217.908	9.56	0.913671	0.854541					9.29	223.532	37.014	9.29	0.876596	0.145153					8.3	79.544	82.638	8.3	0.311937	0.324071					10.79	208.522	199.596	10.79	0.817733	0.782729
7.31	73.375	26.605	7.31	0.287745	0.104333					9.6	230.323	223.8	9.6	0.903227	0.877647					9.32	241.249	38.89	9.32	0.946075	0.15251					8.33	78.624	63.117	8.33	0.308329	0.247518					10.83	209.377	197.878	10.83	0.821086	0.775992
7.34	59.818	28.824	7.34	0.23458	0.113035					9.64	233.198	229.169	9.64	0.914502	0.898702					9.36	243.338	47.685	9.36	0.954267	0.187					8.36	84.106	72.902	8.36	0.329827	0.28589					10.87	237.725	195.79	10.87	0.932255	0.767804
7.36	44.561	27.596	7.36	0.174749	0.10822					9.67	239.818	225.888	9.67	0.940463	0.885835					9.39	252.473	51.153	9.39	0.99009	0.2006					8.39	103.105	75.807	8.39	0.404333	0.297282					10.91	225.545	192.273	10.91	0.88449	0.754012
7.39	36.882	24.036	7.39	0.144635	0.0942588					9.71	243.643	228.153	9.71	0.955463	0.894718					9.43	254.923	39.52	9.43	0.999698	0.15498					8.42	115.661	92.499	8.42	0.453573	0.362741					10.95	231.028	178.041	10.95	0.905992	0.6982
7.42	41.961	23.409	7.42	0.164553	0.0918					9.74	241.443	231.811	9.74	0.946835	0.909063					9.46	253.006	21.776	9.46	0.99218	0.0853961					8.46	112.501	110.105	8.46	0.44118	0.431784					10.99	239.703	173.684	10.99	0.940012	0.681114
7.45	56.949	26.605	7.45	0.223329	0.104333					9.78	238.007	226.697	9.78	0.933361	0.889008					9.5	252.662	49.455	9.5	0.990831	0.193941					8.49	97.957	97.122	8.49	0.384145	0.380871					11.03	246.761	176.229	11.03	0.96769	0.691094
7.47	71.744	28.79	7.47	0.281349	0.112902					9.81	237.052	226.224	9.81	0.929616	0.887153					9.53	247.598	36.238	9.53	0.970973	0.14211					8.52	110.253	83.572	8.52	0.432365	0.327733					11.07	241.995	157.492	11.07	0.949	0.617616
7.5	75.362	29.223	7.5	0.295537	0.1146					9.85	232.859	229.586	9.85	0.913173	0.900337					9.57	255	33.914	9.57	1	0.132996					8.55	103.697	92.225	8.55	0.406655	0.361667					11.11	243.305	138.556	11.11	0.954137	0.543357
7.53	64.831	32.57	7.53	0.254239	0.127725					9.89	221.125	228.122	9.89	0.867157	0.894596					9.6	255	52.2	9.6	1	0.204706					8.58	113.795	99.32	8.58	0.446255	0.38949					11.15	232.677	115.441	11.15	0.912459	0.45271
7.55	51.595	36.009	7.55	0.202333	0.141212					9.92	206.607	205.374	9.92	0.810224	0.805388					9.63	251.132	47.488	9.63	0.984831	0.186227					8.61	125.135	143.565	8.61	0.490725	0.563					11.19	224.568	104.972	11.19	0.880659	0.411655
7.58	51.111	28.887	7.58	0.200435	0.113282					9.96	193.135	180.504	9.96	0.757392	0.707859					9.67	254.049	44.15	9.67	0.996271	0.173137					8.64	128.496	141.403	8.64	0.503906	0.554522					11.23	217.998	96.325	11.23	0.854894	0.377745
7.61	60.914	25.739	7.61	0.238878	0.100937					9.99	180.187	172.901	9.99	0.706616	0.678043					9.7	253.056	37.975	9.7	0.992376	0.148922					8.67	136.866	172.321	8.67	0.536729	0.675769					11.27	198.545	83.091	11.27	0.778608	0.325847
7.64	61.885	29.909	7.64	0.242686	0.11729					10.03	164.301	155.279	10.03	0.644318	0.608937					9.74	250.693	25.633	9.74	0.98311	0.100522					8.7	143.944	169.802	8.7	0.564486	0.66589					11.31	210.184	114.298	11.31	0.824251	0.448227
7.66	48.53	27.063	7.66	0.190314	0.106129					10.07	141.839	138.106	10.07	0.556231	0.541592					9.77	252.964	57.27	9.77	0.992016	0.224588					8.74	161.557	154.386	8.74	0.633557	0.605435					11.35	182.854	106.315	11.35	0.717075	0.416922
7.69	39.183	22.712	7.69	0.153659	0.0890667					10.1	120.145	124.154	10.1	0.471157	0.486878					9.81	254.091	42.429	9.81	0.996435	0.166388					8.77	157.846	144.396	8.77	0.619004	0.566259					11.39	184.38	82.542	11.39	0.723059	0.323694
7.72	44.918	24.234	7.72	0.176149	0.0950353					10.14	106.995	105.048	10.14	0.419588	0.411953					9.84	253.663	62.384	9.84	0.994757	0.244643					8.8	168.342	177.209	8.8	0.660165	0.694937					11.43	140.55	58.12	11.43	0.551176	0.227922
7.75	52.505	25.137	7.75	0.205902	0.0985765					10.17	92.669	92.608	10.17	0.363408	0.363169					9.88	252.145	60.826	9.88	0.988804	0.238533					8.83	159.887	159.035	8.83	0.627008	0.623667					11.47	189.86	46.746	11.47	0.744549	0.183318
7.77	50.222	30.76	7.77	0.196949	0.120627					10.21	69.705	91.136	10.21	0.273353	0.357396					9.91	253.44	53.597	9.91	0.993882	0.210184					8.86	180.936	156.488	8.86	0.709553	0.613678					11.52	169.428	61.646	11.52	0.664424	0.241749
7.8	44.832	30.953	7.8	0.175812	0.121384					10.24	47.61	83.8	10.24	0.186706	0.328627					9.95	252.522	57.023	9.95	0.990282	0.22362					8.89	167.281	156.556	8.89	0.656004	0.613945					11.56	149.506	66.786	11.56	0.586298	0.261906
7.83	44.005	31.592	7.83	0.172569	0.12389					10.28	33.925	73.083	10.28	0.133039	0.2866					9.98	251.426	61.492	9.98	0.985984	0.241145					8.92	166.936	181.746	8.92	0.654651	0.712729					11.6	118.143	37.129	11.6	0.463306	0.145604
7.85	45.316	25.773	7.85	0.17771	0.101071					10.32	28.823	73.068	10.32	0.113031	0.286541					10.02	254.348	75.419	10.02	0.997443	0.295761					8.95	189.377	188.053	8.95	0.742655	0.737463					11.64	146.061	32.03	11.64	0.572788	0.125608
7.88	50.002	26.92	7.88	0.196086	0.105569					10.35	35.338	88.297	10.35	0.13858	0.346263					10.05	251.161	79.325	10.05	0.984945	0.311078					8.98	190.942	183.362	8.98	0.748792	0.719067					11.68	142.332	46.588	11.68	0.558165	0.182698
7.91	64.503	32.429	7.91	0.252953	0.127173					10.39	57.812	90.767	10.39	0.226714	0.355949					10.09	253.031	104.297	10.09	0.992278	0.409008					9.02	192.067	183.884	9.02	0.753204	0.721114					11.72	85.815	31.75	11.72	0.336529	0.12451
7.94	79.058	26.926	7.94	0.310031	0.105592					10.42	92.613	89.648	10.42	0.363188	0.351561					10.12	249.189	90.004	10.12	0.977212	0.352957					9.05	198.331	179.801	9.05	0.777769	0.705102					11.76	95.141	24.084	11.76	0.373102	0.0944471
7.96	74.192	21.927	7.96	0.290949	0.0859882					10.46	122.676	116.928	10.46	0.481082	0.458541					10.16	252.827	109.457	10.16	0.991478	0.429243					9.08	193.483	182.777	9.08	0.758757	0.716773					11.8	114.317	33.722	11.8	0.448302	0.132243
7.99	55.542	25.704	7.99	0.217812	0.1008					10.5	131.184	166.222	10.5	0.514447	0.651851					10.19	254.587	121.998	10.19	0.99838	0.478424					9.11	204.504	192.013	9.11	0.801976	0.752992					11.84	121.625	44.949	11.84	0.476961	0.176271
8.02	47.643	24	8.02	0.186835	0.0941176					10.53	120.152	199.873	10.53	0.471184	0.783816					10.23	252.66	139.157	10.23	0.990824	0.545714					9.14	181.073	184.839	9.14	0.71009	0.724859					11.88	115.842	38.111	11.88	0.454282	0.149455
8.05	55.915	13.861	8.05	0.219275	0.0543569					10.57	104.528	210.395	10.57	0.409914	0.825078					10.26	248.869	149.222	10.26	0.975957	0.585184					9.17	205.387	166.492	9.17	0.805439	0.65291					11.92	92.135	27.681	11.92	0.361314	0.108553
8.07	64.274	21.044	8.07	0.252055	0.0825255					10.6	97.867	224.453	10.6	0.383792	0.880208					10.3	250.625	126.822	10.3	0.982843	0.497341					9.2	201.296	193.54	9.2	0.789396	0.75898					11.96	105.686	38.329	11.96	0.414455	0.15031
8.1	61.017	27.016	8.1	0.239282	0.105945					10.64	103.835	235.101	10.64	0.407196	0.921965					10.33	252.923	185.072	10.33	0.991855	0.725773					9.23	187.671	191.887	9.23	0.735965	0.752498					12	61	22	12	0.239216	0.0862745
8.13	49.53	29.184	8.13	0.194235	0.114447					10.67	117.373	239.488	10.67	0.460286	0.939169					10.37	254.346	218.166	10.37	0.997435	0.855553					9.26	195.536	181.618	9.26	0.766808	0.712227
8.15	40.602	32.86	8.15	0.159224	0.128863					10.71	139.796	247.272	10.71	0.54822	0.969694					10.4	254.822	220.556	10.4	0.999302	0.864925					9.3	194.958	190.877	9.3	0.764541	0.748537
8.18	40.869	34.429	8.18	0.160271	0.135016					10.75	173.12	254.148	10.75	0.678902	0.996659					10.43	253.412	236.178	10.43	0.993773	0.926188					9.33	181.072	203.238	9.33	0.710086	0.797012
8.21	46.337	29.059	8.21	0.181714	0.113957					10.78	198.217	252.324	10.78	0.777322	0.989506					10.47	254.226	242.851	10.47	0.996965	0.952357					9.36	177.291	199.069	9.36	0.695259	0.780663
8.24	49.366	24.58	8.24	0.193592	0.0963922					10.82	193.29	248.847	10.82	0.758	0.975871					10.5	248.849	244.116	10.5	0.975878	0.957318					9.39	188.647	186.721	9.39	0.739792	0.732239
8.26	51.598	27.122	8.26	0.202345	0.106361					10.85	170.77	251.905	10.85	0.669686	0.987863					10.54	248.096	250.259	10.54	0.972925	0.981408					9.42	185.486	195.941	9.42	0.727396	0.768396
8.29	62.503	26.844	8.29	0.24511	0.105271					10.89	157.501	253.168	10.89	0.617651	0.992816					10.57	251.015	253.05	10.57	0.984373	0.992353					9.45	208.729	188.824	9.45	0.818545	0.740486
8.32	83.249	24.495	8.32	0.326467	0.0960588					10.93	150.823	250.303	10.93	0.591463	0.98158					10.61	251.359	254.288	10.61	0.985722	0.997208					9.48	201.153	174.81	9.48	0.788835	0.685529
8.35	100.626	26.992	8.35	0.394612	0.105851					10.96	138.509	249.542	10.96	0.543173	0.978596					10.64	253.43	254.856	10.64	0.993843	0.999435					9.51	189.258	177.581	9.51	0.742188	0.696396
8.37	104.037	30.369	8.37	0.407988	0.119094					11	125.248	247.524	11	0.491169	0.970682					10.68	249.734	252.885	10.68	0.979349	0.991706					9.54	178.225	189.722	9.54	0.698922	0.744008
8.4	96.763	32.209	8.4	0.379463	0.12631					11.03	110.537	239.362	11.03	0.433478	0.938675					10.71	248.316	253.586	10.71	0.973788	0.994455					9.58	175.511	189.705	9.58	0.688278	0.743941
8.43	86.88	36.463	8.43	0.340706	0.142992					11.07	96.955	233.634	11.07	0.380216	0.916212					10.75	253.47	253.58	10.75	0.994	0.994431					9.61	192.9	187.963	9.61	0.756471	0.73711
8.45	82.034	40.601	8.45	0.321702	0.15922					11.1	102.707	231.368	11.1	0.402773	0.907325					10.78	253.492	248.515	10.78	0.994086	0.974569					9.64	175.191	186.494	9.64	0.687024	0.731349
8.48	82.538	42.761	8.48	0.323678	0.16769					11.14	121.644	229.372	11.14	0.477035	0.899498					10.82	253.699	247.517	10.82	0.994898	0.970655					9.67	188.062	184.154	9.67	0.737498	0.722173
8.51	77.563	44.211	8.51	0.304169	0.173376					11.18	126.271	214.853	11.18	0.49518	0.842561					10.85	253.089	249.332	10.85	0.992506	0.977773					9.7	192.523	179.682	9.7	0.754992	0.704635
8.54	68.754	43.232	8.54	0.269624	0.169537					11.21	116.185	199.631	11.21	0.455627	0.782867					10.89	252.479	251.741	10.89	0.990114	0.98722					9.73	175.937	164.757	9.73	0.689949	0.646106
8.56	74.126	46.742	8.56	0.29069	0.183302					11.25	100.239	197.498	11.25	0.393094	0.774502					10.92	254.915	253.196	10.92	0.999667	0.992925					9.76	134.23	179.828	9.76	0.526392	0.705208
8.59	95.126	47.551	8.59	0.373043	0.186475					11.28	69.796	169.31	11.28	0.27371	0.663961					10.96	254.631	249.571	10.96	0.998553	0.97871					9.79	130.446	165.245	9.79	0.511553	0.64802
8.62	112.885	49.849	8.62	0.442686	0.195486					11.32	34.236	116.058	11.32	0.134259	0.455129					10.99	254.877	245.607	10.99	0.999518	0.963165					9.82	126.259	142.158	9.82	0.495133	0.557482
8.65	113.485	54.954	8.65	0.445039	0.215506					11.36	19.578	98.873	11.36	0.0767765	0.387737					11.03	253.918	241.19	11.03	0.995757	0.945843					9.85	144.622	134.081	9.85	0.567145	0.525808
8.67	97.501	58.561	8.67	0.382357	0.229651					11.39	25.391	102.464	11.39	0.0995725	0.40182					11.06	253.299	244.245	11.06	0.993329	0.957824					9.89	148.763	150.767	9.89	0.583384	0.591243
8.7	76.139	62.728	8.7	0.298584	0.245992					11.43	32.725	87.669	11.43	0.128333	0.3438					11.1	252.559	252.088	11.1	0.990427	0.98858					9.92	113.198	152.452	9.92	0.443914	0.597851
8.73	63.821	72.255	8.73	0.250278	0.283353					11.46	34.803	76.08	11.46	0.136482	0.298353					11.13	251.314	250.93	11.13	0.985545	0.984039					9.95	136.885	134.233	9.95	0.536804	0.526404
8.75	67.747	70.765	8.75	0.265675	0.27751					11.5	35.292	68.752	11.5	0.1384	0.269616					11.17	252.245	238.643	11.17	0.989196	0.935855					9.98	133.771	151.334	9.98	0.524592	0.593467
8.78	80.789	74.825	8.78	0.31682	0.293431					11.53	34.357	65.07	11.53	0.134733	0.255176					11.2	252.556	225.733	11.2	0.990416	0.885227					10.01	97.353	144.199	10.01	0.381776	0.565486
8.81	89.43	74.24	8.81	0.350706	0.291137					11.57	30.035	59.078	11.57	0.117784	0.231678					11.23	252.401	233.638	11.23	0.989808	0.916227					10.04	120.036	143.874	10.04	0.470729	0.564212
8.84	91.894	76.933	8.84	0.360369	0.301698					11.61	23.741	43.096	11.61	0.093102	0.169004					11.27	251.116	219.546	11.27	0.984769	0.860965					10.07	127.247	144.612	10.07	0.499008	0.567106
8.86	96.588	78.928	8.86	0.378776	0.309522					11.64	17.064	28.267	11.64	0.0669176	0.110851					11.3	252.903	191.533	11.3	0.991776	0.75111					10.1	121.349	137.441	10.1	0.475878	0.538984
8.89	104.069	89.727	8.89	0.408114	0.351871					11.68	10.911	26.185	11.68	0.0427882	0.102686					11.34	248.473	185.451	11.34	0.974404	0.727259					10.13	117.444	156.542	10.13	0.460565	0.61389
8.92	106.115	105.998	8.92	0.416137	0.415678					11.71	7.578	28.213	11.71	0.0297176	0.110639					11.37	251.036	211.101	11.37	0.984455	0.827847					10.17	107.239	173.495	10.17	0.420545	0.680373
8.95	101.08	118.006	8.95	0.396392	0.462769					11.75	7.712	23.275	11.75	0.0302431	0.0912745					11.41	249.148	210.818	11.41	0.977051	0.826737					10.2	101.717	165.548	10.2	0.39889	0.649208
8.97	99.734	131.367	8.97	0.391114	0.515165					11.79	10.224	17.161	11.79	0.0400941	0.067298					11.44	247.222	185.666	11.44	0.969498	0.728102					10.23	82.194	166.333	10.23	0.322329	0.652286
9	109.762	138.465	9	0.430439	0.543					11.82	14.727	16.737	11.82	0.0577529	0.0656353					11.48	240.578	158.206	11.48	0.943443	0.620416					10.26	117.777	189.703	10.26	0.461871	0.743933
9.03	122.248	130.482	9.03	0.479404	0.511694					11.86	18.074	18.711	11.86	0.0708784	0.0733765					11.51	226.746	142.709	11.51	0.8892	0.559643					10.29	106.057	207.426	10.29	0.41591	0.813435
9.05	126.825	148.707	9.05	0.497353	0.583165					11.89	15.8	18.282	11.89	0.0619608	0.0716941					11.55	233.087	138.523	11.55	0.914067	0.543227					10.32	102.319	183.68	10.32	0.401251	0.720314
9.08	129.269	168.226	9.08	0.506937	0.65971					11.93	9.188	16.533	11.93	0.0360314	0.0648353					11.58	223.848	109.003	11.58	0.877835	0.427463					10.35	103.122	196.598	10.35	0.4044	0.770973
9.11	140.861	180.562	9.11	0.552396	0.708086					11.96	3.297	11.896	11.96	0.0129294	0.046651					11.62	215.32	115.072	11.62	0.844392	0.451263					10.38	96.669	198.449	10.38	0.379094	0.778231
9.14	161.309	185.705	9.14	0.632584	0.728255					12	1	17	12	0.00392157	0.0666667					11.65	206.469	83.616	11.65	0.809682	0.327906					10.41	85.915	197.55	10.41	0.336922	0.774706
9.16	179.943	187.041	9.16	0.705659	0.733494															11.69	172.963	77.802	11.69	0.678286	0.305106					10.45	94.818	200.114	10.45	0.371835	0.784761
9.19	188.341	187.787	9.19	0.738592	0.73642															11.72	176.248	65.832	11.72	0.691169	0.258165					10.48	86.717	205.025	10.48	0.340067	0.80402
9.22	187.909	186.267	9.22	0.736898	0.730459															11.76	149.482	57.783	11.76	0.586204	0.2266					10.51	75.776	200.125	10.51	0.297161	0.784804
9.25	185.516	191.115	9.25	0.727514	0.749471															11.79	137.775	42.438	11.79	0.540294	0.166424					10.54	82.349	198.734	10.54	0.322937	0.779349
9.27	185.971	193.811	9.27	0.729298	0.760043															11.83	140.703	51.7	11.83	0.551776	0.202745					10.57	55.013	196.252	10.57	0.215737	0.769616
9.3	189.65	191.995	9.3	0.743725	0.752922															11.86	134.665	53.069	11.86	0.528098	0.208114					10.6	80.187	209.011	10.6	0.314459	0.819651
9.33	193.845	194.999	9.33	0.760176	0.764702															11.9	126.808	55.206	11.9	0.497286	0.216494					10.63	88.714	208.38	10.63	0.347898	0.817176
9.35	194.75	196.333	9.35	0.763725	0.769933															11.93	101.841	48.881	11.93	0.399376	0.19169					10.66	84.25	207.37	10.66	0.330392	0.813216
9.38	187.94	196.226	9.38	0.73702	0.769514															11.97	80.159	35.613	11.97	0.314349	0.139659					10.69	87.494	204.124	10.69	0.343114	0.800486
9.41	173.319	200.74	9.41	0.679682	0.787216															12	90	39	12	0.352941	0.152941					10.73	84.873	196.848	10.73	0.332835	0.771953
9.44	162.022	197.22	9.44	0.63538	0.773412																									10.76	91.765	191.929	10.76	0.359863	0.752663
9.46	164.163	194.905	9.46	0.643776	0.764333																									10.79	91.483	193.7	10.79	0.358757	0.759608
9.49	168.838	195.045	9.49	0.66211	0.764882																									10.82	89.029	188.908	10.82	0.349133	0.740816
9.52	156.591	196.193	9.52	0.614082	0.769384																									10.85	95.505	185.011	10.85	0.374529	0.725533
9.55	131.007	193.868	9.55	0.513753	0.760267																									10.88	91.015	167.235	10.88	0.356922	0.655824
9.57	114.567	193.307	9.57	0.449282	0.758067																									10.91	82.881	175.628	10.91	0.325024	0.688737
9.6	114.404	195.085	9.6	0.448643	0.765039																									10.94	85.699	172.448	10.94	0.336075	0.676267
9.63	115.846	184.293	9.63	0.454298	0.722718																									10.97	100.007	161.833	10.97	0.392184	0.634639
9.65	105.459	186.15	9.65	0.413565	0.73																									11.01	92.385	160.076	11.01	0.362294	0.627749
9.68	82.638	172.437	9.68	0.324071	0.676224																									11.04	75.703	114.918	11.04	0.296875	0.450659
9.71	59.484	170.745	9.71	0.233271	0.669588																									11.07	75.903	98.674	11.07	0.297659	0.386957
9.74	54.824	159.742	9.74	0.214996	0.626439																									11.1	87.395	110.824	11.1	0.342725	0.434604
9.76	73.754	138.857	9.76	0.289231	0.544537																									11.13	82.824	84.363	11.13	0.3248	0.330835
9.79	97.784	113.967	9.79	0.383467	0.446929																									11.16	78.326	130.843	11.16	0.307161	0.51311
9.82	107.271	93.095	9.82	0.420671	0.365078																									11.19	97.69	118.211	11.19	0.383098	0.463573
9.85	103.802	87.443	9.85	0.407067	0.342914																									11.22	100.167	98.198	11.22	0.392812	0.38509
9.87	99.563	96.808	9.87	0.390443	0.379639																									11.25	91.597	94.44	11.25	0.359204	0.370353
9.9	95.486	87.698	9.9	0.374455	0.343914																									11.28	100.286	92.913	11.28	0.393278	0.364365
9.93	83.246	70.685	9.93	0.326455	0.277196																									11.32	129.232	96.3	11.32	0.506792	0.377647
9.95	63.792	70.931	9.95	0.250165	0.278161																									11.35	114.725	82.927	11.35	0.449902	0.325204
9.98	51.859	78.22	9.98	0.203369	0.306745																									11.38	107.389	59.671	11.38	0.421133	0.234004
10.01	58.515	77.108	10.01	0.229471	0.302384																									11.41	105.823	65.102	11.41	0.414992	0.255302
10.04	75.269	66.704	10.04	0.295173	0.261584																									11.44	98.252	66.739	11.44	0.385302	0.261722
10.06	88.024	69.526	10.06	0.345192	0.272651																									11.47	108.233	71.301	11.47	0.424443	0.279612
10.09	101.118	67.312	10.09	0.396541	0.263969																									11.5	128.165	67.959	11.5	0.502608	0.266506
10.12	120.581	69.825	10.12	0.472867	0.273824																									11.53	142.084	65.836	11.53	0.557192	0.25818
10.15	130.752	63.626	10.15	0.512753	0.249514																									11.56	137.069	74.985	11.56	0.537525	0.294059
10.17	122.722	60.025	10.17	0.481263	0.235392																									11.6	115.791	63.352	11.6	0.454082	0.248439
10.2	113.208	62.296	10.2	0.443953	0.244298																									11.63	103.705	50.977	11.63	0.406686	0.19991
10.23	111.59	58.901	10.23	0.437608	0.230984																									11.66	103.654	47.139	11.66	0.406486	0.184859
10.25	106.583	49.216	10.25	0.417973	0.193004																									11.69	103.732	55.889	11.69	0.406792	0.219173
10.28	92.3	49.739	10.28	0.361961	0.195055																									11.72	101.872	38.599	11.72	0.399498	0.151369
10.31	78.789	52.163	10.31	0.308976	0.204561																									11.75	110.46	54.171	11.75	0.433176	0.212435
10.34	74.479	48.651	10.34	0.292075	0.190788																									11.78	110.509	58.849	11.78	0.433369	0.23078
10.36	73.112	49.681	10.36	0.286714	0.194827																									11.81	127.297	65.56	11.81	0.499204	0.257098
10.39	64.788	49.006	10.39	0.254071	0.19218																									11.84	122.873	55.558	11.84	0.481855	0.217875
10.42	51.828	45.732	10.42	0.203247	0.179341																									11.88	102.034	43.509	11.88	0.400133	0.170624
10.45	46.42	45.339	10.45	0.182039	0.1778																									11.91	124.325	60.266	11.91	0.487549	0.236337
10.47	56.977	53.208	10.47	0.223439	0.208659																									11.94	138.361	63.16	11.94	0.542592	0.247686
10.5	77.638	39.875	10.5	0.304463	0.156373																									11.97	108.701	66.708	11.97	0.426278	0.2616
10.53	91.696	43.164	10.53	0.359592	0.169271																									12	93	53	12	0.364706	0.207843
10.55	88.706	46.15	10.55	0.347867	0.18098
10.58	73.854	37.735	10.58	0.289624	0.14798
10.61	60.176	34.183	10.61	0.235984	0.134051
10.64	58.485	36.438	10.64	0.229353	0.142894
10.66	71.006	33.801	10.66	0.278455	0.132553
10.69	88.584	32.222	10.69	0.347388	0.126361
10.72	97.97	38.548	10.72	0.384196	0.151169
10.75	92.465	41.058	10.75	0.362608	0.161012
10.77	76.257	37.794	10.77	0.299047	0.148212
10.8	63.633	36.62	10.8	0.249541	0.143608
10.83	68.441	42.401	10.83	0.268396	0.166278
10.85	88.264	45.016	10.85	0.346133	0.176533
10.88	108.292	41.068	10.88	0.424675	0.161051
10.91	120.248	44.835	10.91	0.471561	0.175824
10.94	123.938	42.278	10.94	0.486031	0.165796
10.96	120.984	42.616	10.96	0.474447	0.167122
10.99	118.811	43.905	10.99	0.465925	0.172176
11.02	126.254	41.57	11.02	0.495114	0.16302
11.05	144.642	46.022	11.05	0.567224	0.180478
11.07	170.182	48.333	11.07	0.66738	0.189541
11.1	195.541	54.545	11.1	0.766827	0.213902
11.13	211.859	57.705	11.13	0.83082	0.226294
11.15	218.285	57.1	11.15	0.85602	0.223922
11.18	222.219	59.893	11.18	0.871447	0.234875
11.21	228.359	48.364	11.21	0.895525	0.189663
11.24	235.367	51.277	11.24	0.923008	0.201086
11.26	240.943	44.345	11.26	0.944875	0.173902
11.29	244.365	47.923	11.29	0.958294	0.187933
11.32	245.806	60.495	11.32	0.963945	0.237235
11.35	245.351	65.316	11.35	0.962161	0.256141
11.37	241.853	67.201	11.37	0.948443	0.263533
11.4	233.25	58.173	11.4	0.914706	0.228129
11.43	219.802	60.287	11.43	0.861969	0.23642
11.45	204.883	68.367	11.45	0.803463	0.268106
11.48	191.567	49.765	11.48	0.751243	0.195157
11.51	181.669	45.194	11.51	0.712427	0.177231
11.54	174.841	49.895	11.54	0.685651	0.195667
11.56	166.102	58.291	11.56	0.65138	0.228592
11.59	150.204	62.713	11.59	0.589035	0.245933
11.62	128.14	60.899	11.62	0.50251	0.23882
11.65	106.546	56.041	11.65	0.417827	0.219769
11.67	92.661	57.899	11.67	0.363376	0.227055
11.7	88.509	47.352	11.7	0.347094	0.185694
11.73	91.73	41.299	11.73	0.359725	0.161957
11.75	103.602	45.65	11.75	0.406282	0.17902
11.78	124.485	42.786	11.78	0.488176	0.167788
11.81	143.822	46.542	11.81	0.564008	0.182518
11.84	152.893	49.744	11.84	0.59958	0.195075
11.86	154.009	51.395	11.86	0.603957	0.201549
11.89	144.149	51.846	11.89	0.56529	0.203318
11.92	116.133	44.885	11.92	0.455424	0.17602
11.95	76.303	38.096	11.95	0.299227	0.149396
11.97	36.614	36.529	11.97	0.143584	0.143251
12	39	38	12	0.152941	0.14902
[truncated: 24 more columns]

## Sheet: ED Fig. 6b
Neat1_line_scan ①									Neat1_line_scan ②
x-axis	intensity			x-axis	y-axis				x-axis	intensity			x-axis	y-axis
	red	green	blue		red	green	blue			red	green	blue		red	green	blue
0	80	75	31	0	0.313725	0.294118	0.121569		0	86	83	31	0	0.337255	0.32549	0.121569
0.03	78.233	74.574	30.901	0.03	0.306796	0.292447	0.12118		0.04	84.86	74.507	32.592	0.04	0.332784	0.292184	0.127812
0.07	70.544	67.871	32.455	0.07	0.276643	0.266161	0.127275		0.08	86.704	69.521	35.578	0.08	0.340016	0.272631	0.139522
0.1	68.051	67.183	32.802	0.1	0.266867	0.263463	0.128635		0.12	88.044	67.395	36.174	0.12	0.345271	0.264294	0.141859
0.14	65.543	69.963	32.439	0.14	0.257031	0.274365	0.127212		0.16	83.807	64.938	34.165	0.16	0.328655	0.254659	0.13398
0.17	62.572	69.14	32.75	0.17	0.24538	0.271137	0.128431		0.2	78.505	71.129	33.268	0.2	0.307863	0.278937	0.130463
0.21	68.516	69.305	33.003	0.21	0.26869	0.271784	0.129424		0.24	75.346	84.026	33.611	0.24	0.295475	0.329514	0.131808
0.24	72.596	70.969	32.813	0.24	0.28469	0.27831	0.128678		0.27	70.877	90.196	32.794	0.27	0.277949	0.35371	0.128604
0.27	69.034	69.708	33.911	0.27	0.270722	0.273365	0.132984		0.31	65.967	88.142	31.561	0.31	0.258694	0.345655	0.123769
0.31	72.222	70.36	36.772	0.31	0.283224	0.275922	0.144204		0.35	66.997	81.695	31.597	0.35	0.262733	0.320373	0.12391
0.34	78.154	72.376	37.662	0.34	0.306486	0.283827	0.147694		0.39	70.842	69.025	32.992	0.39	0.277812	0.270686	0.12938
0.38	78.651	72.479	36.558	0.38	0.308435	0.284231	0.143365		0.43	69.009	54.281	34.054	0.43	0.270624	0.212867	0.133545
0.41	79.566	76.732	36.065	0.41	0.312024	0.30091	0.141431		0.47	66.201	50.164	33.045	0.47	0.259612	0.196722	0.129588
0.45	75.395	80.929	37.195	0.45	0.295667	0.317369	0.145863		0.51	69.902	60.648	31.233	0.51	0.274125	0.237835	0.122482
0.48	68.013	77.297	39.451	0.48	0.266718	0.303125	0.15471		0.55	75.349	74.364	30.768	0.55	0.295486	0.291624	0.120659
0.52	66.013	71.991	40.451	0.52	0.258875	0.282318	0.158631		0.59	77.264	81.319	32.137	0.59	0.302996	0.318898	0.126027
0.55	65.173	71.517	40.559	0.55	0.25558	0.280459	0.159055		0.63	76.691	84.122	34.385	0.63	0.300749	0.32989	0.134843
0.58	62.756	72.559	42.213	0.58	0.246102	0.284545	0.165541		0.67	75.201	84.845	35.179	0.67	0.294906	0.332725	0.137957
0.62	62.76	71.599	47.218	0.62	0.246118	0.28078	0.185169		0.71	74.287	82.114	33.674	0.71	0.291322	0.322016	0.132055
0.65	71.048	69.842	54.032	0.65	0.27862	0.27389	0.21189		0.74	74.727	80.534	31.898	0.74	0.293047	0.31582	0.12509
0.69	79.664	70.4	57.943	0.69	0.312408	0.276078	0.227227		0.78	74.864	80.504	31.226	0.78	0.293584	0.315702	0.122455
0.72	83.934	74.359	65.368	0.72	0.329153	0.291604	0.256345		0.82	72.672	75.195	31.19	0.82	0.284988	0.294882	0.122314
0.76	91.081	77.395	82.362	0.76	0.35718	0.30351	0.322988		0.86	69.665	64.847	31.259	0.86	0.273196	0.254302	0.122584
0.79	128.416	82.043	95.535	0.79	0.503592	0.321737	0.374647		0.9	71.417	54.684	31.176	0.9	0.280067	0.214447	0.122259
0.82	190.14	89.262	115.033	0.82	0.745647	0.350047	0.45111		0.94	78.752	47.034	30.917	0.94	0.308831	0.184447	0.121243
0.86	215.85	91.995	156.284	0.86	0.846471	0.360765	0.612878		0.98	84.625	43.97	30.909	0.98	0.331863	0.172431	0.121212
0.89	215.062	95.315	196.736	0.89	0.84338	0.373784	0.771514		1.02	84.344	46.732	31.232	1.02	0.330761	0.183263	0.122478
0.93	226.972	137.108	214.391	0.93	0.890086	0.537678	0.840749		1.06	80.585	55.301	31.403	1.06	0.31602	0.216867	0.123149
0.96	240.496	209.467	212.51	0.96	0.943122	0.821439	0.833373		1.1	77.121	70.092	31.254	1.1	0.302435	0.274871	0.122565
1	239.007	241.737	210.6	1	0.937282	0.947988	0.825882		1.14	72.87	86.204	30.922	1.14	0.285765	0.338055	0.121263
1.03	226.843	237.859	210.748	1.03	0.88958	0.93278	0.826463		1.18	68	95.498	30.959	1.18	0.266667	0.374502	0.121408
1.06	225.216	238.319	211.02	1.06	0.8832	0.934584	0.827529		1.21	67.29	99.09	32.283	1.21	0.263882	0.388588	0.1266
1.1	233.124	242.85	212.688	1.1	0.914212	0.952353	0.834071		1.25	70.973	100.901	33.988	1.25	0.278325	0.39569	0.133286
1.13	234.778	245.344	213.893	1.13	0.920698	0.962133	0.838796		1.29	73.87	97.116	33.924	1.29	0.289686	0.380847	0.133035
1.17	233.918	246.123	221.82	1.17	0.917325	0.965188	0.869882		1.33	72.776	87.772	32.379	1.33	0.285396	0.344204	0.126976
1.2	227.234	241.751	222.849	1.2	0.891114	0.948043	0.873918		1.37	70.875	79.561	31.197	1.37	0.277941	0.312004	0.122341
1.24	185.61	198.499	208.378	1.24	0.727882	0.778427	0.817169		1.41	72.623	73.803	31.079	1.41	0.284796	0.289424	0.121878
1.27	150.594	127.4	195.217	1.27	0.590565	0.499608	0.765557		1.45	74.532	68.176	32.133	1.45	0.292282	0.267357	0.126012
1.3	150.219	92.889	167.344	1.3	0.589094	0.364271	0.656251		1.49	73.236	63.422	33.739	1.49	0.2872	0.248714	0.13231
1.34	126.174	90.017	119.448	1.34	0.4948	0.353008	0.468424		1.53	72.431	60.93	34.568	1.53	0.284043	0.238941	0.135561
1.37	95.916	83.739	92.778	1.37	0.376141	0.328388	0.363835		1.57	74.495	61.907	34.852	1.57	0.292137	0.242773	0.136675
1.41	89.3	77.936	85.496	1.41	0.350196	0.305631	0.335278		1.61	79.502	66.297	35.621	1.61	0.311773	0.259988	0.13969
1.44	90.671	77.921	76.005	1.44	0.355573	0.305573	0.298059		1.65	86.248	68.749	36.691	1.65	0.338227	0.269604	0.143886
1.48	84.234	72.535	64.528	1.48	0.330329	0.284451	0.253051		1.68	89.524	66.913	38.026	1.68	0.351075	0.262404	0.149122
1.51	73.419	66.703	53.126	1.51	0.287918	0.26158	0.208337		1.72	86.292	68.005	39.377	1.72	0.3384	0.266686	0.15442
1.55	75.085	68.854	47.83	1.55	0.294451	0.270016	0.187569		1.76	80.857	74.994	39.181	1.76	0.317086	0.294094	0.153651
1.58	81.748	73.475	47.044	1.58	0.32058	0.288137	0.184486		1.8	78.216	80.164	37.233	1.8	0.306729	0.314369	0.146012
1.61	84.128	78.028	43.788	1.61	0.329914	0.305992	0.171718		1.84	78.682	79.865	35.64	1.84	0.308557	0.313196	0.139765
1.65	81.247	77.133	40.228	1.65	0.318616	0.302482	0.157757		1.88	78.669	76.889	36.304	1.88	0.308506	0.301525	0.142369
1.68	78.47	71.953	42.468	1.68	0.307725	0.282169	0.166541		1.92	74.119	69.911	38.302	1.92	0.290663	0.274161	0.150204
1.72	78.593	71.187	45.451	1.72	0.308208	0.279165	0.178239		1.96	68.877	60.64	38.848	1.96	0.270106	0.237804	0.152345
1.75	82.376	76.31	43.836	1.75	0.323043	0.299255	0.171906		2	72.554	57.442	38.465	2	0.284525	0.225263	0.150843
1.79	88.015	81.262	40.848	1.79	0.345157	0.318675	0.160188		2.04	84.135	61.937	39.332	2.04	0.329941	0.24289	0.154243
1.82	88.983	79.914	42.346	1.82	0.348953	0.313388	0.166063		2.08	91.621	69.3	40.095	2.08	0.359298	0.271765	0.157235
1.85	83.153	72.673	46.612	1.85	0.32609	0.284992	0.182792		2.12	90.494	76.74	40.374	2.12	0.354878	0.300941	0.158329
1.89	74.412	65.435	44.988	1.89	0.291812	0.256608	0.176424		2.16	88.306	82.259	42.177	2.16	0.346298	0.322584	0.1654
1.92	70.04	63.138	39.625	1.92	0.274667	0.2476	0.155392		2.19	91.116	82.94	44.642	2.19	0.357318	0.325255	0.175067
1.96	68.961	64.514	39.473	1.96	0.270435	0.252996	0.154796		2.23	96.083	77.446	47.079	2.23	0.376796	0.30371	0.184624
1.99	72.315	69.544	45.16	1.99	0.283588	0.272722	0.177098		2.27	97.264	67.635	50.511	2.27	0.381427	0.265235	0.198082
2.03	80.71	75.207	49.279	2.03	0.31651	0.294929	0.193251		2.31	92.845	57.227	52.215	2.31	0.364098	0.22442	0.204765
2.06	88.122	77.12	49.18	2.06	0.345576	0.302431	0.192863		2.35	86.269	53.143	50.183	2.35	0.33831	0.208404	0.196796
2.09	93.087	79.608	50.877	2.09	0.365047	0.312188	0.199518		2.39	83.624	61.791	49.56	2.39	0.327937	0.242318	0.194353
2.13	89.922	79.847	51.402	2.13	0.352635	0.313125	0.201576		2.43	87.24	75.547	53.111	2.43	0.342118	0.296263	0.208278
2.16	82.749	76.869	44.714	2.16	0.324506	0.301447	0.175349		2.47	91.852	79.828	54.193	2.47	0.360204	0.313051	0.212522
2.2	82.257	77.866	40.058	2.2	0.322576	0.305357	0.15709		2.51	90.829	73.804	49.412	2.51	0.356192	0.289427	0.193773
2.23	84.149	79.753	43.025	2.23	0.329996	0.312757	0.168725		2.55	84.14	66.08	46.31	2.55	0.329961	0.259137	0.181608
2.27	82.874	78.151	46.944	2.27	0.324996	0.306475	0.184094		2.59	80.201	62.6	49.087	2.59	0.314514	0.24549	0.192498
2.3	79.712	77.455	46.124	2.3	0.312596	0.303745	0.180878		2.63	83.964	63.256	51.399	2.63	0.329271	0.248063	0.201565
2.34	75.102	76.818	41.504	2.34	0.294518	0.301247	0.162761		2.66	87.822	62.117	50.381	2.66	0.3444	0.243596	0.197573
2.37	72.827	75.522	40.627	2.37	0.285596	0.296165	0.159322		2.7	86.736	57.416	49.071	2.7	0.340141	0.225161	0.192435
2.4	76.055	75.642	45.026	2.4	0.298255	0.296635	0.176573		2.74	87.16	55.536	45.73	2.74	0.341804	0.217788	0.179333
2.44	79.99	73.143	47.505	2.44	0.313686	0.286835	0.186294		2.78	94.383	62.006	40.395	2.78	0.370129	0.243161	0.158412
2.47	83.995	73.224	47.862	2.47	0.329392	0.287153	0.187694		2.82	103.564	72.596	41.855	2.82	0.406133	0.28469	0.164137
2.51	90.112	79.084	50.838	2.51	0.35338	0.310133	0.199365		2.86	106.08	75.744	54.473	2.86	0.416	0.297035	0.21362
2.54	92.822	82.136	49.041	2.54	0.364008	0.322102	0.192318		2.9	103.227	70.933	70.564	2.9	0.404812	0.278169	0.276722
2.58	88.348	79.086	42.464	2.58	0.346463	0.310141	0.166525		2.94	103.269	69.732	79.041	2.94	0.404976	0.273459	0.309965
2.61	84.632	73.314	49.897	2.61	0.33189	0.287506	0.195675		2.98	104.831	72.833	74.155	2.98	0.411102	0.28562	0.290804
2.64	90.649	75.62	63.41	2.64	0.355486	0.296549	0.248667		3.02	93.263	73.418	63.242	3.02	0.365737	0.287914	0.248008
2.68	96.14	81.54	65.001	2.68	0.37702	0.319765	0.254906		3.06	102.712	73.782	60.023	3.06	0.402792	0.289341	0.235384
2.71	94.908	82.421	66.432	2.71	0.372188	0.32322	0.260518		3.1	104.759	76.439	62.457	3.1	0.41082	0.299761	0.244929
2.75	99.139	86.835	86.795	2.75	0.38878	0.340529	0.340373		3.13	105.428	77.284	63.185	3.13	0.413443	0.303075	0.247784
2.78	101.133	86.839	106.542	2.78	0.3966	0.340545	0.417812		3.17	93.308	72.055	66.98	3.17	0.365914	0.282569	0.262667
2.82	96.119	84.491	119.495	2.82	0.376937	0.331337	0.468608		3.21	100.1	63.812	72.917	3.21	0.392549	0.250243	0.285949
2.85	97.069	90.403	122.296	2.85	0.380663	0.354522	0.479592		3.25	100.901	62.076	76.514	3.25	0.39569	0.243435	0.300055
2.88	100.105	88.229	132.189	2.88	0.392569	0.345996	0.518388		3.29	92.66	70.016	82.06	3.29	0.363373	0.274573	0.321804
2.92	101.195	77.614	156.011	2.92	0.396843	0.304369	0.611808		3.33	94.613	82.295	88.418	3.33	0.371031	0.322725	0.346737
2.95	103.418	74.85	156.791	2.95	0.405561	0.293529	0.614867		3.37	86.462	89.147	90.902	3.37	0.339067	0.349596	0.356478
2.99	135.16	83.303	158.709	2.99	0.530039	0.326678	0.622388		3.41	93.435	82.049	92.121	3.41	0.366412	0.321761	0.361259
3.02	193.753	94.879	164.916	3.02	0.759816	0.372075	0.646729		3.45	84.32	66.982	94.436	3.45	0.330667	0.262675	0.370337
3.06	222.006	98.346	169.686	3.06	0.870612	0.385671	0.665435		3.49	87.165	57.542	96.51	3.49	0.341824	0.225655	0.378471
3.09	218.9	94.404	177.624	3.09	0.858431	0.370212	0.696565		3.53	104.563	55.678	96.134	3.53	0.410051	0.218345	0.376996
3.13	204.928	92.346	169.671	3.13	0.803639	0.362141	0.665376		3.57	97.85	54.985	91.625	3.57	0.383725	0.215627	0.359314
3.16	196.138	87.542	148.841	3.16	0.769169	0.343302	0.58369		3.61	98.959	55.672	95.317	3.61	0.388075	0.218322	0.373792
3.19	198.141	80.718	122.809	3.19	0.777024	0.316541	0.481604		3.64	129.089	65.779	127.697	3.64	0.506231	0.257957	0.500773
3.23	199.688	82.473	96.074	3.23	0.78309	0.323424	0.376761		3.68	179.91	92.402	172.121	3.68	0.705529	0.362361	0.674984
3.26	176.729	86.417	82.471	3.26	0.693055	0.33889	0.323416		3.72	209.585	134.49	180.582	3.72	0.821902	0.527412	0.708165
3.3	149.062	85.311	74.059	3.3	0.584557	0.334553	0.290427		3.76	196.372	176.06	173.355	3.76	0.770086	0.690431	0.679824
3.33	116.943	76.853	68.107	3.33	0.4586	0.301384	0.267086		3.8	206.514	201.047	187.521	3.8	0.809859	0.78842	0.735376
3.37	88.638	68.699	69.98	3.37	0.3476	0.269408	0.274431		3.84	192.44	214.708	185.187	3.84	0.754667	0.841992	0.726224
3.4	85.295	65.274	67.938	3.4	0.33449	0.255976	0.266424		3.88	226.367	225.122	226.268	3.88	0.887714	0.882831	0.887325
3.43	81.758	67.035	63.088	3.43	0.32062	0.262882	0.247404		3.92	239.888	229.705	236.615	3.92	0.940737	0.900804	0.927902
3.47	83.501	72.394	56.761	3.47	0.327455	0.283898	0.222592		3.96	235.578	229.402	226.703	3.96	0.923835	0.899616	0.889031
3.5	81.633	71.414	50.853	3.5	0.320129	0.280055	0.199424		4	236.036	228.679	224.672	4	0.925631	0.89678	0.881067
3.54	81.035	71.394	49.639	3.54	0.317784	0.279976	0.194663		4.04	244.9	220.851	236.849	4.04	0.960392	0.866082	0.92882
3.57	85.064	75.465	49.765	3.57	0.333584	0.295941	0.195157		4.08	252.311	187.573	248.293	4.08	0.989455	0.73558	0.973698
3.61	83.662	78.423	47.694	3.61	0.328086	0.307541	0.187035		4.11	251.521	134.966	248.182	4.11	0.986357	0.529278	0.973263
3.64	79.381	80.549	43.212	3.64	0.311298	0.315878	0.169459		4.15	241.526	118.008	237.307	4.15	0.947161	0.462776	0.930616
3.67	78.308	78.485	41.264	3.67	0.30709	0.307784	0.16182		4.19	229.941	107.771	225.014	4.19	0.901729	0.422631	0.882408
3.71	77.531	73.608	47.225	3.71	0.304043	0.288659	0.185196		4.23	224.119	87.061	218.307	4.23	0.878898	0.341416	0.856106
3.74	76.218	71.64	53.761	3.74	0.298894	0.280941	0.210827		4.27	223.738	92.381	209.946	4.27	0.877404	0.362278	0.823318
3.78	77.396	71.942	49.497	3.78	0.303514	0.282125	0.194106		4.31	227.134	90.409	190.554	4.31	0.890722	0.354545	0.747271
3.81	80.092	72.055	43.793	3.81	0.314086	0.282569	0.171737		4.35	229.718	81.706	196.454	4.35	0.900855	0.320416	0.770408
3.85	82.27	75.047	43.986	3.85	0.322627	0.294302	0.172494		4.39	228.217	77.017	183.982	4.39	0.894969	0.302027	0.721498
3.88	83.378	80.383	43.69	3.88	0.326973	0.315227	0.171333		4.43	221.618	87.527	181.365	4.43	0.86909	0.343243	0.711235
3.91	79.183	81.532	43.89	3.91	0.310522	0.319733	0.172118		4.47	209.53	82.703	147.171	4.47	0.821686	0.324325	0.577141
3.95	72.834	78.119	48.369	3.95	0.285624	0.306349	0.189682		4.51	200.269	86.238	113.323	4.51	0.785369	0.338188	0.444404
3.98	74.741	74.354	54.396	3.98	0.293102	0.291584	0.213318		4.55	201.226	93.304	100.471	4.55	0.789122	0.365898	0.394004
4.02	84.666	72.604	57.792	4.02	0.332024	0.284722	0.226635		4.58	210.771	109.044	101.428	4.58	0.826553	0.427624	0.397757
4.05	96.716	70.42	56.822	4.05	0.379278	0.276157	0.222831		4.62	221.23	105.529	105.737	4.62	0.867569	0.413839	0.414655
4.09	97.159	74.21	51.95	4.09	0.381016	0.29102	0.203725		4.66	220.634	99.336	102.921	4.66	0.865231	0.389553	0.403612
4.12	89.076	85.739	48.29	4.12	0.349318	0.336231	0.189373		4.7	203.896	100.702	93.868	4.7	0.799592	0.39491	0.36811
4.16	89.97	85.233	50.229	4.16	0.352824	0.334247	0.196976		4.74	173.536	101.971	86.514	4.74	0.680533	0.399886	0.339271
4.19	93.141	75.806	57.485	4.19	0.365259	0.297278	0.225431		4.78	138.796	86.387	81.932	4.78	0.544298	0.338773	0.321302
4.22	89.438	70.384	64.299	4.22	0.350737	0.276016	0.252153		4.82	116.71	80.572	80.318	4.82	0.457686	0.315969	0.314973
4.26	84.177	66.98	63.989	4.26	0.330106	0.262667	0.250937		4.86	117.25	80.617	82.144	4.86	0.459804	0.316145	0.322133
4.29	86.886	69.303	61.001	4.29	0.340729	0.271776	0.23922		4.9	100.589	89.13	82.177	4.9	0.394467	0.349529	0.322263
4.33	95.491	77.12	63.07	4.33	0.374475	0.302431	0.247333		4.94	109.039	100.622	78.399	4.94	0.427604	0.394596	0.307447
4.36	126.714	79.169	65.149	4.36	0.496918	0.310467	0.255486		4.98	109.593	103.071	76.162	4.98	0.429776	0.4042	0.298675
4.4	123.839	75.78	65.819	4.4	0.485643	0.297176	0.258114		5.02	111.495	94.83	75.831	5.02	0.437235	0.371882	0.297376
4.43	121.471	77.585	72.633	4.43	0.476357	0.304255	0.284835		5.05	116.469	84.834	73.257	5.05	0.456741	0.332682	0.287282
4.46	129.132	77.752	94.594	4.46	0.5064	0.30491	0.370957		5.09	115.042	81.829	71.079	5.09	0.451145	0.320898	0.278741
4.5	134.723	72.392	88.979	4.5	0.528325	0.28389	0.348937		5.13	105.289	88.691	71.454	5.13	0.412898	0.347808	0.280212
4.53	138.405	74.623	89.492	4.53	0.542765	0.292639	0.350949		5.17	99.423	96.123	70.373	5.17	0.389894	0.376953	0.275973
4.57	143.071	86.35	77.824	4.57	0.561063	0.338627	0.305192		5.21	106.684	93.269	70.384	5.21	0.418369	0.365761	0.276016
4.6	140.27	88.006	108.593	4.6	0.550078	0.345122	0.425855		5.25	118.378	83.867	77.374	5.25	0.464227	0.32889	0.303427
4.64	151.891	76.529	142.188	4.64	0.595651	0.300114	0.5576		5.29	112.68	76.058	85.93	5.29	0.441882	0.298267	0.33698
4.67	165.399	71.202	144.869	4.67	0.648624	0.279224	0.568114		5.33	111.812	73.867	86.75	5.33	0.438478	0.289675	0.340196
4.7	197.904	72.84	144.189	4.7	0.776094	0.285647	0.565447		5.37	111.963	78.262	81.629	5.37	0.439071	0.30691	0.320114
4.74	197.379	76.189	155.782	4.74	0.774035	0.29878	0.61091		5.41	118.391	83.206	80.628	5.41	0.464278	0.326298	0.316188
4.77	183.468	78.231	162.79	4.77	0.719482	0.306788	0.638392		5.45	104.16	84.421	87.346	5.45	0.408471	0.331063	0.342533
4.81	182.272	75.344	158.129	4.81	0.714792	0.295467	0.620114		5.49	115.09	85.075	92.812	5.49	0.451333	0.333627	0.363969
4.84	171.004	73.208	157.981	4.84	0.670604	0.28709	0.619533		5.53	116.013	86.476	88.527	5.53	0.454953	0.339122	0.347165
4.88	174.272	75.988	166.911	4.88	0.68342	0.297992	0.654553		5.56	118.844	85.103	79.505	5.56	0.466055	0.333737	0.311784
4.91	165.467	78.585	162.539	4.91	0.64889	0.308176	0.637408		5.6	109.109	79.922	75.378	5.6	0.427878	0.31342	0.2956
4.95	159.632	77.42	151.108	4.95	0.626008	0.303608	0.59258		5.64	108.305	77.747	77.803	5.64	0.424725	0.30489	0.30511
4.98	153.148	78.117	144.345	4.98	0.60058	0.306341	0.566059		5.68	120.272	83.419	85.489	5.68	0.471655	0.327133	0.335251
5.01	150.342	81.617	126.732	5.01	0.589576	0.320067	0.496988		5.72	105.508	91.07	97.363	5.72	0.413757	0.357137	0.381816
5.05	150.968	80.92	100.914	5.05	0.592031	0.317333	0.395741		5.76	109.579	91.532	104.611	5.76	0.429722	0.358949	0.410239
5.08	148.798	75.399	86.399	5.08	0.583522	0.295682	0.33882		5.8	113.402	83.359	99.6	5.8	0.444714	0.326898	0.390588
5.12	148.813	71.277	78.081	5.12	0.58358	0.279518	0.3062		5.84	125.152	75.895	90.932	5.84	0.490792	0.297627	0.356596
5.15	143.514	68.724	67.939	5.15	0.5628	0.269506	0.266427		5.88	137.493	76.702	89.491	5.88	0.539188	0.300792	0.350945
5.19	120.048	66.871	65.877	5.19	0.470776	0.262239	0.258341		5.92	168.947	81.766	98.45	5.92	0.662537	0.320651	0.386078
5.22	92.16	66.065	66.395	5.22	0.361412	0.259078	0.260373		5.96	191.667	83.967	119.416	5.96	0.751635	0.329282	0.468298
5.25	88.685	65.415	58.016	5.25	0.347784	0.256529	0.227514		6	199.027	83.356	137.753	6	0.780498	0.326886	0.540208
5.29	84.05	71.506	52.078	5.29	0.329608	0.280416	0.204227		6.03	196.497	84.675	133.899	6.03	0.770576	0.332059	0.525094
5.32	84.908	79.312	59.004	5.32	0.332973	0.311027	0.231388		6.07	184.946	86.224	137.989	6.07	0.725278	0.338133	0.541133
5.36	84.93	80.438	69.188	5.36	0.333059	0.315443	0.271325		6.11	191.999	83.511	129.434	6.11	0.752937	0.327494	0.507584
5.39	85.297	80.848	68.38	5.39	0.334498	0.317051	0.268157		6.15	196.204	79.053	134.58	6.15	0.769427	0.310012	0.527765
5.43	88.938	77.644	56.929	5.43	0.348776	0.304486	0.223251		6.19	193.202	75.015	133.077	6.19	0.757655	0.294176	0.521871
5.46	93.116	69.838	49.861	5.46	0.365161	0.273875	0.195533		6.23	203.244	69.932	145.657	6.23	0.797035	0.274243	0.571204
5.49	94.326	66.005	51.347	5.49	0.369906	0.258843	0.201361		6.27	191.085	68.151	141.908	6.27	0.749353	0.267259	0.556502
5.53	89.989	66.667	50.88	5.53	0.352898	0.261439	0.199529		6.31	195.437	83.04	146.459	6.31	0.76642	0.325647	0.574349
5.56	86.413	69.091	48.99	5.56	0.338875	0.270945	0.192118		6.35	197.477	116.396	161.482	6.35	0.77442	0.456455	0.633263
5.6	88.078	72.404	49.864	5.6	0.345404	0.283937	0.195545		6.39	226.447	147.036	170.474	6.39	0.888027	0.576612	0.668525
5.63	89.356	77.094	52.874	5.63	0.350416	0.302329	0.207349		6.43	228.666	170.293	184.968	6.43	0.896729	0.667816	0.725365
5.67	89.553	84.828	55.029	5.67	0.351188	0.332659	0.2158		6.47	227.354	200.452	210.403	6.47	0.891584	0.786086	0.82511
5.7	118.536	85.551	54.554	5.7	0.464847	0.335494	0.213937		6.5	232.034	228.365	231.837	6.5	0.909937	0.895549	0.909165
5.73	149.31	77.347	55.652	5.73	0.585529	0.303322	0.218243		6.54	227.87	240.628	238.988	6.54	0.893608	0.943639	0.937208
5.77	154.388	76.73	56.515	5.77	0.605443	0.300902	0.221627		6.58	214.136	243.129	234.812	6.58	0.839749	0.953447	0.920831
5.8	156.102	78.51	55.449	5.8	0.612165	0.307882	0.217447		6.62	212.115	242.828	231.316	6.62	0.831824	0.952267	0.907122
5.84	153.142	73.064	58.989	5.84	0.600557	0.286525	0.231329		6.66	226.06	242.275	234.868	6.66	0.88651	0.950098	0.921051
5.87	185.986	68.204	70.804	5.87	0.729357	0.267467	0.277663		6.7	238.493	242.434	241.612	6.7	0.935267	0.950722	0.947498
5.91	221.668	69.515	94.081	5.91	0.869286	0.272608	0.368945		6.74	230.037	242.113	243.67	6.74	0.902106	0.949463	0.955569
5.94	218.213	73.266	112.607	5.94	0.855737	0.287318	0.441596		6.78	218.018	240.212	239.516	6.78	0.854973	0.942008	0.939278
5.98	209.587	72.746	116.385	5.98	0.82191	0.285278	0.456412		6.82	225.494	236.485	237.387	6.82	0.88429	0.927392	0.930929
6.01	204.588	71.537	114.137	6.01	0.802306	0.280537	0.447596		6.86	218.127	224.543	241.099	6.86	0.8554	0.880561	0.945486
6.04	201.691	72.32	111.586	6.04	0.790945	0.283608	0.437592		6.9	215.885	192.406	246.122	6.9	0.846608	0.754533	0.965184
6.08	217.415	71.172	114.776	6.08	0.852608	0.279106	0.450102		6.94	235.892	144.745	249.47	6.94	0.925067	0.567627	0.978314
6.11	216.563	71.28	151.761	6.11	0.849267	0.279529	0.595141		6.97	236.028	105.803	247.464	6.97	0.9256	0.414914	0.970447
6.15	221.258	74.332	157.104	6.15	0.867678	0.291498	0.616094		7.01	218.664	90.645	236.835	7.01	0.857506	0.355471	0.928765
6.18	227.67	73.407	156.456	6.18	0.892824	0.287871	0.613553		7.05	226.463	92.971	225.644	7.05	0.88809	0.364592	0.884878
6.22	232.672	68.315	184.907	6.22	0.912439	0.267902	0.725125		7.09	196.146	99.23	222.832	7.09	0.7692	0.389137	0.873851
6.25	237.303	66.152	212.82	6.25	0.9306	0.25942	0.834588		7.13	206.746	99.835	225.672	7.13	0.810769	0.39151	0.884988
6.28	240.355	69.462	221.736	6.28	0.942569	0.2724	0.869553		7.17	188.148	92.668	217.732	7.17	0.737835	0.363404	0.853851
6.32	243.105	71.119	224.943	6.32	0.953353	0.278898	0.882129		7.21	171.325	86.359	179.452	7.21	0.671863	0.338663	0.703733
6.35	246.813	75.619	220.023	6.35	0.967894	0.296545	0.862835		7.25	164.159	88.306	160.33	7.25	0.643761	0.346298	0.628745
6.39	246.54	91.371	208.604	6.39	0.966824	0.358318	0.818055		7.29	149.916	92.986	150.312	7.29	0.587906	0.364651	0.589459
6.42	242.645	94.853	208.631	6.42	0.951549	0.371973	0.818161		7.33	141.725	94.084	133.424	7.33	0.555784	0.368957	0.523231
6.46	242.901	82.348	222.422	6.46	0.952553	0.322933	0.872243		7.37	132.068	88.619	133.38	7.37	0.517914	0.347525	0.523059
6.49	248.678	74.585	237.433	6.49	0.975208	0.29249	0.93111		7.41	144.322	75.349	135.678	7.41	0.565969	0.295486	0.532071
6.52	252.36	69.307	242.776	6.52	0.989647	0.271792	0.952063		7.45	147.03	66.226	131.934	7.45	0.576588	0.25971	0.517388
6.56	252.972	68.282	243.579	6.56	0.992047	0.267773	0.955212		7.48	122.97	70.731	140.789	7.48	0.482235	0.277376	0.552114
6.59	253.083	69.929	245.751	6.59	0.992482	0.274231	0.963729		7.52	113.861	75.729	124.343	7.52	0.446514	0.296976	0.48762
6.63	252.836	65.825	247.935	6.63	0.991514	0.258137	0.972294		7.56	110.223	72.903	103.73	7.56	0.432247	0.285894	0.406784
6.66	253.465	62.888	249.184	6.66	0.99398	0.24662	0.977192		7.6	110.08	72.647	94.657	7.6	0.431686	0.28489	0.371204
6.7	253.861	65.283	243.904	6.7	0.995533	0.256012	0.956486		7.64	113.048	78.376	90.424	7.64	0.443325	0.307357	0.354604
6.73	253.653	75.428	237.207	6.73	0.994718	0.295796	0.930224		7.68	116.015	84.166	87.253	7.68	0.454961	0.330063	0.342169
6.77	252.993	87.381	237.239	6.77	0.992129	0.342671	0.930349		7.72	123.171	90.447	82.283	7.72	0.483024	0.354694	0.322678
6.8	251.693	86.862	238.099	6.8	0.987031	0.340635	0.933722		7.76	115.429	98.455	78.268	7.76	0.452663	0.386098	0.306933
6.83	250.577	83.321	239.3	6.83	0.982655	0.326749	0.938431		7.8	123.576	102.689	84.335	7.8	0.484612	0.402702	0.330725
6.87	249.326	83.353	240.906	6.87	0.977749	0.326875	0.944729		7.84	120.735	101.168	94.319	7.84	0.473471	0.396737	0.369878
6.9	248.953	78.969	239.133	6.9	0.976286	0.309682	0.937776		7.88	118.875	97.232	95.837	7.88	0.466176	0.381302	0.375831
6.94	250.06	74.43	235.887	6.94	0.980627	0.291882	0.925047		7.92	113.328	90.22	89.435	7.92	0.444424	0.353804	0.350725
6.97	248.412	72.13	229.103	6.97	0.974165	0.282863	0.898443		7.95	111.581	80.108	79.874	7.95	0.437573	0.314149	0.313231
7.01	244.376	69.611	218.244	7.01	0.958337	0.272984	0.855859		7.99	111.435	71.163	74.423	7.99	0.437	0.279071	0.291855
7.04	242.299	67.966	209.789	7.04	0.950192	0.266533	0.822702		8.03	104.419	66.225	78.08	8.03	0.409486	0.259706	0.306196
7.07	235.43	70.585	199.855	7.07	0.923255	0.276804	0.783745		8.07	104.813	67.549	81.96	8.07	0.411031	0.264898	0.321412
7.11	228.327	73.332	194.337	7.11	0.8954	0.287576	0.762106		8.11	107.378	74.647	80.377	8.11	0.42109	0.292733	0.315204
7.14	231.137	67.693	199.29	7.14	0.90642	0.265463	0.781529		8.15	110.307	80.871	77.185	8.15	0.432576	0.317141	0.302686
7.18	233.651	65.335	195.307	7.18	0.916278	0.256216	0.76591		8.19	116.414	84.108	72.333	8.19	0.456525	0.329835	0.283659
7.21	235.327	72.789	190.81	7.21	0.922851	0.285447	0.748275		8.23	118.929	91.369	67.65	8.23	0.466388	0.35831	0.265294
7.25	230.697	75.134	195.592	7.25	0.904694	0.294643	0.767027		8.27	108.414	101.692	66.885	8.27	0.425153	0.398792	0.262294
7.28	218.042	71.956	200.056	7.28	0.855067	0.28218	0.784533		8.31	128.29	101.869	67.609	8.31	0.503098	0.399486	0.265133
7.31	218.524	72.73	200.592	7.31	0.856957	0.285216	0.786635		8.35	117.722	89.975	67.335	8.35	0.461655	0.352843	0.264059
7.35	225.966	74.688	184.292	7.35	0.886141	0.292894	0.722714		8.39	114.174	80.622	67.091	8.39	0.447741	0.316165	0.263102
7.38	221.096	73.143	177.284	7.38	0.867043	0.286835	0.695231		8.42	110.421	80.332	67.891	8.42	0.433024	0.315027	0.266239
7.42	215.315	69.086	180.945	7.42	0.844373	0.270925	0.709588		8.46	110.787	80.104	69.401	8.46	0.434459	0.314133	0.272161
7.45	222.315	67.048	189.498	7.45	0.871824	0.262933	0.743129		8.5	108.013	74.798	72.334	8.5	0.42358	0.293325	0.283663
7.49	223.266	69.857	176.506	7.49	0.875553	0.273949	0.69218		8.54	107.598	70.733	77.887	8.54	0.421953	0.277384	0.305439
7.52	238.771	72.734	195.465	7.52	0.936357	0.285231	0.766529		8.58	110.573	71.545	81.989	8.58	0.43362	0.280569	0.321525
7.55	233.431	71.359	197.588	7.55	0.915416	0.279839	0.774855		8.62	111.199	73.418	79.476	8.62	0.436075	0.287914	0.311671
7.59	229.243	67.79	197.675	7.59	0.898992	0.265843	0.775196		8.66	108.81	75.389	73.129	8.66	0.426706	0.295643	0.28678
7.62	228.934	66.472	192.078	7.62	0.89778	0.260675	0.753247		8.7	107.638	78.072	70.003	8.7	0.42211	0.306165	0.274522
7.66	222.583	67.745	193.967	7.66	0.872875	0.265667	0.760655		8.74	106.992	76.872	71.502	8.74	0.419576	0.301459	0.2804
7.69	213.653	68.326	188.441	7.69	0.837855	0.267945	0.738984		8.78	103.497	70.526	72.335	8.78	0.405871	0.276573	0.283667
7.73	227.973	68.341	185.557	7.73	0.894012	0.268004	0.727675		8.82	99.577	65.066	72.315	8.82	0.390498	0.255161	0.283588
7.76	224.461	68.659	195.042	7.76	0.880239	0.269251	0.764871		8.86	100.455	63.166	79.34	8.86	0.393941	0.24771	0.311137
7.8	225.261	70.51	196.324	7.8	0.883376	0.27651	0.769898		8.89	105.423	63.24	91.781	8.89	0.413424	0.248	0.359925
7.83	234.734	76.091	193.175	7.83	0.920525	0.298396	0.757549		8.93	109.705	66.505	96.603	8.93	0.430216	0.260804	0.378835
7.86	239.325	77.925	203.723	7.86	0.938529	0.305588	0.798914		8.97	118.228	76.283	91.44	8.97	0.463639	0.299149	0.358588
7.9	235.697	78.509	196.667	7.9	0.924302	0.307878	0.771243		9.01	103.668	91.752	86.378	9.01	0.406541	0.359812	0.338737
7.93	231.668	84.679	182.745	7.93	0.908502	0.332075	0.716647		9.05	113.491	103.972	85.648	9.05	0.445063	0.407733	0.335875
7.97	225.133	81.379	169.026	7.97	0.882875	0.319133	0.662847		9.09	122.782	103.1	86.118	9.09	0.481498	0.404314	0.337718
8	215.054	74.388	166.903	8	0.843349	0.291718	0.654522		9.13	112.479	91.574	87.307	9.13	0.441094	0.359114	0.34238
8.04	182.397	75.186	162.238	8.04	0.715282	0.294847	0.636227		9.17	119.061	82.416	90.031	9.17	0.466906	0.3232	0.353063
8.07	128.72	74.856	151.194	8.07	0.504784	0.293553	0.592918		9.21	115.034	80.96	92.265	9.21	0.451114	0.31749	0.361824
8.1	128.102	73.526	143.839	8.1	0.502361	0.288337	0.564075		9.25	116.215	79.485	94.267	9.25	0.455745	0.311706	0.369675
8.14	123.241	69.558	125.269	8.14	0.483298	0.272776	0.491251		9.29	114.538	72.642	98.198	9.29	0.449169	0.284871	0.38509
8.17	123.651	66.08	94.628	8.17	0.484906	0.259137	0.37109		9.33	109.991	64.563	100.367	9.33	0.431337	0.253188	0.393596
8.21	94.683	69.622	77.457	8.21	0.371306	0.273027	0.303753		9.37	105.015	62.361	95.489	9.37	0.411824	0.244553	0.374467
8.24	98.675	74.045	81.852	8.24	0.386961	0.290373	0.320988		9.4	109.851	70.974	85.234	9.4	0.430788	0.278329	0.334251
8.28	104.28	77.427	88.216	8.28	0.408941	0.303635	0.345945		9.44	100.164	87.27	76.056	9.44	0.3928	0.342235	0.298259
8.31	104.038	82.104	82.759	8.31	0.407992	0.321976	0.324545		9.48	104.269	97.539	72.489	9.48	0.408898	0.382506	0.284271
8.34	100.625	87.299	74.317	8.34	0.394608	0.342349	0.291439		9.52	111.047	91.572	72.392	9.52	0.435478	0.359106	0.28389
8.38	109.188	86.982	71.105	8.38	0.428188	0.341106	0.278843		9.56	108.921	78.974	71.712	9.56	0.427141	0.309702	0.281224
8.41	105.814	76.725	68.545	8.41	0.414957	0.300882	0.268804		9.6	103.75	76.664	72.807	9.6	0.406863	0.300643	0.285518
8.45	94.81	67.484	62.954	8.45	0.371804	0.264643	0.246878		9.64	116.758	84.532	78.456	9.64	0.457875	0.331498	0.307671
8.48	100.043	69.048	61.966	8.48	0.392325	0.270776	0.243004		9.68	103.416	91.967	84.668	9.68	0.405553	0.360655	0.332031
8.52	98.587	75.548	66.078	8.52	0.386616	0.296267	0.259129		9.72	110.142	94.12	87.47	9.72	0.431929	0.369098	0.34302
8.55	92.735	74.118	64.923	8.55	0.363667	0.290659	0.2546		9.76	128.548	91.032	86.14	9.76	0.50411	0.356988	0.337804
8.59	95.061	67.719	63.843	8.59	0.372788	0.265565	0.250365		9.8	119.896	87.04	82.573	9.8	0.47018	0.341333	0.323816
8.62	98.595	66.142	66.774	8.62	0.386647	0.25938	0.261859		9.84	116.158	85.189	81.515	9.84	0.455522	0.334075	0.319667
8.65	96.075	67.161	71.63	8.65	0.376765	0.263376	0.280902		9.87	104.87	79.127	81.1	9.87	0.411255	0.310302	0.318039
8.69	93.599	70.779	74.771	8.69	0.367055	0.277565	0.29322		9.91	96.905	69.216	76.677	9.91	0.38002	0.271435	0.300694
8.72	93.785	73.32	71.462	8.72	0.367784	0.287529	0.280243		9.95	97.644	69.44	73.017	9.95	0.382918	0.272314	0.286341
8.76	95.449	72.972	65.061	8.76	0.37431	0.286165	0.255141		9.99	112.095	81.472	74.976	9.99	0.439588	0.319498	0.294024
8.79	95.696	73.456	59.533	8.79	0.375278	0.288063	0.233463		10.03	113.963	91.987	80.504	10.03	0.446914	0.360733	0.315702
8.83	91.587	74.394	59.771	8.83	0.359165	0.291741	0.234396		10.07	104.902	93.736	83.224	10.07	0.41138	0.367592	0.326369
8.86	87.615	76.318	62.161	8.86	0.343588	0.299286	0.243769		10.11	111.62	88.364	76.643	10.11	0.437725	0.346525	0.300561
8.89	86.77	76.57	61.776	8.89	0.340275	0.300275	0.242259		10.15	109.463	79.933	66.138	10.15	0.429267	0.313463	0.259365
8.93	83.901	72.372	62.657	8.93	0.329024	0.283812	0.245714		10.19	97.902	73.23	61.759	10.19	0.383929	0.287176	0.242192
8.96	79.805	70.231	61.764	8.96	0.312961	0.275416	0.242212		10.23	96.563	71.423	61.91	10.23	0.378678	0.28009	0.242784
9	81.754	74.839	58.022	9	0.320604	0.293486	0.227537		10.27	97.324	70.782	61.699	10.27	0.381663	0.277576	0.241957
9.03	81.783	82.948	57.318	9.03	0.320718	0.325286	0.224776		10.31	96.114	68.463	59.15	10.31	0.376918	0.268482	0.231961
9.07	76.656	86.097	58.951	9.07	0.300612	0.337635	0.23118		10.34	94.727	67.971	55.274	10.34	0.371478	0.266553	0.216761
9.1	77.493	77.292	58.876	9.1	0.303894	0.303106	0.230886		10.38	94.943	68.801	54.709	10.38	0.372325	0.269808	0.214545
9.13	77.722	66.324	57.045	9.13	0.304792	0.260094	0.223706		10.42	96.409	69.629	56.296	10.42	0.378075	0.273055	0.220769
9.17	73.613	64.79	56.044	9.17	0.288678	0.254078	0.21978		10.46	99.313	73.306	55.388	10.46	0.389463	0.287475	0.217208
9.2	75.388	68.51	56.092	9.2	0.295639	0.268667	0.219969		10.5	102.876	80.22	51.027	10.5	0.403435	0.314588	0.200106
9.24	86.615	71.789	56.87	9.24	0.339667	0.281525	0.22302		10.54	104.887	85.866	45.637	10.54	0.411322	0.336729	0.178969
9.27	99.077	72.848	58.824	9.27	0.388537	0.285678	0.230682		10.58	109.29	90.871	43.128	10.58	0.428588	0.356357	0.169129
9.31	98.832	74.26	58.31	9.31	0.387576	0.291216	0.228667		10.62	104.928	85.618	41.973	10.62	0.411482	0.335757	0.1646
9.34	90.851	78.27	55.755	9.34	0.356278	0.306941	0.218647		10.66	97.789	87.977	41.057	10.66	0.383486	0.345008	0.161008
9.38	87.224	80.749	57.854	9.38	0.342055	0.316663	0.226878		10.7	94.851	72.162	45.733	10.7	0.371965	0.282988	0.179345
9.41	85.199	80.929	62.303	9.41	0.334114	0.317369	0.244325		10.74	101.823	76.31	53.03	10.74	0.399306	0.299255	0.207961
9.44	84.07	76.635	63.08	9.44	0.329686	0.300529	0.247373		10.78	94.463	70.89	54.956	10.78	0.370443	0.278	0.215514
9.48	84.954	69.723	59.314	9.48	0.333153	0.273424	0.232604		10.82	96.915	75.278	54.54	10.82	0.380059	0.295208	0.213882
9.51	87.902	69.049	54.406	9.51	0.344714	0.27078	0.213357		10.85	97.548	74.177	54.766	10.85	0.382541	0.29089	0.214769
9.55	95.94	73.406	53.552	9.55	0.376235	0.287867	0.210008		10.89	99.528	75.425	52.697	10.89	0.390306	0.295784	0.206655
9.58	100.637	75.531	57.339	9.58	0.394655	0.2962	0.224859		10.93	105.847	84.51	49.802	10.93	0.415086	0.331412	0.195302
9.62	93.753	74.403	60.598	9.62	0.367659	0.291776	0.237639		10.97	111.596	93.966	49.34	10.97	0.437631	0.368494	0.19349
9.65	83.077	74.487	57.956	9.65	0.325792	0.292106	0.227278		11.01	112.238	95.201	51.467	11.01	0.440149	0.373337	0.201831
9.68	80.255	74.557	52.308	9.68	0.314725	0.29238	0.205129		11.05	115.847	96.7	53.265	11.05	0.454302	0.379216	0.208882
9.72	80.698	69.217	47.975	9.72	0.316463	0.271439	0.188137		11.09	112.138	114.323	51.072	11.09	0.439757	0.448325	0.200282
9.75	79.558	66.533	46.089	9.75	0.311992	0.260914	0.180741		11.13	119.868	106.801	46.122	11.13	0.470071	0.418827	0.180871
9.79	81.416	70.987	47.613	9.79	0.319278	0.27838	0.186718		11.17	101.033	109.73	43.763	11.17	0.396208	0.430314	0.17162
9.82	77.86	70.229	49.105	9.82	0.305333	0.275408	0.192569		11.21	103.892	90.114	47.801	11.21	0.40742	0.353388	0.187455
9.86	75.203	70.411	47.476	9.86	0.294914	0.276122	0.18618		11.25	105.605	87.58	56.319	11.25	0.414137	0.343451	0.220859
9.89	80.282	75.04	46.251	9.89	0.314831	0.294275	0.181376		11.29	114.264	92.612	61.721	11.29	0.448094	0.363184	0.242043
9.92	82.922	75.869	48.983	9.92	0.325184	0.297525	0.19209		11.32	100.334	108.718	59.308	11.32	0.393467	0.426345	0.23258
9.96	85.132	78.603	50.68	9.96	0.333851	0.308247	0.198745		11.36	111.043	101.243	55.112	11.36	0.435463	0.397031	0.216125
9.99	84.183	77.773	47.096	9.99	0.330129	0.304992	0.18469		11.4	108.468	106.348	59.3	11.4	0.425365	0.417051	0.232549
10.03	79.276	72.421	45.811	10.03	0.310886	0.284004	0.179651		11.44	111.776	84.987	69.975	11.44	0.438337	0.333282	0.274412
10.06	76.362	69.039	49.425	10.06	0.299459	0.270741	0.193824		11.48	103.973	76.999	73.045	11.48	0.407737	0.301957	0.286451
10.1	75.587	67.799	50.741	10.1	0.29642	0.265878	0.198984		11.52	94.984	71.675	63.934	11.52	0.372486	0.281078	0.250722
10.13	77.089	70.329	48.381	10.13	0.30231	0.2758	0.189729		11.56	87.615	66.4	53.187	11.56	0.343588	0.260392	0.208576
10.16	80.666	74.626	43.966	10.16	0.316337	0.292651	0.172416		11.6	93.838	72.402	49.104	11.6	0.367992	0.283929	0.192565
10.2	85.658	78.516	42.558	10.2	0.335914	0.307906	0.166894		11.64	103.053	97.629	52.755	11.64	0.404129	0.382859	0.206882
10.23	86.032	78.238	47.52	10.23	0.33738	0.306816	0.186353		11.68	108.487	100.033	61.701	11.68	0.425439	0.392286	0.241965
10.27	78.177	70.762	49.14	10.27	0.306576	0.277498	0.192706		11.72	118.966	109.346	66.874	11.72	0.466533	0.428808	0.262251
10.3	74.155	66.626	43.81	10.3	0.290804	0.261278	0.171804		11.76	116.037	83.573	61.312	11.76	0.455047	0.327737	0.240439
10.34	81.038	71.974	41.566	10.34	0.317796	0.282251	0.163004		11.79	101.564	74.288	51.643	11.79	0.39829	0.291325	0.202522
10.37	85.907	73.836	46.565	10.37	0.33689	0.289553	0.182608		11.83	105.058	81.328	45.993	11.83	0.411992	0.318933	0.180365
10.41	83.256	70.533	50.767	10.41	0.326494	0.2766	0.199086		11.87	108.591	94.151	43.922	11.87	0.425847	0.36922	0.172243
10.44	77.64	68.055	47.858	10.44	0.304471	0.266882	0.187678		11.91	110.986	103.875	44.907	11.91	0.435239	0.407353	0.176106
10.47	73.277	65.902	42.345	10.47	0.287361	0.258439	0.166059		11.95	117.555	105.842	49.875	11.95	0.461	0.415067	0.195588
10.51	72.126	69.091	39.141	10.51	0.282847	0.270945	0.153494		11.99	118.868	101.301	55.132	11.99	0.466149	0.397259	0.216204
10.54	69.999	75.938	38.008	10.54	0.274506	0.297796	0.149051		12.03	107.846	91.836	56.172	12.03	0.422925	0.360141	0.220282
10.58	67.932	74.236	39.642	10.58	0.2664	0.291122	0.155459		12.07	110.04	85.234	54.64	12.07	0.431529	0.334251	0.214275
10.61	70.49	70.113	42.578	10.61	0.276431	0.274953	0.166973		12.11	109.121	88.954	53.699	12.11	0.427925	0.348839	0.210584
10.65	76.013	69.246	46.757	10.65	0.29809	0.271553	0.183361		12.15	113.832	94.701	52.531	12.15	0.4464	0.371376	0.206004
10.68	79.546	66.66	49.659	10.68	0.311945	0.261412	0.194741		12.19	112.904	92.322	51.76	12.19	0.442761	0.362047	0.20298
10.71	78.924	68.144	45.551	10.71	0.309506	0.267231	0.178631		12.23	111.583	88.525	53.828	12.23	0.43758	0.347157	0.21109
10.75	75.944	70.561	43.3	10.75	0.29782	0.27671	0.169804		12.26	114.088	90.52	56.699	12.26	0.447404	0.35498	0.222349
10.78	75.165	69.878	45.394	10.78	0.294765	0.274031	0.178016		12.3	114.39	90.919	56.635	12.3	0.448588	0.356545	0.222098
10.82	76.052	70.843	44.062	10.82	0.298243	0.277816	0.172792		12.34	109.386	85.536	53.406	12.34	0.428965	0.335435	0.209435
10.85	77.063	74.632	40.464	10.85	0.302208	0.292675	0.158682		12.38	103.903	81	49.062	12.38	0.407463	0.317647	0.1924
10.89	80.236	77.751	36.918	10.89	0.314651	0.304906	0.144776		12.42	102.451	81.804	46.369	12.42	0.401769	0.3208	0.181839
10.92	79.174	74.146	34.662	10.92	0.310486	0.290769	0.135929		12.46	104.815	85.435	47.492	12.46	0.411039	0.335039	0.186243
10.95	75.387	70.932	34.44	10.95	0.295635	0.278165	0.135059		12.5	105.636	85.252	51.379	12.5	0.414259	0.334322	0.201486
10.99	80.179	75.814	35.758	10.99	0.314427	0.29731	0.140227		12.54	102.307	79.631	55.496	12.54	0.401204	0.312278	0.217631
11.02	82.114	77.202	40.04	11.02	0.322016	0.302753	0.15702		12.58	105.511	77.768	58.297	12.58	0.413769	0.304973	0.228616
11.06	82.064	77.79	42.448	11.06	0.32182	0.305059	0.166463		12.62	94.264	85.636	59.555	12.62	0.369663	0.335827	0.233549
11.09	93.49	84.491	40.334	11.09	0.366627	0.331337	0.158173		12.66	98.997	92.398	62.164	12.66	0.388224	0.362345	0.24378
11.13	94.819	84.014	38.864	11.13	0.371839	0.329467	0.152408		12.7	97.593	85.984	65.903	12.7	0.382718	0.337192	0.258443
11.16	81.243	77.587	37.433	11.16	0.3186	0.304263	0.146796		12.74	104.901	73.784	63.487	12.74	0.411376	0.289349	0.248969
11.2	75.093	74.431	38.965	11.2	0.294482	0.291886	0.152804		12.77	93.081	68.158	55.538	12.77	0.365024	0.267286	0.217796
11.23	78.56	74.017	40.809	11.23	0.308078	0.290263	0.160035		12.81	91.263	67.355	52.796	12.81	0.357894	0.264137	0.207043
11.26	88.91	81.216	38.957	11.26	0.348667	0.318494	0.152773		12.85	94.49	69.252	57.783	12.85	0.370549	0.271576	0.2266
11.3	94.929	88.288	37.645	11.3	0.372271	0.346227	0.147627		12.89	102.568	77.493	64.105	12.89	0.402227	0.303894	0.251392
11.33	86.741	83.395	36.141	11.33	0.340161	0.327039	0.141729		12.93	111.094	87.156	68.229	12.93	0.435663	0.341788	0.267565
11.37	80.773	79.116	36.28	11.37	0.316757	0.310259	0.142275		12.97	115.456	90.897	72.006	12.97	0.452769	0.356459	0.282376
11.4	77.896	77.892	38.915	11.4	0.305475	0.305459	0.152608		13.01	115.447	90.014	75.96	13.01	0.452733	0.352996	0.297882
11.44	71.27	72.161	40.899	11.44	0.27949	0.282984	0.160388		13.05	111.083	86.516	74.831	13.05	0.43562	0.339278	0.293455
11.47	69.172	67.044	39.272	11.47	0.271263	0.262918	0.154008		13.09	105.635	81.775	68.437	13.09	0.414255	0.320686	0.26838
11.5	73.709	68.024	36.355	11.5	0.289055	0.266761	0.142569		13.13	105.131	80.845	63.282	13.13	0.412278	0.317039	0.248165
11.54	79.975	71.311	37.596	11.54	0.313627	0.279651	0.147435		13.17	109.116	85.48	60.665	13.17	0.427906	0.335216	0.237902
11.57	80.184	70.797	41.047	11.57	0.314447	0.277635	0.160969		13.21	111.749	89.467	59.908	13.21	0.438231	0.350851	0.234933
11.61	76.756	72.288	43.842	11.61	0.301004	0.283482	0.171929		13.24	109.261	86.683	60.593	13.24	0.428475	0.339933	0.23762
11.64	78.534	76.38	46.019	11.64	0.307976	0.299529	0.180467		13.28	104.158	80.621	59.057	13.28	0.408463	0.316161	0.231596
11.68	83.237	73.221	46.414	11.68	0.32642	0.287141	0.182016		13.32	101.284	76.934	56.278	13.32	0.397192	0.301702	0.220698
11.71	84.667	68.837	43.221	11.71	0.332027	0.269949	0.169494		13.36	100.78	73.772	57.483	13.36	0.395216	0.289302	0.225424
11.74	81.371	71.175	41.058	11.74	0.319102	0.279118	0.161012		13.4	101.44	71.634	60.191	13.4	0.397804	0.280918	0.236043
11.78	71.694	74.546	40.86	11.78	0.281153	0.292337	0.160235		13.44	102.703	74.17	57.718	13.44	0.402757	0.290863	0.226345
11.81	65.501	75.619	39.768	11.81	0.256867	0.296545	0.155953		13.48	102.682	77.987	53.469	13.48	0.402675	0.305831	0.209682
11.85	75.071	73.301	41.462	11.85	0.294396	0.287455	0.162596		13.52	103.245	80.992	55.099	13.52	0.404882	0.317616	0.216075
11.88	90.477	69.514	41.492	11.88	0.354812	0.272604	0.162714		13.56	106.381	85.389	58.798	13.56	0.41718	0.334859	0.23058
11.92	91.638	68.368	39.609	11.92	0.359365	0.26811	0.155329		13.6	107.586	87.556	58.014	13.6	0.421906	0.343357	0.227506
11.95	75.756	69.378	40.665	11.95	0.297082	0.272071	0.159471		13.64	106.512	86.767	55.467	13.64	0.417694	0.340263	0.217518
11.98	64.922	69.808	42.036	11.98	0.254596	0.273757	0.164847		13.68	107.916	88.146	55.392	13.68	0.4232	0.345671	0.217224
12.02	69.206	68.267	42.646	12.02	0.271396	0.267714	0.167239		13.71	110.394	90.15	56.77	13.71	0.432918	0.353529	0.222627
12.05	74.647	69.237	40.228	12.05	0.292733	0.271518	0.157757		13.75	111.085	90.15	56.225	13.75	0.435627	0.353529	0.22049
12.09	73.558	75.862	37.404	12.09	0.288463	0.297498	0.146682		13.79	109.935	88.532	53.245	13.79	0.431118	0.347184	0.208804
12.12	71.537	81.029	36.579	12.12	0.280537	0.317761	0.143447		13.83	107.417	85.682	48.743	13.83	0.421243	0.336008	0.191149
12.16	73.371	79.951	36.396	12.16	0.287729	0.313533	0.142729		13.87	104.896	83.577	44.017	13.87	0.411357	0.327753	0.172616
12.19	80.319	78.355	39.827	12.19	0.314976	0.307275	0.156184		13.91	102.478	81.573	43.208	13.91	0.401875	0.319894	0.169443
12.23	86.366	78.885	46.647	12.23	0.33869	0.309353	0.182929		13.95	98.753	77.372	45.674	13.95	0.387267	0.30342	0.179114
12.26	82.848	76.607	49.657	12.26	0.324894	0.30042	0.194733		13.99	94.663	73.444	45.909	13.99	0.371227	0.288016	0.180035
12.29	76.01	73.714	46.97	12.29	0.298078	0.289075	0.184196		14.03	103.584	84.646	46.895	14.03	0.406212	0.331945	0.183902
12.33	73.459	73.87	43.01	12.33	0.288075	0.289686	0.168667		14.07	102.526	97.66	53.654	14.07	0.402063	0.38298	0.210408
12.36	75.215	76.659	39.193	12.36	0.294961	0.300624	0.153698		14.11	108.145	95.694	58.417	14.11	0.424098	0.375271	0.229086
12.4	79.646	81.212	37.133	12.4	0.312337	0.318478	0.14562		14.15	108.162	83.227	54.906	14.15	0.424165	0.32638	0.215318
12.43	81.892	82.179	38.912	12.43	0.321145	0.322271	0.152596		14.18	104.571	84.715	51.652	14.18	0.410082	0.332216	0.202557
12.47	81.585	76.128	43.011	12.47	0.319941	0.298541	0.168671		14.22	98.636	74.115	56.281	14.22	0.386808	0.290647	0.22071
12.5	80.557	66.803	45.794	12.5	0.31591	0.261973	0.179584		14.26	97.236	68.53	63.256	14.26	0.381318	0.268745	0.248063
12.53	79.196	65.601	47.978	12.53	0.310573	0.257259	0.188149		14.3	93.222	63.1	63.066	14.3	0.365576	0.247451	0.247318
12.57	75.678	69.964	47.365	12.57	0.296776	0.274369	0.185745		14.34	89.947	61.953	56.937	14.34	0.352733	0.242953	0.223282
12.6	69.657	72.2	43.792	12.6	0.273165	0.283137	0.171733		14.38	89.991	64.791	53.665	14.38	0.352906	0.254082	0.210451
12.64	71.839	73.604	44.58	12.64	0.281722	0.288643	0.174824		14.42	100.656	78.167	55.375	14.42	0.394729	0.306537	0.217157
12.67	83.839	70.407	45.579	12.67	0.32878	0.276106	0.178741		14.46	126.239	106.969	58.072	14.46	0.495055	0.419486	0.227733
12.71	88.272	67.871	40.87	12.71	0.346165	0.266161	0.160275		14.5	150.175	96.485	62.863	14.5	0.588922	0.378373	0.246522
12.74	81.203	75.351	40.346	12.74	0.318443	0.295494	0.15822		14.54	158.534	95.752	73.653	14.54	0.621702	0.375498	0.288835
12.77	79.55	87.907	48.139	12.77	0.311961	0.344733	0.18878		14.58	152.368	93.726	83.251	14.58	0.597522	0.367553	0.326475
12.81	84.006	88.029	52.148	12.81	0.329435	0.345212	0.204502		14.62	159.902	83.158	83.005	14.62	0.627067	0.32611	0.32551
12.84	80.341	75.938	48.944	12.84	0.315063	0.297796	0.191937		14.66	150.434	85.944	77.663	14.66	0.589937	0.337035	0.304561
12.88	74.726	69.908	46.36	12.88	0.293043	0.274149	0.181804		14.69	146.894	89.783	74.038	14.69	0.576055	0.35209	0.290345
12.91	80.122	70.098	43.766	12.91	0.314204	0.274894	0.171631		14.73	152.473	87.881	75.523	14.73	0.597933	0.344631	0.296169
12.95	87.922	71.23	39.218	12.95	0.344792	0.279333	0.153796		14.77	161.219	89.455	83.999	14.77	0.632231	0.350804	0.329408
12.98	84.839	74.205	37.317	12.98	0.332702	0.291	0.146341		14.81	181.262	94.376	94.754	14.81	0.710831	0.370102	0.371584
13.02	76.873	78.548	38.645	13.02	0.301463	0.308031	0.151549		14.85	202.828	92.763	101.052	14.85	0.795404	0.363776	0.396282
13.05	74.232	78.658	42.529	13.05	0.291106	0.308463	0.16678		14.89	208.19	86.179	103.216	14.89	0.816431	0.337957	0.404769
13.08	80.736	78.1	48.406	13.08	0.316612	0.306275	0.189827		14.93	211.736	93.305	103.512	14.93	0.830337	0.365902	0.405929
13.12	91.93	77.231	49.816	13.12	0.36051	0.302867	0.195357		14.97	219.447	88.846	111.934	14.97	0.860576	0.348416	0.438957
13.15	91.336	68.642	45.139	13.15	0.35818	0.269184	0.177016		15.01	228.853	96.773	119.595	15.01	0.897463	0.379502	0.469
13.19	82.119	70.706	42.555	13.19	0.322035	0.277278	0.166882		15.05	236.169	98.768	139.513	15.05	0.926153	0.387325	0.54711
13.22	77.92	76.54	42.635	13.22	0.305569	0.300157	0.167196		15.09	240.06	96.056	176.585	15.09	0.941412	0.37669	0.69249
13.26	75.4	70.418	42.881	13.26	0.295686	0.276149	0.168161		15.13	241.271	91.236	195.932	15.13	0.946161	0.357788	0.768361
13.29	75.208	70.09	45.407	13.29	0.294933	0.274863	0.178067		15.16	241.469	87.339	192.67	15.16	0.946937	0.342506	0.755569
13.32	78.355	74.486	46.688	13.32	0.307275	0.292102	0.18309		15.2	242.789	88.591	205.873	15.2	0.952114	0.347416	0.807345
13.36	77.438	73.093	46.758	13.36	0.303678	0.286639	0.183365		15.24	244.887	91.695	220.807	15.24	0.960341	0.359588	0.86591
13.39	74.939	69.815	48.556	13.39	0.293878	0.273784	0.190416		15.28	246.238	100.968	206.698	15.28	0.965639	0.395953	0.81058
13.43	74.311	68.302	48.464	13.43	0.291416	0.267851	0.190055		15.32	246.881	96.336	201.748	15.32	0.968161	0.377788	0.791169
13.46	73.529	75.357	45.293	13.46	0.288349	0.295518	0.17762		15.36	245.7	93.636	193.313	15.36	0.963529	0.3672	0.75809
13.5	76.696	87.643	42.499	13.5	0.300769	0.343698	0.166663		15.4	240.159	95.353	194.06	15.4	0.9418	0.373933	0.76102
13.53	83.353	90.835	42.078	13.53	0.326875	0.356216	0.165012		15.44	230.448	95.577	184.682	15.44	0.903718	0.374812	0.724243
13.56	86.492	90.808	43.991	13.56	0.339184	0.35611	0.172514		15.48	219.901	82.403	180.95	15.48	0.862357	0.323149	0.709608
13.6	80.706	87.919	45.628	13.6	0.316494	0.34478	0.178933		15.52	212.117	80.124	176.245	15.52	0.831831	0.314212	0.691157
13.63	72.996	74.834	43.942	13.63	0.286259	0.293467	0.172322		15.56	207.724	81.751	169.372	15.56	0.814604	0.320592	0.664204
13.67	77.314	68.619	42.221	13.67	0.303192	0.269094	0.165573		15.6	204.979	84.202	157.62	15.6	0.803839	0.330204	0.618118
13.7	81.648	69.465	43.395	13.7	0.320188	0.272412	0.170176		15.63	198.7	79.299	144.955	15.63	0.779216	0.310976	0.568451
13.74	87.656	62.514	46.979	13.74	0.343749	0.245153	0.184231		15.67	178.236	67.94	142.859	15.67	0.698965	0.266431	0.560231
13.77	89.254	61.362	48.818	13.77	0.350016	0.240635	0.191443		15.71	146.367	60.954	135.076	15.71	0.573988	0.239035	0.52971
13.8	88.395	70.308	45.512	13.8	0.346647	0.275718	0.178478		15.75	123.315	62.306	119.447	15.75	0.483588	0.244337	0.46842
13.84	75.098	73.079	43.068	13.84	0.294502	0.286584	0.168894		15.79	121.423	68.543	111.974	15.79	0.476169	0.268796	0.439114
13.87	78.226	69.399	41.274	13.87	0.306769	0.272153	0.161859		15.83	112.102	78.058	109.48	15.83	0.439616	0.30611	0.429333
13.91	82.687	70.02	39.329	13.91	0.324263	0.274588	0.154231		15.87	117.555	86.623	104.724	15.87	0.461	0.339698	0.410682
13.94	79.905	71.66	41.398	13.94	0.313353	0.28102	0.162345		15.91	104.861	88.229	95.416	15.91	0.41122	0.345996	0.37418
13.98	74.109	71.113	41.925	13.98	0.290624	0.278875	0.164412		15.95	107.983	87.5	87.279	15.95	0.423463	0.343137	0.342271
14.01	73.204	72.707	38.828	14.01	0.287075	0.285125	0.152267		15.99	99.056	90.561	83.376	15.99	0.388455	0.355141	0.326965
14.05	76.466	72.305	38.443	14.05	0.299867	0.283549	0.150757		16.03	112.807	90.499	79.948	16.03	0.44238	0.354898	0.313522
14.08	77.434	70.986	40.649	14.08	0.303663	0.278376	0.159408		16.07	108.33	83.687	75.625	16.07	0.424824	0.328184	0.296569
14.11	76.382	73.589	42.559	14.11	0.299537	0.288584	0.166898		16.11	112.055	86.728	68.925	16.11	0.439431	0.34011	0.270294
14.15	80.233	76.563	44.128	14.15	0.314639	0.300247	0.173051		16.14	91.137	110.317	58.12	16.14	0.3574	0.432616	0.227922
14.18	86.954	75.113	43.756	14.18	0.340996	0.294561	0.171592		16.18	104.876	108.217	49.764	16.18	0.411278	0.42438	0.195153
14.22	84.388	70.309	40.589	14.22	0.330933	0.275722	0.159173		16.22	105.316	98.436	52.041	16.22	0.413004	0.386024	0.204082
14.25	73.113	70.25	37.469	14.25	0.286718	0.27549	0.146937		16.26	111.303	102.403	61.585	16.26	0.436482	0.40158	0.24151
14.29	70.071	77.247	37.711	14.29	0.274788	0.302929	0.147886		16.3	118.699	98.401	69.103	16.3	0.465486	0.385886	0.270992
14.32	75.145	80.76	40.782	14.32	0.294686	0.316706	0.159929		16.34	117.979	96.286	71.509	16.34	0.462663	0.377592	0.280427
14.35	75.781	83.867	42.657	14.35	0.29718	0.32889	0.167282		16.38	113.679	88.603	71.278	16.38	0.4458	0.347463	0.279522
14.39	77.614	87.477	42.365	14.39	0.304369	0.343047	0.166137		16.42	116.961	82.741	71.943	16.42	0.458671	0.324475	0.282129
14.42	79.185	81.364	42.998	14.42	0.310529	0.319075	0.16862		16.46	101.286	87.247	76.414	16.46	0.3972	0.342145	0.299663
14.46	73.095	78.974	42.42	14.46	0.286647	0.309702	0.166353		16.5	102.288	96.228	84.32	16.5	0.401129	0.377365	0.330667
14.49	68.239	79.743	41.33	14.49	0.267604	0.312718	0.162078		16.54	104.182	97.243	89.851	16.54	0.408557	0.381345	0.352357
14.53	74.754	78.828	42.587	14.53	0.293153	0.309129	0.167008		16.58	111.457	93.022	86.786	16.58	0.437086	0.364792	0.340337
14.56	86.452	82.793	41.508	14.56	0.339027	0.324678	0.162776		16.61	112.738	93.407	77.936	16.61	0.44211	0.366302	0.305631
14.59	87	81.576	39.694	14.59	0.341176	0.319906	0.155663		16.65	105.761	96.569	70.659	16.65	0.414749	0.378702	0.277094
14.63	77.814	76.644	39.412	14.63	0.305153	0.300565	0.154557		16.69	106.237	99.033	65.926	16.69	0.416616	0.388365	0.258533
14.66	74.447	72.435	39.707	14.66	0.291949	0.284059	0.155714		16.73	128.551	108.472	61.243	16.73	0.504122	0.42538	0.240169
14.7	76.761	70.624	42.83	14.7	0.301024	0.276957	0.167961		16.77	106.257	104.247	55.255	16.77	0.416694	0.408812	0.216686
14.73	75.903	73.41	46.331	14.73	0.297659	0.287882	0.18169		16.81	90.005	119.482	49.03	16.81	0.352961	0.468557	0.192275
14.77	74.559	73.666	45.544	14.77	0.292388	0.288886	0.178604		16.85	95.661	119.949	48.478	16.85	0.375141	0.470388	0.19011
14.8	76.152	71.015	41.977	14.8	0.298635	0.27849	0.164616		16.89	96.616	114.673	57.016	16.89	0.378886	0.449698	0.223592
14.84	74.769	69.461	39.383	14.84	0.293212	0.272396	0.154443		16.93	87.146	101.116	67.669	16.93	0.341749	0.396533	0.265369
14.87	66.636	68.528	37.018	14.87	0.261318	0.268737	0.145169		16.97	96.938	95.22	71.435	16.97	0.380149	0.373412	0.280137
14.9	61.107	71.44	34.893	14.9	0.239635	0.280157	0.136835		17.01	94.481	85.164	68.281	17.01	0.370514	0.333976	0.267769
14.94	63.455	74.852	34.482	14.94	0.248843	0.293537	0.135224		17.05	107.837	82.832	65.436	17.05	0.42289	0.324831	0.256612
14.97	67.963	73.473	35.354	14.97	0.266522	0.288129	0.138643		17.08	110.6	79.239	68.46	17.08	0.433725	0.310741	0.268471
15.01	72.314	73.497	36.324	15.01	0.283584	0.288224	0.142447		17.12	131.383	84.638	75.706	17.12	0.515227	0.331914	0.296886
15.04	79.915	78.543	38.121	15.04	0.313392	0.308012	0.149494		17.16	156.903	100.343	80.956	17.16	0.615306	0.393502	0.317475
15.08	88.958	84.399	40.501	15.08	0.348855	0.330976	0.158827		17.2	172.013	90.805	81.174	17.2	0.674561	0.356098	0.318329
15.11	88.995	81.282	38.646	15.11	0.349	0.318753	0.151553		17.24	181.962	90.188	83.188	17.24	0.713576	0.353678	0.326227
15.14	83.151	72.67	33.412	15.14	0.326082	0.28498	0.131027		17.28	180.704	112.06	99.109	17.28	0.708643	0.439451	0.388663
15.18	81.999	70.4	32.256	15.18	0.321565	0.276078	0.126494		17.32	186.921	87.285	133.977	17.32	0.733024	0.342294	0.5254
15.21	83.969	73.954	34.009	15.21	0.32929	0.290016	0.133369		17.36	195.962	83.886	178.89	17.36	0.768478	0.328965	0.701529
15.25	82.757	75.243	33.519	15.25	0.324537	0.295071	0.131447		17.4	225.175	94.685	208.03	17.4	0.883039	0.371314	0.815804
15.28	78.106	74.584	34.323	15.28	0.306298	0.292486	0.1346		17.44	238.969	100.489	203.046	17.44	0.937133	0.394075	0.796259
15.32	75.34	76.221	39.834	15.32	0.295451	0.298906	0.156212		17.48	239.73	90.848	212.277	17.48	0.940118	0.356267	0.832459
15.35	79.475	76.788	46.889	15.35	0.311667	0.301129	0.183878		17.52	240.655	74.748	210.298	17.52	0.943745	0.293129	0.824698
15.38	91.221	78.874	50.75	15.38	0.357729	0.30931	0.19902		17.55	242.1	72.209	230.352	17.55	0.949412	0.283173	0.903341
15.42	97.044	80.443	53.438	15.42	0.380565	0.315463	0.209561		17.59	235.745	80.362	215.816	17.59	0.92449	0.315145	0.846337
15.45	92.038	75.249	56.791	15.45	0.360933	0.295094	0.22271		17.63	225.723	85.861	212.457	17.63	0.885188	0.33671	0.833165
15.49	90.839	70.281	54.014	15.49	0.356231	0.275612	0.21182		17.67	221.51	86.547	215.643	17.67	0.868667	0.3394	0.845659
15.52	93.442	74.249	46.837	15.52	0.366439	0.291173	0.183675		17.71	224.899	83.691	215.465	17.71	0.881957	0.3282	0.844961
15.56	92.05	80.02	43.388	15.56	0.36098	0.313804	0.170149		17.75	232.411	83.252	230.127	17.75	0.911416	0.326478	0.902459
15.59	92.757	81.141	44.996	15.59	0.363753	0.3182	0.176455		17.79	231.616	85.313	227.511	17.79	0.908298	0.334561	0.8922
15.62	94.522	82.053	48.361	15.62	0.370675	0.321776	0.189651		17.83	214.168	83.983	203.152	17.83	0.839875	0.329345	0.796675
15.66	88.941	79.749	49.512	15.66	0.348788	0.312741	0.194165		17.87	188.403	82.322	169.415	17.87	0.738835	0.322831	0.664373
15.69	80.34	75.83	53.011	15.69	0.315059	0.297373	0.207886		17.91	168.466	80.364	148.752	17.91	0.660651	0.315153	0.583341
15.73	77.418	75.074	57.828	15.73	0.3036	0.294408	0.226776		17.95	154.083	73.511	141.764	17.95	0.604247	0.288278	0.555937
15.76	82.8	79.632	59.091	15.76	0.324706	0.312282	0.231729		17.99	135.568	66.377	129.136	17.99	0.531639	0.260302	0.506416
15.8	89.574	83.601	66.112	15.8	0.351271	0.327847	0.259263		18.03	121.049	67.648	112.138	18.03	0.474702	0.265286	0.439757
15.83	91.711	80.141	74.947	15.83	0.359651	0.314278	0.29391		18.06	118.13	75.855	100.984	18.06	0.463255	0.297471	0.396016
15.87	93.981	79.471	71.981	15.87	0.368553	0.311651	0.282278		18.1	123.099	80.557	100.218	18.1	0.482741	0.31591	0.393012
15.9	99.404	77.96	65.402	15.9	0.38982	0.305725	0.256478		18.14	145.838	82.287	117.268	18.14	0.571914	0.322694	0.459875
15.93	99.126	72.237	62.44	15.93	0.388729	0.283282	0.244863		18.18	186.823	90.132	141.496	18.18	0.732639	0.353459	0.554886
15.97	92.625	74.069	60.587	15.97	0.363235	0.290467	0.237596		18.22	219.562	97.036	157.888	18.22	0.861027	0.380533	0.619169
16	87.669	82.238	62.543	16	0.3438	0.322502	0.245267		18.26	229.596	94.937	168.188	18.26	0.900376	0.372302	0.659561
16.04	86.122	87.01	66.961	16.04	0.337733	0.341216	0.262592		18.3	231.489	94.982	183.315	18.3	0.9078	0.372478	0.718882
16.07	92.87	85.475	72.887	16.07	0.364196	0.335196	0.285831		18.34	237.075	98.919	210.888	18.34	0.929706	0.387918	0.827012
16.11	101.14	81.601	78.038	16.11	0.396627	0.320004	0.306031		18.38	238.461	93.207	232.846	18.38	0.935141	0.365518	0.913122
16.14	99.768	78.967	80.65	16.14	0.391247	0.309675	0.316275		18.42	234.829	81.654	236.292	18.42	0.920898	0.320212	0.926635
16.17	97.222	81.139	98.038	16.17	0.381263	0.318192	0.384463		18.46	238.173	78.391	238.064	18.46	0.934012	0.307416	0.933584
16.21	125.393	84.091	127.738	16.21	0.491737	0.329769	0.500933		18.5	245.995	82.068	243.79	18.5	0.964686	0.321835	0.956039
16.24	154.231	81.673	130.287	16.24	0.604827	0.320286	0.510929		18.53	245.278	84.446	242.535	18.53	0.961875	0.331161	0.951118
16.28	168.458	79.855	146.808	16.28	0.66062	0.313157	0.575718		18.57	226.627	80.464	225.161	18.57	0.888733	0.315545	0.882984
16.31	180.435	80.945	141.777	16.31	0.707588	0.317431	0.555988		18.61	185.656	69.374	185.76	18.61	0.728063	0.272055	0.728471
16.35	182.613	79.664	158.533	16.35	0.716129	0.312408	0.621698		18.65	139.883	61.918	138.637	18.65	0.548561	0.242816	0.543675
16.38	189.941	76.073	164.752	16.38	0.744867	0.298325	0.646086		18.69	116.661	65.914	110.46	18.69	0.457494	0.258486	0.433176
16.41	184.371	78.135	136.202	16.41	0.723024	0.306412	0.534125		18.73	112.689	70.469	101.407	18.73	0.441918	0.276349	0.397675
16.45	188.488	83.379	135.054	16.45	0.739169	0.326976	0.529624		18.77	108.693	66.814	93.969	18.77	0.426247	0.262016	0.368506
16.48	189.51	79.242	100.391	16.48	0.743176	0.310753	0.39369		18.81	102.799	61.257	85.61	18.81	0.403133	0.240224	0.335725
16.52	156.751	73.034	80.12	16.52	0.61471	0.286408	0.314196		18.85	101.167	59.397	84.004	18.85	0.396733	0.232929	0.329427
16.55	168.319	73.074	79.327	16.55	0.660075	0.286565	0.311086		18.89	104.567	62.121	87.942	18.89	0.410067	0.243612	0.344871
16.59	160.539	77.897	79.086	16.59	0.629565	0.305478	0.310141		18.93	110.076	69.538	88.089	18.93	0.431671	0.272698	0.345447
16.62	129.324	83.847	77.545	16.62	0.507153	0.328812	0.304098		18.97	119.374	75.918	87.197	18.97	0.468133	0.297718	0.341949
16.66	95.236	78.934	76.354	16.66	0.373475	0.309545	0.299427		19	115.719	75.536	95.429	19	0.4538	0.29622	0.374231
16.69	92.532	68.318	76.653	16.69	0.362871	0.267914	0.3006		19.04	114.398	71.95	104.481	19.04	0.44862	0.282157	0.409729
16.72	95.425	69.293	78.051	16.72	0.374216	0.271737	0.306082		19.08	102.551	70.221	103.181	19.08	0.402161	0.275376	0.404631
16.76	101.528	78.074	76.431	16.76	0.398149	0.306173	0.299729		19.12	117.169	70.991	98.626	19.12	0.459486	0.278396	0.386769
16.79	100.492	81.248	70.777	16.79	0.394086	0.31862	0.277557		19.16	113.015	73.462	96.631	19.16	0.443196	0.288086	0.378945
16.83	93.811	78.417	65.714	16.83	0.367886	0.307518	0.257702		19.2	113.931	75.704	94.364	19.2	0.446788	0.296878	0.370055
16.86	89.27	73.043	62.44	16.86	0.350078	0.286443	0.244863		19.24	114.81	77.03	92.346	19.24	0.450235	0.302078	0.362141
16.9	89.042	67.942	60.896	16.9	0.349184	0.266439	0.238808		19.28	116.182	80.757	89.28	19.28	0.455616	0.316694	0.350118
16.93	94.036	65.91	62.256	16.93	0.368769	0.258471	0.244141		19.32	117.661	88.753	79.857	19.32	0.461416	0.348051	0.313165
16.96	98.063	68.617	63.51	16.96	0.384561	0.269086	0.249059		19.36	117.045	95.135	67.351	19.36	0.459	0.373078	0.264122
17	95.177	72.831	66.086	17	0.373243	0.285612	0.259161		19.4	114.411	94.913	62.548	19.4	0.448671	0.372208	0.245286
17.03	94.36	71.217	77.299	17.03	0.370039	0.279282	0.303133		19.44	113.954	93.289	66.707	19.44	0.446878	0.365839	0.261596
17.07	128.898	68.166	92.538	17.07	0.505482	0.267318	0.362894		19.47	115.261	93.434	69.968	19.47	0.452004	0.366408	0.274384
17.1	159.928	69.975	107.131	17.1	0.627169	0.274412	0.420122		19.51	113.592	90.334	68.621	19.51	0.445459	0.354251	0.269102
17.14	158.46	76.384	98.255	17.14	0.621412	0.299545	0.385314		19.55	110.392	83.8	69.16	19.55	0.43291	0.328627	0.271216
17.17	159.914	80.449	97.072	17.17	0.627114	0.315486	0.380675		19.59	109.257	77.614	75.138	19.59	0.428459	0.304369	0.294659
17.2	162.717	74.705	106.738	17.2	0.638106	0.292961	0.41858		19.63	108.118	72.478	79.942	19.63	0.423992	0.284227	0.313498
17.24	162.801	66.624	140.244	17.24	0.638435	0.261271	0.549976		19.67	104.611	69.973	75.485	19.67	0.410239	0.274404	0.29602
17.27	173.443	67.812	168.024	17.27	0.680169	0.265929	0.658918		19.71	101.039	71.291	64.32	19.71	0.396231	0.279573	0.252235
17.31	175.764	76.592	183.054	17.31	0.689271	0.300361	0.717859		19.75	100.859	74.181	56.794	19.75	0.395525	0.290906	0.222722
17.34	171.806	83.59	181.894	17.34	0.673749	0.327804	0.71331		19.79	102.013	74.061	58.022	19.79	0.400051	0.290435	0.227537
17.38	185.869	86.071	182.649	17.38	0.728898	0.337533	0.716271		19.83	100.304	69.538	63.84	19.83	0.393349	0.272698	0.250353
17.41	219.411	85.879	189.086	17.41	0.860435	0.33678	0.741514		19.87	104.963	68.851	71.153	19.87	0.41162	0.270004	0.279031
17.45	226.552	78.548	196.64	17.45	0.888439	0.308031	0.771137		19.91	105.644	77.614	79.221	19.91	0.41429	0.304369	0.310671
17.48	233.26	69.808	204.88	17.48	0.914745	0.273757	0.803451		19.95	116.583	88.053	81.54	19.95	0.457188	0.345306	0.319765
17.51	240.451	69.475	207.631	17.51	0.942945	0.272451	0.814239		19.98	112.867	94.358	76.073	19.98	0.442616	0.370031	0.298325
17.55	242.124	69.452	208.827	17.55	0.949506	0.272361	0.818929		20.02	104.93	96.086	69.186	20.02	0.41149	0.376808	0.271318
17.58	238.198	66.589	206.818	17.58	0.93411	0.261133	0.811051		20.06	100.915	87.305	62.858	20.06	0.395745	0.342373	0.246502
17.62	227.29	67.426	198.64	17.62	0.891333	0.264416	0.77898		20.1	93.917	70.41	57.855	20.1	0.368302	0.276118	0.226882
17.65	218.951	71.253	196.016	17.65	0.858631	0.279424	0.76869		20.14	85.033	62.003	58.156	20.14	0.333463	0.243149	0.228063
17.69	225.348	72.063	204.034	17.69	0.883718	0.2826	0.800133		20.18	99.582	76.919	63.121	20.18	0.390518	0.301643	0.247533
17.72	230.888	66.572	202.367	17.72	0.905443	0.261067	0.793596		20.22	101.039	83.193	67.278	20.22	0.396231	0.326247	0.263835
17.75	238.238	63.949	189.395	17.75	0.934267	0.25078	0.742725		20.26	101.751	86.382	69.345	20.26	0.399024	0.338753	0.271941
17.79	233.354	70.96	179.451	17.79	0.915114	0.278275	0.703729		20.3	100.2	89.318	72.603	20.3	0.392941	0.350267	0.284718
17.82	217.416	75.731	171.875	17.82	0.852612	0.296984	0.67402		20.34	107.005	89.436	73.081	20.34	0.419627	0.350729	0.286592
17.86	213.333	71.559	165.131	17.86	0.8366	0.280624	0.647573		20.38	105.033	77.228	66.074	20.38	0.411894	0.302855	0.259114
17.89	183.708	66.616	153.63	17.89	0.720424	0.261239	0.602471		20.42	103.236	77.758	58.981	20.42	0.404847	0.304933	0.231298
17.93	170.564	68.291	128.877	17.93	0.668878	0.267808	0.5054		20.45	106.013	81.822	55.708	20.45	0.415737	0.320871	0.218463
17.96	162.479	72.868	101.589	17.96	0.637173	0.285757	0.398388		20.49	113.531	86.462	52.628	20.49	0.44522	0.339067	0.206384
17.99	157.465	75.375	91.917	17.99	0.61751	0.295588	0.360459		20.53	100.06	91.941	51.943	20.53	0.392392	0.360553	0.203698
18.03	129.515	76.612	95.5	18.03	0.507902	0.300439	0.37451		20.57	101.651	96.86	54.333	20.57	0.398631	0.379843	0.213071
18.06	102.986	75.509	93.824	18.06	0.403867	0.296114	0.367937		20.61	99.053	92.553	56.032	20.61	0.388443	0.362953	0.219733
18.1	100.584	72.623	89.561	18.1	0.394447	0.284796	0.35122		20.65	108.352	81.605	56.756	20.65	0.42491	0.32002	0.222573
18.13	100.103	72.815	92.862	18.13	0.392561	0.285549	0.364165		20.69	100.42	75.439	57.731	20.69	0.393804	0.295839	0.226396
18.17	102.649	79.87	92.094	18.17	0.402545	0.313216	0.361153		20.73	100.264	74.167	60.975	20.73	0.393192	0.290851	0.239118
18.2	104.562	84.996	99.921	18.2	0.410047	0.333318	0.391847		20.77	102.524	75.994	65.542	20.77	0.402055	0.298016	0.257027
18.23	105.772	80.413	115.009	18.23	0.414792	0.315345	0.451016		20.81	106.454	80.559	65.78	20.81	0.417467	0.315918	0.257961
18.27	103.604	78.19	104.869	18.27	0.40629	0.306627	0.411251		20.85	107.709	82.537	64.059	20.85	0.422388	0.323675	0.251212
18.3	101.929	82.292	106.21	18.3	0.399722	0.322714	0.41651		20.89	105.445	79.529	67.706	20.89	0.41351	0.311878	0.265514
18.34	130.44	82.04	144.065	18.34	0.511529	0.321725	0.564961		20.92	110.62	77.973	75.862	20.92	0.433804	0.305776	0.297498
18.37	191.392	74.472	184.869	18.37	0.750557	0.292047	0.724976		20.96	139.563	86.422	91.556	20.96	0.547306	0.33891	0.359043
18.41	223.281	68.174	201.019	18.41	0.875612	0.267349	0.78831		21	182.573	98.772	120.202	21	0.715973	0.387341	0.47138
18.44	219.437	70.128	200.1	18.44	0.860537	0.275012	0.784706		21.04	191.935	98.996	140.585	21.04	0.752686	0.38822	0.551314
18.48	224.783	72.548	209.852	18.48	0.881502	0.284502	0.822949		21.08	208.162	85.85	139.956	21.08	0.816322	0.336667	0.548847
18.51	234.728	71.64	219.749	18.51	0.920502	0.280941	0.861761		21.12	214.067	75.846	156.766	21.12	0.839478	0.297435	0.614769
18.54	205.186	72.665	216.652	18.54	0.804651	0.284961	0.849616		21.16	224.161	82.182	205.527	21.16	0.879063	0.322282	0.805988
18.58	218.117	72.181	207.986	18.58	0.855361	0.283063	0.815631		21.2	245.255	95.115	243.613	21.2	0.961784	0.373	0.955345
18.61	204.455	68.71	206.442	18.61	0.801784	0.269451	0.809576		21.24	253.854	94.967	252.771	21.24	0.995506	0.37242	0.991259
18.65	221.688	69.404	216.625	18.65	0.869365	0.272173	0.84951		21.28	252.917	83.74	251.768	21.28	0.991831	0.328392	0.987325
18.68	212.244	73.515	222.264	18.68	0.832329	0.288294	0.871624		21.32	251.996	78.157	250.875	21.32	0.98822	0.306498	0.983824
18.72	212.225	73.762	221.093	18.72	0.832255	0.289263	0.867031		21.36	250.778	80.531	250.236	21.36	0.983443	0.315808	0.981318
18.75	217.936	72.287	222.12	18.75	0.854651	0.283478	0.871059		21.39	248.246	84.47	247.226	21.39	0.973514	0.331255	0.969514
18.78	219.102	74.926	221.825	18.78	0.859224	0.293827	0.869902		21.43	233.452	86.394	228.565	21.43	0.915498	0.3388	0.896333
18.82	222.607	76.517	220.086	18.82	0.872969	0.300067	0.863082		21.47	193.345	82.775	182.011	21.47	0.758216	0.324608	0.713769
18.85	221.49	73.834	218.927	18.85	0.868588	0.289545	0.858537		21.51	185.286	80.349	123.188	21.51	0.726612	0.315094	0.48309
18.89	211.85	72.223	216.405	18.89	0.830784	0.283227	0.848647		21.55	176.851	93.956	81.648	21.55	0.693533	0.368455	0.320188
18.92	180.13	76.599	213.434	18.92	0.706392	0.300388	0.836996		21.59	161.441	120.91	63.75	21.59	0.633102	0.474157	0.25
18.96	153.062	81.847	210.876	18.96	0.600243	0.320969	0.826965		21.63	156.052	133.186	58.602	21.63	0.611969	0.522298	0.229812
18.99	149.435	82.538	205.286	18.99	0.58602	0.323678	0.805043		21.67	157.571	120.115	59.002	21.67	0.617925	0.471039	0.23138
19.02	146.11	80.564	202.847	19.02	0.57298	0.315937	0.795478		21.71	152.635	106.35	58.173	21.71	0.598569	0.417059	0.228129
19.06	147.575	74.012	209.782	19.06	0.578725	0.290243	0.822675		21.75	135.055	99.55	52.439	21.75	0.529627	0.390392	0.205643
19.09	125.985	74.074	204.415	19.09	0.494059	0.290486	0.801627		21.79	112.087	89.187	48.275	21.79	0.439557	0.349753	0.189314
19.13	130.034	78.572	186.478	19.13	0.509937	0.308125	0.731286		21.83	101.803	80.442	50.09	21.83	0.399227	0.315459	0.196431
19.16	123.582	73.988	173.328	19.16	0.484635	0.290149	0.679718		21.87	100.218	77.762	53.284	21.87	0.393012	0.304949	0.208957
19.2	123.657	73.792	166.446	19.2	0.484929	0.28938	0.652729		21.9	96.923	76.005	53.395	21.9	0.38009	0.298059	0.209392
19.23	101.902	81.192	151.321	19.23	0.399616	0.3184	0.593416		21.94	89.217	70.745	50.777	21.94	0.349871	0.277431	0.199125
19.27	102.908	82.345	125.844	19.27	0.403561	0.322922	0.493506		21.98	80.965	63.088	49.154	21.98	0.31751	0.247404	0.192761
19.3	98.333	78.199	123.227	19.3	0.38562	0.306663	0.483243		22.02	80.689	61.788	49.53	22.02	0.316427	0.242306	0.194235
19.33	97.424	77.757	123.447	19.33	0.382055	0.304929	0.484106		22.06	88.157	70.206	47.642	22.06	0.345714	0.275318	0.186831
19.37	98.193	80.245	103.012	19.37	0.385071	0.314686	0.403969		22.1	91.974	75.553	43.899	22.1	0.360682	0.296286	0.172153
19.4	99.402	79.973	90.637	19.4	0.389812	0.31362	0.355439		22.14	86.777	68.991	43.06	22.14	0.340302	0.270553	0.168863
19.44	97.541	74.976	87.69	19.44	0.382514	0.294024	0.343882		22.18	81.983	62.888	42.73	22.18	0.321502	0.24662	0.167569
19.47	91.747	68.635	82.999	19.47	0.359792	0.269157	0.325486		22.22	84.257	66.5	38.716	22.22	0.33042	0.260784	0.151827
19.51	88.732	65.265	81.499	19.51	0.347969	0.255941	0.319604		22.26	87.745	71.236	34.804	22.26	0.344098	0.279357	0.136486
19.54	89.301	67.388	80.117	19.54	0.3502	0.264267	0.314184		22.3	89.613	72.85	36.084	22.3	0.351424	0.285686	0.141506
19.57	88.139	72.373	70.342	19.57	0.345643	0.283816	0.275851		22.34	93.548	76.647	41.199	22.34	0.366855	0.300576	0.161565
19.61	86.375	74.927	60.57	19.61	0.338725	0.293831	0.237529		22.37	99.185	82.299	45.343	22.37	0.388961	0.322741	0.177816
19.64	85.594	75.68	62.334	19.64	0.335663	0.296784	0.244447		22.41	101.07	82.291	46.381	22.41	0.396353	0.32271	0.181886
19.68	84.858	73.22	62.926	19.68	0.332776	0.287137	0.246769		22.45	96.089	74.038	45.474	22.45	0.37682	0.290345	0.178329
19.71	85.175	70.946	56.946	19.71	0.33402	0.27822	0.223318		22.49	88.914	65.546	43.734	22.49	0.348682	0.257043	0.171506
19.75	87.166	74.289	56.543	19.75	0.341827	0.291329	0.221737		22.53	86.63	64.687	41.771	22.53	0.339725	0.253675	0.163808
19.78	80.87	78.792	57.232	19.78	0.317137	0.308988	0.224439		22.57	88.598	69.198	39.907	22.57	0.347443	0.271365	0.156498
19.81	91.813	83.641	55.532	19.81	0.360051	0.328004	0.217773		22.61	86.679	69.58	37.525	22.61	0.339918	0.272863	0.147157
19.85	90.675	83.932	55.157	19.85	0.355588	0.329145	0.216302		22.65	78.02	61.728	34.479	22.65	0.305961	0.242071	0.135212
19.88	90.484	75.571	57.189	19.88	0.354839	0.296357	0.224271		22.69	71.958	55.652	32.178	22.69	0.282188	0.218243	0.126188
19.92	91.654	72.16	60.176	19.92	0.359427	0.28298	0.235984		22.73	76.446	61.15	31.974	22.73	0.299788	0.239804	0.125388
19.95	89.225	75.649	58.11	19.95	0.349902	0.296663	0.227882		22.77	86.231	72.481	33.274	22.77	0.338161	0.284239	0.130486
19.99	81.573	77.157	55.751	19.99	0.319894	0.302576	0.218631		22.81	93.725	81.119	34.619	22.81	0.367549	0.318114	0.135761
20.02	83.933	79.465	60.38	20.02	0.329149	0.311627	0.236784		22.84	97.748	85.841	35.59	22.84	0.383325	0.336631	0.139569
20.05	98.033	80.696	62.652	20.05	0.384443	0.316455	0.245694		22.88	98.054	85.465	35.788	22.88	0.384525	0.335157	0.140345
20.09	103.569	83.199	58.361	20.09	0.406153	0.326271	0.228867		22.92	95.603	81.041	34.391	22.92	0.374914	0.317808	0.134867
20.12	96.15	92.369	56.101	20.12	0.377059	0.362231	0.220004		22.96	91.622	75.755	32.321	22.96	0.359302	0.297078	0.126749
20.16	89.34	95.419	56.326	20.16	0.350353	0.374192	0.220886		23	84.544	68.939	31.474	23	0.331545	0.270349	0.123427
20.19	87.292	87.746	55.995	20.19	0.342322	0.344102	0.219588		23.04	79.945	65.343	32.061	23.04	0.31351	0.256247	0.125729
20.23	89.887	81.644	58.365	20.23	0.352498	0.320173	0.228882		23.08	86.994	73.712	32.887	23.08	0.341153	0.289067	0.128969
20.26	95.153	77.568	66.183	20.26	0.373149	0.304188	0.259541		23.12	96.774	85.081	32.738	23.12	0.379506	0.333651	0.128384
20.3	94.581	74.918	77.602	20.3	0.370906	0.293796	0.304322		23.16	92.824	81.561	31.97	23.16	0.364016	0.319847	0.125373
20.33	127.531	73.954	85.11	20.33	0.500122	0.290016	0.333765		23.2	79.486	67.286	32.487	23.2	0.31171	0.263867	0.1274
20.36	192.356	71.731	97.888	20.36	0.754337	0.281298	0.383875		23.24	70.712	58.81	34.072	23.24	0.277302	0.230627	0.133616
20.4	213.112	71.787	126.744	20.4	0.835733	0.281518	0.497035		23.28	69.058	59.042	34.171	23.28	0.270816	0.231537	0.134004
20.43	199.894	68.249	153.749	20.43	0.783898	0.267643	0.602937		23.32	71.929	62.912	32.548	23.32	0.282075	0.246714	0.127639
20.47	191.26	64.378	168.423	20.47	0.750039	0.252463	0.660482		23.35	76.945	68.008	31.258	23.35	0.301745	0.266698	0.12258
20.5	205.549	76.496	174.067	20.5	0.806075	0.299984	0.682616		23.39	80.179	70.091	30.877	23.39	0.314427	0.274867	0.121086
20.54	194.954	92.788	177.612	20.54	0.764525	0.363875	0.696518		23.43	80.279	64.292	30.969	23.43	0.31482	0.252125	0.121447
20.57	227.568	90.729	184.88	20.57	0.892424	0.3558	0.72502		23.47	80.016	55.653	32.05	23.47	0.313788	0.218247	0.125686
20.6	228.32	81.314	197.554	20.6	0.895373	0.318878	0.774722		23.51	80.483	54.107	33.723	23.51	0.31562	0.212184	0.132247
20.64	225.817	75.065	210.398	20.64	0.885557	0.294373	0.82509		23.55	78.733	58.382	33.846	23.55	0.308757	0.228949	0.132729
20.67	192.321	68.594	204.836	20.67	0.7542	0.268996	0.803278		23.59	75.296	60.268	32.158	23.59	0.295278	0.236345	0.12611
20.71	198.766	68.882	186.857	20.71	0.779475	0.270125	0.732773		23.63	74.175	58.518	30.762	23.63	0.290882	0.229482	0.120635
20.74	182.213	74.17	183.2	20.74	0.714561	0.290863	0.718431		23.67	74.386	57.508	30.806	23.67	0.29171	0.225522	0.120808
20.78	182.147	76.031	187.645	20.78	0.714302	0.298161	0.735863		23.71	75.127	58.144	32.252	23.71	0.294616	0.228016	0.126478
20.81	158.596	76.996	184.914	20.81	0.621945	0.301945	0.725153		23.75	79.403	58.483	34.071	23.75	0.311384	0.229345	0.133612
20.84	161.254	79.67	177.463	20.84	0.632369	0.312431	0.695933		23.79	86.128	61.296	34.238	23.79	0.337757	0.240376	0.134267
20.88	163.712	81.041	165.183	20.88	0.642008	0.317808	0.647776		23.82	90.699	67.399	33.112	23.82	0.355682	0.26431	0.129851
20.91	160.76	83.833	161.754	20.91	0.630431	0.328757	0.634329		23.86	89.412	69.36	33.145	23.86	0.350635	0.272	0.12998
20.95	156.928	86.906	169.909	20.95	0.615404	0.340808	0.66631		23.9	84.704	68.737	34.493	23.9	0.332173	0.269557	0.135267
20.98	160.33	81.086	151.629	20.98	0.628745	0.317984	0.594624		23.94	83.243	76.407	35.748	23.94	0.326443	0.299635	0.140188
21.02	160.049	69.572	121.334	21.02	0.627643	0.272831	0.47582		23.98	83.354	88.381	35.957	23.98	0.326878	0.346592	0.141008
21.05	158.287	66.868	124.885	21.05	0.620733	0.262227	0.489745		24.02	82.638	90.738	34.983	24.02	0.324071	0.355835	0.137188
21.09	125.861	73.008	121.811	21.09	0.493573	0.286306	0.47769		24.06	85.264	82.515	34.7	24.06	0.334369	0.323588	0.136078
21.12	91.81	76.52	93.583	21.12	0.360039	0.300078	0.366992		24.1	88.203	76.032	36.229	24.1	0.345894	0.298165	0.142075
21.15	94.706	76.872	78.543	21.15	0.371396	0.301459	0.308012		24.14	85.995	79.692	36.845	24.14	0.337235	0.312518	0.14449
21.19	97.842	78.909	72.976	21.19	0.383694	0.309447	0.28618		24.18	84.282	89.086	34.621	24.18	0.330518	0.349357	0.135769
21.22	97.367	79.293	65.341	21.22	0.381831	0.310953	0.256239		24.22	88.018	96.077	31.956	24.22	0.345169	0.376773	0.125318
21.26	97.415	72.801	63.904	21.26	0.38202	0.285494	0.250604		24.26	88.996	97.371	30.941	24.26	0.349004	0.381847	0.121337
21.29	99.052	66.144	72.527	21.29	0.388439	0.259388	0.28442		24.29	81.746	93.948	30.952	24.29	0.320573	0.368424	0.12138
21.33	101.743	68.009	78.472	21.33	0.398992	0.266702	0.307733		24.33	75.504	86.471	31.018	24.33	0.296094	0.339102	0.121639
21.36	103.237	74.669	73.512	21.36	0.404851	0.29282	0.288282		24.37	75.914	78.167	30.821	24.37	0.297702	0.306537	0.120867
21.39	102.162	75.649	66.821	21.39	0.400635	0.296663	0.262043		24.41	77.609	73.723	30.622	24.41	0.304349	0.28911	0.120086
21.43	96.742	71.183	66.015	21.43	0.37938	0.279149	0.258882		24.45	80.248	68.566	30.705	24.45	0.314698	0.268886	0.120412
21.46	92.278	70.487	72.838	21.46	0.361875	0.27642	0.285639		24.49	87.544	64.487	30.771	24.49	0.34331	0.25289	0.120671
21.5	94.164	72.672	80.555	21.5	0.369271	0.284988	0.315902		24.53	94.475	72.578	30.541	24.53	0.37049	0.28462	0.119769
21.53	96.559	72.848	80.542	21.53	0.378663	0.285678	0.315851		24.57	93.623	82.434	30.424	24.57	0.367149	0.323271	0.11931
21.57	97.581	74.197	75.857	21.57	0.382671	0.290969	0.297478		24.61	85.257	76.037	31.132	24.61	0.334341	0.298184	0.122086
21.6	98.825	82.273	71.656	21.6	0.387549	0.322639	0.281004		24.65	76.302	61.631	32.396	24.65	0.299224	0.24169	0.127043
21.63	97.273	90	67.602	21.63	0.381463	0.352941	0.265106		24.69	74.006	54.33	32.719	24.69	0.29022	0.213059	0.12831
21.67	96.305	91.83	72.93	21.67	0.377667	0.360118	0.286		24.73	77.345	50.29	31.875	24.73	0.303314	0.197216	0.125
21.7	97.726	89.036	82.698	21.7	0.383239	0.349161	0.324306		24.76	80.835	44.919	31.488	24.76	0.317	0.176153	0.123482
21.74	92.869	81.774	74.642	21.74	0.364192	0.320682	0.292714		24.8	83.2	48.69	32.109	24.8	0.326275	0.190941	0.125918
21.77	98.302	76.896	61.029	21.77	0.385498	0.301553	0.239329		24.84	82.857	65.49	33.43	24.84	0.324929	0.256824	0.131098
21.81	94.901	75.001	65.301	21.81	0.372161	0.294122	0.256082		24.88	77.591	77.874	35.19	24.88	0.304278	0.305388	0.138
21.84	92.48	78.278	77.011	21.84	0.362667	0.306973	0.302004		24.92	75.098	72.325	35.911	24.92	0.294502	0.283627	0.140827
21.88	93.634	83.899	82.089	21.88	0.367192	0.329016	0.321918		24.96	83.01	60.676	34.744	24.96	0.325529	0.237945	0.136251
21.91	103.124	79.924	85.664	21.91	0.404408	0.313427	0.335937		25	85	54	31	25	0.333333	0.211765	0.121569
21.94	105.034	71.341	84.108	21.94	0.411898	0.279769	0.329835
21.98	106.805	70.462	81.749	21.98	0.418843	0.276322	0.320584
22.01	132.067	75.591	98.353	22.01	0.51791	0.296435	0.385698
22.05	124.261	81.203	112.482	22.05	0.487298	0.318443	0.441106
22.08	122.424	85.771	100.54	22.08	0.480094	0.336357	0.394275
22.12	125.452	82.452	108.404	22.12	0.491969	0.323341	0.425114
22.15	127.188	76.427	118.397	22.15	0.498776	0.299714	0.464302
22.18	112.33	77.258	111.289	22.18	0.44051	0.302973	0.436427
22.22	119.075	77.378	104.021	22.22	0.466961	0.303443	0.407925
22.25	112.039	70.466	117.578	22.25	0.439369	0.276337	0.46109
22.29	92.412	62.58	119.354	22.29	0.3624	0.245412	0.468055
22.32	93.988	63.609	114.34	22.32	0.36858	0.249447	0.448392
22.36	99.922	71.641	108.634	22.36	0.391851	0.280945	0.426016
22.39	100.95	80.531	96.376	22.39	0.395882	0.315808	0.377945
22.42	93.676	85.629	86.84	22.42	0.367357	0.3358	0.340549
22.46	92.251	85.533	89.494	22.46	0.361769	0.335424	0.350957
22.49	99.603	88.454	90.653	22.49	0.3906	0.346878	0.355502
22.53	103.884	93.354	88.271	22.53	0.407388	0.366094	0.346161
22.56	108.713	96.404	85.265	22.56	0.426325	0.378055	0.334373
22.6	102.437	94.06	83.544	22.6	0.401714	0.368863	0.327624
22.63	107.514	87.585	86.757	22.63	0.421624	0.343471	0.340224
22.66	100.158	86.039	89.382	22.66	0.392776	0.337408	0.350518
22.7	98.478	82.817	84.514	22.7	0.386188	0.324773	0.331427
22.73	94.017	88.712	83.565	22.73	0.368694	0.34789	0.327706
22.77	96.149	91.606	84.074	22.77	0.377055	0.359239	0.329702
22.8	91.376	82.202	73.197	22.8	0.358337	0.322361	0.287047
22.84	97.964	82.715	65.743	22.84	0.384173	0.324373	0.257816
22.87	95.407	82.388	76.581	22.87	0.374145	0.32309	0.300318
22.91	93.634	74.915	83.899	22.91	0.367192	0.293784	0.329016
22.94	95.44	72.875	88.228	22.94	0.374275	0.285784	0.345992
22.97	96.914	76.225	99.874	22.97	0.380055	0.298922	0.391663
23.01	98.852	79.799	84.443	23.01	0.387655	0.312937	0.331149
23.04	101.483	83.284	83.218	23.04	0.397973	0.326604	0.326345
23.08	100.093	80.637	85.274	23.08	0.392522	0.316224	0.334408
23.11	99.047	79.263	100.992	23.11	0.38842	0.310835	0.396047
23.15	99.688	83.393	123.045	23.15	0.390933	0.327031	0.482529
23.18	100.13	89.329	138.249	23.18	0.392667	0.35031	0.542153
23.21	102.421	123.273	146.752	23.21	0.401651	0.483424	0.575498
23.25	129.88	185.006	155.388	23.25	0.509333	0.725514	0.609365
23.28	183.212	225.639	175.768	23.28	0.718478	0.884859	0.689286
23.32	186.142	238.115	192.547	23.32	0.729969	0.933784	0.755086
23.35	194.712	240.875	193.715	23.35	0.763576	0.944608	0.759667
23.39	195.175	240.47	196.796	23.39	0.765392	0.94302	0.771749
23.42	191.89	241.801	210.225	23.42	0.75251	0.948239	0.824412
23.45	228.641	243.683	224.483	23.45	0.896631	0.95562	0.880325
23.49	235.863	243.583	228.398	23.49	0.924953	0.955227	0.895678
23.52	226.686	232.018	226.205	23.52	0.888965	0.909875	0.887078
23.56	221.415	186.927	225.643	23.56	0.868294	0.733047	0.884875
23.59	227.039	126.694	218.821	23.59	0.890349	0.496839	0.858122
23.63	195.701	94.845	199.886	23.63	0.767455	0.371941	0.783867
23.66	134.899	83.042	187.284	23.66	0.529016	0.325655	0.734447
23.7	103.519	76.633	165.171	23.7	0.405957	0.300522	0.647729
23.73	95.666	74.571	118.103	23.73	0.375161	0.292435	0.463149
23.76	91.611	73.63	88.457	23.76	0.359259	0.288745	0.34689
23.8	88.021	70.983	77.348	23.8	0.34518	0.278365	0.303325
23.83	83.182	69.724	64.844	23.83	0.326204	0.273427	0.25429
23.87	85.746	76.65	57.138	23.87	0.336259	0.300588	0.224071
23.9	89.128	78.848	52.111	23.9	0.349522	0.309208	0.204357
23.94	88.226	75.613	47.372	23.94	0.345984	0.296522	0.185773
23.97	86.818	77.849	43.407	23.97	0.340463	0.30529	0.170224
24	81.907	77.941	38.656	24	0.321204	0.305651	0.151592
24.04	75.79	72.713	34.907	24.04	0.297216	0.285149	0.13689
24.07	74.003	69.31	34.291	24.07	0.290208	0.271804	0.134475
24.11	75.534	69.284	33.991	24.11	0.296212	0.271702	0.133298
24.14	78.674	72.029	33.532	24.14	0.308525	0.282467	0.131498
24.18	80.141	74.359	34.63	24.18	0.314278	0.291604	0.135804
24.21	82.936	74.105	38.403	24.21	0.325239	0.290608	0.1506
24.24	82.674	71.477	39.36	24.24	0.324212	0.280302	0.154353
24.28	72.204	65.815	35.134	24.28	0.283153	0.258098	0.13778
24.31	61.978	59.033	32.636	24.31	0.243051	0.231502	0.127984
24.35	59.156	57.554	32.033	24.35	0.231984	0.225702	0.12562
24.38	65.86	65.193	32.816	24.38	0.258275	0.255659	0.12869
24.42	71.505	70.223	33.63	24.42	0.280412	0.275384	0.131882
24.45	66.448	65.334	32.217	24.45	0.26058	0.256212	0.126341
24.48	60.602	59.272	31.867	24.48	0.237655	0.232439	0.124969
24.52	60.272	58.688	32.22	24.52	0.236361	0.230149	0.126353
24.55	62.535	62.363	31.31	24.55	0.245235	0.244561	0.122784
24.59	63.288	65.046	30.292	24.59	0.248188	0.255082	0.118792
24.62	65.063	68.986	30.995	24.62	0.255149	0.270533	0.121549
24.66	68.768	76.006	33.029	24.66	0.269678	0.298063	0.129525
24.69	68.492	75.909	33.073	24.69	0.268596	0.297682	0.129698
24.73	65.361	69.141	31.039	24.73	0.256318	0.271141	0.121722
24.76	64.485	66.437	30	24.76	0.252882	0.260537	0.117647
24.79	64.43	65.413	30	24.79	0.252667	0.256522	0.117647
24.83	62.481	64.018	30.279	24.83	0.245024	0.251051	0.118741
24.86	61.846	63.082	31.451	24.86	0.242533	0.24738	0.123337
24.9	62.344	60.969	32.447	24.9	0.244486	0.239094	0.127243
24.93	61.098	61.065	32.335	24.93	0.2396	0.239471	0.126804
24.97	62.153	62.309	31.739	24.97	0.243737	0.244349	0.124467
25	48	47	23	25	0.188235	0.184314	0.0901961

## Sheet: ED Fig. 6c
PSPC1-488_line_scan									PSPC1-488-Rp					SFPQ-488_line_scan									SFPQ-488-Rp					FUS-488_line_scan									FUS-488-Rp					HNRNPU-488_line_scan
x-axis	intensity			x-axis	y-axis				LincGET -NONO	Rp	LincGET-PSPC1-488-Rp	Rp		x-axis	intensity			x-axis	y-axis				LincGET -NONO	Rp	LincGET-SFPQ-488-Rp	Rp		x-axis	intensity			x-axis	y-axis				LincGET -NONO	Rp	LincGET-FUS-488-Rp	Rp		x-axis	intensity			x-axis	y-axis
	red	green	blue		red	green	blue		mean	0.875833	mean	0.82875			red	green	blue		red	green	blue		mean	0.893	mean	0.847			red	green	blue		red	green	blue		mean	0.830714	mean	0.846071			red	green	blue		red	green	blue
0	45	24	20	0	0.176471	0.0941176	0.0784314		SEM	0.199367	SEM	0.177355		0	19	26	16	0	0.0745098	0.101961	0.0627451		SEM	0.166736	SEM	0.220933		0	45	19	19	0	0.176471	0.0745098	0.0745098		SEM	0.22878	SEM	0.219162		0	58	37	40	0	0.227451	0.145098	0.156863
0.03	40.514	24.723	29.308	0.03	0.158878	0.0969529	0.114933		#1	0.98	#1	0.73		0.04	39.655	30.475	20.939	0.04	0.15551	0.11951	0.0821137		#1	0.98	#1	0.98		0.03	32.438	15.07	16.952	0.03	0.127208	0.059098	0.0664784		#1	0.39	#1	0.41		0.03	56.751	47.535	36.007	0.03	0.222553	0.186412	0.141204
0.06	29.924	30.111	30.103	0.06	0.117349	0.118082	0.118051			0.98		0.98		0.07	23.222	24.792	21.174	0.07	0.0910667	0.0972235	0.0830353			0.99		0.96		0.06	47.123	18.963	12.793	0.06	0.184796	0.0743647	0.0501686			0.98		0.98		0.06	37.924	47.052	28.094	0.06	0.148722	0.184518	0.110173
0.09	15.88	41.678	30.16	0.09	0.0622745	0.163443	0.118275		#2	0.94	#2	0.77		0.11	46.843	26.22	31.033	0.11	0.183698	0.102824	0.121698		#2	0.48	#2	0.49		0.09	48.155	18.703	14.322	0.09	0.188843	0.0733451	0.0561647		#2	0.98	#2	0.99		0.09	46.439	45.909	34.788	0.09	0.182114	0.180035	0.136424
0.12	18.853	39.699	34.076	0.12	0.0739333	0.155682	0.133631			0.98		0.95		0.14	39.96	27.529	39.558	0.14	0.156706	0.107957	0.155129			0.98		0.92		0.12	57.506	18.851	13.501	0.12	0.225514	0.0739255	0.0529451			0.68		0.59		0.11	52.599	54.69	38.026	0.11	0.206271	0.214471	0.149122
0.15	29.038	37.575	48.151	0.15	0.113875	0.147353	0.188827		#3	0.98	#3	0.95		0.18	23.946	34.985	34.432	0.18	0.0939059	0.137196	0.135027		#3	0.98	#3	0.99		0.15	61.883	21.932	9.734	0.15	0.242678	0.0860078	0.0381725		#3	0.98	#3	0.9		0.14	47.686	66.947	41.792	0.14	0.187004	0.262537	0.16389
0.18	39.275	45.93	48.464	0.18	0.15402	0.180118	0.190055			0.44		0.51		0.21	45.039	27.787	33.892	0.21	0.176624	0.108969	0.13291			0.98		0.98		0.18	71.058	26.981	10.962	0.18	0.278659	0.105808	0.0429882			0.35		0.38		0.17	36.624	70.663	43.147	0.17	0.143624	0.27711	0.169204
0.21	31.16	54.536	31.943	0.21	0.122196	0.213867	0.125267		#4	0.98	#4	0.87		0.25	38.124	24.362	29.797	0.25	0.149506	0.0955373	0.116851		#4	0.77	#4	0.99		0.21	78.039	31.849	11.458	0.21	0.306035	0.124898	0.0449333		#4	0.96	#4	0.98		0.2	41.856	64.48	42.624	0.2	0.164141	0.252863	0.167153
0.24	24.279	63.698	33.415	0.24	0.0952118	0.249796	0.131039			0.86		0.99		0.28	44.015	26.185	34.113	0.28	0.172608	0.102686	0.133776			0.87		0.89		0.25	87.552	32.953	14.148	0.25	0.343341	0.129227	0.0554824			0.98		0.99		0.23	49.492	57.498	40.195	0.23	0.194086	0.225482	0.157627
0.27	20.67	58.125	50.345	0.27	0.0810588	0.227941	0.197431		#5	0.4	#5	0.45		0.32	52.382	34.281	48.374	0.32	0.20542	0.134435	0.189702		#5	0.98	#5	0.88		0.28	112.498	32.495	21.616	0.28	0.441169	0.127431	0.0847686		#5	0.88	#5	0.87		0.26	42.044	67.102	48.133	0.26	0.164878	0.263145	0.188757
0.3	21.716	56.476	50.415	0.3	0.0851608	0.221475	0.197706			0.88		0.7		0.35	54.459	41.423	52.202	0.35	0.213565	0.162443	0.204714			0.98		0.94		0.31	103.609	35.686	32.608	0.31	0.40631	0.139945	0.127875			0.96		0.94		0.29	55.853	90.229	57.037	0.29	0.219031	0.353839	0.223675
0.33	17.153	61.235	38.306	0.33	0.0672667	0.240137	0.15022		#6	0.98	#6	0.65		0.39	71.666	50.662	52.627	0.39	0.281043	0.198675	0.20638		#6	0.82	#6	0.96		0.34	141.941	46.046	38.924	0.34	0.556631	0.180573	0.152643		#6	0.98	#6	0.84		0.31	47.611	102.401	45.901	0.31	0.18671	0.401573	0.180004
0.36	13.227	63.787	34.625	0.36	0.0518706	0.250145	0.135784			0.98		0.98		0.43	93.191	62.846	60.351	0.43	0.365455	0.246455	0.236671			0.97		0.43		0.37	161.898	51.655	33.612	0.37	0.634894	0.202569	0.131812			0.99		0.98		0.34	40.977	115.623	43.507	0.34	0.160694	0.453424	0.170616
0.39	19.118	67.265	38.93	0.39	0.0749725	0.263784	0.152667		#7	0.52	#7	0.76		0.46	95.059	64	64.149	0.46	0.37278	0.25098	0.251565		#7	0.98	#7	0.96		0.4	169.115	73.497	29.193	0.4	0.663196	0.288224	0.114482		#7	0.98	#7	0.99		0.37	54.215	129.229	53.632	0.37	0.212608	0.50678	0.210322
0.42	25.973	74.503	47.376	0.42	0.101855	0.292169	0.185788			0.98		0.86		0.5	114.902	74.76	71.329	0.5	0.450596	0.293176	0.279722			0.86		0.95		0.43	177.352	92.145	34.547	0.43	0.695498	0.361353	0.135478			0.43		0.45		0.4	52.776	146.888	48.64	0.4	0.206965	0.576031	0.190745
0.45	26.677	87.294	54.971	0.45	0.104616	0.342329	0.215573		#8	0.99	#8	0.74		0.53	109.914	88.731	86.629	0.53	0.431035	0.347965	0.339722		#8	0.99	#8	0.91		0.46	214.284	100.252	44.228	0.46	0.840329	0.393145	0.173443		#8	0.98	#8	0.98		0.43	64.596	169.922	73.739	0.43	0.253318	0.666361	0.289173
0.48	32.283	99.647	49.402	0.48	0.1266	0.390773	0.193733			0.91		0.98		0.57	123.77	116.545	95.533	0.57	0.485373	0.457039	0.374639			0.98		0.98		0.49	228.981	121.393	49.22	0.49	0.897965	0.476051	0.19302			0.98		0.98		0.46	77.539	194.936	91.613	0.46	0.304075	0.764455	0.359267
0.51	50.542	99.312	55.151	0.51	0.198204	0.389459	0.216278		#9	0.98	#9	0.98		0.6	166.527	134.073	137.705	0.6	0.653047	0.525776	0.54002		#9	0.41	#9	0.39		0.52	229.876	144.779	47.849	0.52	0.901475	0.567761	0.187643		#9	0.99	#9	0.99		0.49	68.144	210.6	85.167	0.49	0.267231	0.825882	0.333988
0.54	55.14	109.788	64.782	0.54	0.216235	0.430541	0.254047			0.98		0.92		0.64	177.887	134.682	148.953	0.64	0.697596	0.528165	0.584129			0.99		0.98		0.55	233.608	156.944	51.754	0.55	0.91611	0.615467	0.202957			0.65		0.97		0.51	50.337	231.331	97.728	0.51	0.1974	0.90718	0.383247
0.57	51.535	122.524	60.835	0.57	0.202098	0.480486	0.238569		#10	0.98	#10	0.98		0.67	196.75	149.432	166.19	0.67	0.771569	0.586008	0.651725		#10	0.89	#10	0.98		0.58	236.002	168.494	67.18	0.58	0.925498	0.660761	0.263451		#10	0.87	#10	0.98		0.54	44.071	250.49	124.187	0.54	0.172827	0.982314	0.487008
0.6	52.876	128.593	59.156	0.6	0.207357	0.504286	0.231984			0.96		0.93		0.71	213.536	167.843	185.876	0.71	0.837396	0.658208	0.728925			0.98		0.38		0.61	246.128	189.388	82.39	0.61	0.965208	0.742698	0.323098			0.68		0.98		0.57	59.298	254.641	139.392	0.57	0.232541	0.998592	0.546635
0.63	52.387	136.186	70.134	0.63	0.205439	0.534063	0.275035		#11	0.97	#11	0.9		0.74	223.516	200.76	196.793	0.74	0.876533	0.787294	0.771737							0.64	252.97	206.632	105.228	0.64	0.992039	0.810322	0.412659		#11	0.96	#11	0.92		0.6	82.712	252.792	164.368	0.6	0.324361	0.991341	0.64458
0.66	76.523	139.217	71.701	0.66	0.30009	0.545949	0.28118			0.95		0.99		0.78	226.036	210.462	200.525	0.78	0.886416	0.825341	0.786373							0.67	252.862	222.696	120.951	0.67	0.991616	0.873318	0.474318			0.98		0.95		0.63	74.545	252.126	188.45	0.63	0.292333	0.988729	0.73902
0.69	94.2	144.601	56.857	0.69	0.369412	0.567063	0.222969		#12	0.43	#12	0.41		0.82	226.982	217.474	218.011	0.82	0.890125	0.852839	0.854945							0.71	254.101	234.931	130.415	0.71	0.996475	0.921298	0.511431		#12	0.38	#12	0.45		0.66	45.124	253.886	212.756	0.66	0.176957	0.995631	0.834337
0.72	100.305	155.542	55.18	0.72	0.393353	0.609969	0.216392			0.99		0.91		0.85	241.454	231.801	221.983	0.85	0.946878	0.909024	0.870522							0.74	253.616	244.72	121.008	0.74	0.994573	0.959686	0.474541			0.42		0.39		0.69	69.054	252.276	237.339	0.69	0.2708	0.989318	0.930741
0.75	83.127	169.935	60.363	0.75	0.325988	0.666412	0.236718							0.89	236.798	237.832	225.21	0.89	0.92862	0.932675	0.883176							0.77	254.16	246.553	133.162	0.77	0.996706	0.966875	0.522204		#13	0.98	#13	0.93		0.71	85.714	249.551	247.939	0.71	0.336133	0.978631	0.97231
0.78	84.896	178.815	80.068	0.78	0.332925	0.701235	0.313992							0.92	242.982	236.18	239.236	0.92	0.952871	0.926196	0.93818							0.8	254.227	249.068	144.362	0.8	0.996969	0.976737	0.566125			0.97		0.98		0.74	96.028	252.549	245.645	0.74	0.37658	0.990388	0.963314
0.81	112.421	176.472	97.214	0.81	0.440867	0.692047	0.381231							0.96	247.626	240.831	244.83	0.96	0.971082	0.944435	0.960118							0.83	252.666	252.747	153.383	0.83	0.990847	0.991165	0.601502		#14	0.92	#14	0.99		0.77	97.938	253.274	240.641	0.77	0.384071	0.993231	0.94369
0.84	160.661	182.646	98.536	0.84	0.630043	0.716259	0.386416							0.99	251.469	244.097	245.115	0.99	0.986153	0.957243	0.961235							0.86	251.331	252.246	172.94	0.86	0.985612	0.9892	0.678196			0.98		0.91		0.8	87.048	251.664	243.992	0.8	0.341365	0.986918	0.956831
0.87	157.742	216.403	100.903	0.87	0.618596	0.848639	0.395698							1.03	253.179	238.769	246.045	1.03	0.992859	0.936349	0.964882							0.89	252.219	251.852	184.057	0.89	0.989094	0.987655	0.721792							0.83	96.808	254.173	249.827	0.83	0.379639	0.996757	0.979714
0.9	147.916	240.579	116.759	0.9	0.580063	0.943447	0.457878							1.06	252.95	243.718	247.799	1.06	0.991961	0.955757	0.971761							0.92	250.718	252.926	187.023	0.92	0.983208	0.991867	0.733424							0.86	119.734	253.886	250.853	0.86	0.469545	0.995631	0.983737
0.93	197.9	248.18	128.335	0.93	0.776078	0.973255	0.503275							1.1	254.156	248.683	247.779	1.1	0.99669	0.975227	0.971682							0.95	252.001	252.569	210.141	0.95	0.988239	0.990467	0.824082							0.89	116.382	253.352	251.016	0.89	0.4564	0.993537	0.984376
0.96	209.611	253.782	108.58	0.96	0.822004	0.995224	0.425804							1.13	253.523	248.97	250.174	1.13	0.994208	0.976353	0.981075							0.98	253.074	252.773	226.976	0.98	0.992447	0.991267	0.890102							0.91	90.529	254.957	251.638	0.91	0.355016	0.999831	0.986816
0.99	229.089	247.891	108.573	0.99	0.898388	0.972122	0.425776							1.17	253.719	250.579	251.967	1.17	0.994976	0.982663	0.988106							1.01	249.722	253.675	238.934	1.01	0.979302	0.994804	0.936996							0.94	91.321	254.35	248.931	0.94	0.358122	0.997451	0.9762
1.02	224.175	247.046	127.451	1.02	0.879118	0.968808	0.499808							1.21	253.684	250.267	251.622	1.21	0.994839	0.981439	0.986753							1.04	254.002	252.486	245.109	1.04	0.996086	0.990141	0.961212							0.97	93.107	253.998	247.662	0.97	0.365125	0.996071	0.971224
1.05	245.936	249.693	150.965	1.05	0.964455	0.979188	0.59202							1.24	252.628	251.504	248.199	1.24	0.990698	0.98629	0.973329							1.07	251.591	252.994	244.883	1.07	0.986631	0.992133	0.960325							1	121.22	254	253.6	1	0.475373	0.996078	0.99451
1.08	246.062	251.907	157.623	1.08	0.964949	0.987871	0.618129							1.28	246.691	251.111	246.574	1.28	0.967416	0.984749	0.966957							1.1	253.853	252.902	245.352	1.1	0.995502	0.991773	0.962165							1.03	158.338	252.516	252.447	1.03	0.620933	0.990259	0.989988
1.11	253.982	254.688	170.85	1.11	0.996008	0.998776	0.67							1.31	249.685	252.287	248.628	1.31	0.979157	0.989361	0.975012							1.13	252.736	250.735	247.205	1.13	0.991122	0.983275	0.969431							1.06	163.712	251.924	250.98	1.06	0.642008	0.987937	0.984235
1.14	247.744	252.104	171.47	1.14	0.971545	0.988643	0.672431							1.35	248.095	250.714	247.712	1.35	0.972922	0.983192	0.97142							1.17	253.563	249.426	246.742	1.17	0.994365	0.978141	0.967616							1.09	163.647	251.728	251.743	1.09	0.641753	0.987169	0.987227
1.17	244.987	249.632	163.337	1.17	0.960733	0.978949	0.640537							1.38	243.214	248.528	246	1.38	0.95378	0.97462	0.964706							1.2	253.384	248.573	246.644	1.2	0.993663	0.974796	0.967231							1.11	165.487	249.937	247.872	1.11	0.648969	0.980145	0.972047
1.2	251.643	248.964	165.243	1.2	0.986835	0.976329	0.648012							1.42	239.616	246.699	245.977	1.42	0.939671	0.967447	0.964616							1.23	254.481	248.813	249.904	1.23	0.997965	0.975737	0.980016							1.14	165.404	246.584	243.812	1.14	0.648643	0.966996	0.956125
1.23	253.555	247.18	195.027	1.23	0.994333	0.969333	0.764812							1.45	234.458	244.301	246.393	1.45	0.919443	0.958043	0.966247							1.26	253.769	249.088	254.011	1.26	0.995173	0.976816	0.996122							1.17	177.21	244.667	247.571	1.17	0.694941	0.959478	0.970867
1.27	240.883	249.829	213.593	1.27	0.944639	0.979722	0.83762							1.49	234.354	248.058	238.729	1.49	0.919035	0.972776	0.936192							1.29	253.244	251.373	253.571	1.29	0.993114	0.985776	0.994396							1.2	194.806	246.816	248.424	1.2	0.763945	0.967906	0.974212
1.3	243.943	252.678	205.763	1.3	0.956639	0.990894	0.806914							1.52	228.848	244.446	232.63	1.52	0.897443	0.958612	0.912275							1.32	252.754	252.888	252.102	1.32	0.991192	0.991718	0.988635							1.23	204.896	252.731	245.03	1.23	0.803514	0.991102	0.960902
1.33	243.035	252.942	191.433	1.33	0.953078	0.991929	0.750718							1.56	223.775	237.872	236.32	1.56	0.877549	0.932831	0.926745							1.35	249.319	249.503	252.02	1.35	0.977722	0.978443	0.988314							1.26	210.922	254.178	245.438	1.26	0.827145	0.996776	0.962502
1.36	237.687	246.358	197.708	1.36	0.932106	0.96611	0.775325							1.6	222.395	242.012	239.456	1.6	0.872137	0.949067	0.939043							1.38	240.136	244.697	252.732	1.38	0.94171	0.959596	0.991106							1.29	206.701	251.694	238.531	1.29	0.810592	0.987035	0.935416
1.39	235.672	240.284	208.377	1.39	0.924204	0.94229	0.817165							1.63	213.927	247.553	242.611	1.63	0.838929	0.970796	0.951416							1.41	247.859	243.995	251.787	1.41	0.971996	0.956843	0.9874							1.31	197.461	250.705	220.637	1.31	0.774357	0.983157	0.865243
1.42	226.303	241.288	220.62	1.42	0.887463	0.946227	0.865176							1.67	215	241.667	242.333	1.67	0.843137	0.947714	0.950325							1.44	237.159	242.615	247.432	1.44	0.930035	0.951431	0.970322							1.34	196.976	248.432	201.691	1.34	0.772455	0.974243	0.790945
1.45	224.661	240.092	237.289	1.45	0.881024	0.941537	0.930545							1.7	205.378	229.353	234.713	1.7	0.805404	0.899424	0.920443							1.47	228.21	236.984	244.021	1.47	0.894941	0.929349	0.956945							1.37	216.798	244.765	196.563	1.37	0.850188	0.959863	0.770835
1.48	230.535	238.061	237.803	1.48	0.904059	0.933573	0.932561							1.74	206.962	235.274	231.144	1.74	0.811616	0.922643	0.906447							1.5	230.457	233.613	245.033	1.5	0.903753	0.916129	0.960914							1.4	226.943	245.312	193.968	1.4	0.889973	0.962008	0.760659
1.51	231.256	239.205	229.472	1.51	0.906886	0.938059	0.89989							1.77	207.934	230.804	233.757	1.77	0.815427	0.905114	0.916694							1.53	218.672	234.866	245.043	1.53	0.857537	0.921043	0.960953							1.43	224.849	248.98	194.122	1.43	0.881761	0.976392	0.761263
1.54	225.312	238.659	227.748	1.54	0.883576	0.935918	0.893129							1.81	203.158	217.625	224.288	1.81	0.796698	0.853431	0.879561							1.56	214.372	235.326	244.153	1.56	0.840675	0.922847	0.957463							1.46	232.458	251.895	191.299	1.46	0.9116	0.987824	0.750192
1.57	217.779	234.624	224.528	1.57	0.854035	0.920094	0.880502							1.84	200.372	220.947	218.573	1.84	0.785773	0.866459	0.857149							1.6	205.976	234.272	242.326	1.6	0.807749	0.918714	0.950298							1.49	235.184	249.19	184.376	1.49	0.92229	0.977216	0.723043
1.6	218.822	227.978	219.411	1.6	0.858125	0.894031	0.860435							1.88	197.459	218.497	222.337	1.88	0.774349	0.856851	0.87191							1.63	198.613	229.967	241.164	1.63	0.778875	0.901831	0.945741							1.51	233.9	245.363	170.792	1.51	0.917255	0.962208	0.669773
1.63	210.341	222.929	213.849	1.63	0.824867	0.874231	0.838624							1.91	191.73	212.181	217.389	1.91	0.751882	0.832082	0.852506							1.66	197.172	225.524	238.448	1.66	0.773224	0.884408	0.93509							1.54	231.945	241.092	165.588	1.54	0.909588	0.945459	0.649365
1.66	204.816	220.865	209.118	1.66	0.8032	0.866137	0.820071							1.95	182.233	209.91	213.504	1.95	0.714639	0.823176	0.837271							1.69	201.527	224.71	235.369	1.69	0.790302	0.881216	0.923016							1.57	229.042	240.073	164.731	1.57	0.898204	0.941463	0.646004
1.69	212.838	225.303	203.227	1.69	0.834659	0.883541	0.796969							1.99	177.783	211.155	203.475	1.99	0.697188	0.828059	0.797941							1.72	187.174	224.972	228.393	1.72	0.734016	0.882243	0.895659							1.6	227.797	245.8	157.928	1.6	0.893322	0.963922	0.619325
1.72	198.217	215.833	199.559	1.72	0.777322	0.846404	0.782584							2.02	178.32	220.067	197.788	2.02	0.699294	0.863008	0.775639							1.75	191.681	219.197	222.823	1.75	0.75169	0.859596	0.873816							1.63	232.407	250.416	165.107	1.63	0.9114	0.982024	0.647478
1.75	192.499	198.584	203.531	1.75	0.754898	0.778761	0.798161							2.06	179.493	222.2	208.834	2.06	0.703894	0.871373	0.818957							1.78	195.086	204.203	224.285	1.78	0.765043	0.800796	0.879549							1.66	234.476	240.84	178.054	1.66	0.919514	0.944471	0.698251
1.78	200.215	194.227	204.411	1.78	0.785157	0.761675	0.801612							2.09	180.463	216.86	214.594	2.09	0.707698	0.850431	0.841545							1.81	189.847	205.261	225.124	1.81	0.744498	0.804945	0.882839							1.69	229.416	230.903	179.253	1.69	0.899671	0.905502	0.702953
1.81	196.761	197.593	201.262	1.81	0.771612	0.774875	0.789263							2.13	178.051	206.699	207.335	2.13	0.698239	0.810584	0.813078							1.84	195.079	210.484	227.103	1.84	0.765016	0.825427	0.8906							1.71	230.439	230.339	176.849	1.71	0.903682	0.90329	0.693525
1.84	199.71	199.71	193.086	1.84	0.783176	0.783176	0.7572							2.16	174.258	197.999	200.312	2.16	0.683365	0.776467	0.785537							1.87	192.195	210.121	228.462	1.87	0.753706	0.824004	0.895929							1.74	231.814	232.478	178.352	1.74	0.909075	0.911678	0.69942
1.87	195.648	192.344	193.017	1.87	0.767247	0.75429	0.756929							2.2	183.113	197.584	200.025	2.2	0.71809	0.774839	0.784412							1.9	191.241	208.749	225.731	1.9	0.749965	0.818624	0.88522							1.77	231.339	229.891	177.616	1.77	0.907212	0.901533	0.696533
1.9	178.196	185.426	190.235	1.9	0.698808	0.727161	0.74602							2.23	185.937	197.617	205.702	2.23	0.729165	0.774969	0.806675							1.93	189.91	203.416	220.952	1.93	0.744745	0.79771	0.866478							1.8	231.449	213.784	170.36	1.8	0.907643	0.838369	0.668078
1.93	194.25	177.914	188.101	1.93	0.761765	0.697702	0.737651							2.27	179.68	199.061	204.296	2.27	0.704627	0.780631	0.801161							1.96	186.902	197.772	216.732	1.96	0.732949	0.775576	0.849929							1.83	231.105	203.943	157.433	1.83	0.906294	0.799776	0.617384
1.96	174.671	177.089	184.486	1.96	0.684984	0.694467	0.723475							2.3	179.195	202.841	202.209	2.3	0.702725	0.795455	0.792976							1.99	194.753	198.271	213.006	1.99	0.763737	0.777533	0.835318							1.86	231.274	204.322	159.902	1.86	0.906957	0.801263	0.627067
1.99	188.076	187.258	183.34	1.99	0.737553	0.734345	0.71898							2.34	179.643	207.933	207.233	2.34	0.704482	0.815424	0.812678							2.02	194.698	196.819	208.815	2.02	0.763522	0.771839	0.818882							1.89	232.579	211.51	167.643	1.89	0.912075	0.829451	0.657424
2.02	197.804	182.026	179.165	2.02	0.775702	0.713827	0.702608							2.38	178.628	207.695	210.66	2.38	0.700502	0.81449	0.826118							2.06	191.772	193.676	208.973	2.06	0.752047	0.759514	0.819502							1.91	231.485	218.877	156.534	1.91	0.907784	0.858341	0.613859
2.05	190.369	178.84	173.513	2.05	0.746545	0.701333	0.680443							2.41	178.288	195.76	206.924	2.41	0.699169	0.767686	0.811467							2.09	185.47	193.881	211.189	2.09	0.727333	0.760318	0.828192							1.94	230.852	209.738	150.041	1.94	0.905302	0.822502	0.588396
2.08	180.09	177.376	165.109	2.08	0.706235	0.695592	0.647486							2.45	175.195	186.063	205.559	2.45	0.687039	0.729659	0.806114							2.12	182.584	199.174	209.475	2.12	0.716016	0.781075	0.821471							1.97	234.321	190.122	170.113	1.97	0.918906	0.745576	0.66711
2.11	183.632	172.181	164.012	2.11	0.720125	0.67522	0.643184							2.48	174.577	195.445	211.729	2.48	0.684616	0.766451	0.83031							2.15	181.977	206.456	210.861	2.15	0.713635	0.809631	0.826906							2	233.64	200	160.8	2	0.916235	0.784314	0.630588
2.14	183.042	171.042	173.022	2.14	0.717812	0.670753	0.678518							2.52	171.681	202.174	215.222	2.52	0.673259	0.792839	0.844008							2.18	189.664	192.993	212.834	2.18	0.74378	0.756835	0.834643							2.03	236.645	196.66	161.291	2.03	0.92802	0.771216	0.632514
2.17	187.583	177.805	175.382	2.17	0.73562	0.697275	0.687773							2.55	173.259	196.078	207.605	2.55	0.679447	0.768933	0.814137							2.21	190.947	185.974	206.472	2.21	0.748812	0.72931	0.809694							2.06	238.055	193.098	159.229	2.06	0.933549	0.757247	0.624427
2.2	177.977	184.439	173.476	2.2	0.697949	0.72329	0.680298							2.59	177.926	195.568	202.311	2.59	0.697749	0.766933	0.793376							2.24	187.052	181.736	202.542	2.24	0.733537	0.71269	0.794282							2.09	239.665	194.441	151.59	2.09	0.939863	0.762514	0.594471
2.23	188.905	185.028	178.08	2.23	0.740804	0.7256	0.698353							2.62	181.408	193.566	200.533	2.62	0.711404	0.759082	0.786404							2.27	185.111	185.224	204.471	2.27	0.725925	0.726369	0.801847							2.11	236.537	192.929	153.068	2.11	0.927596	0.756584	0.600267
2.26	185.637	183.071	169.1	2.26	0.727988	0.717925	0.663137							2.66	180.885	197.024	200.106	2.66	0.709353	0.772643	0.784729							2.3	192.962	191.475	202.208	2.3	0.756714	0.750882	0.792973							2.14	231.246	184.653	158.592	2.14	0.906847	0.724129	0.621929
2.29	188.825	186.367	162.506	2.29	0.74049	0.730851	0.637278							2.7	178.61	206.104	207.085	2.7	0.700431	0.808251	0.812098							2.33	194.718	200.181	203.963	2.33	0.7636	0.785024	0.799855							2.17	230.307	183.296	169.244	2.17	0.903165	0.718808	0.663702
2.32	189.235	190.18	164.758	2.32	0.742098	0.745804	0.64611							2.73	179.407	200.241	212.367	2.73	0.703557	0.785259	0.832812							2.36	199.162	208.678	206.161	2.36	0.781027	0.818345	0.808475							2.2	235.717	180.04	174.232	2.2	0.92438	0.706039	0.683263
2.35	180.509	182.268	167.223	2.35	0.707878	0.714776	0.655776							2.77	181.212	186.907	209.204	2.77	0.710635	0.732969	0.820408							2.39	193.915	213.012	209.114	2.39	0.760451	0.835341	0.820055							2.23	240.975	170.12	178.372	2.23	0.945	0.667137	0.699498
2.38	186.999	175.311	166.221	2.38	0.733329	0.687494	0.651847							2.8	180.515	190.665	202.326	2.8	0.707902	0.747706	0.793435							2.42	192.78	208.69	216.757	2.42	0.756	0.818392	0.850027							2.26	239.543	160.789	177.828	2.26	0.939384	0.630545	0.697365
2.41	186.369	181.154	163.919	2.41	0.730859	0.710408	0.64282							2.84	181.858	202.597	201.099	2.84	0.713169	0.794498	0.788624							2.45	192.156	208.215	215.889	2.45	0.753553	0.816529	0.846624							2.29	237.488	164.743	165.437	2.29	0.931325	0.646051	0.648773
2.44	182.59	185.415	168.165	2.44	0.716039	0.727118	0.659471							2.87	183.822	207.681	207.431	2.87	0.720871	0.814435	0.813455							2.48	195.499	203.287	211.224	2.48	0.766663	0.797204	0.828329							2.31	233.269	166.728	143.692	2.31	0.91478	0.653835	0.563498
2.47	189.648	182.023	170.463	2.47	0.743718	0.713816	0.668482							2.91	182.685	209.471	213.642	2.91	0.716412	0.821455	0.837812							2.52	195.474	199.489	215.187	2.52	0.766565	0.78231	0.843871							2.34	232.617	159.985	140.362	2.34	0.912224	0.627392	0.550439
2.5	188.5	185.25	170.5	2.5	0.739216	0.726471	0.668627							2.94	179.368	207.501	216.329	2.94	0.703404	0.813729	0.848349							2.55	191.452	205.544	216.945	2.55	0.750792	0.806055	0.850765							2.37	233.721	160.342	160.674	2.37	0.916553	0.628792	0.630094
2.53	181.55	186.012	175.158	2.53	0.711961	0.729459	0.686894							2.98	182.733	203.048	216.812	2.98	0.7166	0.796267	0.850243							2.58	188.918	204.447	212.875	2.58	0.740855	0.801753	0.834804							2.4	237.785	161.624	168.88	2.4	0.93249	0.63382	0.662275
2.56	180.226	178.469	175.039	2.56	0.706769	0.699878	0.686427							3.01	192.82	205.371	218.755	3.01	0.756157	0.805376	0.857863							2.61	188.924	202.7	209.261	2.61	0.740878	0.794902	0.820631							2.43	237.676	176.465	151.384	2.43	0.932063	0.69202	0.593663
2.59	183.378	175.472	167.977	2.59	0.719129	0.688125	0.658733							3.05	204.499	213.942	223.774	3.05	0.801957	0.838988	0.877545							2.64	186.492	204.016	215.568	2.64	0.731341	0.800063	0.845365							2.46	231.822	176.473	149.266	2.46	0.909106	0.692051	0.585357
2.62	186.45	178.597	167.925	2.62	0.731176	0.70038	0.658529							3.09	201.719	218.055	227.923	3.09	0.791055	0.855118	0.893816							2.67	185.337	202.676	219.792	2.67	0.726812	0.794808	0.861929							2.49	229.364	169.281	165.377	2.49	0.899467	0.663847	0.648537
2.65	198.172	183.16	170.496	2.65	0.777145	0.718275	0.668612							3.12	196.744	223.171	224.304	3.12	0.771545	0.87518	0.879624							2.7	181.369	191.158	215.24	2.7	0.711251	0.749639	0.844078							2.51	229.529	168.703	171.683	2.51	0.900114	0.66158	0.673267
2.68	193.655	191.104	180.322	2.68	0.759431	0.749427	0.707145							3.16	208.283	230.929	233.26	3.16	0.816796	0.905604	0.914745							2.73	192.522	185.961	212.672	2.73	0.754988	0.729259	0.834008							2.54	232.022	169.295	151.648	2.54	0.90989	0.663902	0.594698
2.71	191.068	192.362	185.163	2.71	0.749286	0.754361	0.726129							3.19	218.64	231.974	246.312	3.19	0.857412	0.909702	0.965929							2.76	189.528	189.874	218.195	2.76	0.743247	0.744604	0.855667							2.57	233.25	173.71	139.502	2.57	0.914706	0.681216	0.547067
2.74	182.248	184.173	174.304	2.74	0.714698	0.722247	0.683545							3.23	219.728	234.682	246.239	3.23	0.861678	0.920322	0.965643							2.79	195.197	188.114	218.074	2.79	0.765478	0.737702	0.855192							2.6	233.992	175.032	154.872	2.6	0.917616	0.6864	0.607341
2.77	188.035	179.15	161.834	2.77	0.737392	0.702549	0.634643							3.26	222.695	234.43	243.345	3.26	0.873314	0.919333	0.954294							2.82	192.57	187.073	214.055	2.82	0.755176	0.73362	0.839431							2.63	233.175	169.766	158.332	2.63	0.914412	0.665749	0.62091
2.8	169.386	180.012	165.428	2.8	0.664259	0.705929	0.648737							3.3	231.99	233.153	245.459	3.3	0.909765	0.914325	0.962584							2.85	191.491	194.602	210.67	2.85	0.750945	0.763145	0.826157							2.66	237.617	167.43	148.764	2.66	0.931831	0.656588	0.583388
2.83	179.089	173.468	171.592	2.83	0.70231	0.680267	0.67291							3.33	228.333	229.667	245	3.33	0.895424	0.900655	0.960784							2.88	194.043	203.842	216.437	2.88	0.760953	0.79938	0.848773							2.69	238.999	184.531	157.456	2.69	0.937251	0.723651	0.617475
2.86	187.53	173.096	173.347	2.86	0.735412	0.678808	0.679792							3.37	234.639	230.985	247.148	3.37	0.920153	0.905824	0.969208							2.91	183.547	206.148	220.958	2.91	0.719792	0.808424	0.866502							2.71	238.036	184.118	171.71	2.71	0.933475	0.722031	0.673373
2.89	189.402	178.916	179.162	2.89	0.742753	0.701631	0.702596							3.4	234.301	241.35	250.475	3.4	0.918827	0.946471	0.982255							2.94	192.78	199.626	216.676	2.94	0.756	0.782847	0.84971							2.74	234.451	186.667	176.818	2.74	0.919416	0.732027	0.693404
2.92	197.363	184.307	191.06	2.92	0.773973	0.722773	0.749255							3.44	239.201	245.368	249.935	3.44	0.938043	0.962227	0.980137							2.98	193.053	197.157	216.965	2.98	0.757071	0.773165	0.850843							2.77	229.711	205.164	173.774	2.77	0.900827	0.804565	0.681467
2.95	186.871	182.304	204.211	2.95	0.732827	0.714918	0.800827							3.48	241.709	244.245	250.098	3.48	0.947878	0.957824	0.980776							3.01	197.767	198.431	218.298	3.01	0.775557	0.778161	0.856071							2.8	231.282	212.312	162.888	2.8	0.906988	0.832596	0.638776
2.98	204.517	191.973	207.686	2.98	0.802027	0.752835	0.814455							3.51	245.866	244.877	249.688	3.51	0.96418	0.960302	0.979169							3.04	197.659	200.484	214.518	3.04	0.775133	0.786212	0.841247							2.83	235.615	205.486	162.31	2.83	0.92398	0.805827	0.63651
3.01	185.876	194.481	207.701	3.01	0.728925	0.762671	0.814514							3.55	248.051	247.397	246.057	3.55	0.972749	0.970184	0.964929							3.07	194.172	196.522	208.556	3.07	0.761459	0.770675	0.817867							2.86	236.298	194.49	175.102	2.86	0.926659	0.762706	0.686675
3.04	198.011	189.44	208.05	3.04	0.776514	0.742902	0.815882							3.58	248.417	248.21	246.815	3.58	0.974184	0.973373	0.967902							3.1	194.654	196.542	202.378	3.1	0.763349	0.770753	0.793639							2.89	233.285	199.093	179.132	2.89	0.914843	0.780757	0.702478
3.07	221.623	188.525	215.796	3.07	0.86911	0.739314	0.846259							3.62	251.584	247.502	249.931	3.62	0.986604	0.970596	0.980122							3.13	187.992	200.195	201.139	3.13	0.737224	0.785078	0.78878							2.91	231.421	215.78	175.836	2.91	0.907533	0.846196	0.689553
3.1	202.646	191.435	218.991	3.1	0.79469	0.750725	0.858788							3.65	251.81	251.297	250.42	3.65	0.98749	0.985478	0.982039							3.16	190.055	198.194	206.088	3.16	0.745314	0.777231	0.808188							2.94	234.125	232.371	163.389	2.94	0.918137	0.911259	0.640741
3.13	207.476	205.012	217.335	3.13	0.813631	0.803969	0.852294							3.69	248.305	251.443	251.543	3.69	0.973745	0.986051	0.986443							3.19	191.028	199.441	211.211	3.19	0.749129	0.782122	0.828278							2.97	236.431	235.164	170.507	2.97	0.92718	0.922212	0.668655
3.16	222.082	202.531	222.815	3.16	0.87091	0.794239	0.873784							3.72	241.409	250.98	247.382	3.72	0.946702	0.984235	0.970125							3.22	178.486	194.655	212.668	3.22	0.699945	0.763353	0.833992							3	233.86	231.4	185.8	3	0.917098	0.907451	0.728627
3.19	213.267	199.759	229.146	3.19	0.836341	0.783369	0.898612							3.76	247.17	247.963	248.793	3.76	0.969294	0.972404	0.975659							3.25	185.61	198.471	212.003	3.25	0.727882	0.778318	0.831384							3.03	233.404	233.572	178.661	3.03	0.91531	0.915969	0.700631
3.22	222.801	215.814	227.704	3.22	0.873729	0.846329	0.892957							3.79	249.575	248.884	250.354	3.79	0.978725	0.976016	0.98178							3.28	201.234	204.411	206.731	3.28	0.789153	0.801612	0.81071							3.06	238.845	235.335	163.937	3.06	0.936647	0.922882	0.64289
3.25	231.184	224.638	225.394	3.25	0.906604	0.880933	0.883898							3.83	254.064	251.243	248.007	3.83	0.996329	0.985267	0.972576							3.31	202.913	207.65	208.652	3.31	0.795737	0.814314	0.818243							3.09	240.709	230.738	162.065	3.09	0.943957	0.904855	0.635549
3.28	232.954	225.052	213.201	3.28	0.913545	0.882557	0.836082							3.87	251.618	249.208	246.182	3.87	0.986737	0.977286	0.96542							3.34	198.49	213.568	218.325	3.34	0.778392	0.837522	0.856176							3.11	237.211	228.376	173.743	3.11	0.930239	0.895592	0.681345
3.31	234.941	223.264	210.709	3.31	0.921337	0.875545	0.82631							3.9	253.938	250.346	244.705	3.9	0.995835	0.981749	0.959627							3.37	200.085	218.387	225.188	3.37	0.784647	0.85642	0.88309							3.14	234.449	232.392	183.404	3.14	0.919408	0.911341	0.719231
3.34	233.689	229.32	225.71	3.34	0.916427	0.899294	0.885137							3.94	254.67	251.715	244.413	3.94	0.998706	0.987118	0.958482							3.4	203.216	221.037	224.202	3.4	0.796925	0.866812	0.879224							3.17	238.238	236.092	178.007	3.17	0.934267	0.925851	0.698067
3.37	241.516	232.363	226.67	3.37	0.947122	0.911227	0.888902							3.97	252.928	248.55	242.375	3.97	0.991875	0.974706	0.95049							3.44	214.508	223.322	224.295	3.44	0.841208	0.875773	0.879588							3.2	239.527	237.872	178.032	3.2	0.939322	0.932831	0.698165
3.4	247.109	232.588	220.167	3.4	0.969055	0.91211	0.8634							4.01	249.495	244.929	233.301	4.01	0.978412	0.960506	0.914906							3.47	224.565	222.49	231.109	3.47	0.880647	0.87251	0.90631							3.23	234.765	241.148	192.316	3.23	0.920647	0.945678	0.75418
3.43	246.506	232.478	218.445	3.43	0.96669	0.911678	0.856647							4.04	246.713	243.609	216.854	4.04	0.967502	0.955329	0.850408							3.5	225.956	222.112	234.172	3.5	0.886102	0.871027	0.918322							3.26	231.514	241.311	206.901	3.26	0.907898	0.946318	0.811376
3.46	249.381	235.493	210.979	3.46	0.977965	0.923502	0.827369							4.08	248.309	237.201	203.041	4.08	0.973761	0.9302	0.796239							3.53	220.845	225.208	232.597	3.53	0.866059	0.883169	0.912145							3.29	232.859	244.037	207.596	3.29	0.913173	0.957008	0.814102
3.49	249.056	238.835	210.213	3.49	0.97669	0.936608	0.824365							4.11	225.717	216.636	184.643	4.11	0.885165	0.849553	0.72409							3.56	231.771	234.42	237.513	3.56	0.908906	0.919294	0.931424							3.31	236.911	246.096	188.581	3.31	0.929063	0.965082	0.739533
3.52	250.998	241.337	210.393	3.52	0.984306	0.94642	0.825071							4.15	237.828	197.659	147.508	4.15	0.932659	0.775133	0.578463							3.59	239.216	246.137	248.948	3.59	0.938102	0.965243	0.976267							3.34	241.275	249.084	161.731	3.34	0.946176	0.9768	0.634239
3.55	248.434	244.687	208.815	3.55	0.974251	0.959557	0.818882							4.18	216.709	193.229	145.468	4.18	0.849839	0.757761	0.570463							3.62	237.904	242.797	246.279	3.62	0.932957	0.952145	0.9658							3.37	235.249	247.691	176.846	3.37	0.922545	0.971337	0.693514
3.58	247.952	250.157	206.445	3.58	0.972361	0.981008	0.809588							4.22	222.457	188.419	153.588	4.22	0.87238	0.738898	0.602306							3.65	242.666	235.136	240.613	3.65	0.951631	0.922102	0.94358							3.4	227.946	245.504	194.96	3.4	0.893906	0.962761	0.764549
3.61	251.326	250.091	201.712	3.61	0.985592	0.980749	0.791027							4.26	201.688	186.947	122.842	4.26	0.790933	0.733125	0.481733							3.68	241.034	238.846	242.691	3.68	0.945231	0.936651	0.951729							3.43	233.097	250.269	198.751	3.43	0.914106	0.981447	0.779416
3.64	249.943	243.688	191.579	3.64	0.980169	0.955639	0.75129							4.29	176.691	158.023	94.652	4.29	0.692906	0.619698	0.371184							3.71	243.642	246.502	246.331	3.71	0.955459	0.966675	0.966004							3.46	236.282	251.928	204.255	3.46	0.926596	0.987953	0.801
3.67	250.353	243.94	165.739	3.67	0.981776	0.956627	0.649957							4.33	168.429	131.01	90.869	4.33	0.660506	0.513765	0.356349							3.74	245.95	250.524	248.365	3.74	0.96451	0.982447	0.97398							3.49	228.819	250.846	216.839	3.49	0.897329	0.98371	0.850349
3.7	254.563	248.94	150.246	3.7	0.998286	0.976235	0.5892							4.36	154.148	121.789	81.99	4.36	0.604502	0.477604	0.321529							3.77	242.112	249.601	246.988	3.77	0.949459	0.978827	0.96858							3.51	215.449	250.02	226.961	3.51	0.844898	0.980471	0.890043
3.73	255	252.317	159.271	3.73	1	0.989478	0.624592							4.4	150.544	108.46	61.169	4.4	0.590369	0.425333	0.239878							3.8	243.753	249.728	244.835	3.8	0.955894	0.979325	0.960137							3.54	212.429	248.654	231.858	3.54	0.833055	0.975114	0.909247
3.77	253.563	252.062	158.696	3.77	0.994365	0.988478	0.622337							4.43	123.248	95.413	54.508	4.43	0.483325	0.374169	0.213757							3.83	245.846	251.875	247.461	3.83	0.964102	0.987745	0.970435							3.57	216.543	248.49	244.49	3.57	0.849188	0.974471	0.958784
3.8	249.518	253.351	143.568	3.8	0.978502	0.993533	0.563012							4.47	109.907	78.918	53.182	4.47	0.431008	0.309482	0.208557							3.87	250.831	253.621	251.759	3.87	0.983651	0.994592	0.98729							3.6	202.902	248.68	249.944	3.6	0.795694	0.975216	0.980173
3.83	250.148	252.769	133.539	3.83	0.980973	0.991251	0.523682							4.5	101.297	81.197	62.533	4.5	0.397243	0.31842	0.245227							3.9	253.875	251.742	248.403	3.9	0.995588	0.987224	0.974129							3.63	198.393	250.342	242.053	3.63	0.778012	0.981733	0.949227
3.86	254.378	250.449	116.637	3.86	0.997561	0.982153	0.4574							4.54	76.487	76.522	63.82	4.54	0.299949	0.300086	0.250275							3.93	247.391	252.098	245.159	3.93	0.970161	0.98862	0.961408							3.66	211.753	251.029	245.186	3.66	0.830404	0.984427	0.961514
3.89	247.674	247.849	107.079	3.89	0.971271	0.971957	0.419918							4.57	83.276	68.974	50.688	4.57	0.326573	0.270486	0.198776							3.96	254.644	254.317	250.113	3.96	0.998604	0.997322	0.980835							3.69	221.632	251.013	254.464	3.69	0.869145	0.984365	0.997898
3.92	240.314	249.581	108.444	3.92	0.942408	0.978749	0.425271							4.61	74.157	49.923	37.427	4.61	0.290812	0.195776	0.146773							3.99	254.601	253.172	250.974	3.99	0.998435	0.992831	0.984212							3.71	199.23	252.69	247.167	3.71	0.781294	0.990941	0.969282
3.95	226.542	249.974	121.551	3.95	0.8884	0.98029	0.476671							4.65	68.617	46.418	42.628	4.65	0.269086	0.182031	0.167169							4.02	250.839	252.909	248.455	4.02	0.983682	0.9918	0.974333							3.74	167.086	252.41	246.976	3.74	0.655239	0.989843	0.968533
3.98	225.837	247.484	93.157	3.98	0.885635	0.970525	0.365322							4.68	54.241	45.862	40.613	4.68	0.21271	0.179851	0.159267							4.05	248.301	253.308	242.781	4.05	0.973729	0.993365	0.952082							3.77	155.453	248.686	250.189	3.77	0.60962	0.975239	0.981133
4.01	214.695	232.737	69.871	4.01	0.841941	0.912694	0.274004							4.72	49.039	31.57	28.392	4.72	0.19231	0.123804	0.111341							4.08	249.963	251.947	238.443	4.08	0.980247	0.988027	0.935071							3.8	159.79	248.848	252.136	3.8	0.626627	0.975875	0.988769
4.04	169.771	229.324	80.911	4.04	0.665769	0.89931	0.317298							4.75	51.093	42.248	38.918	4.75	0.200365	0.165678	0.15262							4.11	253.924	253.019	228.105	4.11	0.99578	0.992231	0.894529							3.83	153.19	251	251.138	3.83	0.600745	0.984314	0.984855
4.07	177.42	234.393	90.164	4.07	0.695765	0.919188	0.353584							4.79	51.276	42.741	37.359	4.79	0.201082	0.167612	0.146506							4.14	254.503	254.299	214.465	4.14	0.998051	0.997251	0.841039							3.86	144.626	251.661	249.449	3.86	0.567161	0.986906	0.978231
4.1	167.914	220.017	79.432	4.1	0.658486	0.862812	0.311498							4.82	48.058	33.451	21.636	4.82	0.188463	0.13118	0.0848471							4.17	254.225	252.735	207.194	4.17	0.996961	0.991118	0.812525							3.89	137.962	252.643	250.133	3.89	0.541027	0.990757	0.980914
4.13	117.914	195.336	61.388	4.13	0.462408	0.766024	0.240737							4.86	37.226	28.12	23.836	4.86	0.145984	0.110275	0.0934745							4.2	251.116	249.822	203.067	4.2	0.984769	0.979694	0.796341							3.91	131.749	251.688	250.601	3.91	0.516663	0.987012	0.982749
4.16	105.525	166.571	66.989	4.16	0.413824	0.65322	0.262702							4.89	37.435	37.511	31.373	4.89	0.146804	0.147102	0.123031							4.23	247.283	249.442	192.309	4.23	0.969737	0.978204	0.754153							3.94	118.621	250.897	251.476	3.94	0.46518	0.98391	0.98618
4.19	95.943	165.791	76.886	4.19	0.376247	0.650161	0.301514							4.93	35.974	43.308	27.856	4.93	0.141075	0.169835	0.109239							4.26	248.596	252.088	175.773	4.26	0.974886	0.98858	0.689306							3.97	110.272	253.5	253.344	3.97	0.432439	0.994118	0.993506
4.22	88.019	179.544	83.645	4.22	0.345173	0.704094	0.32802							4.96	17.024	21.917	17.388	4.96	0.0667608	0.085949	0.0681882							4.29	253.035	253.783	156.004	4.29	0.992294	0.995227	0.61178							4	110.22	254.4	253.2	4	0.432235	0.997647	0.992941
4.25	78.99	158.01	74.749	4.25	0.309765	0.619647	0.293133							5	30	23	12	5	0.117647	0.0901961	0.0470588							4.33	252.682	252.398	134.249	4.33	0.99091	0.989796	0.526467							4.03	89.762	253.966	254.869	4.03	0.352008	0.995945	0.999486
4.28	60.436	119.446	50.218	4.28	0.237004	0.468416	0.196933																					4.36	245.511	253.73	118.708	4.36	0.962788	0.99502	0.465522							4.06	84.241	252.604	254.36	4.06	0.330357	0.990604	0.99749
4.31	40.499	107.015	35.541	4.31	0.15882	0.419667	0.139376																					4.39	232.782	249.546	101.668	4.39	0.912871	0.978612	0.398698							4.09	86.209	252.043	254.662	4.09	0.338075	0.988404	0.998675
4.34	34.078	112.699	41.471	4.34	0.133639	0.441957	0.162631																					4.42	238.276	239.602	95.726	4.42	0.934416	0.939616	0.375396							4.11	86.05	253.16	249.475	4.11	0.337451	0.992784	0.978333
4.37	33.833	109.433	57.001	4.37	0.132678	0.429149	0.223533																					4.45	221.666	225.892	94.315	4.45	0.869278	0.885851	0.369863							4.14	82.204	253.061	247.722	4.14	0.322369	0.992396	0.971459
4.4	33.591	97.735	60.45	4.4	0.131729	0.383275	0.237059																					4.48	211.164	216.398	84.031	4.48	0.828094	0.84862	0.329533							4.17	72.868	252.828	247.243	4.17	0.285757	0.991482	0.96958
4.43	18.991	92.836	54.759	4.43	0.0744745	0.364063	0.214741																					4.51	206.861	209.225	76.9	4.51	0.81122	0.82049	0.301569							4.2	70.232	250.808	249.768	4.2	0.27542	0.983561	0.979482
4.46	16.19	83.956	47.175	4.46	0.0634902	0.329239	0.185																					4.54	185.169	197.635	75.285	4.54	0.726153	0.775039	0.295235							4.23	72.577	250.377	253.486	4.23	0.284616	0.981871	0.994063
4.49	22.274	61.639	37.398	4.49	0.087349	0.241722	0.146659																					4.57	177.057	181.895	68.569	4.57	0.694341	0.713314	0.268898							4.26	58.903	253.084	254.697	4.26	0.230992	0.992486	0.998812
4.52	23.036	53.246	30.432	4.52	0.0903373	0.208808	0.119341																					4.6	157.206	167.73	61.5	4.6	0.616494	0.657765	0.241176							4.29	74.837	254.184	254.041	4.29	0.293478	0.9968	0.996239
4.55	11.488	70.109	27.233	4.55	0.045051	0.274937	0.106796																					4.63	134.053	151.474	45.167	4.63	0.525698	0.594016	0.177125							4.31	92.991	252.67	250.817	4.31	0.364671	0.990863	0.983596
4.58	9.161	75.326	28.998	4.58	0.0359255	0.295396	0.113718																					4.66	87.777	125.312	33.874	4.66	0.344224	0.49142	0.132839							4.34	86.841	249.389	236.687	4.34	0.340553	0.977996	0.928184
4.61	16.434	64.178	30.072	4.61	0.0644471	0.251678	0.117929																					4.69	86.292	100.214	31.776	4.69	0.3384	0.392996	0.124612							4.37	81.185	250.709	210.553	4.37	0.318373	0.983173	0.825698
4.64	21.179	51.168	33.525	4.64	0.0830549	0.200659	0.131471																					4.72	91.768	87.729	30.74	4.72	0.359875	0.344035	0.120549							4.4	72.832	252.76	182.872	4.4	0.285616	0.991216	0.717145
4.67	29.167	50.307	33.879	4.67	0.11438	0.197282	0.132859																					4.75	73.242	68.656	29.224	4.75	0.287224	0.269239	0.114604							4.43	66.078	253.404	148.82	4.43	0.259129	0.993741	0.583608
4.7	29.245	49.87	27.199	4.7	0.114686	0.195569	0.106663																					4.79	57.505	51.484	32.293	4.79	0.22551	0.201898	0.126639							4.46	77.966	251.822	111.855	4.46	0.305749	0.987537	0.438647
4.73	19.513	50.747	32.988	4.73	0.0765216	0.199008	0.129365																					4.82	43.922	45.558	33.104	4.82	0.172243	0.178659	0.12982							4.49	78.887	252.578	86.056	4.49	0.309361	0.990502	0.337475
4.76	9.834	53.188	48.653	4.76	0.0385647	0.20858	0.190796																					4.85	40.741	43.136	25.138	4.85	0.159769	0.169161	0.0985804							4.51	84.348	253.46	75.627	4.51	0.330776	0.993961	0.296576
4.79	13.96	45.614	44.975	4.79	0.0547451	0.178878	0.176373																					4.88	40.323	39.571	19.415	4.88	0.158129	0.15518	0.0761373							4.54	82.653	251.259	65.317	4.54	0.324129	0.985329	0.256145
4.82	15.385	45.579	26.395	4.82	0.0603333	0.178741	0.10351																					4.91	30.62	37.9	16.403	4.91	0.120078	0.148627	0.0643255							4.57	65.041	234.78	56.824	4.57	0.255063	0.920706	0.222839
4.85	20.33	35.365	26.283	4.85	0.0797255	0.138686	0.103071																					4.94	24.943	35.742	16.564	4.94	0.0978157	0.140165	0.0649569							4.6	44.872	197.624	53.352	4.6	0.175969	0.774996	0.209224
4.88	8.767	25.915	25.437	4.88	0.0343804	0.101627	0.0997529																					4.97	21.331	26.251	20.395	4.97	0.083651	0.102945	0.0799804							4.63	64.489	163.029	47.296	4.63	0.252898	0.639329	0.185475
4.91	18.959	39.752	22.252	4.91	0.074349	0.15589	0.0872627																					5	23	26	17	5	0.0901961	0.101961	0.0666667							4.66	61.844	133.72	39.87	4.66	0.242525	0.524392	0.156353
4.94	25.474	27.26	23.146	4.94	0.099898	0.106902	0.0907686																																			4.69	59.661	113.372	40.204	4.69	0.233965	0.444596	0.157663
4.97	36.829	23.683	15.429	4.97	0.144427	0.0928745	0.0605059																																			4.71	76.735	98.645	51.792	4.71	0.300922	0.386843	0.203106
5	19	30	12	5	0.0745098	0.117647	0.0470588																																			4.74	81.462	86.961	55.335	4.74	0.319459	0.341024	0.217
																																										4.77	77.914	81.481	43.812	4.77	0.305545	0.319533	0.171812
																																										4.8	38.4	77.784	37.488	4.8	0.150588	0.305035	0.147012
																																										4.83	23.896	67.091	42.694	4.83	0.0937098	0.263102	0.167427
																																										4.86	44.506	58.592	46.029	4.86	0.174533	0.229773	0.180506
																																										4.89	65.758	60.664	42.859	4.89	0.257875	0.237898	0.168075
																																										4.91	71.272	55.256	41.493	4.91	0.279498	0.21669	0.162718
																																										4.94	53.358	46.177	42.919	4.94	0.209247	0.181086	0.16831
																																										4.97	35.535	46.139	37.854	4.97	0.139353	0.180937	0.148447
																																										5	55	36	40	5	0.215686	0.141176	0.156863
