# Supplementary material for: Alternative splicing of CARM1 regulated by LincGET-guided paraspeckles biases the first cell fate in mammalian early embryos
Source: Nat Struct Mol Biol. 2024 Apr 24;31(9):1341–54. doi: 10.1038/s41594-024-01292-9 (PMC11402786; doi:10.1038/s41594-024-01292-9)
Supplement: Supplementary file 26 — Sheet ‘ED Fig. 7b’: Statistical Source data for bar plots and dot plots in Extended Data Fig. 7b. Sheet ‘ED Fig. 7c’: Statistical Source data for bar plots and dot plots in Extended Data Fig. 7c. Sheet ‘ED Fig. 7d’: Statistical Source data for bar plots and dot plots in Extended Data Fig. 7d. Sheet ‘ED Fig. 7e’: Statistical Source data for bar plots and dot plots in Extended Data Fig. 7e. [file 41594_2024_1292_MOESM26_ESM.xlsx]

## Sheet: ED Fig. 7b
bar plot				dot plot					intensity			Cyto / (Cyto + Nuc)
	mean	SEM		x-axis	y-axis				#1	#2	#3	#1	#2	#3	mean	SEM
1C	0.0789091	0.0282465		0.1	0.0827693		1C	Cyto	1660.69	941.65	1894.21	0.0827693	0.048931	0.105027	0.0789091	0.0282465
E2C	0.0664065	0.0229256		0.2	0.105027			Nuc	18403.4	18302.8	16141.3
L2C	0.303701	0.0518516		0.3	0.048931		E2C	Cyto	1154.84	1967.77	865.95	0.0626569	0.0909757	0.0455868	0.0664065	0.0229256
E4C	0.33797	0.0553653		1.1	0.0626569			Nuc	17276.3	19661.9	18129.7
L4C	0.19798	0.0445921		1.2	0.0909757		L2C	Cyto	7619.32	12224.1	6781.42	0.298168	0.358097	0.254838	0.303701	0.0518516
8C	0.152179	0.035271		1.3	0.0455868			Nuc	17934.5	21912.2	19829.3
MO	0.165229	0.0284629		2.1	0.298168		E4C	Cyto	8579.16	13815	7734.28	0.327249	0.397912	0.28875	0.33797	0.0553653
BL	0.162411	0.0541191		2.2	0.358097			Nuc	17636.9	20903.8	19051.1
				2.3	0.254838		L4C	Cyto	6395.34	4057.65	3580.06	0.248337	0.182105	0.163497	0.19798	0.0445921
				3.1	0.327249			Nuc	19357.3	18224.3	18316.7
				3.2	0.397912		8C	Cyto	4517.46	3177.44	2546.4	0.190237	0.145711	0.120591	0.152179	0.035271
				3.3	0.28875			Nuc	19229	18629.1	18569.7
				4.1	0.182105		MO	Cyto	5568.07	3888.44	2718.21	0.197938	0.151656	0.146093	0.165229	0.0284629
				4.2	0.248337			Nuc	22562.3	21751.5	15887.8
				4.3	0.163497		BL	Cyto	6216.05	3186.55	2635.64	0.223089	0.11913	0.145014	0.162411	0.0541191
				5.1	0.145711			Nuc	21647.5	23561.9	15539.5
				5.2	0.190237
				5.3	0.120591
				6.1	0.151656
				6.2	0.197938
				6.3	0.146093
				7.1	0.145014
				7.2	0.223089
				7.3	0.11913

## Sheet: ED Fig. 7c
bar plot											dot plot
		mean		SEM	p values						x-axis	y-axis					intensity			ES-noS / Total
		E3-noS	E3-AS		noS sh-Control	noS sh-Pcbp1/2	C26 sh-Control	C26 sh-Pcbp1/2	Mut sh-Control								E3-noS	E3-AS	Total	#1	#2	#3				rank large to small)
E3 noS	sh-Control	0.528003	0.471997	0.0515712							1	0.477374		#1	E3 noS	sh-Control	168131	153573	321703	0.522626	0.473831	0.419533		E3 noS	sh-Control	0.522626
	sh-Pcbp1/2	0.328041	0.671959	0.0282694	0.00207844						0.9	0.526169				sh-Pcbp1/2	137544	71592.4	209137	0.657676	0.70452	0.65368				0.473831
E3 C26	sh-Control	0.518353	0.481647	0.0292995	0.396037	0.000632494					1.1	0.580467			E3 C26	sh-Control	142549	139880	282429	0.504726	0.491531	0.448684				0.419533
	sh-Pcbp1/2	0.349417	0.650583	0.0364465	0.00402726	0.233569	0.00166362				2	0.29548				sh-Pcbp1/2	140392	83485.6	223878	0.627093	0.632088	0.692569			sh-Pcbp1/2	0.70452
E3 Mut	sh-Control	0	1	0	2.97037e-05	1.80842e-05	3.3786e-06	3.85211e-05			1.9	0.342324			E3 Mut	sh-Control	158261	0	158261	1	1	1				0.657676
	sh-Pcbp1/2	0	1	0	2.97037e-05	1.80842e-05	3.3786e-06	3.85211e-05	/		2.1	0.34632				sh-Pcbp1/2	138747	0	138747	1	1	1				0.65368
											3	0.495274		#2	E3 noS	sh-Control	126063	139988	266051					E3 C26	sh-Control	0.504726
											2.9	0.508469				sh-Pcbp1/2	155963	65412	221375							0.491531
											3.1	0.551316			E3 C26	sh-Control	159894	165404	325298							0.448684
											4	0.307431				sh-Pcbp1/2	164086	95507.7	259594						sh-Pcbp1/2	0.692569
											3.9	0.367912			E3 Mut	sh-Control	127980	0	127980							0.632088
											4.1	0.372907				sh-Pcbp1/2	133586	0	133586							0.627093
											5	0		#3	E3 noS	sh-Control	110671	153125	263796					E3 Mut	sh-Control	1
											4.9	0				sh-Pcbp1/2	139770	74050.1	213820							1
											5.1	0			E3 C26	sh-Control	117788	144731	262520							1
											6	0				sh-Pcbp1/2	132318	58735.9	191054						sh-Pcbp1/2	1
											5.9	0			E3 Mut	sh-Control	155544	0	155544							1
											6.1	0				sh-Pcbp1/2	134711	0	134711							1

## Sheet: ED Fig. 7d
bar plot				dot plot
				PCBP1			PCBP2					#1	#2	#3
	mean	SEM		x-axis	y-axis		x-axis	y-axis		Well Name	Well Type	Ct	Ct	Ct	Ct-mean	ΔCt	ΔCt-mean	ΔΔCt	2^(-ΔΔCt)	mean	SEM	rank
i-Pcbp1	0.175369	0.085137		0.251933	1		0.274629	1		i-Control	Pcbp1	25.45	28.68	29.3	25.8133	0.0566667	0.0311111	0.0255556	0.982442	1.0078	0.154832	1.17374
i-Control	1.0078	0.154832		0.190489	1		0.190636	1			Pcbp1	26.38	27.44	29.25	28.1433	0.236667	0.0311111	0.205556	0.867205			0.982442
				0.0836849	1		0.0935721	1			Pcbp1	25.61	28.31	29.24	29.2633	-0.2	0.0311111	-0.231111	1.17374			0.867205
				1.17374	2		1.34309	2			Pcbp2	27.83	30.91	31.83	28.4867	2.73	2.64222	0.0877778	0.940971	1.02511	0.285374	1.34309
				0.982442	2		0.940971	2			Pcbp2	28.71	30.99	31.49	30.8867	2.98	2.64222	0.337778	0.791259			0.940971
				0.867205	2		0.791259	2			Pcbp2	28.92	30.76	31.72	31.68	2.21667	2.64222	-0.425556	1.34309			0.791259
	mean	SEM									Hprt	25.53	28.07	29.45	25.7567
i-Pcbp2	0.186279	0.090607									Hprt	25.9	28.08	29.03	27.9067
i-Control	1.02511	0.285374									Hprt	25.84	27.57	29.91	29.4633
										i-Pcbp1/2	Pcbp1	29.99	30.54	33.41	30.2633	3.61	0.0311111	3.57889	0.0836849	0.175369	0.085137	0.251933
											Pcbp1	30.13	29.93	32.74	30.31	2.02	0.0311111	1.98889	0.251933			0.190489
											Pcbp1	30.67	30.46	32.67	32.94	2.42333	0.0311111	2.39222	0.190489			0.0836849
											Pcbp2	32.35	32.88	36.09	32.7133	6.06	2.64222	3.41778	0.0935721	0.186279	0.090607	0.274629
											Pcbp2	32.44	32.35	35.31	32.7967	4.50667	2.64222	1.86444	0.274629			0.190636
											Pcbp2	33.35	33.16	35.25	35.55	5.03333	2.64222	2.39111	0.190636			0.0935721
											Hprt	26.33	27.7	30.14	26.6533
											Hprt	26.73	28.41	30.97	28.29
											Hprt	26.9	28.76	30.44	30.5167

## Sheet: ED Fig. 7e
bar plot												dot plot
	mean		SEM	p values								x-axis	y-axis			#1			#2			#3		#3	#1	#2
	AS	noS		No	i-Control	i-Pcbp1	i-Hnrnpu	Pcbp1	LincGET+Pcbp1	Nono+Pcbp1						noS	AS	AS/ (noS+AS)	noS	AS	AS/ (noS+AS)	noS	AS	AS/ (noS+AS)	AS/ (noS+AS)	AS/ (noS+AS)
No	0.165485	0.834515	0.0292657									1	0.182885		No	70163.4	15597.7	0.181873	64113.8	14349.9	0.182885	73594.4	11162.2	0.131697	0.181873	0.182885	No
i-Control	0.172365	0.827635	0.033665	0.802566								0.9	0.181873		i-Control	67331.4	17225.2	0.203712	65039.6	13949.6	0.176601	68320.3	10825.9	0.136783	0.203712	0.176601	i-Control
i-Pcbp1	0.0979295	0.902071	0.0197392	0.0295244	0.0298304							1.1	0.131697		i-Pcbp1	90390	11267.5	0.110838	91025	7402.4	0.0752067	89082.7	10757.1	0.107744	0.110838	0.0752067	i-Pcbp1
i-Hnrnpu	0.291696	0.708304	0.024111	0.00449248	0.00753626	0.000421364						2	0.203712		i-Hnrnpu	49412.1	23037.7	0.317981	67128.2	24904.8	0.270607	49703.8	19958	0.286499	0.317981	0.270607	i-Hnrnpu
Pcbp1	0.288058	0.711942	0.0283122	0.00645479	0.0103741	0.000673823	0.87369					1.9	0.176601		Pcbp1	56582.5	23794.5	0.296036	59684.8	27006.6	0.311526	56274.6	19425.7	0.256613	0.296036	0.311526	Pcbp1
LincGET+Pcbp1	0.0988476	0.901152	0.0158356	0.0256154	0.0267137	0.952907	0.00031777	0.000540248				2.1	0.136783		LincGET+Pcbp1	76053.9	9823.91	0.114394	77249.3	6967.96	0.0827379	75821	8369.45	0.099411	0.114394	0.0827379	LincGET+Pcbp1
Nono+Pcbp1	0.286966	0.713034	0.0281039	0.00658016	0.0106074	0.000675912	0.835755	0.964458	0.000540609			3	0.110838		Nono+Pcbp1	58031	22789.7	0.281979	58343.8	27107.8	0.31723	55047.5	19511.3	0.26169	0.281979	0.31723	Nono+Pcbp1
Pspc1+Pcbp1	0.300194	0.699806	0.0298004	0.005037	0.00790381	0.000607479	0.720522	0.636028	0.000494783	0.605774		2.9	0.107744		Pspc1+Pcbp1	57625.5	23606.8	0.290608	55172.9	27620.5	0.333608	57608.2	22001.5	0.276366	0.290608	0.333608	Pspc1+Pcbp1
												3.1	0.0752067
												4	0.311526
												3.9	0.296036
												4.1	0.256613
												5	0.114394
												4.9	0.099411
												5.1	0.0827379
												6	0.31723
												5.9	0.281979
												6.1	0.26169
												7	0.333608
												6.9	0.290608
												7.1	0.276366
