# Supplementary material for: Alternative splicing of CARM1 regulated by LincGET-guided paraspeckles biases the first cell fate in mammalian early embryos
Source: Nat Struct Mol Biol. 2024 Apr 24;31(9):1341–54. doi: 10.1038/s41594-024-01292-9 (PMC11402786; doi:10.1038/s41594-024-01292-9)
Supplement: Supplementary file 28 — Sheet ‘ED Fig. 8b’: Statistical Source data for dot plots in Extended Data Fig. 8b. Sheet ‘ED Fig. 8c’: Statistical Source data for dot plots in Extended Data Fig. 8c. [file 41594_2024_1292_MOESM28_ESM.xlsx]

## Sheet: ED Fig. 8b
x-axis	NO. of LincGET-speckles		x-axis	NO. of PCBP1-speckles					NO. of speckles in pB		NO. of speckles in npB
	pB	npB		pB	npB				LincGET	PCBP1	LincGET	PCBP1
1	1	0	1	1	2	0.12		#1	1	1	0	2
2	2	0	2	0	2			#2	2	0	0	2
3	2	1	3	0	0.12			#3	2	0	1	0
4	1	1.12	4	1	1.12			#4	1	1	1	1
5	2	0	5	0	2			#5	2	0	0	2
6	2	1	6	0	1			#6	2	0	1	1
7	0	2	7	2	0			#7	0	2	2	0
8	1	2	8	0	0.12			#8	1	0	2	0
9	2	1	9	0	1			#9	2	0	1	1
10	1	2	10	0	0.12			#10	1	0	2	0
11	2	0	11	0	1			#11	2	0	0	1
12	0	1	12	0	1			#12	0	0	1	1
13	2	0	13	0	2			#13	2	0	0	2
14	1	2	14	0	0.12			#14	1	0	2	0
15	2	1	15	0	1			#15	2	0	1	1
16	0	0.12	16	2	2.12			#16	0	2	0	2
17	1	2	17	0	0.12			#17	1	0	2	0
18	2	0	18	0	2			#18	2	0	0	2
19	0	1	19	0	1			#19	0	0	1	1
20	2	0	20	0	2			#20	2	0	0	2
21	2	2.12	21	0	0.12			#21	2	0	2	0
22	1	2	22	0	0.12			#22	1	0	2	0
23	2	2.12	23	0	0.12			#23	2	0	2	0
24	2	1	24	0	1			#24	2	0	1	1
25	0	2	25	0	0.12			#25	0	0	2	0
26	2	1	26	0	1			#26	2	0	1	1
27	0	2	27	1	0			#27	0	1	2	0
28	2	2.12	28	0	0.12			#28	2	0	2	0
29	2	1	29	0	0.12			#29	2	0	1	0
30	1	0	30	0	1			#30	1	0	0	1
31	2	2.12	31	0	0.12			#31	2	0	2	0
32	2	2.12	32	0	0.12			#32	2	0	2	0
33	1	1.12	33	0	1			#33	1	0	1	1
34	2	2.12	34	0	0.12			#34	2	0	2	0
35	0	0.12	35	0	2			#35	0	0	0	2
36	2	0	36	0	0.12			#36	2	0	0	0
37	0	2	37	1	0			#37	0	1	2	0
38	2	1	38	0	0.12			#38	2	0	1	0
39	2	2.12	39	0	0.12			#39	2	0	2	0
40	1	0	40	1	2			#40	1	1	0	2
41	0	0.12	41	2	1			#41	0	2	0	1
42	2	0	42	0	2			#42	2	0	0	2
43	2	0	43	0	0.12			#43	2	0	0	0
44	2	2.12	44	0	0.12			#44	2	0	2	0
45	2	0	45	0	1			#45	2	0	0	1
46	0	2	46	2	0			#46	0	2	2	0
47	1	0	47	1	2			#47	1	1	0	2
48	2	2.12	48	0	0.12			#48	2	0	2	0
49	1	0	49	1	1.12			#49	1	1	0	1
50	2	2.12	50	0	0.12			#50	2	0	2	0
51	2	0	51	0	0.12			#51	2	0	0	0
52	1	2	52	0	0.12			#52	1	0	2	0
53	2	1	53	0	1			#53	2	0	1	1
54	2	2.12	54	0	0.12			#54	2	0	2	0
55	1	1.12	55	0	0.12			#55	1	0	1	0
56	2	2.12	56	0	0.12			#56	2	0	2	0
57	2	1	57	0	0.12			#57	2	0	1	0
58	0	1	58	2	1			#58	0	2	1	1
59	1	0	59	1	2			#59	1	1	0	2
60	2	1	60	0	0.12			#60	2	0	1	0

## Sheet: ED Fig. 8c
x-axis	NO. of LincGET-speckles				x-axis	NO. of PCBP1-speckles							NO. of speckles in nB1		NO. of speckles in nB2		NO. of speckles in nB3		NO. of speckles in fB
	nB1	nB2	nB3	fB		nB1	nB2	nB3	fB				LincGET	PCBP1	LincGET	PCBP1	LincGET	PCBP1	LincGET	PCBP1
1	2	1	1.11	2.11	1	0	1	1.11	0.11	0.11		#1	2	0	1	1	1	1	2	0
2	2	2.11	2.22	1	2	0	0.11	0.22	1			#2	2	0	2	0	2	0	1	1
3	1	1.11	2	0	3	0	1	0.11	2			#3	1	0	1	1	2	0	0	2
4	2	2.11	2.22	2.33	4	0	0.11	0.22	0.33			#4	2	0	2	0	2	0	2	0
5	2	1	2.11	1.11	5	0	1	0.11	1.11			#5	2	0	1	1	2	0	1	1
6	2	2.11	2.22	2.33	6	0	0.11	0.22	0.33			#6	2	0	2	0	2	0	2	0
7	1	2	1.11	2.11	7	1	0	1.11	0.11			#7	1	1	2	0	1	1	2	0
8	2	1	1.11	0	8	0	0.11	0.22	2			#8	2	0	1	0	1	0	0	2
9	0	1	2	1.11	9	1	1.11	0	1.22			#9	0	1	1	1	2	0	1	1
10	2	0	0.11	2.11	10	0	2	2.11	0.11			#10	2	0	0	2	0	2	2	0
11	2	2.11	0	2.22	11	0	0.11	0.22	0.33			#11	2	0	2	0	0	0	2	0
12	2	0	2.11	0.11	12	0	1	0.11	2			#12	2	0	0	1	2	0	0	2
13	1	1.11	1.22	0	13	1	1.11	1.22	2			#13	1	1	1	1	1	1	0	2
14	1	2	2.11	1.11	14	0	0.11	0.22	1			#14	1	0	2	0	2	0	1	1
15	0	1	1.11	2	15	0	1	0.11	0.22			#15	0	0	1	1	1	0	2	0
16	0	2	1	1.11	16	2	0	0.11	1			#16	0	2	2	0	1	0	1	1
17	2	2.11	0	0.11	17	0	0.11	2	2.11			#17	2	0	2	0	0	2	0	2
18	2	1	0	0.11	18	0	1	1.11	1.22			#18	2	0	1	1	0	1	0	1
19	0	0.11	2	0.22	19	2	2.11	0	2.22			#19	0	2	0	2	2	0	0	2
20	1	2	2.11	2.22	20	0	0.11	0.22	0.33			#20	1	0	2	0	2	0	2	0
21	2	1	2.11	1.11	21	0	1	0.11	1.11			#21	2	0	1	1	2	0	1	1
22	2	2.11	1	1.11	22	0	0.11	0.22	1			#22	2	0	2	0	1	0	1	1
23	1	0	2	0.11	23	1	1.11	0	1.22			#23	1	1	0	1	2	0	0	1
24	2	2.11	2.22	1	24	0	0.11	0.22	1			#24	2	0	2	0	2	0	1	1
25	0	0.11	2	1	25	0	2	0.11	1			#25	0	0	0	2	2	0	1	1
26	1	2	1.11	2.11	26	0	0.11	0.22	0.33			#26	1	0	2	0	1	0	2	0
27	2	2.11	2.22	0	27	0	0.11	0.22	1			#27	2	0	2	0	2	0	0	1
28	1	2	1.11	1.22	28	0	0.11	1	1.11			#28	1	0	2	0	1	1	1	1
29	1	0	2	1.11	29	1	2	0	1.11			#29	1	1	0	2	2	0	1	1
30	2	2.11	1	0	30	0	0.11	0.22	2			#30	2	0	2	0	1	0	0	2
31	1	2	2.11	1.11	31	0	0.11	0.22	1			#31	1	0	2	0	2	0	1	1
32	2	0	2.11	2.22	32	0	2	0.11	0.22			#32	2	0	0	2	2	0	2	0
33	2	2.11	2.22	2.33	33	0	0.11	0.22	0.33			#33	2	0	2	0	2	0	2	0
34	1	2	2.11	1.11	34	1	0	0.11	1.11			#34	1	1	2	0	2	0	1	1
35	2	1	1.11	2.11	35	0	0.11	1	0.22			#35	2	0	1	0	1	1	2	0
36	2	2.11	2.22	2.33	36	0	0.11	0.22	0.33			#36	2	0	2	0	2	0	2	0
37	2	2.11	0	1	37	0	0.11	0.22	1			#37	2	0	2	0	0	0	1	1
38	2	0	2.11	2.22	38	0	1	0.11	0.22			#38	2	0	0	1	2	0	2	0
39	0	2	2.11	0.11	39	2	0	0.11	2.11			#39	0	2	2	0	2	0	0	2
40	2	2.11	2.22	0	40	0	0.11	0.22	1			#40	2	0	2	0	2	0	0	1
41	2	2.11	0	2.22	41	0	0.11	0.22	0.33			#41	2	0	2	0	0	0	2	0
42	2	0	2.11	1	42	0	0.11	0.22	0.33			#42	2	0	0	0	2	0	1	0
43	0	2	2.11	2.22	43	0	0.11	0.22	0.33			#43	0	0	2	0	2	0	2	0
44	2	2.11	2.22	0	44	0	0.11	0.22	1			#44	2	0	2	0	2	0	0	1
45	2	0	1	2.11	45	0	1	1.11	0.11			#45	2	0	0	1	1	1	2	0
46	2	2.11	2.22	2.33	46	0	0.11	0.22	0.33			#46	2	0	2	0	2	0	2	0
47	1	1.11	1.22	0	47	1	1.11	0	2			#47	1	1	1	1	1	0	0	2
48	2	2.11	2.22	2.33	48	0	0.11	0.22	0.33			#48	2	0	2	0	2	0	2	0
49	1	2	2.11	2.22	49	1	0	0.11	0.22			#49	1	1	2	0	2	0	2	0
50	2	1	0	1.11	50	0	1	2	1.11			#50	2	0	1	1	0	2	1	1
51	0	2	2.11	2.22	51	1	0	0.11	0.22			#51	0	1	2	0	2	0	2	0
52	2	0	2.11	1	52	0	1	0.11	1.11			#52	2	0	0	1	2	0	1	1
53	2	2.11	0	1	53	0	0.11	2	0.22			#53	2	0	2	0	0	2	1	0
54	1	2	2.11	0	54	0	0.11	0.22	2			#54	1	0	2	0	2	0	0	2
55	2	2.11	2.22	2.33	55	0	0.11	0.22	0.33			#55	2	0	2	0	2	0	2	0
56	2	0	1	2.11	56	0	1	1.11	0.11			#56	2	0	0	1	1	1	2	0
57	2	2.11	2.22	2.33	57	0	0.11	0.22	0.33			#57	2	0	2	0	2	0	2	0
58	2	1	1.11	1.22	58	0	1	1.11	1.22			#58	2	0	1	1	1	1	1	1
59	2	2.11	2.22	2.33	59	0	0.11	0.22	0.33			#59	2	0	2	0	2	0	2	0
60	1	2	1.11	0	60	1	0	1.11	2			#60	1	1	2	0	1	1	0	2
