# Supplementary material for: Alternative splicing of CARM1 regulated by LincGET-guided paraspeckles biases the first cell fate in mammalian early embryos
Source: Nat Struct Mol Biol. 2024 Apr 24;31(9):1341–54. doi: 10.1038/s41594-024-01292-9 (PMC11402786; doi:10.1038/s41594-024-01292-9)
Supplement: Supplementary file 29 — Sheet ‘ED Fig. 9b’: Statistical Source data for bar plots and dot plots in Extended Data Fig. 9b. Sheet ‘ED Fig. 9c’: Statistical Source data for bar plots and dot plots in Extended Data Fig. 9c. [file 41594_2024_1292_MOESM29_ESM.xlsx]

## Sheet: ED Fig. 9b
bar plot		#1		#2		#3		#4		#5		#6		#7		#8		#9		#10		#11		#12		#13		#14		#15		#16		#17		#18		#19		#20		#21		#22		#23		#24
		pB	npB	pB	npB	pB	npB	pB	npB	pB	npB	pB	npB	pB	npB	pB	npB	pB	npB	pB	npB	pB	npB	pB	npB	pB	npB	pB	npB	pB	npB	pB	npB	pB	npB	pB	npB	pB	npB	pB	npB	pB	npB	pB	npB	pB	npB	pB	npB
	AS%	0.166062	0.139349	0.186332	0.17641	0.149449	0.356289	0.128275	0.338083	0.260881	0.330519	0.231126	0.214586	0.121808	0.26327	0.187419	0.243594	0.215785	0.241108	0.189162	0.198556	0.18	0.16293	0.246674	0.192541	0.101697	0.353251	0.309723	0.121301	0.158464	0.18898	0.179867	0.150613	0.204705	0.253342	0.190432	0.228899	0.1831	0.19	0.111304	0.361203	0.174052	0.220164	0.194131	0.213471	0.277615	0.0976322	0.272138	0.371472
	noS%	0.833938	0.860651	0.813668	0.82359	0.850551	0.643711	0.871725	0.661917	0.739119	0.669481	0.768874	0.785414	0.878192	0.73673	0.812581	0.756406	0.784215	0.758892	0.810838	0.801444	0.82	0.83707	0.753326	0.807459	0.898303	0.646749	0.690277	0.878699	0.841536	0.81102	0.820133	0.849387	0.795295	0.746658	0.809568	0.771101	0.8169	0.81	0.888696	0.638797	0.825948	0.779836	0.805869	0.786529	0.722385	0.902368	0.727862	0.628528
dot plot		#1	#2	#3	#4	#5	#6	#7	#8	#9	#10	#11	#12	#13	#14	#15	#16	#17	#18	#19	#20	#21	#22	#23	#24	#25	#26	#27	#28	#29	#30	#31	#32	#33	#34	#35	#36	#37	#38	#39	#40	#41	#42	#43	#44	#45	#46	#47	#48
	pB	1.08747	1.02735	0.591014	0.550113	0.882249	1.03711	0.63264	0.869667	0.944577	0.975771	1.04978	1.12325	0.447072	1.43715	0.912171	1.08852	0.893815	0.908267	0.981507	0.471121	0.88303	0.952552	1.47964	0.84566	0.919171	0.569806	1.09142	1.12357	0.636295	0.468197	0.485656	0.930048	0.909091	1.43497	0.857143	0.862259	1.20586	0.467517	0.905183	1.06328	1.01067	0.616267	0.965817	0.63276	0.953392	1.11188	1.00158	0.861364
	npB	0.912533	0.972648	1.40899	1.44989	1.11775	0.962893	1.36736	1.13033	1.05542	1.02423	0.950223	0.876751	1.55293	0.562849	1.08783	0.911481	1.10619	1.09173	1.01849	1.52888	1.11697	1.04745	0.520362	1.15434	1.08083	1.43019	0.908581	0.876432	1.36371	1.5318	1.51434	1.06995	1.09091	0.565032	1.14286	1.13774	0.79414	1.53248	1.09482	0.936717	0.989328	1.38373	1.03418	1.36724	1.04661	0.888124	0.998425	1.13864
		#1	#2	#3	#4	#5	#6	#7	#8	#9	#10	#11	#12	#13	#14	#15	#16	#17	#18	#19	#20	#21	#22	#23	#24	#25	#26	#27	#28	#29	#30	#31	#32	#33	#34	#35	#36	#37	#38	#39	#40	#41	#42	#43	#44	#45	#46	#47	#48
AS	pB	3086.95	3436.45	2324.03	2134.4	4065.36	4226.56	2083.27	2999.51	3302.2	2873.6	3570.86	3869.81	2022.3	5042.64	3012.52	3333.99	4050.71	3569.05	3563.33	1991.88	3029.56	3034.28	5371.19	5170.07	3733.39	2097.72	3145.6	3229.98	3371.13	1422.14	1333.97	3392.88	2660.51	4967.52	3242.53	3206.63	3592.42	1583.56	3565.69	2997.4	2244.48	2982.16	2465.32	2504.82	3091.84	5232.26	4525.85	2564.56
	npB	2557.28	3071.8	5826.05	6019.39	5233.99	3534.97	3981.43	4112.57	4366.78	3659.35	3141.78	3772.92	5584.94	2066.48	3243.99	2270.89	4378.3	3629.29	3251.56	7054.39	3996.53	3774.27	1474.5	6042.95	4458.58	5156.43	2972.37	2576.36	7463.41	4801.4	4855.86	4339.46	2969.57	2084.43	4182.48	4052.98	2516.02	5190.79	4307.48	2851.15	2244.45	6584.51	3090.85	6024.08	3820.76	4468.95	3564.39	2940.72
noS	pB	15102.2	15006.2	12226.6	12604.9	12517.8	14060.3	14119.6	13004.8	12001	12317.7	16267.3	11818.2	16863.2	12238.5	15998.2	15201.9	15737.4	15172.8	15897.8	14904	14376.5	12595.8	14976.4	14527.9	14856.6	14876.2	12583.3	13512.6	15612.2	14878.9	13225.8	13651	15076.2	14189.8	14771.5	14544.1	12743.7	15666	15492.5	13648.2	13434.8	15660.9	13659.1	15560	14056.4	13014.6	14852.1	14887.8
	npB	15394.4	14341	12626	12285.1	11401.7	12938.4	12141.6	12770.3	13744.6	14770.5	16141.2	15822.5	11225.2	13969.5	13921.8	12806.8	13103.8	12226.2	13861.9	13475.9	14156	13906.2	12628.1	11224.6	14421.8	13446.1	14881.2	14543.9	12746.3	14052.1	14308.9	14609.1	13528	16265.1	13244.5	12950.4	14857	12058.8	14727.6	15121.7	13772.9	11748.2	15788.5	14082.7	15482.9	15042.3	11745.2	12198.3
total	pB	18589.2	18442.6	15550.6	16639.3	15583.2	18286.8	17102.9	16004.3	15303.2	15191.3	19838.1	15688	19885.5	16281.1	19010.8	18535.9	19788.1	18741.8	19461.1	17895.9	17406	15630.1	19347.6	18998	18590	17973.9	15728.9	16742.6	18983.3	17301	15559.8	17043.9	17736.7	18157.4	18014	17750.7	16336.1	17249.5	19058.2	16645.6	15679.3	18643.1	16124.4	18064.9	17148.2	18246.8	19378	17452.3
	npB	18351.7	17412.8	16352.1	17804.5	15835.7	16473.4	15123	16882.9	18111.3	18429.8	19283	19595.4	15810.1	17036	17165.8	15077.7	17282.1	15855.5	17113.5	19530.3	18152.6	17680.5	15102.6	16267.6	18880.4	17602.6	17853.5	17120.3	19609.7	17853.5	18164.7	18948.6	16497.6	19349.5	17427	17003.4	17373	17249.6	19035.1	17972.8	16017.3	18332.7	18879.3	20106.8	19303.7	19511.3	15309.5	15139
AS%	pB	0.166062	0.186332	0.149449	0.128275	0.260881	0.231126	0.121808	0.187419	0.215785	0.189162	0.18	0.246674	0.101697	0.309723	0.158464	0.179867	0.204705	0.190432	0.1831	0.111304	0.174052	0.194131	0.277615	0.272138	0.200828	0.116709	0.199989	0.19292	0.177584	0.0821998	0.0857317	0.199067	0.15	0.273581	0.18	0.180648	0.219907	0.0918029	0.187095	0.180071	0.14315	0.159961	0.152894	0.138657	0.180301	0.286749	0.233556	0.146946
	npB	0.139349	0.17641	0.356289	0.338083	0.330519	0.214586	0.26327	0.243594	0.241108	0.198556	0.16293	0.192541	0.353251	0.121301	0.18898	0.150613	0.253342	0.228899	0.19	0.361203	0.220164	0.213471	0.0976322	0.371472	0.236148	0.292936	0.166486	0.150486	0.380597	0.268934	0.267324	0.229012	0.18	0.107725	0.24	0.238363	0.144824	0.300923	0.226291	0.158637	0.140127	0.359167	0.163716	0.299604	0.197929	0.229044	0.232821	0.194248
	mean	0.152705	0.181371	0.252869	0.233179	0.2957	0.222856	0.192539	0.215506	0.228447	0.193859	0.171465	0.219607	0.227474	0.215512	0.173722	0.16524	0.229024	0.209665	0.18655	0.236253	0.197108	0.203801	0.187624	0.321805	0.218488	0.204823	0.183238	0.171703	0.27909	0.175567	0.176528	0.21404	0.165	0.190653	0.21	0.209505	0.182365	0.196363	0.206693	0.169354	0.141638	0.259564	0.158305	0.21913	0.189115	0.257897	0.233189	0.170597
	p	0.00420933
[truncated: 72 more columns]

## Sheet: ED Fig. 9c
bar plot		#1				#2				#3				#4				#5				#6				#7				#8				#9				#10				#11				#12
		nB1	nB2	nB3	fB	nB1	nB2	nB3	fB	nB1	nB2	nB3	fB	nB1	nB2	nB3	fB	nB1	nB2	nB3	fB	nB1	nB2	nB3	fB	nB1	nB2	nB3	fB	nB1	nB2	nB3	fB	nB1	nB2	nB3	fB	nB1	nB2	nB3	fB	nB1	nB2	nB3	fB	nB1	nB2	nB3	fB
	AS%	0.105249	0.200877	0.0918435	0.242604	0.309589	0.0976664	0.195147	0.310701	0.102948	0.156608	0.2	0.260612	0.200321	0.0861788	0.211522	0.26242	0.0964162	0.0890813	0.199202	0.25283	0.209403	0.0935039	0.152562	0.266478	0.136083	0.259411	0.115188	0.383813	0.201817	0.142911	0.202655	0.306373	0.103922	0.207584	0.224815	0.200352	0.255106	0.162155	0.18094	0.100172	0.226558	0.109519	0.157535	0.137849	0.142406	0.133969	0.160075	0.25338
	noS%	0.894751	0.799123	0.908156	0.757396	0.690411	0.902334	0.804853	0.689299	0.897052	0.843392	0.8	0.739388	0.799679	0.913821	0.788478	0.73758	0.903584	0.910919	0.800798	0.74717	0.790597	0.906496	0.847438	0.733522	0.863917	0.740589	0.884812	0.616187	0.798183	0.857089	0.797345	0.693627	0.896078	0.792416	0.775185	0.799648	0.744894	0.837845	0.81906	0.899828	0.773442	0.890481	0.842465	0.862151	0.857594	0.866031	0.839925	0.74662
		#31				#32				#33				#34				#35				#36				#37				#38				#39				#40				#41				#42
		nB1	nB2	nB3	fB	nB1	nB2	nB3	fB	nB1	nB2	nB3	fB	nB1	nB2	nB3	fB	nB1	nB2	nB3	fB	nB1	nB2	nB3	fB	nB1	nB2	nB3	fB	nB1	nB2	nB3	fB	nB1	nB2	nB3	fB	nB1	nB2	nB3	fB	nB1	nB2	nB3	fB	nB1	nB2	nB3	fB
	AS%	0.179318	0.236705	0.147078	0.165083	0.0992334	0.125406	0.219676	0.311485	0.208125	0.161094	0.197147	0.136141	0.18092	0.292985	0.174559	0.256055	0.155791	0.19806	0.153401	0.243822	0.188671	0.154694	0.288023	0.195841	0.153056	0.23661	0.211203	0.318912	0.125089	0.153987	0.330884	0.237459	0.0751038	0.0968085	0.187882	0.223173	0.130749	0.221855	0.251678	0.176101	0.161379	0.208909	0.179713	0.215834	0.257318	0.136147	0.10714	0.112216
	noS%	0.820682	0.763295	0.852922	0.834917	0.900767	0.874594	0.780324	0.688515	0.791875	0.838906	0.802853	0.863859	0.81908	0.707015	0.825441	0.743945	0.844209	0.80194	0.846599	0.756178	0.811329	0.845306	0.711977	0.804159	0.846944	0.76339	0.788797	0.681088	0.874911	0.846013	0.669116	0.762541	0.924896	0.903191	0.812118	0.776827	0.869251	0.778145	0.748322	0.823899	0.838621	0.791091	0.820287	0.784166	0.742682	0.863853	0.89286	0.887784
dot plot		#1	#2	#3	#4	#5	#6	#7	#8	#9	#10	#11	#12	#13	#14	#15	#16	#17	#18	#19	#20	#21	#22	#23	#24	#25	#26	#27	#28	#29	#30	#31	#32	#33	#34	#35	#36	#37	#38	#39	#40	#41	#42	#43	#44	#45	#46	#47	#48
	nB1	0.657216	1.3562	0.571803	1.05371	0.604937	1.16021	0.608536	0.94555	0.564278	1.46115	1.43513	0.825747	0.94467	0.549669	0.527813	0.870215	1.22609	0.497602	1.07166	0.32179	0.851459	1.49899	0.650133	1.30764	0.901293	0.794961	0.502678	0.819347	0.743942	1.42753	0.985017	0.525183	1.18504	0.800071	0.8297	0.912304	0.665621	0.590448	0.515321	0.67018	0.842892	1.67957	0.878861	0.593641	0.647	1.16824	1.02241	0.923947
	nB2	1.25436	0.427844	0.86984	0.453309	0.558916	0.518066	1.16003	0.669562	1.12714	0.92876	0.69375	0.776822	1.37172	1.15154	0.564612	0.768469	1.15234	1.17259	1.56536	1.51784	0.562711	0.881926	1.02229	0.923194	0.664654	0.879324	1.41357	0.718461	0.930592	0.850157	1.30025	0.663698	0.917251	1.29565	1.05481	0.74801	1.02898	0.72685	0.664247	1.13716	1.09114	0.888656	1.12573	0.958151	1.05031	0.570611	1.13731	0.886213
	nB3	0.573508	0.854873	1.11085	1.11263	1.24984	0.845283	0.515096	0.949476	1.2207	1.03635	0.997909	0.9282	0.748276	0.814278	1.39813	1.22354	0.78596	0.769635	0.782426	0.94191	0.833874	0.748733	1.30654	0.861601	1.1303	0.727941	1.0877	1.27137	0.692277	0.564477	0.807915	1.16261	1.12253	0.771942	0.816967	1.39271	0.918491	1.56184	1.28914	1.29002	0.93865	0.699321	1.09914	0.795311	0.768755	1.02324	0.919714	1.17327
	fB	1.51492	1.36108	1.44751	1.38036	1.58631	1.47644	1.71634	1.43541	1.08787	0.573743	0.873206	1.46923	0.935333	1.48451	1.50945	1.13777	0.835615	1.56018	0.580553	1.21846	1.75196	0.870349	1.02103	0.907564	1.30375	1.59777	0.996059	1.19082	1.63319	1.15783	0.906818	1.6485	0.775173	1.13234	1.29852	0.946974	1.38691	1.12086	1.53129	0.90264	1.12731	0.732457	0.89626	1.6529	1.53393	1.2379	0.920567	1.01657
		#1	#2	#3	#4	#5	#6	#7	#8	#9	#10	#11	#12	#13	#14	#15	#16	#17	#18	#19	#20	#21	#22	#23	#24	#25	#26	#27	#28	#29	#30	#31	#32	#33	#34	#35	#36	#37	#38	#39	#40	#41	#42	#43	#44	#45	#46	#47	#48
AS	nB1	1947.46	5320.81	1574.87	3297.94	1461.92	3392.33	2671.85	3520.86	2061.56	4041.51	3494.8	2768.42	2586.84	2262.24	1832.92	2644.03	4243.85	1957.79	3466.71	1506.51	3363.18	6348.49	2287.75	5347.11	3192.32	2232.47	1463.06	3639.27	2230.42	5320.8	2760.45	1748.93	3984.37	2952.6	2504.41	2879.52	2553.03	2276.27	1271.68	1556.22	3171.96	3852.43	3250.11	2270.61	3072.15	3371.5	2428.92	4296.72
	nB2	3769.32	1740.65	2419.84	1315.87	1364.15	1419.09	4522.79	2539.05	3383.37	3058.89	1977.35	2054.57	3549.47	4893.63	2180.47	2450.46	4551.2	4486.42	5081.27	6025.38	1968.48	3845.72	3578.93	3886.83	2336.76	2933.15	4878.02	3360.94	3192.9	3011.21	4699.4	2223.66	2583.16	4530.91	3255.92	2918.62	3824.16	2004.38	1167.85	3874.12	3397.72	2593.43	4971.87	3347.17	3696.55	2023.63	3198.11	3501
	nB3	1471.27	3384.16	3024.03	3963.49	3756.72	2780.16	2201.88	3513.64	3475.16	3411.45	2528.78	2695.24	2361.46	3193.83	5350.23	3277.47	2662.39	3012.1	3174.34	3504.21	2810.45	3370.03	3983.32	3352.16	4602.94	2095.56	3389.25	5586.28	1860.17	1926.65	2578.64	4229.6	3574.02	3201.61	2753	5514.61	3843.99	5170.3	3531.64	4388.06	2424.92	1928.3	3866.87	3309.43	3459.43	3274.28	2084.57	4361
	fB	3700.76	5118.54	4256.72	4612.32	4677.81	5032.14	5953.22	5627.7	3441.37	1864.2	2366.12	4148.03	3043.85	5488.38	5648.69	3046.01	2550.99	5837.45	2196.08	5262.4	6073.68	3719.68	3327.94	3585.33	5221.47	5303.19	3229.86	6089.72	5642.55	3627.4	3112.49	5935.87	2326.36	4928.73	4804.96	3292.64	7387.88	3258.54	3044.06	3154.62	4462.97	1784.16	2511.98	6589.98	7943.98	3764.92	2439.19	3522.95
noS	nB1	15556	13065.9	12722.8	13165.3	12700.6	12807.7	16562.1	13924.9	16476	12001	11630.9	16171.9	13365.6	13583.2	13748.7	15052.1	13647.7	15899.6	11664.6	16648.9	14341.9	15127.8	14224.2	14712.3	13615.7	12487.7	12297.8	14227.7	13766.6	14769	12633.7	14875.5	15259.7	12467.3	13071	11482.6	14127.3	15920.9	15660.6	10346.1	16483.3	11119	13579.1	15567.7	16438.7	10843.1	13298.9	15921
	nB2	14995	15081.8	12531.8	12953.2	12949.4	12757.7	13112.1	14727.6	12915.5	15305.1	15077.5	12781.6	12097.3	13300.3	15259.7	16146.4	15579.5	14151.7	11602.2	14310.5	13154.7	14883.6	14341.3	15707.3	13347.1	15539.5	14997.4	14103.3	15429.6	15104.5	15154	14008	12252	12633.7	13183.2	14748.5	12338.1	11012.2	10895.6	13588.3	12866.4	16455.4	15126.9	12945	10765	15444.1	15418.1	13674
	nB3	13548.1	13957.5	12096.1	14774.5	15102.1	14942.9	15913.7	13924.4	11982.7	14942.6	13023.4	13642.1	15599.5	12860.3	13721.9	12764.5	13760.2	15245.8	15802.5	12274.1	12223.4	16478.4	12735.5	13330.6	15222	11119.1	12841.8	12699.3	12294	15012.2	13553.8	15524.2	15154.7	14639.5	14693.5	14731.8	14356.5	10455.4	15265.4	13047.2	11068.4	16069.7	12143.1	16097.3	15031.4	12486.6	12920.7	11798.6
	fB	12053.6	12355.6	12576.9	13463.8	14324	14351.8	10857.5	13841.1	13735.3	15745.9	14298.5	12722.7	15508.5	10744	13520.1	12987	12200	13595.3	14497.6	13554.5	13004.7	14626.9	13263.1	14461.8	13683.8	14276.6	13660.9	15729.8	15213.7	13338.6	15341.6	13720.8	11961.5	14720	15601.9	12720.2	15778	10464	10595.9	14759	16214.8	14115.2	10242.6	12004.1	13335.9	11215.2	15102.4	11543.5
total	nB1	18503.4	17186.7	15297.7	16463.3	15162.6	16200	19633.9	17445.8	19837.6	15842.5	15425.7	19440.3	16452.5	16845.5	16581.7	18196.2	17291.5	18857.4	15131.3	19855.4	18205	18676.3	17912	18059.4	16808	15720.2	15160.8	16866.9	16797	19589.8	15394.2	17624.4	19144.1	16319.9	16075.4	15262.1	16680.3	18197.2	16932.3	11902.3	19655.3	14971.5	16829.2	17838.3	19510.9	14214.6	15727.8	20217.8
	nB2	18764.3	17822.5	15451.6	15269.1	15313.6	15176.8	17434.9	17766.7	16298.8	18864	18054.9	15336.1	15546.7	17394	18440.2	19096.8	19730.7	18338.1	15183.4	16835.9	16123.2	19229.4	17820.3	18594.1	16683.8	18672.6	17975.4	17764.3	19222.5	18615.8	19853.4	17731.7	16035.1	15464.6	16439.1	18867.1	16162.3	13016.6	12063.5	17462.4	16264.1	19048.8	20098.7	16292.2	14461.6	17467.7	18616.3	17175
	nB3	16019.4	17341.6	15120.2	18738	18858.9	18223.1	19115.6	17338.1	15457.9	18854.1	16052.2	16837.3	18961	16054.1	18272.1	16042	16922.6	18757.9	18976.8	15778.3	15533.9	19848.4	15518.8	17182.7	19325	16114.7	16231	16685.6	15054.2	17938.9	17532.5	19253.8	18128.7	18341.1	17946.5	19146.4	18200.5	15625.7	18797.1	17435.2	13493.3	17998	16009.9	19406.7	18490.8	15760.9	15005.2	16159.6
	fB	15254.4	16474.2	16333.6	17576.1	18501.8	18883.9	15510.7	18368.8	17176.7	18610.1	17164.6	16370.8	19552.3	15132.4	17868.8	16033	15251	17932.8	17693.7	18316.9	15978.4	18846.5	16591	17447.2	19005.2	18579.8	16890.8	19419.6	19356.3	16466	18854.1	19056.7	17087.9	19248.7	19706.9	16812.8	23165.9	13722.6	13639.9	17913.6	20677.8	15899.4	12754.6	18594	21279.9	14980.1	17541.6	15066.4
AS%	nB1	0.105249	0.309589	0.102948	0.200321	0.0964162	0.209403	0.136083	0.201817	0.103922	0.255106	0.226558	0.142406	0.157231	0.134294	0.110539	0.145307	0.245429	0.103821	0.229109	0.0758741	0.184739	0.339923	0.127722	0.296085	0.189928	0.142012	0.0965026	0.215763	0.132787	0.271611	0.179318	0.0992334	0.208125	0.18092	0.155791	0.188671	0.153056	0.125089	0.0751038	0.130749	0.161379	0.257318	0.193124	0.127288	0.157458	0.237185	0.154435	0.212522
	nB2	0.200877	0.0976664	0.156608	0.0861788	0.0890813	0.0935039	0.259411	0.142911	0.207584	0.162155	0.109519	0.133969	0.22831	0.281341	0.118246	0.128318	0.230666	0.244651	0.334659	0.357889	0.12209	0.199992	0.200835	0.209036	0.140062	0.157083	0.271372	0.189197	0.166103	0.161756	0.236705	0.125406	0.161094	0.292985	0.19806	0.154694	0.23661	0.153987	0.0968085	0.221855	0.208909	0.136147	0.247373	0.205447	0.255612	0.11585	0.171791	0.203843
	nB3	0.0918435	0.195147	0.2	0.211522	0.199202	0.152562	0.115188	0.202655	0.224815	0.18094	0.157535	0.160075	0.124543	0.198942	0.292808	0.204305	0.157327	0.160578	0.167275	0.222091	0.180924	0.169788	0.256676	0.195089	0.238186	0.13004	0.208813	0.334797	0.123565	0.107401	0.147078	0.219676	0.197147	0.174559	0.153401	0.288023	0.211203	0.330884	0.187882	0.251678	0.179713	0.10714	0.241529	0.17053	0.18709	0.207747	0.138923	0.26987
	fB	0.242604	0.310701	0.260612	0.26242	0.25283	0.266478	0.383813	0.306373	0.200352	0.100172	0.137849	0.25338	0.155677	0.362692	0.316121	0.189983	0.167267	0.325518	0.124116	0.287297	0.380118	0.197367	0.200587	0.205496	0.274738	0.285428	0.19122	0.313587	0.29151	0.220296	0.165083	0.311485	0.136141	0.256055	0.243822	0.195841	0.318912	0.237459	0.223173	0.176101	0.215834	0.112216	0.196947	0.354414	0.373309	0.251328	0.139052	0.233828
	mean	0.160143	0.228276	0.180042	0.19011	0.159382	0.180487	0.223624	0.213439	0.184168	0.174593	0.157865	0.172458	0.16644	0.244317	0.209428	0.166978	0.200172	0.208642	0.21379	0.235788	0.216968	0.226768	0.196455	0.226426	0.210729	0.178641	0.191977	0.263336	0.178491	0.190266	0.182046	0.18895	0.175627	0.22613	0.187768	0.206807	0.229945	0.211855	0.145742	0.195096	0.191459	0.153205	0.219743	0.21442	0.243367	0.203027	0.15105	0.230016
	p	7.64018e-07
[truncated: 72 more columns]
