# Supplementary material for: Alternative splicing of CARM1 regulated by LincGET-guided paraspeckles biases the first cell fate in mammalian early embryos
Source: Nat Struct Mol Biol. 2024 Apr 24;31(9):1341–54. doi: 10.1038/s41594-024-01292-9 (PMC11402786; doi:10.1038/s41594-024-01292-9)
Supplement: Supplementary file 31 — Sheet ‘ED Fig. 10a’: Statistical Source data for dot plots in Extended Data Fig. 10a. Sheet ‘ED Fig. 10b’: Statistical Source data for bar plots and dot plots in Extended Data Fig. 10b. Sheet ‘ED Fig. 10c’: Statistical Source data for dot plots and Rp values in Extended Data Fig. 10c. [file 41594_2024_1292_MOESM31_ESM.xlsx]

## Sheet: ED Fig. 10a
Gfp OE						NONO OE						PSPC1 OE						i-Control						i-Nono						i-Pspc1
NO.	x-axis	y-axis		p		NO.	x-axis	y-axis		p		NO.	x-axis	y-axis		p		NO.	x-axis	y-axis		p		NO.	x-axis	y-axis		p		NO.	x-axis	y-axis		p		Gfp OE
		GFP(+)	GFP(-)					GFP(+)	GFP(-)					GFP(+)	GFP(-)					GFP(+)	GFP(-)					GFP(+)	GFP(-)					GFP(+)	GFP(-)			Well Name	Well Type	Ct	Ct	ΔCt	2^(-ΔCt)	rank (large to small)	embryos	GFP(+)-1	GFP(+)-2	GFP(-)-1	GFP(-)-2	GFP(+)	GFP(-)
1	1	0.0354994		0.505355		1	1	0.0347811		0.2799		1	1	0.0348172		0.447459		1	1	0.0369064		0.44019		1	1	0.0353752		0.26596		1	1	0.0343173		0.138428		#1-1	Carm1	27.78	27.12	4.95	0.032352	0.032352	#1	0.032352	0.0296327	0.0250913	0.0237379	0.0309924	0.0244146
2	0.9	0.0344451				2	0.9	0.0335019				2	0.9	0.0344845				2	0.9	0.0368022				2	0.9	0.0331801				2	0.9	0.0338663				#1-1	Carm1	27.25					#2	0.034039	0.0252659	0.029428	0.0260363	0.0296524	0.0277321
3	1.1	0.0338301				3	1.1	0.0326555				3	1.1	0.0341944				3	1.1	0.0364368				3	1.1	0.0325289				3	1.1	0.0326661				#1-1	Carm1	26.33					#3	0.029977	0.0263997	0.0236831	0.0231421	0.0281884	0.0234126
4	0.8	0.0334586				4	0.8	0.0308951				4	0.8	0.0339557				4	0.8	0.0353237				4	0.8	0.0322781				4	0.8	0.03254				#1-1	Hprt	22.39	22.17				#4	0.0317595	0.0257968	0.031833	0.0255005	0.0287781	0.0286667
5	1.2	0.0332862				5	1.2	0.0306937				5	1.2	0.033692				5	1.2	0.0349645				5	1.2	0.0320179				5	1.2	0.0315502				#1-1	Hprt	22.13					#5	0.0383845	0.0252076	0.0358968	0.0281641	0.031796	0.0320305
6	1	0.0322898				6	1	0.0303019				6	1	0.0317225				6	1	0.0348256				6	1	0.0307916				6	1	0.031182				#1-1	Hprt	21.99					#6	0.0381193	0.0328795	0.034039	0.029977	0.0354994	0.032008
7	0.9	0.031796				7	0.9	0.03024				7	0.9	0.0314704				7	0.9	0.0329747				7	0.9	0.0306135				7	0.9	0.0311454				#1-2	Carm1	27.64	27.8433	5.07667	0.0296327	0.0296327	#7	0.0384733	0.0280991	0.0294961	0.0262174	0.0332862	0.0278567
8	1.1	0.0316547				8	1.1	0.0301198				8	1.1	0.0312252				8	1.1	0.0327064				8	1.1	0.030607				8	1.1	0.0301584				#1-2	Carm1	27.74					#8	0.037856	0.0310341	0.0349152	0.0337259	0.0344451	0.0343206
9	0.8	0.0309924				9	0.8	0.0300769				9	0.8	0.0311633				9	0.8	0.03261				9	0.8	0.0300769				9	0.8	0.0301539				#1-2	Carm1	28.15					#9	0.0235195	0.0232493	0.0344345	0.0331848	0.0233844	0.0338097
10	1.2	0.0298115				10	1.2	0.0300268				10	1.2	0.0308645				10	1.2	0.0313149				10	1.2	0.0299415				10	1.2	0.0299058				#1-2	Hprt	22.9	22.7667				#10	0.0374212	0.0294961	0.0328795	0.023903	0.0334586	0.0283912
11	1	0.0298028				11	1	0.0299424				11	1	0.0303305				11	1	0.03094				11	1	0.0297726				11	1	0.0299036				#1-2	Hprt	22.78					#11	0.0345142	0.0250913	0.029977	0.0288891	0.0298028	0.029433
12	0.9	0.0296524				12	0.9	0.0298521				12	0.9	0.0301431				12	0.9	0.0301945				12	0.9	0.0297032				12	0.9	0.029694				#1-2	Hprt	22.62					#12	0.0304658	0.0291573	0.0334929	0.0311059	0.0298115	0.0322994
13	1.1	0.029465				13	1.1	0.0297039				13	1.1	0.0298738				13	1.1	0.0294434				13	1.1	0.0294194				13	1.1	0.0290675				#1-3	Carm1	28.3	28.2567	5.39667	0.0237379	0.0250913	#13	0.0373348	0.0303253	0.0310341	0.0238478	0.0338301	0.027441
14	0.8	0.0290203				14	0.8	0.028242				14	0.8	0.0296864				14	0.8	0.0275548				14	0.8	0.0293596				14	0.8	0.0287565				#1-3	Carm1	28.42					#14	0.0253829	0.0236831	0.0320544	0.0273939	0.024533	0.0297242
15	1.2	0.0288309				15	1.2	0.0280676				15	1.2	0.0288154				15	1.2	0.0257104				15	1.2	0.0292237				15	1.2	0.028551				#1-3	Carm1	28.05					#15	0.0341967	0.0234652	0.0358968	0.027905	0.0288309	0.0319009
16	1	0.0287781				16	1	0.02788				16	1	0.0286539				16	1	0.0256094				16	1	0.0289002				16	1	0.0285471				#1-3	Hprt	23.04	22.86				#16	0.0343551	0.024575	0.0337259	0.0288224	0.029465	0.0312741
17	0.9	0.0286623				17	0.9	0.0275078				17	0.9	0.028483				17	0.9	0.025412				17	0.9	0.0283768				17	0.9	0.0280155				#1-3	Hprt	22.74					#17	0.0330318	0.0242927	0.0363979	0.0241249	0.0286623	0.0302614
18	1.1	0.0281884				18	1.1	0.0270811				18	1.1	0.0278428				18	1.1	0.0247175				18	1.1	0.0272282				18	1.1	0.0271829				#1-3	Hprt	22.8					#18	0.0331848	0.0313947	0.0302553	0.0294961	0.0322898	0.0298757
19	0.8	0.024533				19	0.8	0.0267185				19	0.8	0.0274597				19	0.8	0.0242172				19	0.8	0.0260363				19	0.8	0.0270426				#1-4	Carm1	28.63	28.5467	5.31667	0.0250913	0.0237379	#19	0.0338039	0.0242366	0.0308911	0.0295643	0.0290203	0.0302277
20	1.2	0.0233844				20	1.2	0.0265845				20	1.2	0.0267868				20	1.2	0.0240079				20	1.2	0.0254025				20	1.2	0.0261907				#1-4	Carm1	28.29					#20	0.0362301	0.0270793	0.0320544	0.0260965	0.0316547	0.0290755
1	2		0.0343206			1	2		0.0342231			1	2		0.0352016			1	2		0.0358798			1	2		0.0367851			1	2		0.0336873			#1-4	Carm1	28.72
2	1.9		0.0338097			2	1.9		0.0342053			2	1.9		0.0346981			2	1.9		0.0356259			2	1.9		0.0339569			2	1.9		0.0335807			#1-4	Hprt	23.32	23.23
3	2.1		0.0322994			3	2.1		0.0326051			3	2.1		0.0346028			3	2.1		0.0345309			3	2.1		0.0338487			3	2.1		0.0328821			#1-4	Hprt	23.14
4	1.8		0.0320305			4	1.8		0.0324351			4	1.8		0.0342735			4	1.8		0.0330573			4	1.8		0.0333399			4	1.8		0.0325661			#1-4	Hprt	23.23
5	2.2		0.032008			5	2.2		0.0322623			5	2.2		0.0331369			5	2.2		0.0330562			5	2.2		0.0332543			5	2.2		0.0321971			#2-1	Carm1	29.41	29.19	5.30667	0.0252659	0.034039
6	2		0.0319009			6	2		0.032152			6	2		0.0326951			6	2		0.0313988			6	2		0.0330016			6	2		0.0321372			#2-1	Carm1	29.18
7	1.9		0.0312741			7	1.9		0.032032			7	1.9		0.0324976			7	1.9		0.0309421			7	1.9		0.0322943			7	1.9		0.0321147			#2-1	Carm1	28.98
8	2.1		0.0302614			8	2.1		0.0316158			8	2.1		0.0319313			8	2.1		0.0308337			8	2.1		0.0314134			8	2.1		0.032105			#2-1	Hprt	23.79	23.8833
9	1.8		0.0302277			9	1.8		0.0302998			9	1.8		0.0318861			9	1.8		0.0306413			9	1.8		0.0309633			9	1.8		0.0319446			#2-1	Hprt	23.81
10	2.2		0.0298757			10	2.2		0.0302876			10	2.2		0.0318831			10	2.2		0.0304941			10	2.2		0.0308359			10	2.2		0.0316296			#2-1	Hprt	24.05
11	2		0.0297242			11	2		0.0298094			11	2		0.0318519			11	2		0.0298458			11	2		0.0301006			11	2		0.0315502			#2-2	Carm1	27.85	27.8233	4.87667	0.034039	0.0252659
12	1.9		0.029433			12	1.9		0.0296427			12	1.9		0.0316514			12	1.9		0.0294754			12	1.9		0.0295491			12	1.9		0.031146			#2-2	Carm1	27.56
13	2.1		0.0290755			13	2.1		0.0295359			13	2.1		0.0312937			13	2.1		0.0288756			13	2.1		0.029395			13	2.1		0.0306464			#2-2	Carm1	28.06
14	1.8		0.0286667			14	1.8		0.0294987			14	1.8		0.0299175			14	1.8		0.0270744			14	1.8		0.0293639			14	1.8		0.030409			#2-2	Hprt	23.01	22.9467
15	2.2		0.0283912			15	2.2		0.0294305			15	2.2		0.0295048			15	2.2		0.0269778			15	2.2		0.0291986			15	2.2		0.0297764			#2-2	Hprt	22.99
16	2		0.0278567			16	2		0.0290676			16	2		0.0289733			16	2		0.0262511			16	2		0.0289098			16	2		0.0292228			#2-2	Hprt	22.84
17	1.9		0.0277321			17	1.9		0.0288499			17	1.9		0.0287005			17	1.9		0.0256544			17	1.9		0.0288596			17	1.9		0.0290638			#2-3	Carm1	28.69	28.9533	5.08667	0.029428	0.029428
18	2.1		0.027441			18	2.1		0.0287539			18	2.1		0.0281668			18	2.1		0.0251822			18	2.1		0.0282132			18	2.1		0.0289566			#2-3	Carm1	28.7
19	1.8		0.0244146			19	1.8		0.0285274			19	1.8		0.0278826			19	1.8		0.0245193			19	1.8		0.0273737			19	1.8		0.0280824			#2-3	Carm1	29.47
20	2.2		0.0234126			20	2.2		0.0272384			20	2.2		0.0264081			20	2.2		0.0240393			20	2.2		0.0261598			20	2.2		0.0278396			#2-3	Hprt	23.75	23.8667
																																				#2-3	Hprt	23.88
																																				#2-3	Hprt	23.97
																																				#2-4	Carm1	28.03	28.1067	5.26333	0.0260363	0.0260363
																																				#2-4	Carm1	28.1
																																				#2-4	Carm1	28.19
																																				#2-4	Hprt	22.73	22.8433
																																				#2-4	Hprt	23.09
																																				#2-4	Hprt	22.71
																																				#3-1	Carm1	28.64	28.3567	5.24333	0.0263997	0.029977
																																				#3-1	Carm1	28.13
																																				#3-1	Carm1	28.3
																																				#3-1	Hprt	23.18	23.1133
																																				#3-1	Hprt	23
																																				#3-1	Hprt	23.16
																																				#3-2	Carm1	27.6	27.89	5.06	0.029977	0.0263997
																																				#3-2	Carm1	28.16
																																				#3-2	Carm1	27.91
																																				#3-2	Hprt	22.6	22.83
																																				#3-2	Hprt	22.9
																																				#3-2	Hprt	22.99
																																				#3-3	Carm1	28.92	28.7933	5.4	0.0236831	0.0236831
																																				#3-3	Carm1	29.02
																																				#3-3	Carm1	28.44
																																				#3-3	Hprt	23.13	23.3933
																																				#3-3	Hprt	23.53
																																				#3-3	Hprt	23.52
																																				#3-4	Carm1	28.04	27.7533	5.43333	0.0231421	0.0231421
																																				#3-4	Carm1	27.8
																																				#3-4	Carm1	27.42
																																				#3-4	Hprt	22.1	22.32
																																				#3-4	Hprt	22.48
																																				#3-4	Hprt	22.38
																																				#4-1	Carm1	29.23	29.02	5.27667	0.0257968	0.0317595
																																				#4-1	Carm1	29.3
																																				#4-1	Carm1	28.53
																																				#4-1	Hprt	23.7	23.7433
																																				#4-1	Hprt	23.78
																																				#4-1	Hprt	23.75
																																				#4-2	Carm1	28.19	28.4167	4.97667	0.0317595	0.0257968
																																				#4-2	Carm1	28.49
																																				#4-2	Carm1	28.57
																																				#4-2	Hprt	23.21	23.44
																																				#4-2	Hprt	23.47
																																				#4-2	Hprt	23.64
																																				#4-3	Carm1	28.86	28.75	4.97333	0.031833	0.031833
																																				#4-3	Carm1	28.71
																																				#4-3	Carm1	28.68
																																				#4-3	Hprt	23.79	23.7767
																																				#4-3	Hprt	23.58
																																				#4-3	Hprt	23.96
																																				#4-4	Carm1	27.7	27.71	5.29333	0.0255005	0.0255005
																																				#4-4	Carm1	27.43
																																				#4-4	Carm1	28
																																				#4-4	Hprt	22.1	22.4167
																																				#4-4	Hprt	22.42
																																				#4-4	Hprt	22.73
																																				#5-1	Carm1	27.03	26.9433	4.70333	0.0383845	0.0383845
																																				#5-1	Carm1	26.84
																																				#5-1	Carm1	26.96
																																				#5-1	Hprt	22.22	22.24
																																				#5-1	Hprt	22.38
																																				#5-1	Hprt	22.12
																																				#5-2	Carm1	28.2	28.22	5.31	0.0252076	0.0252076
																																				#5-2	Carm1	28.35
																																				#5-2	Carm1	28.11
																																				#5-2	Hprt	22.76	22.91
																																				#5-2	Hprt	22.81
																																				#5-2	Hprt	23.16
																																				#5-3	Carm1	27.34	27.1867	5.15	0.0281641	0.0358968
																																				#5-3	Carm1	26.91
																																				#5-3	Carm1	27.31
																																				#5-3	Hprt	22.21	22.0367
																																				#5-3	Hprt	21.87
																																				#5-3	Hprt	22.03
																																				#5-4	Carm1	26.84	26.9733	4.8	0.0358968	0.0281641
																																				#5-4	Carm1	26.76
																																				#5-4	Carm1	27.32
																																				#5-4	Hprt	22.16	22.1733
																																				#5-4	Hprt	22.09
																																				#5-4	Hprt	22.27
																																				#6-1	Carm1	28.71	28.4167	4.92667	0.0328795	0.0381193
																																				#6-1	Carm1	28.41
																																				#6-1	Carm1	28.13
																																				#6-1	Hprt	23.46	23.49
																																				#6-1	Hprt	23.46
																																				#6-1	Hprt	23.55
																																				#6-2	Carm1	27.9	27.8433	4.71333	0.0381193	0.0328795
																																				#6-2	Carm1	27.72
																																				#6-2	Carm1	27.91
																																				#6-2	Hprt	23.13	23.13
																																				#6-2	Hprt	23.09
																																				#6-2	Hprt	23.17
																																				#6-3	Carm1	28.51	28.5333	5.06	0.029977	0.034039
																																				#6-3	Carm1	28.52
																																				#6-3	Carm1	28.57
																																				#6-3	Hprt	23.76	23.4733
																																				#6-3	Hprt	23.52
																																				#6-3	Hprt	23.14
																																				#6-4	Carm1	27.31	27.1533	4.87667	0.034039	0.029977
																																				#6-4	Carm1	27.18
																																				#6-4	Carm1	26.97
																																				#6-4	Hprt	22.52	22.2767
																																				#6-4	Hprt	22.33
																																				#6-4	Hprt	21.98
																																				#7-1	Carm1	28.05	27.85	5.15333	0.0280991	0.0384733
																																				#7-1	Carm1	27.78
																																				#7-1	Carm1	27.72
																																				#7-1	Hprt	22.48	22.6967
																																				#7-1	Hprt	22.88
																																				#7-1	Hprt	22.73
																																				#7-2	Carm1	27.79	28.0533	4.7	0.0384733	0.0280991
																																				#7-2	Carm1	27.84
																																				#7-2	Carm1	28.53
																																				#7-2	Hprt	23.4	23.3533
																																				#7-2	Hprt	23.47
																																				#7-2	Hprt	23.19
																																				#7-3	Carm1	28.39	28.1033	5.08333	0.0294961	0.0294961
																																				#7-3	Carm1	27.99
																																				#7-3	Carm1	27.93
																																				#7-3	Hprt	22.86	23.02
																																				#7-3	Hprt	23.23
																																				#7-3	Hprt	22.97
																																				#7-4	Carm1	27.34	27.24	5.25333	0.0262174	0.0262174
																																				#7-4	Carm1	27.04
																																				#7-4	Carm1	27.34
																																				#7-4	Hprt	22.12	21.9867
																																				#7-4	Hprt	22.02
																																				#7-4	Hprt	21.82
																																				#8-1	Carm1	26.83	27.03	4.72333	0.037856	0.037856
																																				#8-1	Carm1	26.81
																																				#8-1	Carm1	27.45
																																				#8-1	Hprt	22.44	22.3067
																																				#8-1	Hprt	22.15
																																				#8-1	Hprt	22.33
																																				#8-2	Carm1	29.47	29.2767	5.01	0.0310341	0.0310341
																																				#8-2	Carm1	29.16
																																				#8-2	Carm1	29.2
																																				#8-2	Hprt	23.91	24.2667
																																				#8-2	Hprt	24.25
																																				#8-2	Hprt	24.64
																																				#8-3	Carm1	28.42	28.41	4.89	0.0337259	0.0349152
																																				#8-3	Carm1	28.49
																																				#8-3	Carm1	28.32
																																				#8-3	Hprt	23.66	23.52
																																				#8-3	Hprt	23.33
																																				#8-3	Hprt	23.57
																																				#8-4	Carm1	27.73	27.5433	4.84	0.0349152	0.0337259
																																				#8-4	Carm1	27.55
																																				#8-4	Carm1	27.35
																																				#8-4	Hprt	23.07	22.7033
																																				#8-4	Hprt	22.68
																																				#8-4	Hprt	22.36
																																				#9-1	Carm1	27.84	27.7367	5.41	0.0235195	0.0235195
																																				#9-1	Carm1	27.47
																																				#9-1	Carm1	27.9
																																				#9-1	Hprt	22.49	22.3267
																																				#9-1	Hprt	22.39
																																				#9-1	Hprt	22.1
																																				#9-2	Carm1	29.3	29.2967	5.42667	0.0232493	0.0232493
																																				#9-2	Carm1	29.33
																																				#9-2	Carm1	29.26
																																				#9-2	Hprt	23.73	23.87
																																				#9-2	Hprt	23.92
																																				#9-2	Hprt	23.96
																																				#9-3	Carm1	26.76	27.03	4.91333	0.0331848	0.0344345
																																				#9-3	Carm1	27.2
																																				#9-3	Carm1	27.13
																																				#9-3	Hprt	22.05	22.1167
																																				#9-3	Hprt	22.24
																																				#9-3	Hprt	22.06
																																				#9-4	Carm1	27.42	27.4	4.86	0.0344345	0.0331848
																																				#9-4	Carm1	27.24
																																				#9-4	Carm1	27.54
																																				#9-4	Hprt	22.67	22.54
																																				#9-4	Hprt	22.66
																																				#9-4	Hprt	22.29
																																				#10-1	Carm1	27.05	27.2833	4.74	0.0374212	0.0374212
																																				#10-1	Carm1	27.34
																																				#10-1	Carm1	27.46
																																				#10-1	Hprt	22.31	22.5433
																																				#10-1	Hprt	22.61
																																				#10-1	Hprt	22.71
																																				#10-2	Carm1	27.25	26.9733	5.08333	0.0294961	0.0294961
																																				#10-2	Carm1	27.27
																																				#10-2	Carm1	26.4
																																				#10-2	Hprt	22.05	21.89
																																				#10-2	Hprt	21.68
																																				#10-2	Hprt	21.94
																																				#10-3	Carm1	28.7	28.5867	5.38667	0.023903	0.0328795
																																				#10-3	Carm1	28.81
																																				#10-3	Carm1	28.25
																																				#10-3	Hprt	23.01	23.2
																																				#10-3	Hprt	23.13
																																				#10-3	Hprt	23.46
																																				#10-4	Carm1	27.94	27.7	4.92667	0.0328795	0.023903
																																				#10-4	Carm1	27.97
																																				#10-4	Carm1	27.19
																																				#10-4	Hprt	22.57	22.7733
																																				#10-4	Hprt	22.73
																																				#10-4	Hprt	23.02
																																				#11-1	Carm1	28.03	27.9067	4.85667	0.0345142	0.0345142
																																				#11-1	Carm1	28.13
																																				#11-1	Carm1	27.56
																																				#11-1	Hprt	23.05	23.05
																																				#11-1	Hprt	23.23
																																				#11-1	Hprt	22.87
																																				#11-2	Carm1	28.57	28.2833	5.31667	0.0250913	0.0250913
																																				#11-2	Carm1	28.47
																																				#11-2	Carm1	27.81
																																				#11-2	Hprt	23.18	22.9667
																																				#11-2	Hprt	22.91
																																				#11-2	Hprt	22.81
																																				#11-3	Carm1	28.8	29.0567	5.11333	0.0288891	0.029977
																																				#11-3	Carm1	28.99
																																				#11-3	Carm1	29.38
																																				#11-3	Hprt	23.9	23.9433
																																				#11-3	Hprt	23.77
																																				#11-3	Hprt	24.16
																																				#11-4	Carm1	28.74	28.6967	5.06	0.029977	0.0288891
																																				#11-4	Carm1	28.87
																																				#11-4	Carm1	28.48
																																				#11-4	Hprt	23.86	23.6367
																																				#11-4	Hprt	23.65
																																				#11-4	Hprt	23.4
																																				#12-1	Carm1	27.41	27.5667	5.03667	0.0304658	0.0304658
																																				#12-1	Carm1	27.42
																																				#12-1	Carm1	27.87
																																				#12-1	Hprt	22.43	22.53
																																				#12-1	Hprt	22.54
																																				#12-1	Hprt	22.62
																																				#12-2	Carm1	28.09	28.1167	5.1	0.0291573	0.0291573
																																				#12-2	Carm1	28.39
																																				#12-2	Carm1	27.87
																																				#12-2	Hprt	22.78	23.0167
																																				#12-2	Hprt	23.13
																																				#12-2	Hprt	23.14
																																				#12-3	Carm1	27.55	27.4267	4.9	0.0334929	0.0334929
																																				#12-3	Carm1	27.64
																																				#12-3	Carm1	27.09
																																				#12-3	Hprt	22.37	22.5267
																																				#12-3	Hprt	22.57
																																				#12-3	Hprt	22.64
																																				#12-4	Carm1	28.65	28.41	5.00667	0.0311059	0.0311059
																																				#12-4	Carm1	28.49
																																				#12-4	Carm1	28.09
																																				#12-4	Hprt	23.26	23.4033
																																				#12-4	Hprt	23.28
																																				#12-4	Hprt	23.67
																																				#13-1	Carm1	28.16	27.93	4.74333	0.0373348	0.0373348
																																				#13-1	Carm1	27.96
																																				#13-1	Carm1	27.67
																																				#13-1	Hprt	22.98	23.1867
																																				#13-1	Hprt	23.27
																																				#13-1	Hprt	23.31
																																				#13-2	Carm1	27.76	27.6533	5.04333	0.0303253	0.0303253
																																				#13-2	Carm1	27.72
																																				#13-2	Carm1	27.48
																																				#13-2	Hprt	22.73	22.61
																																				#13-2	Hprt	22.63
																																				#13-2	Hprt	22.47
																																				#13-3	Carm1	27.3	27.1833	5.01	0.0310341	0.0310341
																																				#13-3	Carm1	26.98
																																				#13-3	Carm1	27.27
																																				#13-3	Hprt	22.1	22.1733
																																				#13-3	Hprt	22.02
																																				#13-3	Hprt	22.4
																																				#13-4	Carm1	28.67	28.4867	5.39	0.0238478	0.0238478
																																				#13-4	Carm1	28.42
																																				#13-4	Carm1	28.37
																																				#13-4	Hprt	23.04	23.0967
																																				#13-4	Hprt	23.26
																																				#13-4	Hprt	22.99
																																				#14-1	Carm1	28.04	28.12	5.4	0.0236831	0.0253829
																																				#14-1	Carm1	28.18
																																				#14-1	Carm1	28.14
																																				#14-1	Hprt	22.98	22.72
																																				#14-1	Hprt	22.68
																																				#14-1	Hprt	22.5
																																				#14-2	Carm1	27.7	27.82	5.3	0.0253829	0.0236831
																																				#14-2	Carm1	27.89
																																				#14-2	Carm1	27.87
																																				#14-2	Hprt	22.31	22.52
																																				#14-2	Hprt	22.43
																																				#14-2	Hprt	22.82
																																				#14-3	Carm1	29.19	29.04	5.19	0.0273939	0.0320544
																																				#14-3	Carm1	28.98
																																				#14-3	Carm1	28.95
																																				#14-3	Hprt	23.94	23.85
																																				#14-3	Hprt	23.83
																																				#14-3	Hprt	23.78
																																				#14-4	Carm1	27.66	27.7633	4.96333	0.0320544	0.0273939
																																				#14-4	Carm1	27.79
																																				#14-4	Carm1	27.84
																																				#14-4	Hprt	22.8	22.8
																																				#14-4	Hprt	22.79
																																				#14-4	Hprt	22.81
																																				#15-1	Carm1	28.14	28.2333	5.41333	0.0234652	0.0341967
																																				#15-1	Carm1	28.02
																																				#15-1	Carm1	28.54
																																				#15-1	Hprt	23.17	22.82
																																				#15-1	Hprt	22.82
																																				#15-1	Hprt	22.47
																																				#15-2	Carm1	27.8	27.8267	4.87	0.0341967	0.0234652
																																				#15-2	Carm1	27.76
																																				#15-2	Carm1	27.92
																																				#15-2	Hprt	23.02	22.9567
																																				#15-2	Hprt	23.1
																																				#15-2	Hprt	22.75
																																				#15-3	Carm1	27.43	27.21	4.8	0.0358968	0.0358968
																																				#15-3	Carm1	27.13
																																				#15-3	Carm1	27.07
																																				#15-3	Hprt	22.48	22.41
																																				#15-3	Hprt	22.4
																																				#15-3	Hprt	22.35
																																				#15-4	Carm1	28.49	28.34	5.16333	0.027905	0.027905
																																				#15-4	Carm1	28.4
																																				#15-4	Carm1	28.13
																																				#15-4	Hprt	23.4	23.1767
																																				#15-4	Hprt	23.14
																																				#15-4	Hprt	22.99
																																				#16-1	Carm1	27.95	27.8667	5.34667	0.024575	0.0343551
																																				#16-1	Carm1	28.02
																																				#16-1	Carm1	27.63
																																				#16-1	Hprt	22.51	22.52
																																				#16-1	Hprt	22.64
																																				#16-1	Hprt	22.41
																																				#16-2	Carm1	28.95	28.7967	4.86333	0.0343551	0.024575
																																				#16-2	Carm1	28.53
																																				#16-2	Carm1	28.91
																																				#16-2	Hprt	23.9	23.9333
																																				#16-2	Hprt	24.08
																																				#16-2	Hprt	23.82
																																				#16-3	Carm1	28.46	28.4067	4.89	0.0337259	0.0337259
																																				#16-3	Carm1	28.31
																																				#16-3	Carm1	28.45
																																				#16-3	Hprt	23.42	23.5167
																																				#16-3	Hprt	23.72
																																				#16-3	Hprt	23.41
																																				#16-4	Carm1	27.42	27.6233	5.11667	0.0288224	0.0288224
																																				#16-4	Carm1	27.65
																																				#16-4	Carm1	27.8
																																				#16-4	Hprt	22.49	22.5067
																																				#16-4	Hprt	22.43
																																				#16-4	Hprt	22.6
																																				#17-1	Carm1	28.2	27.9867	4.92	0.0330318	0.0330318
																																				#17-1	Carm1	27.89
																																				#17-1	Carm1	27.87
																																				#17-1	Hprt	23.04	23.0667
																																				#17-1	Hprt	22.92
																																				#17-1	Hprt	23.24
																																				#17-2	Carm1	27.46	27.4967	5.36333	0.0242927	0.0242927
																																				#17-2	Carm1	27.35
																																				#17-2	Carm1	27.68
																																				#17-2	Hprt	22.18	22.1333
																																				#17-2	Hprt	22.28
																																				#17-2	Hprt	21.94
																																				#17-3	Carm1	28.12	28.3933	4.78	0.0363979	0.0363979
																																				#17-3	Carm1	28.34
																																				#17-3	Carm1	28.72
																																				#17-3	Hprt	23.81	23.6133
																																				#17-3	Hprt	23.62
																																				#17-3	Hprt	23.41
																																				#17-4	Carm1	27.87	27.59	5.37333	0.0241249	0.0241249
																																				#17-4	Carm1	27.36
																																				#17-4	Carm1	27.54
																																				#17-4	Hprt	22.45	22.2167
																																				#17-4	Hprt	22.11
																																				#17-4	Hprt	22.09
																																				#18-1	Carm1	28.54	28.3033	4.99333	0.0313947	0.0331848
																																				#18-1	Carm1	28.53
																																				#18-1	Carm1	27.84
																																				#18-1	Hprt	23.54	23.31
																																				#18-1	Hprt	23.18
																																				#18-1	Hprt	23.21
																																				#18-2	Carm1	27.27	27.26	4.91333	0.0331848	0.0313947
																																				#18-2	Carm1	27.31
																																				#18-2	Carm1	27.2
																																				#18-2	Hprt	22.51	22.3467
																																				#18-2	Hprt	22.41
																																				#18-2	Hprt	22.12
																																				#18-3	Carm1	28.37	28.45	5.04667	0.0302553	0.0302553
																																				#18-3	Carm1	28.6
																																				#18-3	Carm1	28.38
																																				#18-3	Hprt	23.51	23.4033
																																				#18-3	Hprt	23.17
																																				#18-3	Hprt	23.53
																																				#18-4	Carm1	28.12	28.0133	5.08333	0.0294961	0.0294961
																																				#18-4	Carm1	28.11
																																				#18-4	Carm1	27.81
																																				#18-4	Hprt	23.29	22.93
																																				#18-4	Hprt	22.94
																																				#18-4	Hprt	22.56
																																				#19-1	Carm1	28.66	28.9	4.88667	0.0338039	0.0338039
																																				#19-1	Carm1	29.08
																																				#19-1	Carm1	28.96
																																				#19-1	Hprt	23.95	24.0133
																																				#19-1	Hprt	24.21
																																				#19-1	Hprt	23.88
																																				#19-2	Carm1	28.03	28.21	5.36667	0.0242366	0.0242366
																																				#19-2	Carm1	28.02
																																				#19-2	Carm1	28.58
																																				#19-2	Hprt	22.76	22.8433
																																				#19-2	Hprt	22.93
																																				#19-2	Hprt	22.84
																																				#19-3	Carm1	27.93	27.64	5.01667	0.0308911	0.0308911
																																				#19-3	Carm1	27.36
																																				#19-3	Carm1	27.63
																																				#19-3	Hprt	22.92	22.6233
																																				#19-3	Hprt	22.63
																																				#19-3	Hprt	22.32
																																				#19-4	Carm1	28.02	27.8633	5.08	0.0295643	0.0295643
																																				#19-4	Carm1	27.92
																																				#19-4	Carm1	27.65
																																				#19-4	Hprt	22.83	22.7833
																																				#19-4	Hprt	22.89
																																				#19-4	Hprt	22.63
																																				#20-1	Carm1	27.8	28.06	4.78667	0.0362301	0.0362301
																																				#20-1	Carm1	28.24
																																				#20-1	Carm1	28.14
																																				#20-1	Hprt	23.25	23.2733
																																				#20-1	Hprt	23.46
																																				#20-1	Hprt	23.11
																																				#20-2	Carm1	27.77	27.4967	5.20667	0.0270793	0.0270793
																																				#20-2	Carm1	27.41
																																				#20-2	Carm1	27.31
																																				#20-2	Hprt	22.07	22.29
																																				#20-2	Hprt	22.22
																																				#20-2	Hprt	22.58
																																				#20-3	Carm1	27.9	27.6433	4.96333	0.0320544	0.0320544
																																				#20-3	Carm1	27.83
																																				#20-3	Carm1	27.2
																																				#20-3	Hprt	22.93	22.68
																																				#20-3	Hprt	22.74
																																				#20-3	Hprt	22.37
																																				#20-4	Carm1	29	28.84	5.26	0.0260965	0.0260965
																																				#20-4	Carm1	29.02
																																				#20-4	Carm1	28.5
																																				#20-4	Hprt	23.89	23.58
																																				#20-4	Hprt	23.55
																																				#20-4	Hprt	23.3

## Sheet: ED Fig. 10b
NONO								PSPC1
bar plot				p	dot blot			bar plot				p	dot blot						intensity			normalized intensity			Tubulin normalized intensity
		GFP+	GFP-		x-axis	y-axis				GFP+	GFP-		x-axis	y-axis					#1	#2	#3	#1	#2	#3	#1	#2	#3		mean	SEM
mean	Gfp	1	0.985458	0.443202	0.9	1		mean	Gfp	1	0.979484	0.395833	0.9	1		NONO	CARM1	Gfp-OE-Gfp(+)	31913	16635.4	31471.1	1	1	1	1	1	1	Gfp-OE-Gfp(+)	1	0
	Nono	0.982125	0.988351	0.487301	1	1			Pspc1	0.862042	0.991277	0.204382	1	1				Gfp-OE-Gfp(-)	22950.6	16151.8	23453.1	0.719163	0.970928	0.745225	0.838136	1.16453	0.953703	Gfp-OE-Gfp(-)	0.985458	0.1655
	i-Control	1.03332	1.11758	0.296616	1.1	1			i-Control	0.998669	1.12559	0.0893086	1.1	1				NONO-OE-Gfp(+)	19133.9	12035.7	20246.5	0.599566	0.723496	0.643336	0.860279	1.07389	1.01221	NONO-OE-Gfp(+)	0.982125	0.109936
	i-Nono	0.40551	0.929442	0.0023329	2	1.16453			i-Pspc1	0.573064	1.10199	0.0110985	1.85	1.07651				NONO-OE-Gfp(-)	22932.3	20924.6	25663	0.718588	1.25783	0.815446	0.725785	1.31341	0.925861	NONO-OE-Gfp(-)	0.988351	0.298753
SEM	Gfp	0	0.1655		2	0.953703		SEM	Gfp	0	0.125845		2.15	1.02465				i-Control-Gfp(+)	29682.3	19516.1	22256.7	0.930101	1.17316	0.707208	1.07884	1.13923	0.881888	i-Control-Gfp(+)	1.03332	0.134574
	Nono	0.109936	0.298753		2	0.838136			Pspc1	0.10517	0.218854		2	0.837287				i-Control-Gfp(-)	25675.2	15222.5	15168.4	0.804537	0.915067	0.481977	1.19641	1.27969	0.876625	i-Control-Gfp(-)	1.11758	0.212784
	i-Control	0.134574	0.212784		3.65	1.07389			i-Control	0.0708149	0.114868		3.5	0.977259				i-NONO-Gfp(+)	9552.76	8497.41	7194.33	0.299338	0.510802	0.228601	0.365699	0.522639	0.328192	i-NONO-Gfp(+)	0.40551	0.103156
	i-Nono	0.103156	0.12107		3.35	1.01221			i-Pspc1	0.0797669	0.239578		3.35	0.837668				i-NONO-Gfp(-)	26445.1	16972.4	21852.5	0.828664	1.02026	0.694366	1.01751	0.979435	0.791381	i-NONO-Gfp(-)	0.929442	0.12107
					3.5	0.860279							3.65	0.771199			Tubulin	Gfp-OE-Gfp(+)	25542.2	20176.2	27245	1	1	1
					4.5	1.31341							4.5	1.24395				Gfp-OE-Gfp(-)	21916.5	16821.8	21289.3	0.858051	0.833748	0.781401
					4.5	0.925861							4.35	0.868805				NONO-OE-Gfp(+)	17801.5	13593	17316.3	0.696944	0.673717	0.635577
					4.5	0.725785							4.65	0.861078				NONO-OE-Gfp(-)	25288.9	19322.5	23995.8	0.990084	0.957687	0.880743
					5.85	1.13923							5.85	1.04478				i-Control-Gfp(+)	22020.7	20777.2	21848.4	0.862129	1.02979	0.801925
					6.15	1.07884							6.15	1.03409				i-Control-Gfp(-)	17176.1	14427.4	14979.6	0.672458	0.715068	0.54981
					6	0.881888							6	0.917132				i-NONO-Gfp(+)	20907.2	19719.2	18977.4	0.818535	0.977351	0.696546
					6.85	1.27969							6.85	1.22843				i-NONO-Gfp(-)	20801.7	21017.1	23905	0.814404	1.04168	0.87741
					7.15	1.19641							7.15	1.14671		PSPC1	CARM1	Gfp-OE-Gfp(+)	28863.9	10827.9	14179.7	1	1	1	1	1	1	Gfp-OE-Gfp(+)	1	0
					7	0.876625							7	1.00163				Gfp-OE-Gfp(-)	19698.6	9231.88	10784.7	0.682464	0.852598	0.760578	0.837287	1.07651	1.02465	Gfp-OE-Gfp(-)	0.979484	0.125845
					8.5	0.522639							8.5	0.664987				PSPC1-OE-Gfp(+)	26680.9	7635.32	10245.8	0.924368	0.70515	0.722567	0.977259	0.771199	0.837668	PSPC1-OE-Gfp(+)	0.862042	0.10517
					8.3	0.365699							8.35	0.532151				PSPC1-OE-Gfp(-)	25022.7	9635.38	15797.2	0.866919	0.889863	1.11408	0.861078	0.868805	1.24395	PSPC1-OE-Gfp(-)	0.991277	0.218854
					8.6	0.328192							8.65	0.522056				i-Control-Gfp(+)	35236.6	16089.1	18342.6	1.22078	1.48588	1.29358	0.917132	1.03409	1.04478	i-Control-Gfp(+)	0.998669	0.0708149
					9.35	1.01751							9.35	1.28405				i-Control-Gfp(-)	33509.3	16393.9	15408.9	1.16094	1.51404	1.08669	1.00163	1.22843	1.14671	i-Control-Gfp(-)	1.12559	0.114868
					9.65	0.979435							9.65	1.19135				i-PSPC1-Gfp(+)	17045.5	7490.26	8904.56	0.590549	0.691753	0.627981	0.532151	0.522056	0.664987	i-PSPC1-Gfp(+)	0.573064	0.0797669
					9.5	0.791381							9.5	0.830577				i-PSPC1-Gfp(-)	35425.3	10995	17395.7	1.22732	1.01543	1.22681	1.28405	0.830577	1.19135	i-PSPC1-Gfp(-)	1.10199	0.239578
																	Tubulin	Gfp-OE-Gfp(+)	19680.8	15546.2	20992.8	1	1	1
																		Gfp-OE-Gfp(-)	16041.6	12312.6	15582.5	0.815089	0.792003	0.742278
																		PSPC1-OE-Gfp(+)	18615.6	14214.7	18108.3	0.945879	0.914356	0.862594
																		PSPC1-OE-Gfp(-)	19814.3	15923	18801.1	1.00678	1.02424	0.895598
																		i-Control-Gfp(+)	26196.9	22338.3	25992	1.33109	1.4369	1.23814
																		i-Control-Gfp(-)	22811	19160.6	19894	1.15905	1.2325	0.947655
																		i-PSPC1-Gfp(+)	21840.5	20599.5	19824.6	1.10974	1.32506	0.944351
																		i-PSPC1-Gfp(-)	18811.3	19006.1	21617.7	0.955821	1.22256	1.02977

## Sheet: ED Fig. 10c
2C AS level vs protein level					4C AS level vs protein level						2C expression vs protein level					4C expression vs protein level																										2C SPAR-seq
embryos	blastomeres	x-axis	y-axis	Rp	embryos	blastomeres	x-axis	y-axis	Rp		embryos	blastomeres	x-axis	y-axis	Rp	embryos	blastomeres	x-axis	y-axis	Rp					#1	#2	#3	#4	#5	#6	#7	#8	#9	#10	#11	#12	#13	#14	#15	#16		Well Name	Well Type	Ct	Ct-mean	ΔCt	2^(-ΔCt)	embryos	B1
#1	B1	0.00554986	9.90799	-0.555041	#1	B1	0.00713931	6.27584	-0.604946		#1	B1	0.0401998	9.90799	-0.033384	#1	B1	0.0333385	6.27584	-0.00226275		SPAR-seq	2C	B1	0.00554986	0.0056534	0.0121744	0.00784868	0.00620079	0.00541058	0.00775854	0.00885066	0.00699238	0.0104767	0.00728932	0.00937694	0.00647906	0.00375579	0.004732	0.00707363		#1-1	Carm1-E56S	29.88	29.92	7.49333	0.00554986	#1	0.00554986
	B2	0.00704102	7.80851			B2	0.00728932	4.01301				B2	0.0284913	7.80851			B2	0.0361465	4.01301					B2	0.00704102	0.00799511	0.00508337	0.00812547	0.0063604	0.00676982	0.00569272	0.0063604	0.00666121	0.00673861	0.0065847	0.00845097	0.0059071	0.0110485	0.00676982	0.00638986		#1-1	Carm1-E56S	29.67				#2	0.0056534
#2	B1	0.0056534	7.02096			B3	0.0054988	8.3165			#2	B1	0.0315402	7.02096			B3	0.0255005	8.3165				4C	B1	0.00713931	0.00984313	0.00659993	0.00777648	0.00723897	0.00667662	0.00756383	0.0131694	0.00641946	0.0050366	0.00594819	0.00627284	0.00627284	0.00672306	0.00684848	0.0052748		#1-1	Carm1-E56S	30.21				#3	0.0121744
	B2	0.00799511	5.11244			B4	0.00287279	12.684				B2	0.0249757	5.11244			B4	0.0301158	12.684					B2	0.00728932	0.00723897	0.0065695	0.00734002	0.00722226	0.00476492	0.00531149	0.0066305	0.00652412	0.00799511	0.00944216	0.00779447	0.0083926	0.0102374	0.0049558	0.00508337		#1-1	Hprt	22.48	22.4267			#4	0.00784868
#3	B1	0.0121744	4.17827		#2	B1	0.00984313	3.33311			#3	B1	0.0284256	4.17827		#2	B1	0.0329556	3.33311					B3	0.0054988	0.00454974	0.00507164	0.00681691	0.00536081	0.00640464	0.00589347	0.00858877	0.00751159	0.00630189	0.00624392	0.00484261	0.00399755	0.00835391	0.00650907	0.0103087		#1-1	Hprt	22.59				#5	0.00620079
	B2	0.00508337	7.49927			B2	0.00723897	4.40648				B2	0.0295643	7.49927			B2	0.0294961	4.40648					B4	0.00287279	0.00581233	0.0106722	0.00897421	0.00500181	0.00763406	0.00797666	0.00492157	0.00788504	0.00880985	0.00593446	0.00878952	0.0066305	0.00717238	0.00387031	0.00715582		#1-1	Hprt	22.21				#6	0.00541058
#4	B1	0.00784868	2.28034			B3	0.00454974	9.20567			#4	B1	0.0311779	2.28034			B3	0.0208569	9.20567			SC-qPCR	2C	B1	0.0401998	0.0315402	0.0284256	0.0311779	0.0308911	0.0343551	0.0374212	0.0273939	0.0255594	0.036906	0.0249757	0.027905	0.0414256	0.0389203	0.0365665	0.0272047		#1-2	Carm1-E56S	30.42	30.1033	7.15	0.00704102	#7	0.00775854
	B2	0.00812547	6.9395			B4	0.00581233	6.63555				B2	0.0382075	6.9395			B4	0.0259162	6.63555					B2	0.0284913	0.0249757	0.0295643	0.0382075	0.031833	0.0282945	0.037856	0.0364821	0.027905	0.0153034	0.02909	0.0268922	0.0338039	0.0390103	0.0471478	0.0302553		#1-2	Carm1-E56S	30.21				#8	0.00885066
#5	B1	0.00620079	5.70453		#3	B1	0.00659993	8.56013			#5	B1	0.0308911	5.70453		#3	B1	0.0379436	8.56013				4C	B1	0.0333385	0.0329556	0.0379436	0.0460709	0.0297699	0.0220461	0.0190597	0.0280991	0.0349152	0.0435857	0.0360631	0.0369914	0.0260965	0.0226136	0.0198232	0.0244617		#1-2	Carm1-E56S	29.68				#9	0.00699238
	B2	0.0063604	8.2196			B2	0.0065695	6.2826				B2	0.031833	8.2196			B2	0.0288891	6.2826					B2	0.0361465	0.0294961	0.0288891	0.0358968	0.0349152	0.0354026	0.0269544	0.02836	0.0267065	0.0355666	0.023411	0.0375078	0.031833	0.0349152	0.0363139	0.0232493		#1-2	Hprt	23.12	22.9533			#10	0.0104767
#6	B1	0.00541058	8.0029			B3	0.00507164	6.2046			#6	B1	0.0343551	8.0029			B3	0.037077	6.2046					B3	0.0255005	0.0208569	0.037077	0.034594	0.0277122	0.0315402	0.0237928	0.0303955	0.0297012	0.0302553	0.0264608	0.0388305	0.0287559	0.0257968	0.0284913	0.0259162		#1-2	Hprt	22.92				#11	0.00728932
	B2	0.00676982	5.75127			B4	0.0106722	3.80548				B2	0.0282945	5.75127			B4	0.031833	3.80548					B4	0.0301158	0.0259162	0.031833	0.0307486	0.0295643	0.032352	0.0252659	0.0254416	0.0273307	0.0311779	0.0341178	0.0279695	0.0313223	0.0277122	0.0297012	0.0262174		#1-2	Hprt	22.82				#12	0.00937694
#7	B1	0.00775854	8.54487		#4	B1	0.00777648	6.22531			#7	B1	0.0374212	8.54487		#4	B1	0.0460709	6.22531			protein intensity	2C	B1	9907.99	7020.96	4178.27	2280.34	5704.53	8002.9	8544.87	7390.76	4878.7	3360.67	9380.55	2094.47	8306.85	7170	10372.6	7437.9		#2-1	Carm1-E56S	30.01	30.2933	7.46667	0.0056534	#13	0.00647906
	B2	0.00569272	6.54887			B2	0.00734002	7.75384				B2	0.037856	6.54887			B2	0.0358968	7.75384					B2	7808.51	5112.44	7499.27	6939.5	8219.6	5751.27	6548.87	9480.32	6311.13	8010.99	7086.39	8938.39	8573.53	2360.03	2868.34	4333.14		#2-1	Carm1-E56S	30.59				#14	0.00375579
#8	B1	0.00885066	7.39076			B3	0.00681691	3.06535			#8	B1	0.0273939	7.39076			B3	0.034594	3.06535				4C	B1	6275.84	3333.11	8560.13	6225.31	10770.1	6971.55	6122.26	1921.65	4079.36	5309.6	10005.1	5249.72	7893.67	4447.94	4110.89	7622.13		#2-1	Carm1-E56S	30.28				#15	0.004732
	B2	0.0063604	9.48032			B4	0.00897421	4.8096				B2	0.0364821	9.48032			B4	0.0307486	4.8096					B2	4013.01	4406.48	6282.6	7753.84	6119.26	12205.7	4685.77	6524.43	3200.65	4421.6	1636.23	4489.31	2202.94	2666.89	8627.2	5198.72		#2-1	Hprt	22.6	22.8267			#16	0.00707363
#9	B1	0.00699238	4.8787		#5	B1	0.00723897	10.7701			#9	B1	0.0255594	4.8787		#5	B1	0.0297699	10.7701					B3	8316.5	9205.67	6204.6	3065.36	5948.01	4498.6	6033.01	8333.33	9771.08	8490.67	6931.84	8228.25	7683.5	7743.96	5717.43	2855.36		#2-1	Hprt	22.91
	B2	0.00666121	6.31113			B2	0.00722226	6.11925				B2	0.027905	6.31113			B2	0.0349152	6.11925					B4	12684	6635.55	3805.48	4809.6	7159.67	7804.55	10646.5	12079.2	6017.13	2666.36	7855.5	2983.18	4558.72	6450.55	10512	5729.31		#2-1	Hprt	22.97
#10	B1	0.0104767	3.36067			B3	0.00536081	5.94801			#10	B1	0.036906	3.36067			B3	0.0277122	5.94801																							#2-2	Carm1-E56S	29.18	29.1433	6.96667	0.00799511
	B2	0.00673861	8.01099			B4	0.00500181	7.15967				B2	0.0153034	8.01099			B4	0.0295643	7.15967																							#2-2	Carm1-E56S	28.81
#11	B1	0.00728932	9.38055		#6	B1	0.00667662	6.97155			#11	B1	0.0249757	9.38055		#6	B1	0.0220461	6.97155																							#2-2	Carm1-E56S	29.44
	B2	0.0065847	7.08639			B2	0.00476492	12.2057				B2	0.02909	7.08639			B2	0.0354026	12.2057																							#2-2	Hprt	22.08	22.1767
#12	B1	0.00937694	2.09447			B3	0.00640464	4.4986			#12	B1	0.027905	2.09447			B3	0.0315402	4.4986																							#2-2	Hprt	22.29
	B2	0.00845097	8.93839			B4	0.00763406	7.80455				B2	0.0268922	8.93839			B4	0.032352	7.80455																							#2-2	Hprt	22.16
#13	B1	0.00647906	8.30685		#7	B1	0.00756383	6.12226			#13	B1	0.0414256	8.30685		#7	B1	0.0190597	6.12226																							#3-1	Carm1-E56S	29.37	29.2	6.36	0.0121744
	B2	0.0059071	8.57353			B2	0.00531149	4.68577				B2	0.0338039	8.57353			B2	0.0269544	4.68577																							#3-1	Carm1-E56S	29.07
#14	B1	0.00375579	7.17			B3	0.00589347	6.03301			#14	B1	0.0389203	7.17			B3	0.0237928	6.03301																							#3-1	Carm1-E56S	29.16
	B2	0.0110485	2.36003			B4	0.00797666	10.6465				B2	0.0390103	2.36003			B4	0.0252659	10.6465																							#3-1	Hprt	23.01	22.84
#15	B1	0.004732	10.3726		#8	B1	0.0131694	1.92165			#15	B1	0.0365665	10.3726		#8	B1	0.0280991	1.92165																							#3-1	Hprt	22.62
	B2	0.00676982	2.86834			B2	0.0066305	6.52443				B2	0.0471478	2.86834			B2	0.02836	6.52443																							#3-1	Hprt	22.89
#16	B1	0.00707363	7.4379			B3	0.00858877	8.33333			#16	B1	0.0272047	7.4379			B3	0.0303955	8.33333																							#3-2	Carm1-E56S	30.36	30.31	7.62	0.00508337
	B2	0.00638986	4.33314			B4	0.00492157	12.0792				B2	0.0302553	4.33314			B4	0.0254416	12.0792																							#3-2	Carm1-E56S	30.61
					#9	B1	0.00641946	4.07935								#9	B1	0.0349152	4.07935																							#3-2	Carm1-E56S	29.96
						B2	0.00652412	3.20065									B2	0.0267065	3.20065																							#3-2	Hprt	22.86	22.69
						B3	0.00751159	9.77108									B3	0.0297012	9.77108																							#3-2	Hprt	22.48
						B4	0.00788504	6.01713									B4	0.0273307	6.01713																							#3-2	Hprt	22.73
					#10	B1	0.0050366	5.3096								#10	B1	0.0435857	5.3096																							#4-1	Carm1-E56S	28.73	28.9433	6.99333	0.00784868
						B2	0.00799511	4.4216									B2	0.0355666	4.4216																							#4-1	Carm1-E56S	28.67
						B3	0.00630189	8.49067									B3	0.0302553	8.49067																							#4-1	Carm1-E56S	29.43
						B4	0.00880985	2.66635									B4	0.0311779	2.66635																							#4-1	Hprt	22.03	21.95
					#11	B1	0.00594819	10.0051								#11	B1	0.0360631	10.0051																							#4-1	Hprt	21.98
						B2	0.00944216	1.63623									B2	0.023411	1.63623																							#4-1	Hprt	21.84
						B3	0.00624392	6.93184									B3	0.0264608	6.93184																							#4-2	Carm1-E56S	30.41	30.34	6.94333	0.00812547
						B4	0.00593446	7.8555									B4	0.0341178	7.8555																							#4-2	Carm1-E56S	30.51
					#12	B1	0.00627284	5.24972								#12	B1	0.0369914	5.24972																							#4-2	Carm1-E56S	30.1
						B2	0.00779447	4.4893									B2	0.0375078	4.4893																							#4-2	Hprt	23.26	23.3967
						B3	0.00484261	8.22825									B3	0.0388305	8.22825																							#4-2	Hprt	23.58
						B4	0.00878952	2.98318									B4	0.0279695	2.98318																							#4-2	Hprt	23.35
					#13	B1	0.00627284	7.89367								#13	B1	0.0260965	7.89367																							#5-1	Carm1-E56S	29.6	29.4367	7.33333	0.00620079
						B2	0.0083926	2.20294									B2	0.031833	2.20294																							#5-1	Carm1-E56S	29.45
						B3	0.00399755	7.6835									B3	0.0287559	7.6835																							#5-1	Carm1-E56S	29.26
						B4	0.0066305	4.55872									B4	0.0313223	4.55872																							#5-1	Hprt	22.14	22.1033
					#14	B1	0.00672306	4.44794								#14	B1	0.0226136	4.44794																							#5-1	Hprt	21.74
						B2	0.0102374	2.66689									B2	0.0349152	2.66689																							#5-1	Hprt	22.43
						B3	0.00835391	7.74396									B3	0.0257968	7.74396																							#5-2	Carm1-E56S	30.26	30.3267	7.29667	0.0063604
						B4	0.00717238	6.45055									B4	0.0277122	6.45055																							#5-2	Carm1-E56S	30.28
					#15	B1	0.00684848	4.11089								#15	B1	0.0198232	4.11089																							#5-2	Carm1-E56S	30.44
						B2	0.0049558	8.62721									B2	0.0363139	8.62721																							#5-2	Hprt	23.01	23.03
						B3	0.00650907	5.71743									B3	0.0284913	5.71743																							#5-2	Hprt	22.94
						B4	0.00387031	10.512									B4	0.0297012	10.512																							#5-2	Hprt	23.14
					#16	B1	0.0052748	7.62213								#16	B1	0.0244617	7.62213																							#6-1	Carm1-E56S	29.35	29.51	7.53	0.00541058
						B2	0.00508337	5.19872									B2	0.0232493	5.19872																							#6-1	Carm1-E56S	29.55
						B3	0.0103087	2.85535									B3	0.0259162	2.85535																							#6-1	Carm1-E56S	29.63
						B4	0.00715582	5.72931									B4	0.0262174	5.72931																							#6-1	Hprt	22.17	21.98
																																										#6-1	Hprt	21.88
																																										#6-1	Hprt	21.89
																																										#6-2	Carm1-E56S	30.24	30.23	7.20667	0.00676982
																																										#6-2	Carm1-E56S	30.16
																																										#6-2	Carm1-E56S	30.29
																																										#6-2	Hprt	23.24	23.0233
																																										#6-2	Hprt	22.87
																																										#6-2	Hprt	22.96
																																										#7-1	Carm1-E56S	29.3	29.44	7.01	0.00775854
																																										#7-1	Carm1-E56S	29.57
																																										#7-1	Carm1-E56S	29.45
																																										#7-1	Hprt	22.27	22.43
																																										#7-1	Hprt	22.52
																																										#7-1	Hprt	22.5
																																										#7-2	Carm1-E56S	29.59	29.8	7.45667	0.00569272
																																										#7-2	Carm1-E56S	29.97
																																										#7-2	Carm1-E56S	29.84
																																										#7-2	Hprt	22.51	22.3433
																																										#7-2	Hprt	22.26
																																										#7-2	Hprt	22.26
																																										#8-1	Carm1-E56S	29.48	29.32	6.82	0.00885066
																																										#8-1	Carm1-E56S	29.13
																																										#8-1	Carm1-E56S	29.35
																																										#8-1	Hprt	22.34	22.5
																																										#8-1	Hprt	22.71
																																										#8-1	Hprt	22.45
																																										#8-2	Carm1-E56S	30.64	30.6333	7.29667	0.0063604
																																										#8-2	Carm1-E56S	30.92
																																										#8-2	Carm1-E56S	30.34
																																										#8-2	Hprt	23.38	23.3367
																																										#8-2	Hprt	23.35
																																										#8-2	Hprt	23.28
																																										#9-1	Carm1-E56S	30.04	30.0633	7.16	0.00699238
																																										#9-1	Carm1-E56S	29.93
																																										#9-1	Carm1-E56S	30.22
																																										#9-1	Hprt	22.85	22.9033
																																										#9-1	Hprt	23.11
																																										#9-1	Hprt	22.75
																																										#9-2	Carm1-E56S	29.72	29.6333	7.23	0.00666121
																																										#9-2	Carm1-E56S	29.5
																																										#9-2	Carm1-E56S	29.68
																																										#9-2	Hprt	22.53	22.4033
																																										#9-2	Hprt	22.26
																																										#9-2	Hprt	22.42
																																										#10-1	Carm1-E56S	29.79	29.6467	6.57667	0.0104767
																																										#10-1	Carm1-E56S	29.57
																																										#10-1	Carm1-E56S	29.58
																																										#10-1	Hprt	23.28	23.07
																																										#10-1	Hprt	22.9
																																										#10-1	Hprt	23.03
																																										#10-2	Carm1-E56S	30.56	30.5533	7.21333	0.00673861
																																										#10-2	Carm1-E56S	30.67
																																										#10-2	Carm1-E56S	30.43
																																										#10-2	Hprt	23.37	23.34
																																										#10-2	Hprt	23.16
																																										#10-2	Hprt	23.49
																																										#11-1	Carm1-E56S	29.41	29.3033	7.1	0.00728932
																																										#11-1	Carm1-E56S	29.07
																																										#11-1	Carm1-E56S	29.43
																																										#11-1	Hprt	22.06	22.2033
																																										#11-1	Hprt	22.12
																																										#11-1	Hprt	22.43
																																										#11-2	Carm1-E56S	29.99	30.12	7.24667	0.0065847
																																										#11-2	Carm1-E56S	29.99
																																										#11-2	Carm1-E56S	30.38
																																										#11-2	Hprt	22.93	22.8733
																																										#11-2	Hprt	22.72
																																										#11-2	Hprt	22.97
																																										#12-1	Carm1-E56S	29.5	29.2933	6.73667	0.00937694
																																										#12-1	Carm1-E56S	29.22
																																										#12-1	Carm1-E56S	29.16
																																										#12-1	Hprt	22.46	22.5567
																																										#12-1	Hprt	22.82
																																										#12-1	Hprt	22.39
																																										#12-2	Carm1-E56S	29.55	29.6133	6.88667	0.00845097
																																										#12-2	Carm1-E56S	29.79
																																										#12-2	Carm1-E56S	29.5
																																										#12-2	Hprt	22.58	22.7267
																																										#12-2	Hprt	22.73
																																										#12-2	Hprt	22.87
																																										#13-1	Carm1-E56S	30.28	30.17	7.27	0.00647906
																																										#13-1	Carm1-E56S	30.13
																																										#13-1	Carm1-E56S	30.1
																																										#13-1	Hprt	22.83	22.9
																																										#13-1	Hprt	22.9
																																										#13-1	Hprt	22.97
																																										#13-2	Carm1-E56S	30.48	30.5233	7.40333	0.0059071
																																										#13-2	Carm1-E56S	30.56
																																										#13-2	Carm1-E56S	30.53
																																										#13-2	Hprt	23.08	23.12
																																										#13-2	Hprt	23.43
																																										#13-2	Hprt	22.85
																																										#14-1	Carm1-E56S	30.34	30.1533	8.05667	0.00375579
																																										#14-1	Carm1-E56S	30.15
																																										#14-1	Carm1-E56S	29.97
																																										#14-1	Hprt	22.16	22.0967
																																										#14-1	Hprt	21.82
																																										#14-1	Hprt	22.31
																																										#14-2	Carm1-E56S	29.62	29.47	6.5	0.0110485
																																										#14-2	Carm1-E56S	29.26
																																										#14-2	Carm1-E56S	29.53
																																										#14-2	Hprt	23	22.97
																																										#14-2	Hprt	22.6
																																										#14-2	Hprt	23.31
																																										#15-1	Carm1-E56S	29.68	29.8567	7.72333	0.004732
																																										#15-1	Carm1-E56S	29.91
																																										#15-1	Carm1-E56S	29.98
																																										#15-1	Hprt	22.14	22.1333
																																										#15-1	Hprt	22.24
																																										#15-1	Hprt	22.02
																																										#15-2	Carm1-E56S	30.55	30.42	7.20667	0.00676982
																																										#15-2	Carm1-E56S	30.53
																																										#15-2	Carm1-E56S	30.18
																																										#15-2	Hprt	23.18	23.2133
																																										#15-2	Hprt	23.51
																																										#15-2	Hprt	22.95
																																										#16-1	Carm1-E56S	29.72	29.76	7.14333	0.00707363
																																										#16-1	Carm1-E56S	29.71
																																										#16-1	Carm1-E56S	29.85
																																										#16-1	Hprt	22.58	22.6167
																																										#16-1	Hprt	22.78
																																										#16-1	Hprt	22.49
																																										#16-2	Carm1-E56S	29.45	29.5167	7.29	0.00638986
																																										#16-2	Carm1-E56S	29.36
																																										#16-2	Carm1-E56S	29.74
																																										#16-2	Hprt	22.4	22.2267
																																										#16-2	Hprt	22.1
																																										#16-2	Hprt	22.18
[truncated: 32 more columns]
